# Supplementary material for: High-throughput high content quantification of HIV-1 viral infectious output
Source: PLoS One. 2026 Mar 26;21(3):e0328121. doi: 10.1371/journal.pone.0328121 (PMC13020823; doi:10.1371/journal.pone.0328121)
Supplement: S2 Fig — Alignment of the HIV-1 YU2A and HIV-1 YU2B clone sequences. This alignment demonstrates that the two clones are genetically identical. (TXT) [file pone.0328121.s002.txt]

Query: None Query ID: lcl|Query_4432453 Length: 13994


>
Sequence ID: Query_4432455 Length: 9630
Range 1: 1 to 9630

Score:17784 bits(9630), Expect:0.0, 
Identities:9630/9630(100%),  Gaps:0/9630(0%), Strand: Plus/Plus

Query  2516   TGGAAGGGCTAATTCACTCCCAACAAAGACAAGATATCCTTGATCTGTGGGTCTACCACA  2575
              ||||||||||||||||||||||||||||||||||||||||||||||||||||||||||||
Sbjct  1      TGGAAGGGCTAATTCACTCCCAACAAAGACAAGATATCCTTGATCTGTGGGTCTACCACA  60

Query  2576   CACAAGGCTACTTCCCTGATTGGCAGAACTACACACCAGGGCCAGGGACTAGATGGCCAC  2635
              ||||||||||||||||||||||||||||||||||||||||||||||||||||||||||||
Sbjct  61     CACAAGGCTACTTCCCTGATTGGCAGAACTACACACCAGGGCCAGGGACTAGATGGCCAC  120

Query  2636   TGACCTTTGGATGGTGCTTCAAGCTAGTACCAGTTGAGCCAGAGAAGATAGAAGAGGCCA  2695
              ||||||||||||||||||||||||||||||||||||||||||||||||||||||||||||
Sbjct  121    TGACCTTTGGATGGTGCTTCAAGCTAGTACCAGTTGAGCCAGAGAAGATAGAAGAGGCCA  180

Query  2696   ATGCAGGAGAGAACAACTGCTTGTTACACCCTATGAGCCAGCATGGAATGGATGACCCGG  2755
              ||||||||||||||||||||||||||||||||||||||||||||||||||||||||||||
Sbjct  181    ATGCAGGAGAGAACAACTGCTTGTTACACCCTATGAGCCAGCATGGAATGGATGACCCGG  240

Query  2756   AGAGAGAAGGGTTAGAGTGGAGGTTTGACAGCCGCCTAGCATTTCATCACGTGGCCCGAG  2815
              ||||||||||||||||||||||||||||||||||||||||||||||||||||||||||||
Sbjct  241    AGAGAGAAGGGTTAGAGTGGAGGTTTGACAGCCGCCTAGCATTTCATCACGTGGCCCGAG  300

Query  2816   AGCTGCATCCGGAGTACTACAAGAACTGATGACCTCGAGCTTTCTACAAGGGACTTTCCG  2875
              ||||||||||||||||||||||||||||||||||||||||||||||||||||||||||||
Sbjct  301    AGCTGCATCCGGAGTACTACAAGAACTGATGACCTCGAGCTTTCTACAAGGGACTTTCCG  360

Query  2876   CTGGGGACTTTCCAGGGAAGGCGTGGCCTGGGCGGGACTGGGGAGTGGCGAGCCCTCAGA  2935
              ||||||||||||||||||||||||||||||||||||||||||||||||||||||||||||
Sbjct  361    CTGGGGACTTTCCAGGGAAGGCGTGGCCTGGGCGGGACTGGGGAGTGGCGAGCCCTCAGA  420

Query  2936   TGCTGCATATAAGCAGCTGCTTTTGCCTGTACTGGGTCTCTCTGGTTAGACCAGATCTGA  2995
              ||||||||||||||||||||||||||||||||||||||||||||||||||||||||||||
Sbjct  421    TGCTGCATATAAGCAGCTGCTTTTGCCTGTACTGGGTCTCTCTGGTTAGACCAGATCTGA  480

Query  2996   GCCTGGGAGCTCTCTGGCTAGCTAGGGAACCCACTGCTTAAGCCTCAATAAAGCTTGCCT  3055
              ||||||||||||||||||||||||||||||||||||||||||||||||||||||||||||
Sbjct  481    GCCTGGGAGCTCTCTGGCTAGCTAGGGAACCCACTGCTTAAGCCTCAATAAAGCTTGCCT  540

Query  3056   TGAGTGCTTTAAGTAGTGTGTGCCCGTCTGTTGTGTGACTCTGGTAACTAGAGATCCCTC  3115
              ||||||||||||||||||||||||||||||||||||||||||||||||||||||||||||
Sbjct  541    TGAGTGCTTTAAGTAGTGTGTGCCCGTCTGTTGTGTGACTCTGGTAACTAGAGATCCCTC  600

Query  3116   AGACCCTTTTAGTCAGTGTGGAAAATCTCTAGCAGTGGCGCCCGAACAGGGACTTGAAAG  3175
              ||||||||||||||||||||||||||||||||||||||||||||||||||||||||||||
Sbjct  601    AGACCCTTTTAGTCAGTGTGGAAAATCTCTAGCAGTGGCGCCCGAACAGGGACTTGAAAG  660

Query  3176   CGAAAGGAAAACCAGAGGAGCTCTCTCGACGCAGGACTCGGCTTGCTGAAGCGCGCACGG  3235
              ||||||||||||||||||||||||||||||||||||||||||||||||||||||||||||
Sbjct  661    CGAAAGGAAAACCAGAGGAGCTCTCTCGACGCAGGACTCGGCTTGCTGAAGCGCGCACGG  720

Query  3236   CAAGAGGCGAGGGGCGGCGACTGGTGAGTACGCCAAAAAATTTTTGACTAGCGGAGGCTA  3295
              ||||||||||||||||||||||||||||||||||||||||||||||||||||||||||||
Sbjct  721    CAAGAGGCGAGGGGCGGCGACTGGTGAGTACGCCAAAAAATTTTTGACTAGCGGAGGCTA  780

Query  3296   GAAGGAGAGAGATGGGTGCGAGAGCGTCAGTATTAAGTGCGGGGGAATTAGATAAGTGGG  3355
              ||||||||||||||||||||||||||||||||||||||||||||||||||||||||||||
Sbjct  781    GAAGGAGAGAGATGGGTGCGAGAGCGTCAGTATTAAGTGCGGGGGAATTAGATAAGTGGG  840

Query  3356   AAAAAATTCGGTTAAGGCCAGGGGGAAAGAAACAATATAGATTAAAACATATAGTATGGG  3415
              ||||||||||||||||||||||||||||||||||||||||||||||||||||||||||||
Sbjct  841    AAAAAATTCGGTTAAGGCCAGGGGGAAAGAAACAATATAGATTAAAACATATAGTATGGG  900

Query  3416   CAAGCAGGGAGCTAGAACGATTCGCAGTTGATCCTGGCCTGTTAGAAACATCAGAAGGCT  3475
              ||||||||||||||||||||||||||||||||||||||||||||||||||||||||||||
Sbjct  901    CAAGCAGGGAGCTAGAACGATTCGCAGTTGATCCTGGCCTGTTAGAAACATCAGAAGGCT  960

Query  3476   GTAGACAAATACTGGGACAGCTACAACCGTCCCTTCAGACAGGATCAGAAGAGCTTAGAT  3535
              ||||||||||||||||||||||||||||||||||||||||||||||||||||||||||||
Sbjct  961    GTAGACAAATACTGGGACAGCTACAACCGTCCCTTCAGACAGGATCAGAAGAGCTTAGAT  1020

Query  3536   CATTATATAATACAGTAGCCACCCTCTATTGTGTACATCAAAAGATAGAGGTAAAAGACA  3595
              ||||||||||||||||||||||||||||||||||||||||||||||||||||||||||||
Sbjct  1021   CATTATATAATACAGTAGCCACCCTCTATTGTGTACATCAAAAGATAGAGGTAAAAGACA  1080

Query  3596   CCAAGGAAGCTTTAGAGAAGATAGAGGAAGagcaaaacaaaagtaagaaaaaagcacagc  3655
              ||||||||||||||||||||||||||||||||||||||||||||||||||||||||||||
Sbjct  1081   CCAAGGAAGCTTTAGAGAAGATAGAGGAAGAGCAAAACAAAAGTAAGAAAAAAGCACAGC  1140

Query  3656   aagcagcagctgacacaggaaacagcagcCAGGTCAGCCAAAATTACCCTATAGTGCAGA  3715
              ||||||||||||||||||||||||||||||||||||||||||||||||||||||||||||
Sbjct  1141   AAGCAGCAGCTGACACAGGAAACAGCAGCCAGGTCAGCCAAAATTACCCTATAGTGCAGA  1200

Query  3716   ACCTACAGGGGCAAATGGTACATCAGGCCATATCACCTAGAACTTTAAATGCATGGGTAA  3775
              ||||||||||||||||||||||||||||||||||||||||||||||||||||||||||||
Sbjct  1201   ACCTACAGGGGCAAATGGTACATCAGGCCATATCACCTAGAACTTTAAATGCATGGGTAA  1260

Query  3776   AAGTAGTGGAAGAGAAGGCGTTCAGCCCAGAAGTAATACCCATGTTTTCAGCATTATCAG  3835
              ||||||||||||||||||||||||||||||||||||||||||||||||||||||||||||
Sbjct  1261   AAGTAGTGGAAGAGAAGGCGTTCAGCCCAGAAGTAATACCCATGTTTTCAGCATTATCAG  1320

Query  3836   AAGGAGCCACCCCACAAGATTTAAACACCATGCTAAACACAGTGGGGGGACACCAAGCAG  3895
              ||||||||||||||||||||||||||||||||||||||||||||||||||||||||||||
Sbjct  1321   AAGGAGCCACCCCACAAGATTTAAACACCATGCTAAACACAGTGGGGGGACACCAAGCAG  1380

Query  3896   CCATGCAAATGTTAAAAGAGACCATCAATGAGGAAGCTGCAGAATGGGATAGATTGCATC  3955
              ||||||||||||||||||||||||||||||||||||||||||||||||||||||||||||
Sbjct  1381   CCATGCAAATGTTAAAAGAGACCATCAATGAGGAAGCTGCAGAATGGGATAGATTGCATC  1440

Query  3956   CAGTGCATGCAGGGCCTATTGCACCAGGCCAGATGAGAGAACCAAGGGGAAGTGACATAG  4015
              ||||||||||||||||||||||||||||||||||||||||||||||||||||||||||||
Sbjct  1441   CAGTGCATGCAGGGCCTATTGCACCAGGCCAGATGAGAGAACCAAGGGGAAGTGACATAG  1500

Query  4016   CAGGAACTACTAGTACCCTTCAGGAACAAATAGGATGGATGACAAATAATCCACCTATCC  4075
              ||||||||||||||||||||||||||||||||||||||||||||||||||||||||||||
Sbjct  1501   CAGGAACTACTAGTACCCTTCAGGAACAAATAGGATGGATGACAAATAATCCACCTATCC  1560

Query  4076   CAGTAGGAGAAATCTATAAAAGATGGATAATCCTGGGATTAAATAAAATAGTAAGAATGT  4135
              ||||||||||||||||||||||||||||||||||||||||||||||||||||||||||||
Sbjct  1561   CAGTAGGAGAAATCTATAAAAGATGGATAATCCTGGGATTAAATAAAATAGTAAGAATGT  1620

Query  4136   ATAGTCCTACCAGCATTCTGGACATAAGACAAGGACCAAAGGAACCCTTTAGAGATTATG  4195
              ||||||||||||||||||||||||||||||||||||||||||||||||||||||||||||
Sbjct  1621   ATAGTCCTACCAGCATTCTGGACATAAGACAAGGACCAAAGGAACCCTTTAGAGATTATG  1680

Query  4196   TAGACCGGTTCTATAAAACTCTAAGAGCCGAGCAAGCTTCACAGGAGGTAAAAAATTGGA  4255
              ||||||||||||||||||||||||||||||||||||||||||||||||||||||||||||
Sbjct  1681   TAGACCGGTTCTATAAAACTCTAAGAGCCGAGCAAGCTTCACAGGAGGTAAAAAATTGGA  1740

Query  4256   TGACAGAAACCTTGTTGGTCCAAAATGCGAACCCAGATTGTAAGACTATTTTAAAAGCAT  4315
              ||||||||||||||||||||||||||||||||||||||||||||||||||||||||||||
Sbjct  1741   TGACAGAAACCTTGTTGGTCCAAAATGCGAACCCAGATTGTAAGACTATTTTAAAAGCAT  1800

Query  4316   TGGGACCAGCAGCTACACTAGAAGAAATGATGACAGCATGTCAGGGAGTGGGGGGACCCG  4375
              ||||||||||||||||||||||||||||||||||||||||||||||||||||||||||||
Sbjct  1801   TGGGACCAGCAGCTACACTAGAAGAAATGATGACAGCATGTCAGGGAGTGGGGGGACCCG  1860

Query  4376   GCCATAAAGCAAGAGTTTTGGCTGAAGCAATGAGCCAAGTAACAAATTCAGCTACCATAA  4435
              ||||||||||||||||||||||||||||||||||||||||||||||||||||||||||||
Sbjct  1861   GCCATAAAGCAAGAGTTTTGGCTGAAGCAATGAGCCAAGTAACAAATTCAGCTACCATAA  1920

Query  4436   TGATGCAGAGAGGCAATTTTAGGAACCAAAGAAAAACTGTTAAGTGTTTCAATTGTGGCA  4495
              ||||||||||||||||||||||||||||||||||||||||||||||||||||||||||||
Sbjct  1921   TGATGCAGAGAGGCAATTTTAGGAACCAAAGAAAAACTGTTAAGTGTTTCAATTGTGGCA  1980

Query  4496   AAGAAGGGCACATAGCCAAAAATTGCAGGGCTCCTAGGAAAAAGGGCTGTTGGAAATGTG  4555
              ||||||||||||||||||||||||||||||||||||||||||||||||||||||||||||
Sbjct  1981   AAGAAGGGCACATAGCCAAAAATTGCAGGGCTCCTAGGAAAAAGGGCTGTTGGAAATGTG  2040

Query  4556   GAAAGGAAGGACACCAAATGAAAGATTGTACTGAGAGACAGGCTAATTTTTTAGGGAAGA  4615
              ||||||||||||||||||||||||||||||||||||||||||||||||||||||||||||
Sbjct  2041   GAAAGGAAGGACACCAAATGAAAGATTGTACTGAGAGACAGGCTAATTTTTTAGGGAAGA  2100

Query  4616   TCTGGCCTTCCCACAAGGGAAGGCCAGGAAATTTTCTTCAGAGCAGACCAGAGCCAACAG  4675
              ||||||||||||||||||||||||||||||||||||||||||||||||||||||||||||
Sbjct  2101   TCTGGCCTTCCCACAAGGGAAGGCCAGGAAATTTTCTTCAGAGCAGACCAGAGCCAACAG  2160

Query  4676   CCCCATCAGAAGAGAGCGTCAGGTTTGGAGAAGAGACAACAACTCCCTCTCAGAAGCAGG  4735
              ||||||||||||||||||||||||||||||||||||||||||||||||||||||||||||
Sbjct  2161   CCCCATCAGAAGAGAGCGTCAGGTTTGGAGAAGAGACAACAACTCCCTCTCAGAAGCAGG  2220

Query  4736   AGCCGATAGACAAGGAACTGTATCCTTTAGCTTCCCTCAGATCACTCTTTGGCAGCGACC  4795
              ||||||||||||||||||||||||||||||||||||||||||||||||||||||||||||
Sbjct  2221   AGCCGATAGACAAGGAACTGTATCCTTTAGCTTCCCTCAGATCACTCTTTGGCAGCGACC  2280

Query  4796   CCTCGTCACAATAAAGATAGGGGGGCAACTAAAGGAAGCTCTATTAGATACAGGAGCAGA  4855
              ||||||||||||||||||||||||||||||||||||||||||||||||||||||||||||
Sbjct  2281   CCTCGTCACAATAAAGATAGGGGGGCAACTAAAGGAAGCTCTATTAGATACAGGAGCAGA  2340

Query  4856   TGATACAGTATTAGAAGAAATGAATTTGCCAGGAAGATGGAAACCAAAAATGATAGGGGG  4915
              ||||||||||||||||||||||||||||||||||||||||||||||||||||||||||||
Sbjct  2341   TGATACAGTATTAGAAGAAATGAATTTGCCAGGAAGATGGAAACCAAAAATGATAGGGGG  2400

Query  4916   AATTGGAGGTTTTATCAAAGTAAGACAGTATGATCAGATACCCATAGAAATATGTGGACA  4975
              ||||||||||||||||||||||||||||||||||||||||||||||||||||||||||||
Sbjct  2401   AATTGGAGGTTTTATCAAAGTAAGACAGTATGATCAGATACCCATAGAAATATGTGGACA  2460

Query  4976   TAAAGCTATAGGTACAGTATTAGTAGGACCTACACCTGTCAACATAATTGGAAGAAATCT  5035
              ||||||||||||||||||||||||||||||||||||||||||||||||||||||||||||
Sbjct  2461   TAAAGCTATAGGTACAGTATTAGTAGGACCTACACCTGTCAACATAATTGGAAGAAATCT  2520

Query  5036   GTTGACTCAGATTGGTTGCACTTTAAATTTTCCCATTAGTCCTATTGAAACTGTACCAGT  5095
              ||||||||||||||||||||||||||||||||||||||||||||||||||||||||||||
Sbjct  2521   GTTGACTCAGATTGGTTGCACTTTAAATTTTCCCATTAGTCCTATTGAAACTGTACCAGT  2580

Query  5096   AAAATTAAAGCCAGGAATGGATGGCCCAAAAGTTAAACAATGGCCATTGACAGAAgaaaa  5155
              ||||||||||||||||||||||||||||||||||||||||||||||||||||||||||||
Sbjct  2581   AAAATTAAAGCCAGGAATGGATGGCCCAAAAGTTAAACAATGGCCATTGACAGAAGAAAA  2640

Query  5156   aataaaagcattagtagaaatttgtacagaaatggaaaaggaagggaaaatttcaaaaat  5215
              ||||||||||||||||||||||||||||||||||||||||||||||||||||||||||||
Sbjct  2641   AATAAAAGCATTAGTAGAAATTTGTACAGAAATGGAAAAGGAAGGGAAAATTTCAAAAAT  2700

Query  5216   tGGGCCTGAAAACCCATACAATACTCCAGTATTTGCCATAAAGAAAAAAGACAGTACTAA  5275
              ||||||||||||||||||||||||||||||||||||||||||||||||||||||||||||
Sbjct  2701   TGGGCCTGAAAACCCATACAATACTCCAGTATTTGCCATAAAGAAAAAAGACAGTACTAA  2760

Query  5276   ATGGAGAAAATTAGTAGATTTCAGAGAACTTAATAAGAGAACTCAAGACTTCTGGGAAGT  5335
              ||||||||||||||||||||||||||||||||||||||||||||||||||||||||||||
Sbjct  2761   ATGGAGAAAATTAGTAGATTTCAGAGAACTTAATAAGAGAACTCAAGACTTCTGGGAAGT  2820

Query  5336   TCAATTAGGAATACCACATCCCGCAGGGTTaaaaaagaaaaaaTCAGTAACAGTACTGGA  5395
              ||||||||||||||||||||||||||||||||||||||||||||||||||||||||||||
Sbjct  2821   TCAATTAGGAATACCACATCCCGCAGGGTTAAAAAAGAAAAAATCAGTAACAGTACTGGA  2880

Query  5396   TGTGGGTGATGCATATTTTTCAGTTCCCTTACATGAAGACTTCAGGAAGTATACTGCATT  5455
              ||||||||||||||||||||||||||||||||||||||||||||||||||||||||||||
Sbjct  2881   TGTGGGTGATGCATATTTTTCAGTTCCCTTACATGAAGACTTCAGGAAGTATACTGCATT  2940

Query  5456   TACCATACCTAGTATAAACAATGAGACACCAGGGACTAGATATCAGTACAATGTGCTTCC  5515
              ||||||||||||||||||||||||||||||||||||||||||||||||||||||||||||
Sbjct  2941   TACCATACCTAGTATAAACAATGAGACACCAGGGACTAGATATCAGTACAATGTGCTTCC  3000

Query  5516   ACAGGGATGGAAAGGGTCACCAGCAATATTCCAAAGTAGCATGACAACAATCTTAGAGCC  5575
              ||||||||||||||||||||||||||||||||||||||||||||||||||||||||||||
Sbjct  3001   ACAGGGATGGAAAGGGTCACCAGCAATATTCCAAAGTAGCATGACAACAATCTTAGAGCC  3060

Query  5576   TTTTAGAAAACAAAATCCAGACCTAGTTATCTATCAGTACATGGATGATTTGTACGTAGG  5635
              ||||||||||||||||||||||||||||||||||||||||||||||||||||||||||||
Sbjct  3061   TTTTAGAAAACAAAATCCAGACCTAGTTATCTATCAGTACATGGATGATTTGTACGTAGG  3120

Query  5636   ATCTGACTTAGAAATAGGGCAGCATAGAACAAAAATAGAGGAACTGAGACAACATCTGTT  5695
              ||||||||||||||||||||||||||||||||||||||||||||||||||||||||||||
Sbjct  3121   ATCTGACTTAGAAATAGGGCAGCATAGAACAAAAATAGAGGAACTGAGACAACATCTGTT  3180

Query  5696   GAGGTGGGGATTTACCACACCAGACAAAAAACATCAGAAAGAACCTCCATTCCTTTGGAT  5755
              ||||||||||||||||||||||||||||||||||||||||||||||||||||||||||||
Sbjct  3181   GAGGTGGGGATTTACCACACCAGACAAAAAACATCAGAAAGAACCTCCATTCCTTTGGAT  3240

Query  5756   GGGTTATGAACTCCATCCTGATAAATGGACAGTACAGCCTATAGTGCTGCCAGAAAAAGA  5815
              ||||||||||||||||||||||||||||||||||||||||||||||||||||||||||||
Sbjct  3241   GGGTTATGAACTCCATCCTGATAAATGGACAGTACAGCCTATAGTGCTGCCAGAAAAAGA  3300

Query  5816   TAGCTGGACTGTCAATGACATACAGAAGTTAGTGGGAAAATTGAATTGGGCAAGTCAGAT  5875
              ||||||||||||||||||||||||||||||||||||||||||||||||||||||||||||
Sbjct  3301   TAGCTGGACTGTCAATGACATACAGAAGTTAGTGGGAAAATTGAATTGGGCAAGTCAGAT  3360

Query  5876   TTATGCAGGGATTAAAGTAAGGCAATTATGTAAACTCCTTAGGGGAACCAAAGCACTAAC  5935
              ||||||||||||||||||||||||||||||||||||||||||||||||||||||||||||
Sbjct  3361   TTATGCAGGGATTAAAGTAAGGCAATTATGTAAACTCCTTAGGGGAACCAAAGCACTAAC  3420

Query  5936   AGAAGTAATACCACTAACAGAAGAAGCAGAACTAGAACTGGCAGAAAACAGGGAAATTCT  5995
              ||||||||||||||||||||||||||||||||||||||||||||||||||||||||||||
Sbjct  3421   AGAAGTAATACCACTAACAGAAGAAGCAGAACTAGAACTGGCAGAAAACAGGGAAATTCT  3480

Query  5996   AAAAGAACCAGTACATGGAGTGTATTATGACCCATCAAAAGACTTGATAGCAGAAATACA  6055
              ||||||||||||||||||||||||||||||||||||||||||||||||||||||||||||
Sbjct  3481   AAAAGAACCAGTACATGGAGTGTATTATGACCCATCAAAAGACTTGATAGCAGAAATACA  3540

Query  6056   GAAGCAGGGGCAAGGCCAATGGACATATCAAATTTATCAAGAGCCATTTAAAAATCTGAA  6115
              ||||||||||||||||||||||||||||||||||||||||||||||||||||||||||||
Sbjct  3541   GAAGCAGGGGCAAGGCCAATGGACATATCAAATTTATCAAGAGCCATTTAAAAATCTGAA  3600

Query  6116   AACAGGAAAATATGCAAGAACGAGGGGTGCCCACACTAATGATGTAAAACAATTAACAGA  6175
              ||||||||||||||||||||||||||||||||||||||||||||||||||||||||||||
Sbjct  3601   AACAGGAAAATATGCAAGAACGAGGGGTGCCCACACTAATGATGTAAAACAATTAACAGA  3660

Query  6176   GGCAGTACAAAAAATAGCCACAGAAAGCATAGTAATATGGGGAAAGACTCCTAAATTTAA  6235
              ||||||||||||||||||||||||||||||||||||||||||||||||||||||||||||
Sbjct  3661   GGCAGTACAAAAAATAGCCACAGAAAGCATAGTAATATGGGGAAAGACTCCTAAATTTAA  3720

Query  6236   ACTACCCATACAAAAAGAAACATGGGAAACATGGTGGACAGAATATTGGCAAGCCACCTG  6295
              ||||||||||||||||||||||||||||||||||||||||||||||||||||||||||||
Sbjct  3721   ACTACCCATACAAAAAGAAACATGGGAAACATGGTGGACAGAATATTGGCAAGCCACCTG  3780

Query  6296   GATTCCTGAGTGGGAGTTTGTCAATACCCCTCCCTTAGTGAAATTATGGTACCAGTTAGA  6355
              ||||||||||||||||||||||||||||||||||||||||||||||||||||||||||||
Sbjct  3781   GATTCCTGAGTGGGAGTTTGTCAATACCCCTCCCTTAGTGAAATTATGGTACCAGTTAGA  3840

Query  6356   GAAAGAACCCATAATAGGAGCAGAAACTTTCTATGTAGATGGGGCAGCTAACAGGGAGAC  6415
              ||||||||||||||||||||||||||||||||||||||||||||||||||||||||||||
Sbjct  3841   GAAAGAACCCATAATAGGAGCAGAAACTTTCTATGTAGATGGGGCAGCTAACAGGGAGAC  3900

Query  6416   TAAATTAGGAAAAGCAGGATATGTTACTAACAAGGGAAGACAAAAGGTTGTCTCCCTAAC  6475
              ||||||||||||||||||||||||||||||||||||||||||||||||||||||||||||
Sbjct  3901   TAAATTAGGAAAAGCAGGATATGTTACTAACAAGGGAAGACAAAAGGTTGTCTCCCTAAC  3960

Query  6476   TGACACAACAAATCAGAAGACTGAGTTACAAGCAATTTATCTAGCTTTGCAGGATTCGGG  6535
              ||||||||||||||||||||||||||||||||||||||||||||||||||||||||||||
Sbjct  3961   TGACACAACAAATCAGAAGACTGAGTTACAAGCAATTTATCTAGCTTTGCAGGATTCGGG  4020

Query  6536   ATTAGAAGTAAACATAGTAACAGACTCACAATATGCATTAGGAATCATTCAAGCACAACC  6595
              ||||||||||||||||||||||||||||||||||||||||||||||||||||||||||||
Sbjct  4021   ATTAGAAGTAAACATAGTAACAGACTCACAATATGCATTAGGAATCATTCAAGCACAACC  4080

Query  6596   AGATAGAAGTGAATCAGAGTTAGTCAGTCAAATAATAGAGCAGTTAATAAAAAAGGAAAA  6655
              ||||||||||||||||||||||||||||||||||||||||||||||||||||||||||||
Sbjct  4081   AGATAGAAGTGAATCAGAGTTAGTCAGTCAAATAATAGAGCAGTTAATAAAAAAGGAAAA  4140

Query  6656   GGTCTATCTGGCATGGGTACCAGCACACAAAGGAATTGGAGGAAATGAACAAGTAGATAA  6715
              ||||||||||||||||||||||||||||||||||||||||||||||||||||||||||||
Sbjct  4141   GGTCTATCTGGCATGGGTACCAGCACACAAAGGAATTGGAGGAAATGAACAAGTAGATAA  4200

Query  6716   ATTAGTCAGTGCTGGGATCAGGAAAGTACTATTTTTAGATGGAATAGATAAGGCCCAAGA  6775
              ||||||||||||||||||||||||||||||||||||||||||||||||||||||||||||
Sbjct  4201   ATTAGTCAGTGCTGGGATCAGGAAAGTACTATTTTTAGATGGAATAGATAAGGCCCAAGA  4260

Query  6776   AGAACATGAGAAATATCACAGTAATTGGAGAGCAATGGCTAGTGATTTTAACCTGCCACC  6835
              ||||||||||||||||||||||||||||||||||||||||||||||||||||||||||||
Sbjct  4261   AGAACATGAGAAATATCACAGTAATTGGAGAGCAATGGCTAGTGATTTTAACCTGCCACC  4320

Query  6836   TGTAGTAGCAAAAGAAATAGTAGCCAGCTGTGATAAATGTCAGCTAAAAGGAGAAGCCAT  6895
              ||||||||||||||||||||||||||||||||||||||||||||||||||||||||||||
Sbjct  4321   TGTAGTAGCAAAAGAAATAGTAGCCAGCTGTGATAAATGTCAGCTAAAAGGAGAAGCCAT  4380

Query  6896   GCATGGGCAAGTAGACTGTAGTCCAGGAATATGGCAACTAGATTGTACACATTTAGAAGG  6955
              ||||||||||||||||||||||||||||||||||||||||||||||||||||||||||||
Sbjct  4381   GCATGGGCAAGTAGACTGTAGTCCAGGAATATGGCAACTAGATTGTACACATTTAGAAGG  4440

Query  6956   AAAAGTTATCCTGGTAGCAGTTCATGTAGCCAGTGGATATATAGAAGCAGAAGTTATTCC  7015
              ||||||||||||||||||||||||||||||||||||||||||||||||||||||||||||
Sbjct  4441   AAAAGTTATCCTGGTAGCAGTTCATGTAGCCAGTGGATATATAGAAGCAGAAGTTATTCC  4500

Query  7016   AGCAGAGACAGGGCAGGAAACAGCATACTTTCTCTTAAAATTAGCAGGAAGATGGCCAGT  7075
              ||||||||||||||||||||||||||||||||||||||||||||||||||||||||||||
Sbjct  4501   AGCAGAGACAGGGCAGGAAACAGCATACTTTCTCTTAAAATTAGCAGGAAGATGGCCAGT  4560

Query  7076   AACAACAATACATACAGACAATGGCAGCAATTTCACCAGTGCTACAGTTAAAGCCGCCTG  7135
              ||||||||||||||||||||||||||||||||||||||||||||||||||||||||||||
Sbjct  4561   AACAACAATACATACAGACAATGGCAGCAATTTCACCAGTGCTACAGTTAAAGCCGCCTG  4620

Query  7136   TTGGTGGGCAGGGATCAAGCAGGAATTTGGCATTCCCTACAATCCCCAAAGTCAAGGAGT  7195
              ||||||||||||||||||||||||||||||||||||||||||||||||||||||||||||
Sbjct  4621   TTGGTGGGCAGGGATCAAGCAGGAATTTGGCATTCCCTACAATCCCCAAAGTCAAGGAGT  4680

Query  7196   AGTAGAATCTATGAATAAAGAATTAAAGAAAATTATAGGACAGGTAAGAGATCAGGCTGA  7255
              ||||||||||||||||||||||||||||||||||||||||||||||||||||||||||||
Sbjct  4681   AGTAGAATCTATGAATAAAGAATTAAAGAAAATTATAGGACAGGTAAGAGATCAGGCTGA  4740

Query  7256   ACATCTTAAGACAGCAGTACAAATGGCAGTATTCATCCACAATTTTAAAAGAAAAggggg  7315
              ||||||||||||||||||||||||||||||||||||||||||||||||||||||||||||
Sbjct  4741   ACATCTTAAGACAGCAGTACAAATGGCAGTATTCATCCACAATTTTAAAAGAAAAGGGGG  4800

Query  7316   gattggggggTACAGTGCAGGGGAAAGAATAGTAGACATAATAGCAACAGACATACAAAC  7375
              ||||||||||||||||||||||||||||||||||||||||||||||||||||||||||||
Sbjct  4801   GATTGGGGGGTACAGTGCAGGGGAAAGAATAGTAGACATAATAGCAACAGACATACAAAC  4860

Query  7376   TAAAGAACTACAGAAACAAATTACAAAAATTCAAAATTTTCGGGTTTATTACAGGGACAG  7435
              ||||||||||||||||||||||||||||||||||||||||||||||||||||||||||||
Sbjct  4861   TAAAGAACTACAGAAACAAATTACAAAAATTCAAAATTTTCGGGTTTATTACAGGGACAG  4920

Query  7436   CAGAGATCCACTTTGGAAAGGACCAGCAAAGCTCCTCTGGAAAGGTGAAGGGGCAGTAGT  7495
              ||||||||||||||||||||||||||||||||||||||||||||||||||||||||||||
Sbjct  4921   CAGAGATCCACTTTGGAAAGGACCAGCAAAGCTCCTCTGGAAAGGTGAAGGGGCAGTAGT  4980

Query  7496   AATACAAGATAATAGTGACATAAAAGTAGTGCCAAGAAGAAAAGCAAAGATCATTAGGGA  7555
              ||||||||||||||||||||||||||||||||||||||||||||||||||||||||||||
Sbjct  4981   AATACAAGATAATAGTGACATAAAAGTAGTGCCAAGAAGAAAAGCAAAGATCATTAGGGA  5040

Query  7556   TTATGGAAAACAGATGGCAGGTGATGATTGTGTGGCAGGTAGACAGGATGAGGATTAGAG  7615
              ||||||||||||||||||||||||||||||||||||||||||||||||||||||||||||
Sbjct  5041   TTATGGAAAACAGATGGCAGGTGATGATTGTGTGGCAGGTAGACAGGATGAGGATTAGAG  5100

Query  7616   CATGGAAAAGTTTAGTAAAACACCATATGTATATTTCAGGGAAAGCTAGGGGATGGTTTT  7675
              ||||||||||||||||||||||||||||||||||||||||||||||||||||||||||||
Sbjct  5101   CATGGAAAAGTTTAGTAAAACACCATATGTATATTTCAGGGAAAGCTAGGGGATGGTTTT  5160

Query  7676   ATAGACATCACTATGAAAGTCCTCATCCAAGAATAAGTTCAGAAGTACACATCCCACTAG  7735
              ||||||||||||||||||||||||||||||||||||||||||||||||||||||||||||
Sbjct  5161   ATAGACATCACTATGAAAGTCCTCATCCAAGAATAAGTTCAGAAGTACACATCCCACTAG  5220

Query  7736   GGGATGCTAAATTGGTAATAACAACATATTGGGGTCTGCACACAGGAGAAAGAGACTGGC  7795
              ||||||||||||||||||||||||||||||||||||||||||||||||||||||||||||
Sbjct  5221   GGGATGCTAAATTGGTAATAACAACATATTGGGGTCTGCACACAGGAGAAAGAGACTGGC  5280

Query  7796   ATTTGGGTCAGGGAGTCTCCATAGAATGGAGGAAAAAGAGATATAGCACACAAGTAGACC  7855
              ||||||||||||||||||||||||||||||||||||||||||||||||||||||||||||
Sbjct  5281   ATTTGGGTCAGGGAGTCTCCATAGAATGGAGGAAAAAGAGATATAGCACACAAGTAGACC  5340

Query  7856   CTGACCTAGCAGACCAACTAATTCATCTGTATTACTTTGATTGTTTTTCAGAATCTGCTA  7915
              ||||||||||||||||||||||||||||||||||||||||||||||||||||||||||||
Sbjct  5341   CTGACCTAGCAGACCAACTAATTCATCTGTATTACTTTGATTGTTTTTCAGAATCTGCTA  5400

Query  7916   TAAGAAAGGCCATATTAGGATATAGAGTTAGTCCTAGGTGTGAATATCAAGCAGGACATA  7975
              ||||||||||||||||||||||||||||||||||||||||||||||||||||||||||||
Sbjct  5401   TAAGAAAGGCCATATTAGGATATAGAGTTAGTCCTAGGTGTGAATATCAAGCAGGACATA  5460

Query  7976   ACAAGGTAGGATCTCTACAGTACTTGGCACTAACAGCATTAATAACACCAAAAAAGACAA  8035
              ||||||||||||||||||||||||||||||||||||||||||||||||||||||||||||
Sbjct  5461   ACAAGGTAGGATCTCTACAGTACTTGGCACTAACAGCATTAATAACACCAAAAAAGACAA  5520

Query  8036   AGCCACCTTTGCCTAGTGTTAAAAAACTGACAGAGGATAGATGGAACAAGCCCCAGAAGA  8095
              ||||||||||||||||||||||||||||||||||||||||||||||||||||||||||||
Sbjct  5521   AGCCACCTTTGCCTAGTGTTAAAAAACTGACAGAGGATAGATGGAACAAGCCCCAGAAGA  5580

Query  8096   CCAAGGGCCACAGAGGGAGCCGCACAATGAATGGACACTAGAGCTTTTAGAGGAGCTTAA  8155
              ||||||||||||||||||||||||||||||||||||||||||||||||||||||||||||
Sbjct  5581   CCAAGGGCCACAGAGGGAGCCGCACAATGAATGGACACTAGAGCTTTTAGAGGAGCTTAA  5640

Query  8156   GAGAGAAGCTGTTAGACATTTTCCTAGGCCATGGCTACATGGCTTAGGACAACATATCTA  8215
              ||||||||||||||||||||||||||||||||||||||||||||||||||||||||||||
Sbjct  5641   GAGAGAAGCTGTTAGACATTTTCCTAGGCCATGGCTACATGGCTTAGGACAACATATCTA  5700

Query  8216   TGAAACTTATGGAGATACTTGGGCAGGAGTGGAAGCCATAATAAGAATTCTGCAACAACT  8275
              ||||||||||||||||||||||||||||||||||||||||||||||||||||||||||||
Sbjct  5701   TGAAACTTATGGAGATACTTGGGCAGGAGTGGAAGCCATAATAAGAATTCTGCAACAACT  5760

Query  8276   GCTGTTTATTCATTTCAGAATTGGGTGTCAACATAGCAGAATAGGCATTATTCAACAGAG  8335
              ||||||||||||||||||||||||||||||||||||||||||||||||||||||||||||
Sbjct  5761   GCTGTTTATTCATTTCAGAATTGGGTGTCAACATAGCAGAATAGGCATTATTCAACAGAG  5820

Query  8336   GAGAGCAAGAAGAAATGGAGCCAGTAGATCCTAACCTAGAGCCCTGGAAGCATCCAGGAA  8395
              ||||||||||||||||||||||||||||||||||||||||||||||||||||||||||||
Sbjct  5821   GAGAGCAAGAAGAAATGGAGCCAGTAGATCCTAACCTAGAGCCCTGGAAGCATCCAGGAA  5880

Query  8396   GTCAGCCTAGGACTGCTTGTAACAATTGCTATTGTAAAAAGTGTTGCTTTCATTGCCAAG  8455
              ||||||||||||||||||||||||||||||||||||||||||||||||||||||||||||
Sbjct  5881   GTCAGCCTAGGACTGCTTGTAACAATTGCTATTGTAAAAAGTGTTGCTTTCATTGCCAAG  5940

Query  8456   TTTGTTTTACaaaaaaaGGCTTAGGCATCTCCTATGGCAGGAAGAAGCGGAGACAGCGAC  8515
              ||||||||||||||||||||||||||||||||||||||||||||||||||||||||||||
Sbjct  5941   TTTGTTTTACAAAAAAAGGCTTAGGCATCTCCTATGGCAGGAAGAAGCGGAGACAGCGAC  6000

Query  8516   GAAGACCTCCTCAGGACAGTCAGACTCATCAAAGTTCTCTATCAAAGCAGTAAGTAGTAC  8575
              ||||||||||||||||||||||||||||||||||||||||||||||||||||||||||||
Sbjct  6001   GAAGACCTCCTCAGGACAGTCAGACTCATCAAAGTTCTCTATCAAAGCAGTAAGTAGTAC  6060

Query  8576   ATGTAATGCAATCTTTACAAGTATTAGCAATAGTAGCATTAGTAGTAGCAACAATAATAG  8635
              ||||||||||||||||||||||||||||||||||||||||||||||||||||||||||||
Sbjct  6061   ATGTAATGCAATCTTTACAAGTATTAGCAATAGTAGCATTAGTAGTAGCAACAATAATAG  6120

Query  8636   CAATAGTTGTGTGGACCATAGTATTCATAGAATATAGGAAAATATTAAGACAAAGGAAAA  8695
              ||||||||||||||||||||||||||||||||||||||||||||||||||||||||||||
Sbjct  6121   CAATAGTTGTGTGGACCATAGTATTCATAGAATATAGGAAAATATTAAGACAAAGGAAAA  6180

Query  8696   TAGACAGGTTAATTAATAGAATAACAGAAAGAGCAGAAGACAGTGGCAATGAGAGCGACG  8755
              ||||||||||||||||||||||||||||||||||||||||||||||||||||||||||||
Sbjct  6181   TAGACAGGTTAATTAATAGAATAACAGAAAGAGCAGAAGACAGTGGCAATGAGAGCGACG  6240

Query  8756   GAGATCAGGAAGAATTATCAGCACTTGTGGAAAGGGGGCACCTTGCTCCTTGGGATGTTG  8815
              ||||||||||||||||||||||||||||||||||||||||||||||||||||||||||||
Sbjct  6241   GAGATCAGGAAGAATTATCAGCACTTGTGGAAAGGGGGCACCTTGCTCCTTGGGATGTTG  6300

Query  8816   ATGATCTGTAGTGCTGCAGAACAATTGTGGGTCACAGTCTATTATGGGGTACCTGTGTGG  8875
              ||||||||||||||||||||||||||||||||||||||||||||||||||||||||||||
Sbjct  6301   ATGATCTGTAGTGCTGCAGAACAATTGTGGGTCACAGTCTATTATGGGGTACCTGTGTGG  6360

Query  8876   AAAGAAGCAACCACCACTCTATTTTGTGCATCAGATGCTAAAGCATATGATACAGAGGTA  8935
              ||||||||||||||||||||||||||||||||||||||||||||||||||||||||||||
Sbjct  6361   AAAGAAGCAACCACCACTCTATTTTGTGCATCAGATGCTAAAGCATATGATACAGAGGTA  6420

Query  8936   CATAATGTTTGGGCCACACATGCCTGTGTACCCACAGACCCCAACCCACAAGAAGTAAAA  8995
              ||||||||||||||||||||||||||||||||||||||||||||||||||||||||||||
Sbjct  6421   CATAATGTTTGGGCCACACATGCCTGTGTACCCACAGACCCCAACCCACAAGAAGTAAAA  6480

Query  8996   TTGGAAAATGTGACAGAAAATTTTAACATGTGGAAAAATAACATGGTAGAACAAATGCAT  9055
              ||||||||||||||||||||||||||||||||||||||||||||||||||||||||||||
Sbjct  6481   TTGGAAAATGTGACAGAAAATTTTAACATGTGGAAAAATAACATGGTAGAACAAATGCAT  6540

Query  9056   GAGGATATAATCAGTTTATGGGATCAAAGCCTAAAGCCATGTGTAAAATTAACTCCACTC  9115
              ||||||||||||||||||||||||||||||||||||||||||||||||||||||||||||
Sbjct  6541   GAGGATATAATCAGTTTATGGGATCAAAGCCTAAAGCCATGTGTAAAATTAACTCCACTC  6600

Query  9116   TGTGTTACTTTAAATTGCACTGATTTAAGGAATGCTACTAATACCACTAGTAGTAGCTGG  9175
              ||||||||||||||||||||||||||||||||||||||||||||||||||||||||||||
Sbjct  6601   TGTGTTACTTTAAATTGCACTGATTTAAGGAATGCTACTAATACCACTAGTAGTAGCTGG  6660

Query  9176   GAAACGATGGAGAAAGGAGAAATAAAAAACTGCTCTTTCAATATCACCACAAGCATAAGA  9235
              ||||||||||||||||||||||||||||||||||||||||||||||||||||||||||||
Sbjct  6661   GAAACGATGGAGAAAGGAGAAATAAAAAACTGCTCTTTCAATATCACCACAAGCATAAGA  6720

Query  9236   GATAAGGTACAGAAAGAATATGCACTTTTTTATAACCTTGATGTAGTACCAATAGATAAT  9295
              ||||||||||||||||||||||||||||||||||||||||||||||||||||||||||||
Sbjct  6721   GATAAGGTACAGAAAGAATATGCACTTTTTTATAACCTTGATGTAGTACCAATAGATAAT  6780

Query  9296   GCTAGCTATAGGTTGATAAGTTGTAACACCTCAGTCATTACACAGGCCTGTCCAAAGGTA  9355
              ||||||||||||||||||||||||||||||||||||||||||||||||||||||||||||
Sbjct  6781   GCTAGCTATAGGTTGATAAGTTGTAACACCTCAGTCATTACACAGGCCTGTCCAAAGGTA  6840

Query  9356   TCCTTTGAGCCAATTCCCATACATTATTGTGCCCCGGCTGGTTTTGCGATTCTAAAATGT  9415
              ||||||||||||||||||||||||||||||||||||||||||||||||||||||||||||
Sbjct  6841   TCCTTTGAGCCAATTCCCATACATTATTGTGCCCCGGCTGGTTTTGCGATTCTAAAATGT  6900

Query  9416   AATGATAAAAAGTTCAATGGAACAGGACCATGTACAAATGTCAGCACAGTACAATGTACA  9475
              ||||||||||||||||||||||||||||||||||||||||||||||||||||||||||||
Sbjct  6901   AATGATAAAAAGTTCAATGGAACAGGACCATGTACAAATGTCAGCACAGTACAATGTACA  6960

Query  9476   CATGGAATTAGGCCAGTAGTATCAACTCAACTGCTGTTAAATGGCAGTCTAGCAGAAGAA  9535
              ||||||||||||||||||||||||||||||||||||||||||||||||||||||||||||
Sbjct  6961   CATGGAATTAGGCCAGTAGTATCAACTCAACTGCTGTTAAATGGCAGTCTAGCAGAAGAA  7020

Query  9536   GAGATAGTAATTAGATCTGAAAATTTCACAAACAATGCTAAAACTATAATAGTACAGCTG  9595
              ||||||||||||||||||||||||||||||||||||||||||||||||||||||||||||
Sbjct  7021   GAGATAGTAATTAGATCTGAAAATTTCACAAACAATGCTAAAACTATAATAGTACAGCTG  7080

Query  9596   AACGAATCTGTAGTAATTAATTGTACAAGACCCAACAACAATACAAGAAAAAGTATAAAT  9655
              ||||||||||||||||||||||||||||||||||||||||||||||||||||||||||||
Sbjct  7081   AACGAATCTGTAGTAATTAATTGTACAAGACCCAACAACAATACAAGAAAAAGTATAAAT  7140

Query  9656   ATAGGACCAGGGAGAGCATTGTATACAACAGGAGAAATAATAGGAGATATAAGACAAGCA  9715
              ||||||||||||||||||||||||||||||||||||||||||||||||||||||||||||
Sbjct  7141   ATAGGACCAGGGAGAGCATTGTATACAACAGGAGAAATAATAGGAGATATAAGACAAGCA  7200

Query  9716   CATTGTAACCTTAGTAAAACACAATGGGAAAACACTTTAGAACAGATAGCTATAAAATTA  9775
              ||||||||||||||||||||||||||||||||||||||||||||||||||||||||||||
Sbjct  7201   CATTGTAACCTTAGTAAAACACAATGGGAAAACACTTTAGAACAGATAGCTATAAAATTA  7260

Query  9776   AAAGAACAATTTGGGAATAATAAAACAATAATCTTTAATCCATCCTCAGGAGGGGACCCA  9835
              ||||||||||||||||||||||||||||||||||||||||||||||||||||||||||||
Sbjct  7261   AAAGAACAATTTGGGAATAATAAAACAATAATCTTTAATCCATCCTCAGGAGGGGACCCA  7320

Query  9836   GAAATTGTAACACACAGTTTTAATTGTGGAGGGGAATTTTTCTACTGTAATTCAACACAA  9895
              ||||||||||||||||||||||||||||||||||||||||||||||||||||||||||||
Sbjct  7321   GAAATTGTAACACACAGTTTTAATTGTGGAGGGGAATTTTTCTACTGTAATTCAACACAA  7380

Query  9896   CTGTTTACTTGGAATGATACTAGAAAGTTAAATAACACTGGAAGAAATATCACACTCCCA  9955
              ||||||||||||||||||||||||||||||||||||||||||||||||||||||||||||
Sbjct  7381   CTGTTTACTTGGAATGATACTAGAAAGTTAAATAACACTGGAAGAAATATCACACTCCCA  7440

Query  9956   TGTAGAATAAAACAAATTATAAATATGTGGCAGGAAGTAGGAAAAGCAATGTATGCCCCT  10015
              ||||||||||||||||||||||||||||||||||||||||||||||||||||||||||||
Sbjct  7441   TGTAGAATAAAACAAATTATAAATATGTGGCAGGAAGTAGGAAAAGCAATGTATGCCCCT  7500

Query  10016  CCCATCAGAGGACAAATTAGATGTTCATCAAATATTACAGGGCTGCTATTAACAAGAGAT  10075
              ||||||||||||||||||||||||||||||||||||||||||||||||||||||||||||
Sbjct  7501   CCCATCAGAGGACAAATTAGATGTTCATCAAATATTACAGGGCTGCTATTAACAAGAGAT  7560

Query  10076  GGTGGTAAGGACACGAACGGGACTGAGATCTTCAGACCTGGAGGAGGAGATATGAGGGAC  10135
              ||||||||||||||||||||||||||||||||||||||||||||||||||||||||||||
Sbjct  7561   GGTGGTAAGGACACGAACGGGACTGAGATCTTCAGACCTGGAGGAGGAGATATGAGGGAC  7620

Query  10136  AATTGGAGAAGTGAATTATATAAATATAAAGTAGTAAAAATTGAACCATTAGGAGTAGCA  10195
              ||||||||||||||||||||||||||||||||||||||||||||||||||||||||||||
Sbjct  7621   AATTGGAGAAGTGAATTATATAAATATAAAGTAGTAAAAATTGAACCATTAGGAGTAGCA  7680

Query  10196  CCCACCAAGGCAAAGAGAAGAGTGGTGCAGAGAGAAAAAAGAGCAGTGGGACTAGGAGCT  10255
              ||||||||||||||||||||||||||||||||||||||||||||||||||||||||||||
Sbjct  7681   CCCACCAAGGCAAAGAGAAGAGTGGTGCAGAGAGAAAAAAGAGCAGTGGGACTAGGAGCT  7740

Query  10256  TTGTTCCTTGGGTTCTTGGGAGCAGCAGGAAGCACTATGGGCGCAGCGTCAATAACGCTG  10315
              ||||||||||||||||||||||||||||||||||||||||||||||||||||||||||||
Sbjct  7741   TTGTTCCTTGGGTTCTTGGGAGCAGCAGGAAGCACTATGGGCGCAGCGTCAATAACGCTG  7800

Query  10316  ACGGTACAGGCCAGACAATTATTGTCTGGTATAGTGCAACAGCAGAACAATCTGCTGAGG  10375
              ||||||||||||||||||||||||||||||||||||||||||||||||||||||||||||
Sbjct  7801   ACGGTACAGGCCAGACAATTATTGTCTGGTATAGTGCAACAGCAGAACAATCTGCTGAGG  7860

Query  10376  GCTATTGAGGCGCAACAGCACCTGTTGCAACTCACAGTCTGGGGCATCAAGCAGCTCCAG  10435
              ||||||||||||||||||||||||||||||||||||||||||||||||||||||||||||
Sbjct  7861   GCTATTGAGGCGCAACAGCACCTGTTGCAACTCACAGTCTGGGGCATCAAGCAGCTCCAG  7920

Query  10436  GCAAGAGTCCTGGCTGTGGAAAGATACCTAAGGGATCAACAGCTCCTAGGGATTTGGGGT  10495
              ||||||||||||||||||||||||||||||||||||||||||||||||||||||||||||
Sbjct  7921   GCAAGAGTCCTGGCTGTGGAAAGATACCTAAGGGATCAACAGCTCCTAGGGATTTGGGGT  7980

Query  10496  TGCTCTGGAAAACTCATTTGCACCACTACTGTGCCTTGGAATACTAGTTGGAGTAATAAA  10555
              ||||||||||||||||||||||||||||||||||||||||||||||||||||||||||||
Sbjct  7981   TGCTCTGGAAAACTCATTTGCACCACTACTGTGCCTTGGAATACTAGTTGGAGTAATAAA  8040

Query  10556  TCTCTGAATGAAATTTGGGATAACATGACTTGGATGAAGTGGGAAAGAGAAATTGACAAT  10615
              ||||||||||||||||||||||||||||||||||||||||||||||||||||||||||||
Sbjct  8041   TCTCTGAATGAAATTTGGGATAACATGACTTGGATGAAGTGGGAAAGAGAAATTGACAAT  8100

Query  10616  TACACACACATAATATACTCCTTAATTGAACAATCGCAGAACCAACAAGAAAAGAATGAA  10675
              ||||||||||||||||||||||||||||||||||||||||||||||||||||||||||||
Sbjct  8101   TACACACACATAATATACTCCTTAATTGAACAATCGCAGAACCAACAAGAAAAGAATGAA  8160

Query  10676  CAAGAATTATTGGCATTAGATAAATGGGCAAGTTTGTGGAATTGGTTTGACATAACAAAA  10735
              ||||||||||||||||||||||||||||||||||||||||||||||||||||||||||||
Sbjct  8161   CAAGAATTATTGGCATTAGATAAATGGGCAAGTTTGTGGAATTGGTTTGACATAACAAAA  8220

Query  10736  TGGCTGTGGTATATAAAAATATTCATAATGATAGTAGGAGGCTTGATAGGTTTAAGAATA  10795
              ||||||||||||||||||||||||||||||||||||||||||||||||||||||||||||
Sbjct  8221   TGGCTGTGGTATATAAAAATATTCATAATGATAGTAGGAGGCTTGATAGGTTTAAGAATA  8280

Query  10796  GTTTTTGTTGTACTTTCTATAGTGAATAGAGTTAGGCAGGGATACTCACCATTATCGTTT  10855
              ||||||||||||||||||||||||||||||||||||||||||||||||||||||||||||
Sbjct  8281   GTTTTTGTTGTACTTTCTATAGTGAATAGAGTTAGGCAGGGATACTCACCATTATCGTTT  8340

Query  10856  CAGACCCACCTCCCAGCTCAGAGGGGACCCGACAGGCCCGACGGAATCGAAGAAGAAGGT  10915
              ||||||||||||||||||||||||||||||||||||||||||||||||||||||||||||
Sbjct  8341   CAGACCCACCTCCCAGCTCAGAGGGGACCCGACAGGCCCGACGGAATCGAAGAAGAAGGT  8400

Query  10916  GGAGAGAGAGACAGAGACAGATCCGGTCCATTAGTGGATGGCTTCTTAGCAATTATCTGG  10975
              ||||||||||||||||||||||||||||||||||||||||||||||||||||||||||||
Sbjct  8401   GGAGAGAGAGACAGAGACAGATCCGGTCCATTAGTGGATGGCTTCTTAGCAATTATCTGG  8460

Query  10976  GTCGACCTACGGAGCCTGTGCCTTTTCAGCTACCACCGCTTGAGAGACTTACTCTTGATT  11035
              ||||||||||||||||||||||||||||||||||||||||||||||||||||||||||||
Sbjct  8461   GTCGACCTACGGAGCCTGTGCCTTTTCAGCTACCACCGCTTGAGAGACTTACTCTTGATT  8520

Query  11036  GTAACGAGGATTGTGGAACTTCTGGGACGCAGGGGGTGGGGAGTCCTCAAATATTGGTGG  11095
              ||||||||||||||||||||||||||||||||||||||||||||||||||||||||||||
Sbjct  8521   GTAACGAGGATTGTGGAACTTCTGGGACGCAGGGGGTGGGGAGTCCTCAAATATTGGTGG  8580

Query  11096  AATCTCCTCCAGTATTGGATTCAGGAACTAAAGAATAGTGCTGTTAGCTTGCTCAACGCC  11155
              ||||||||||||||||||||||||||||||||||||||||||||||||||||||||||||
Sbjct  8581   AATCTCCTCCAGTATTGGATTCAGGAACTAAAGAATAGTGCTGTTAGCTTGCTCAACGCC  8640

Query  11156  ACAGCTATAGCAGTAGCTGAGGGAACAGATAGGGTTATAGAAATATTACAAAGAGCTTTT  11215
              ||||||||||||||||||||||||||||||||||||||||||||||||||||||||||||
Sbjct  8641   ACAGCTATAGCAGTAGCTGAGGGAACAGATAGGGTTATAGAAATATTACAAAGAGCTTTT  8700

Query  11216  AGAGCTGTTCTTCACATACCTGTAAGAATAAGACAGGGCTTGGAAAGAGCTTTGCTATAA  11275
              ||||||||||||||||||||||||||||||||||||||||||||||||||||||||||||
Sbjct  8701   AGAGCTGTTCTTCACATACCTGTAAGAATAAGACAGGGCTTGGAAAGAGCTTTGCTATAA  8760

Query  11276  GATGGGTGGCAAGTGGTCAAAACGTAGTATGGCTGGATGGCCTACTGTAAGGGAAAGAAT  11335
              ||||||||||||||||||||||||||||||||||||||||||||||||||||||||||||
Sbjct  8761   GATGGGTGGCAAGTGGTCAAAACGTAGTATGGCTGGATGGCCTACTGTAAGGGAAAGAAT  8820

Query  11336  GAGACGAGCCGAGCCAGCAGCAGAAAGAATGAGACGAGCTGAGCCAGCAGCAGATGGGGT  11395
              ||||||||||||||||||||||||||||||||||||||||||||||||||||||||||||
Sbjct  8821   GAGACGAGCCGAGCCAGCAGCAGAAAGAATGAGACGAGCTGAGCCAGCAGCAGATGGGGT  8880

Query  11396  GGGAGCAGTATCTCGAGACCTGGAAAGACATGGAGCAATCACAAGTAGCAATACAGCAGC  11455
              ||||||||||||||||||||||||||||||||||||||||||||||||||||||||||||
Sbjct  8881   GGGAGCAGTATCTCGAGACCTGGAAAGACATGGAGCAATCACAAGTAGCAATACAGCAGC  8940

Query  11456  TACTAATGCTGATTGTGCCTGGCTAGAAGCACAAGAGGAGGAGGAGGTGGGTTTTCCAGT  11515
              ||||||||||||||||||||||||||||||||||||||||||||||||||||||||||||
Sbjct  8941   TACTAATGCTGATTGTGCCTGGCTAGAAGCACAAGAGGAGGAGGAGGTGGGTTTTCCAGT  9000

Query  11516  CAGACCTCAGGTACCTTTAAGACCAATGACTCACAAGGCAGCTATGGATCTTAGCCACTT  11575
              ||||||||||||||||||||||||||||||||||||||||||||||||||||||||||||
Sbjct  9001   CAGACCTCAGGTACCTTTAAGACCAATGACTCACAAGGCAGCTATGGATCTTAGCCACTT  9060

Query  11576  TTTAAAAGAAAAGGGGGGACTGGAAGGGCTAATTCACTCCCAACAAAGACAAGATATCCT  11635
              ||||||||||||||||||||||||||||||||||||||||||||||||||||||||||||
Sbjct  9061   TTTAAAAGAAAAGGGGGGACTGGAAGGGCTAATTCACTCCCAACAAAGACAAGATATCCT  9120

Query  11636  TGATCTGTGGGTCTACCACACACAAGGCTACTTCCCTGATTGGCAGAACTACACACCAGG  11695
              ||||||||||||||||||||||||||||||||||||||||||||||||||||||||||||
Sbjct  9121   TGATCTGTGGGTCTACCACACACAAGGCTACTTCCCTGATTGGCAGAACTACACACCAGG  9180

Query  11696  GCCAGGGACTAGATGGCCACTGACCTTTGGATGGTGCTTCAAGCTAGTACCAGTTGAGCC  11755
              ||||||||||||||||||||||||||||||||||||||||||||||||||||||||||||
Sbjct  9181   GCCAGGGACTAGATGGCCACTGACCTTTGGATGGTGCTTCAAGCTAGTACCAGTTGAGCC  9240

Query  11756  AGAGAAGATAGAAGAGGCCAATGCAGGAGAGAACAACTGCTTGTTACACCCTATGAGCCA  11815
              ||||||||||||||||||||||||||||||||||||||||||||||||||||||||||||
Sbjct  9241   AGAGAAGATAGAAGAGGCCAATGCAGGAGAGAACAACTGCTTGTTACACCCTATGAGCCA  9300

Query  11816  GCATGGAATGGATGACCCGGAGAGAGAAGGGTTAGAGTGGAGGTTTGACAGCCGCCTAGC  11875
              ||||||||||||||||||||||||||||||||||||||||||||||||||||||||||||
Sbjct  9301   GCATGGAATGGATGACCCGGAGAGAGAAGGGTTAGAGTGGAGGTTTGACAGCCGCCTAGC  9360

Query  11876  ATTTCATCACGTGGCCCGAGAGCTGCATCCGGAGTACTACAAGAACTGATGACCTCGAGC  11935
              ||||||||||||||||||||||||||||||||||||||||||||||||||||||||||||
Sbjct  9361   ATTTCATCACGTGGCCCGAGAGCTGCATCCGGAGTACTACAAGAACTGATGACCTCGAGC  9420

Query  11936  TTTCTACAAGGGACTTTCCGCTGGGGACTTTCCAGGGAAGGCGTGGCCTGGGCGGGACTG  11995
              ||||||||||||||||||||||||||||||||||||||||||||||||||||||||||||
Sbjct  9421   TTTCTACAAGGGACTTTCCGCTGGGGACTTTCCAGGGAAGGCGTGGCCTGGGCGGGACTG  9480

Query  11996  GGGAGTGGCGAGCCCTCAGATGCTGCATATAAGCAGCTGCTTTTGCCTGTACTGGGTCTC  12055
              ||||||||||||||||||||||||||||||||||||||||||||||||||||||||||||
Sbjct  9481   GGGAGTGGCGAGCCCTCAGATGCTGCATATAAGCAGCTGCTTTTGCCTGTACTGGGTCTC  9540

Query  12056  TCTGGTTAGACCAGATCTGAGCCTGGGAGCTCTCTGGCTAGCTAGGGAACCCACTGCTTA  12115
              ||||||||||||||||||||||||||||||||||||||||||||||||||||||||||||
Sbjct  9541   TCTGGTTAGACCAGATCTGAGCCTGGGAGCTCTCTGGCTAGCTAGGGAACCCACTGCTTA  9600

Query  12116  AGCCTCAATAAAGCTTGCCTTGAGTGCTTT  12145
              ||||||||||||||||||||||||||||||
Sbjct  9601   AGCCTCAATAAAGCTTGCCTTGAGTGCTTT  9630


Range 2: 1 to 1451

Score:2680 bits(1451), Expect:0.0, 
Identities:1451/1451(100%),  Gaps:0/1451(0%), Strand: Plus/Plus

Query  11596  TGGAAGGGCTAATTCACTCCCAACAAAGACAAGATATCCTTGATCTGTGGGTCTACCACA  11655
              ||||||||||||||||||||||||||||||||||||||||||||||||||||||||||||
Sbjct  1      TGGAAGGGCTAATTCACTCCCAACAAAGACAAGATATCCTTGATCTGTGGGTCTACCACA  60

Query  11656  CACAAGGCTACTTCCCTGATTGGCAGAACTACACACCAGGGCCAGGGACTAGATGGCCAC  11715
              ||||||||||||||||||||||||||||||||||||||||||||||||||||||||||||
Sbjct  61     CACAAGGCTACTTCCCTGATTGGCAGAACTACACACCAGGGCCAGGGACTAGATGGCCAC  120

Query  11716  TGACCTTTGGATGGTGCTTCAAGCTAGTACCAGTTGAGCCAGAGAAGATAGAAGAGGCCA  11775
              ||||||||||||||||||||||||||||||||||||||||||||||||||||||||||||
Sbjct  121    TGACCTTTGGATGGTGCTTCAAGCTAGTACCAGTTGAGCCAGAGAAGATAGAAGAGGCCA  180

Query  11776  ATGCAGGAGAGAACAACTGCTTGTTACACCCTATGAGCCAGCATGGAATGGATGACCCGG  11835
              ||||||||||||||||||||||||||||||||||||||||||||||||||||||||||||
Sbjct  181    ATGCAGGAGAGAACAACTGCTTGTTACACCCTATGAGCCAGCATGGAATGGATGACCCGG  240

Query  11836  AGAGAGAAGGGTTAGAGTGGAGGTTTGACAGCCGCCTAGCATTTCATCACGTGGCCCGAG  11895
              ||||||||||||||||||||||||||||||||||||||||||||||||||||||||||||
Sbjct  241    AGAGAGAAGGGTTAGAGTGGAGGTTTGACAGCCGCCTAGCATTTCATCACGTGGCCCGAG  300

Query  11896  AGCTGCATCCGGAGTACTACAAGAACTGATGACCTCGAGCTTTCTACAAGGGACTTTCCG  11955
              ||||||||||||||||||||||||||||||||||||||||||||||||||||||||||||
Sbjct  301    AGCTGCATCCGGAGTACTACAAGAACTGATGACCTCGAGCTTTCTACAAGGGACTTTCCG  360

Query  11956  CTGGGGACTTTCCAGGGAAGGCGTGGCCTGGGCGGGACTGGGGAGTGGCGAGCCCTCAGA  12015
              ||||||||||||||||||||||||||||||||||||||||||||||||||||||||||||
Sbjct  361    CTGGGGACTTTCCAGGGAAGGCGTGGCCTGGGCGGGACTGGGGAGTGGCGAGCCCTCAGA  420

Query  12016  TGCTGCATATAAGCAGCTGCTTTTGCCTGTACTGGGTCTCTCTGGTTAGACCAGATCTGA  12075
              ||||||||||||||||||||||||||||||||||||||||||||||||||||||||||||
Sbjct  421    TGCTGCATATAAGCAGCTGCTTTTGCCTGTACTGGGTCTCTCTGGTTAGACCAGATCTGA  480

Query  12076  GCCTGGGAGCTCTCTGGCTAGCTAGGGAACCCACTGCTTAAGCCTCAATAAAGCTTGCCT  12135
              ||||||||||||||||||||||||||||||||||||||||||||||||||||||||||||
Sbjct  481    GCCTGGGAGCTCTCTGGCTAGCTAGGGAACCCACTGCTTAAGCCTCAATAAAGCTTGCCT  540

Query  12136  TGAGTGCTTTAAGTAGTGTGTGCCCGTCTGTTGTGTGACTCTGGTAACTAGAGATCCCTC  12195
              ||||||||||||||||||||||||||||||||||||||||||||||||||||||||||||
Sbjct  541    TGAGTGCTTTAAGTAGTGTGTGCCCGTCTGTTGTGTGACTCTGGTAACTAGAGATCCCTC  600

Query  12196  AGACCCTTTTAGTCAGTGTGGAAAATCTCTAGCAGTGGCGCCCGAACAGGGACTTGAAAG  12255
              ||||||||||||||||||||||||||||||||||||||||||||||||||||||||||||
Sbjct  601    AGACCCTTTTAGTCAGTGTGGAAAATCTCTAGCAGTGGCGCCCGAACAGGGACTTGAAAG  660

Query  12256  CGAAAGGAAAACCAGAGGAGCTCTCTCGACGCAGGACTCGGCTTGCTGAAGCGCGCACGG  12315
              ||||||||||||||||||||||||||||||||||||||||||||||||||||||||||||
Sbjct  661    CGAAAGGAAAACCAGAGGAGCTCTCTCGACGCAGGACTCGGCTTGCTGAAGCGCGCACGG  720

Query  12316  CAAGAGGCGAGGGGCGGCGACTGGTGAGTACGCCAAAAAATTTTTGACTAGCGGAGGCTA  12375
              ||||||||||||||||||||||||||||||||||||||||||||||||||||||||||||
Sbjct  721    CAAGAGGCGAGGGGCGGCGACTGGTGAGTACGCCAAAAAATTTTTGACTAGCGGAGGCTA  780

Query  12376  GAAGGAGAGAGATGGGTGCGAGAGCGTCAGTATTAAGTGCGGGGGAATTAGATAAGTGGG  12435
              ||||||||||||||||||||||||||||||||||||||||||||||||||||||||||||
Sbjct  781    GAAGGAGAGAGATGGGTGCGAGAGCGTCAGTATTAAGTGCGGGGGAATTAGATAAGTGGG  840

Query  12436  AAAAAATTCGGTTAAGGCCAGGGGGAAAGAAACAATATAGATTAAAACATATAGTATGGG  12495
              ||||||||||||||||||||||||||||||||||||||||||||||||||||||||||||
Sbjct  841    AAAAAATTCGGTTAAGGCCAGGGGGAAAGAAACAATATAGATTAAAACATATAGTATGGG  900

Query  12496  CAAGCAGGGAGCTAGAACGATTCGCAGTTGATCCTGGCCTGTTAGAAACATCAGAAGGCT  12555
              ||||||||||||||||||||||||||||||||||||||||||||||||||||||||||||
Sbjct  901    CAAGCAGGGAGCTAGAACGATTCGCAGTTGATCCTGGCCTGTTAGAAACATCAGAAGGCT  960

Query  12556  GTAGACAAATACTGGGACAGCTACAACCGTCCCTTCAGACAGGATCAGAAGAGCTTAGAT  12615
              ||||||||||||||||||||||||||||||||||||||||||||||||||||||||||||
Sbjct  961    GTAGACAAATACTGGGACAGCTACAACCGTCCCTTCAGACAGGATCAGAAGAGCTTAGAT  1020

Query  12616  CATTATATAATACAGTAGCCACCCTCTATTGTGTACATCAAAAGATAGAGGTAAAAGACA  12675
              ||||||||||||||||||||||||||||||||||||||||||||||||||||||||||||
Sbjct  1021   CATTATATAATACAGTAGCCACCCTCTATTGTGTACATCAAAAGATAGAGGTAAAAGACA  1080

Query  12676  CCAAGGAAGCTTTAGAGAAGATAGAGGAAGagcaaaacaaaagtaagaaaaaagcacagc  12735
              ||||||||||||||||||||||||||||||||||||||||||||||||||||||||||||
Sbjct  1081   CCAAGGAAGCTTTAGAGAAGATAGAGGAAGAGCAAAACAAAAGTAAGAAAAAAGCACAGC  1140

Query  12736  aagcagcagctgacacaggaaacagcagcCAGGTCAGCCAAAATTACCCTATAGTGCAGA  12795
              ||||||||||||||||||||||||||||||||||||||||||||||||||||||||||||
Sbjct  1141   AAGCAGCAGCTGACACAGGAAACAGCAGCCAGGTCAGCCAAAATTACCCTATAGTGCAGA  1200

Query  12796  ACCTACAGGGGCAAATGGTACATCAGGCCATATCACCTAGAACTTTAAATGCATGGGTAA  12855
              ||||||||||||||||||||||||||||||||||||||||||||||||||||||||||||
Sbjct  1201   ACCTACAGGGGCAAATGGTACATCAGGCCATATCACCTAGAACTTTAAATGCATGGGTAA  1260

Query  12856  AAGTAGTGGAAGAGAAGGCGTTCAGCCCAGAAGTAATACCCATGTTTTCAGCATTATCAG  12915
              ||||||||||||||||||||||||||||||||||||||||||||||||||||||||||||
Sbjct  1261   AAGTAGTGGAAGAGAAGGCGTTCAGCCCAGAAGTAATACCCATGTTTTCAGCATTATCAG  1320

Query  12916  AAGGAGCCACCCCACAAGATTTAAACACCATGCTAAACACAGTGGGGGGACACCAAGCAG  12975
              ||||||||||||||||||||||||||||||||||||||||||||||||||||||||||||
Sbjct  1321   AAGGAGCCACCCCACAAGATTTAAACACCATGCTAAACACAGTGGGGGGACACCAAGCAG  1380

Query  12976  CCATGCAAATGTTAAAAGAGACCATCAATGAGGAAGCTGCAGAATGGGATAGATTGCATC  13035
              ||||||||||||||||||||||||||||||||||||||||||||||||||||||||||||
Sbjct  1381   CCATGCAAATGTTAAAAGAGACCATCAATGAGGAAGCTGCAGAATGGGATAGATTGCATC  1440

Query  13036  CAGTGCATGCA  13046
              |||||||||||
Sbjct  1441   CAGTGCATGCA  1451


Range 3: 8461 to 9630

Score:2161 bits(1170), Expect:0.0, 
Identities:1170/1170(100%),  Gaps:0/1170(0%), Strand: Plus/Plus

Query  1896  GTCGACCTACGGAGCCTGTGCCTTTTCAGCTACCACCGCTTGAGAGACTTACTCTTGATT  1955
             ||||||||||||||||||||||||||||||||||||||||||||||||||||||||||||
Sbjct  8461  GTCGACCTACGGAGCCTGTGCCTTTTCAGCTACCACCGCTTGAGAGACTTACTCTTGATT  8520

Query  1956  GTAACGAGGATTGTGGAACTTCTGGGACGCAGGGGGTGGGGAGTCCTCAAATATTGGTGG  2015
             ||||||||||||||||||||||||||||||||||||||||||||||||||||||||||||
Sbjct  8521  GTAACGAGGATTGTGGAACTTCTGGGACGCAGGGGGTGGGGAGTCCTCAAATATTGGTGG  8580

Query  2016  AATCTCCTCCAGTATTGGATTCAGGAACTAAAGAATAGTGCTGTTAGCTTGCTCAACGCC  2075
             ||||||||||||||||||||||||||||||||||||||||||||||||||||||||||||
Sbjct  8581  AATCTCCTCCAGTATTGGATTCAGGAACTAAAGAATAGTGCTGTTAGCTTGCTCAACGCC  8640

Query  2076  ACAGCTATAGCAGTAGCTGAGGGAACAGATAGGGTTATAGAAATATTACAAAGAGCTTTT  2135
             ||||||||||||||||||||||||||||||||||||||||||||||||||||||||||||
Sbjct  8641  ACAGCTATAGCAGTAGCTGAGGGAACAGATAGGGTTATAGAAATATTACAAAGAGCTTTT  8700

Query  2136  AGAGCTGTTCTTCACATACCTGTAAGAATAAGACAGGGCTTGGAAAGAGCTTTGCTATAA  2195
             ||||||||||||||||||||||||||||||||||||||||||||||||||||||||||||
Sbjct  8701  AGAGCTGTTCTTCACATACCTGTAAGAATAAGACAGGGCTTGGAAAGAGCTTTGCTATAA  8760

Query  2196  GATGGGTGGCAAGTGGTCAAAACGTAGTATGGCTGGATGGCCTACTGTAAGGGAAAGAAT  2255
             ||||||||||||||||||||||||||||||||||||||||||||||||||||||||||||
Sbjct  8761  GATGGGTGGCAAGTGGTCAAAACGTAGTATGGCTGGATGGCCTACTGTAAGGGAAAGAAT  8820

Query  2256  GAGACGAGCCGAGCCAGCAGCAGAAAGAATGAGACGAGCTGAGCCAGCAGCAGATGGGGT  2315
             ||||||||||||||||||||||||||||||||||||||||||||||||||||||||||||
Sbjct  8821  GAGACGAGCCGAGCCAGCAGCAGAAAGAATGAGACGAGCTGAGCCAGCAGCAGATGGGGT  8880

Query  2316  GGGAGCAGTATCTCGAGACCTGGAAAGACATGGAGCAATCACAAGTAGCAATACAGCAGC  2375
             ||||||||||||||||||||||||||||||||||||||||||||||||||||||||||||
Sbjct  8881  GGGAGCAGTATCTCGAGACCTGGAAAGACATGGAGCAATCACAAGTAGCAATACAGCAGC  8940

Query  2376  TACTAATGCTGATTGTGCCTGGCTAGAAGCACAAGAGGAGGAGGAGGTGGGTTTTCCAGT  2435
             ||||||||||||||||||||||||||||||||||||||||||||||||||||||||||||
Sbjct  8941  TACTAATGCTGATTGTGCCTGGCTAGAAGCACAAGAGGAGGAGGAGGTGGGTTTTCCAGT  9000

Query  2436  CAGACCTCAGGTACCTTTAAGACCAATGACTCACAAGGCAGCTATGGATCTTAGCCACTT  2495
             ||||||||||||||||||||||||||||||||||||||||||||||||||||||||||||
Sbjct  9001  CAGACCTCAGGTACCTTTAAGACCAATGACTCACAAGGCAGCTATGGATCTTAGCCACTT  9060

Query  2496  TTTAAAAGAAAAGGGGGGACTGGAAGGGCTAATTCACTCCCAACAAAGACAAGATATCCT  2555
             ||||||||||||||||||||||||||||||||||||||||||||||||||||||||||||
Sbjct  9061  TTTAAAAGAAAAGGGGGGACTGGAAGGGCTAATTCACTCCCAACAAAGACAAGATATCCT  9120

Query  2556  TGATCTGTGGGTCTACCACACACAAGGCTACTTCCCTGATTGGCAGAACTACACACCAGG  2615
             ||||||||||||||||||||||||||||||||||||||||||||||||||||||||||||
Sbjct  9121  TGATCTGTGGGTCTACCACACACAAGGCTACTTCCCTGATTGGCAGAACTACACACCAGG  9180

Query  2616  GCCAGGGACTAGATGGCCACTGACCTTTGGATGGTGCTTCAAGCTAGTACCAGTTGAGCC  2675
             ||||||||||||||||||||||||||||||||||||||||||||||||||||||||||||
Sbjct  9181  GCCAGGGACTAGATGGCCACTGACCTTTGGATGGTGCTTCAAGCTAGTACCAGTTGAGCC  9240

Query  2676  AGAGAAGATAGAAGAGGCCAATGCAGGAGAGAACAACTGCTTGTTACACCCTATGAGCCA  2735
             ||||||||||||||||||||||||||||||||||||||||||||||||||||||||||||
Sbjct  9241  AGAGAAGATAGAAGAGGCCAATGCAGGAGAGAACAACTGCTTGTTACACCCTATGAGCCA  9300

Query  2736  GCATGGAATGGATGACCCGGAGAGAGAAGGGTTAGAGTGGAGGTTTGACAGCCGCCTAGC  2795
             ||||||||||||||||||||||||||||||||||||||||||||||||||||||||||||
Sbjct  9301  GCATGGAATGGATGACCCGGAGAGAGAAGGGTTAGAGTGGAGGTTTGACAGCCGCCTAGC  9360

Query  2796  ATTTCATCACGTGGCCCGAGAGCTGCATCCGGAGTACTACAAGAACTGATGACCTCGAGC  2855
             ||||||||||||||||||||||||||||||||||||||||||||||||||||||||||||
Sbjct  9361  ATTTCATCACGTGGCCCGAGAGCTGCATCCGGAGTACTACAAGAACTGATGACCTCGAGC  9420

Query  2856  TTTCTACAAGGGACTTTCCGCTGGGGACTTTCCAGGGAAGGCGTGGCCTGGGCGGGACTG  2915
             ||||||||||||||||||||||||||||||||||||||||||||||||||||||||||||
Sbjct  9421  TTTCTACAAGGGACTTTCCGCTGGGGACTTTCCAGGGAAGGCGTGGCCTGGGCGGGACTG  9480

Query  2916  GGGAGTGGCGAGCCCTCAGATGCTGCATATAAGCAGCTGCTTTTGCCTGTACTGGGTCTC  2975
             ||||||||||||||||||||||||||||||||||||||||||||||||||||||||||||
Sbjct  9481  GGGAGTGGCGAGCCCTCAGATGCTGCATATAAGCAGCTGCTTTTGCCTGTACTGGGTCTC  9540

Query  2976  TCTGGTTAGACCAGATCTGAGCCTGGGAGCTCTCTGGCTAGCTAGGGAACCCACTGCTTA  3035
             ||||||||||||||||||||||||||||||||||||||||||||||||||||||||||||
Sbjct  9541  TCTGGTTAGACCAGATCTGAGCCTGGGAGCTCTCTGGCTAGCTAGGGAACCCACTGCTTA  9600

Query  3036  AGCCTCAATAAAGCTTGCCTTGAGTGCTTT  3065
             ||||||||||||||||||||||||||||||
Sbjct  9601  AGCCTCAATAAAGCTTGCCTTGAGTGCTTT  9630
