# Supplementary material for: High-throughput high content quantification of HIV-1 viral infectious output
Source: PLoS One. 2026 Mar 26;21(3):e0328121. doi: 10.1371/journal.pone.0328121 (PMC13020823; doi:10.1371/journal.pone.0328121)
Supplement: S2 Data — (XLSX) [file pone.0328121.s007.xlsx]

## Sheet: 6 well EXP 1
	Low Inoc							High Inoc
	0	0.1	0.5	1	2.5	5		0	5	10	25	50	100
Infected cells	0	0	28	695	882	1350		0	870	1099	3748	3514	6226
Total	9370	38130	27039	25673	31126	25576		29370	25494	18609	19288	11038	11241
%	0	0	0.00103554	0.0270712	0.0283364	0.0527839		0	0.0341257	0.0590574	0.194318	0.318355	0.553865
	Infectious units/uL							Infectious units/uL
Well#	A1	A2	A3	B1	B2	B3	AVG INF	A1	A2	A3	B1	B2	B3	AVG INF
	0	0	207.108	284.96	566.729	1055.68	422.895	0	682.514	590.574	777.271	636.71	553.865	648.187
	GHOST HI5 ADA DPI 25 low inoculum							GHOST HI5 ADA DPI 25 high inoculum
	ROI_A_Target_I_ObjectCount	ROI_A_Target_I_ObjectCount	ROI_A_Target_I_ObjectCount	ROI_A_Target_I_ObjectCount	ROI_A_Target_I_ObjectCount	ROI_A_Target_I_ObjectCount		ROI_A_Target_I_ObjectCount	ROI_A_Target_I_ObjectCount	ROI_A_Target_I_ObjectCount	ROI_A_Target_I_ObjectCount	ROI_A_Target_I_ObjectCount	ROI_A_Target_I_ObjectCount
	0	0	0	0	0	0		0	0	0	0	0	0
	0	0	0	0	0	0		0	0	1	0	0	0
	0	0	0	0	0	0		0	0	0	0	0	0
	0	0	0	0	0	0		0	0	0	0	0	1
	0	0	0	0	0	0		0	0	0	0	0	0
	0	0	0	0	0	0		0	0	1	0	0	0
	0	0	0	0	0	0		0	0	0	0	1	1
	0	0	0	0	0	0		0	0	0	0	1	1
	0	0	0	0	0	0		0	0	1	0	1	1
	0	0	0	0	0	0		0	0	0	0	1	1
	0	0	0	0	0	0		0	0	0	0	1	1
	0	0	0	0	0	0		0	1	1	0	1	0
	0	0	0	0	0	0		0	1	0	0	1	0
	0	0	0	0	0	0		0	1	1	0	1	1
	0	0	0	0	0	0		0	1	0	0	1	1
	0	0	0	0	0	0		0	1	1	0	1	1
	0	0	0	0	0	0		0	1	1	0	1	1
	0	0	0	0	0	0		0	0	0	0	1	1
	0	0	0	0	0	0		0	1	0	0	1	1
	0	0	0	0	0	0		0	1	1	0	1	1
	0	0	0	0	0	0		0	0	0	0	1	1
	0	0	0	0	0	0		0	0	1	0	0	1
	0	0	0	0	0	0		0	1	1	0	0	0
	0	0	0	0	0	0		0	1	1	0	1	0
	0	0	0	0	0	0		0	1	1	0	1	1
	0	0	0	0	0	0		0	1	0	0	0	1
	0	0	0	0	0	0		0	0	0	0	0	1
	0	0	0	0	0	0		0	0	0	0	1	1
	0	0	0	0	0	0		0	1	1	0	1	1
	0	0	0	0	0	0		0	1	0	0	1	1
	0	0	0	0	0	0		0	0	1	0	1	1
	0	0	0	0	0	0		0	0	0	0	0	1
	0	0	0	0	0	0		0	0	0	0	0	1
	0	0	0	0	0	0		0	0	0	0	0	1
	0	0	0	0	0	1		0	1	0	1	0	1
	0	0	0	0	0	0		0	1	0	0	1	1
	0	0	0	0	0	0		0	1	0	0	1	0
	0	0	0	0	0	0		0	1	0	0	1	1
	0	0	0	0	0	0		0	0	0	0	0	1
	0	0	0	0	0	0		0	1	0	0	0	0
	0	0	0	0	0	0		0	0	0	0	1	0
	0	0	0	0	0	0		0	0	0	0	1	0
	0	0	0	0	0	0		0	1	0	0	1	1
	0	0	0	0	0	0		0	1	0	0	1	0
	0	0	0	0	0	0		0	0	0	0	1	0
	0	0	0	0	0	0		0	0	0	0	1	0
	0	0	0	0	0	0		0	1	0	0	1	0
	0	0	0	0	0	0		0	0	0	1	0	0
	0	0	0	0	0	0		0	0	0	0	0	0
	0	0	0	0	0	0		0	0	0	0	0	0
	0	0	0	0	0	0		0	0	0	0	1	0
	0	0	0	0	0	0		0	0	0	0	1	0
	0	0	0	0	0	0		0	0	0	0	1	0
	0	0	0	0	0	0		0	0	0	0	1	0
	0	0	0	0	0	0		0	0	0	0	0	0
	0	0	0	0	0	0		0	0	0	0	0	0
	0	0	0	0	0	0		0	0	0	0	0	0
	0	0	0	0	0	0		0	0	0	0	0	0
	0	0	0	0	0	0		0	0	0	0	0	0
	0	0	0	0	0	0		0	0	0	0	0	0
	0	0	0	0	0	0		0	0	0	0	0	0
	0	0	0	0	0	0		0	0	0	0	0	0
	0	0	0	0	0	0		0	0	0	0	0	0
	0	0	0	0	0	0		0	0	0	0	0	0
	0	0	0	0	0	0		0	0	0	0	0	0
	0	0	0	0	0	1		0	0	0	0	0	1
	0	0	0	0	0	0		0	0	0	0	0	0
	0	0	0	0	0	1		0	0	0	0	0	0
	0	0	0	0	0	1		0	0	0	0	0	1
	0	0	0	0	0	0		0	0	0	0	0	1
	0	0	0	0	0	0		0	0	0	0	0	1
	0	0	0	0	0	0		0	0	0	0	0	1
	0	0	0	0	0	0		0	0	0	0	1	1
	0	0	0	0	0	1		0	0	0	0	0	1
	0	0	0	0	0	0		0	0	0	0	0	0
	0	0	0	0	0	0		0	0	0	0	0	0
	0	0	0	0	0	0		0	0	0	0	0	0
	0	0	0	0	0	0		0	1	0	0	0	0
	0	0	0	0	0	0		0	0	0	0	1	0
	0	0	0	0	0	0		0	0	0	0	0	0
	0	0	0	0	0	0		0	0	0	0	0	0
	0	0	0	0	0	0		0	0	0	0	0	0
	0	0	0	0	0	0		0	0	0	0	0	0
	0	0	0	0	0	0		0	0	0	0	0	0
	0	0	0	0	0	0		0	0	0	0	0	0
	0	0	0	0	0	0		0	0	0	0	0	0
	0	0	0	0	0	0		0	0	0	0	0	0
	0	0	0	0	0	0		0	0	0	0	0	0
	0	0	0	0	0	0		0	0	0	0	0	0
	0	0	0	0	0	0		0	0	0	0	0	0
	0	0	0	0	0	0		0	0	1	0	0	1
	0	0	0	0	0	0		0	0	0	0	0	0
	0	0	0	0	0	0		0	0	0	0	0	1
	0	0	0	0	0	0		0	0	1	0	0	0
	0	0	0	0	0	0		0	0	0	0	0	1
	0	0	0	0	0	0		0	0	0	0	0	1
	0	0	0	0	0	0		0	0	1	0	0	0
	0	0	0	0	0	0		0	0	1	1	0	0
	0	0	0	0	0	0		0	0	0	0	0	0
	0	0	0	0	0	0		0	0	0	0	0	2
	0	0	0	0	0	1		0	0	0	0	0	1
	0	0	0	0	0	1		0	0	0	0	0	1
	0	0	0	0	0	1		0	0	0	0	0	1
	0	0	0	0	0	1		0	0	0	1	0	1
	0	0	0	0	0	0		0	0	0	1	0	1
	0	0	0	0	0	1		0	0	0	0	0	1
	0	0	0	0	0	0		0	0	0	0	0	0
	0	0	0	0	0	0		0	0	0	0	0	1
	0	0	0	0	0	0		0	0	0	0	0	0
	0	0	0	0	0	0		0	0	0	0	0	1
	0	0	0	0	0	0		0	0	0	0	0	1
	0	0	0	0	0	0		0	0	0	0	0	0
	0	0	0	0	0	0		0	0	0	0	0	1
	0	0	0	0	0	0		0	0	0	0	0	0
	0	0	0	0	0	0		0	0	0	0	0	0
	0	0	0	0	0	0		0	0	0	0	0	0
	0	0	0	0	0	0		0	0	0	0	0	0
	0	0	0	0	0	0		0	0	0	0	0	0
	0	0	0	0	0	0		0	0	0	0	0	0
	0	0	0	0	0	0		0	0	0	0	0	1
	0	0	0	0	0	0		0	0	0	0	0	0
	0	0	0	0	0	0		0	0	0	0	0	0
	0	0	0	0	0	0		0	0	0	0	0	0
	0	0	0	0	0	0		0	0	0	0	0	0
	0	0	0	0	0	0		0	0	0	0	0	0
	0	0	0	0	0	0		0	0	0	0	0	0
	0	0	0	0	0	1		0	0	0	0	0	1
	0	0	0	0	0	1		0	0	0	0	0	1
	0	0	0	0	0	0		0	0	0	0	0	0
	0	0	0	0	0	1		0	0	0	1	1	1
	0	0	0	0	0	0		0	0	0	0	0	1
	0	0	0	0	0	1		0	0	0	0	0	0
	0	0	0	0	0	1		0	0	0	0	1	0
	0	0	0	0	0	0		0	0	0	0	0	0
	0	0	0	0	0	0		0	0	0	0	0	1
	0	0	0	0	0	0		0	0	0	0	1	0
	0	0	0	0	0	0		0	0	0	0	0	0
	0	0	0	0	0	1		0	0	0	1	1	0
	0	0	0	0	0	1		0	0	0	0	1	0
	0	0	0	0	0	0		0	0	0	0	0	0
	0	0	0	0	0	0		0	0	0	0	0	0
	0	0	0	0	0	0		0	0	0	0	0	0
	0	0	0	0	0	0		0	0	0	0	0	0
	0	0	0	0	0	1		0	0	0	0	1	0
	0	0	0	0	0	1		0	0	0	0	0	0
	0	0	0	0	0	1		0	0	0	0	0	0
	0	0	0	0	0	0		0	0	0	1	0	0
	0	0	0	0	0	0		0	0	0	0	0	0
	0	0	0	0	0	0		0	0	0	0	0	0
	0	0	0	0	0	0		0	0	0	0	0	0
	0	0	0	0	0	0		0	0	0	0	0	0
	0	0	0	0	0	0		0	0	0	0	0	0
	0	0	0	0	0	0		0	0	0	0	0	0
	0	0	0	0	0	0		0	0	0	0	0	0
	0	0	0	0	0	1		0	0	0	0	0	0
	0	0	0	0	0	1		0	0	0	0	1	0
	0	0	0	0	0	1		0	0	0	1	0	0
	0	0	0	0	0	0		0	0	0	0	0	0
	0	0	0	0	0	0		0	0	0	1	0	0
	0	0	0	0	0	0		0	0	0	1	0	0
	0	0	0	0	0	0		0	0	0	1	0	0
	0	0	0	0	0	0		0	0	0	0	0	0
	0	0	0	0	0	1		0	0	0	0	0	0
	0	0	0	0	0	0		0	0	0	0	0	0
	0	0	0	0	0	1		0	0	0	1	0	0
	0	0	0	0	0	1		0	0	0	0	1	0
	0	0	0	0	0	1		0	0	0	0	1	0
	0	0	0	0	0	0		0	0	0	0	0	0
	0	0	0	0	0	0		0	0	0	0	1	0
	0	0	0	0	0	0		0	0	0	0	0	0
	0	0	0	0	0	0		0	0	0	0	1	0
	0	0	0	0	0	0		0	0	0	0	0	0
	0	0	0	0	0	0		0	0	0	0	2	0
	0	0	0	0	0	0		0	0	0	0	0	0
	0	0	0	0	0	0		0	0	2	0	0	0
	0	0	0	0	0	0		0	0	0	0	0	0
	0	0	0	0	0	0		0	0	0	0	1	0
	0	0	0	0	0	0		0	0	0	0	1	0
	0	0	0	0	0	0		0	0	2	0	1	0
	0	0	0	0	0	0		0	0	0	0	1	0
	0	0	0	0	0	0		0	0	0	0	1	0
	0	0	0	0	0	0		0	0	0	0	1	0
	0	0	0	0	0	0		0	0	0	0	1	0
	0	0	0	0	0	0		0	0	0	0	0	0
	0	0	0	0	0	0		0	0	0	0	1	0
	0	0	0	0	0	0		0	0	0	1	1	0
	0	0	0	0	0	0		0	0	0	0	1	0
	0	0	0	0	0	0		0	0	0	1	1	0
	0	0	0	0	0	0		0	0	0	0	1	0
	0	0	0	0	0	0		0	0	0	1	1	0
	0	0	0	0	0	0		0	0	0	0	1	0
	0	0	0	0	0	0		0	0	4	0	1	0
	0	0	0	0	0	0		0	0	1	0	1	0
	0	0	0	0	0	0		0	0	1	1	2	0
	0	0	0	0	0	0		0	0	0	0	1	0
	0	0	0	0	0	0		0	0	0	0	1	0
	0	0	0	0	0	0		0	0	2	1	1	0
	0	0	0	0	0	0		0	0	0	0	1	0
	0	0	0	0	0	0		0	0	0	0	1	0
	0	0	0	0	0	1		0	0	0	1	1	0
	0	0	0	0	0	0		0	0	1	0	1	0
	0	0	0	0	0	0		0	0	1	0	1	0
	0	0	0	0	0	0		0	0	0	0	1	0
	0	0	0	0	0	0		0	0	0	0	1	0
	0	0	0	0	0	0		0	0	0	0	1	0
	0	0	0	0	0	0		0	0	0	0	1	0
	0	0	0	0	0	0		0	0	0	0	1	0
	0	0	0	0	0	0		0	0	0	0	0	0
	0	0	0	0	0	0		0	0	0	0	1	0
	0	0	0	0	0	0		0	0	0	0	1	0
	0	0	0	0	0	0		0	0	1	0	1	0
	0	0	0	0	0	0		0	0	1	0	1	0
	0	0	0	0	0	0		0	0	0	0	1	0
	0	0	0	0	0	0		0	0	0	0	0	0
	0	0	0	0	0	0		0	0	0	0	0	0
	0	0	0	0	0	0		0	0	0	0	0	0
	0	0	0	0	0	0		0	0	1	0	1	0
	0	0	0	0	0	0		0	0	0	0	0	0
	0	0	0	0	0	0		0	0	0	0	1	0
	0	0	0	0	0	0		0	0	0	0	0	0
	0	0	0	0	0	0		0	0	0	0	1	0
	0	0	0	0	0	0		0	0	1	0	0	0
	0	0	0	0	0	0		0	0	0	0	0	0
	0	0	0	0	0	0		0	0	0	0	0	0
	0	0	0	0	0	0		0	0	0	0	0	0
	0	0	0	0	0	0		0	0	0	1	0	0
	0	0	0	0	0	0		0	0	0	0	2	0
	0	0	0	0	0	0		0	0	0	1	0	0
	0	0	0	0	0	0		0	0	0	0	1	0
	0	0	0	0	0	0		0	0	1	1	0	0
	0	0	0	0	0	0		0	0	0	0	1	0
	0	0	0	0	0	0		0	0	0	1	1	0
	0	0	0	0	0	0		0	0	1	1	0	0
	0	0	0	0	0	0		0	1	0	1	1	0
	0	0	0	0	0	0		0	0	0	0	1	0
	0	0	0	0	0	0		0	1	1	1	1	0
	0	0	0	0	0	0		0	0	0	0	1	0
	0	0	0	0	0	0		0	0	1	0	1	0
	0	0	0	0	0	0		0	0	1	0	1	0
	0	0	0	0	0	0		0	0	0	0	0	0
	0	0	0	0	0	0		0	0	0	0	0	1
	0	0	0	0	0	0		0	0	0	0	0	1
	0	0	0	0	0	0		0	1	1	0	1	1
	0	0	0	0	0	0		0	0	0	0	1	1
	0	0	0	0	0	0		0	1	1	0	0	1
	0	0	0	0	0	0		0	0	1	0	1	1
	0	0	0	0	0	0		0	1	0	0	0	0
	0	0	0	0	0	0		0	0	1	0	0	1
	0	0	0	0	0	0		0	1	1	0	1	1
	0	0	0	0	0	0		0	0	1	1	0	0
	0	0	0	0	0	0		0	0	0	1	0	1
	0	0	0	0	0	0		0	1	1	0	0	1
	0	0	0	0	0	0		0	1	1	1	1	1
	0	0	0	0	0	0		0	0	0	1	0	1
	0	0	0	0	0	0		0	1	1	1	0	1
	0	0	0	0	0	0		0	0	1	1	1	1
	0	0	0	0	0	0		0	1	1	1	1	1
	0	0	0	0	0	0		0	1	1	1	1	1
	0	0	0	0	0	0		0	0	1	0	1	1
	0	0	0	0	0	0		0	0	0	0	1	1
	0	0	0	0	0	0		0	0	1	0	1	1
	0	0	0	0	0	0		0	0	1	0	1	1
	0	0	0	0	0	1		0	0	0	0	1	1
	0	0	0	0	0	1		0	0	1	0	1	1
	0	0	0	0	0	0		0	0	0	0	1	1
	0	0	0	0	0	0		0	0	1	0	1	1
	0	0	0	0	0	0		0	0	1	0	0	1
	0	0	0	0	0	0		0	0	1	0	0	1
	0	0	0	0	0	0		0	0	0	0	1	1
	0	0	0	0	0	0		0	0	1	0	1	1
	0	0	0	0	0	0		0	0	1	0	1	1
	0	0	0	0	0	0		0	0	1	0	1	0
	0	0	0	0	0	0		0	0	1	0	0	1
	0	0	0	0	0	0		0	0	1	0	1	1
	0	0	0	0	0	0		0	0	1	0	1	1
	0	0	0	0	0	0		0	0	1	0	1	0
	0	0	0	0	0	0		0	0	0	0	1	1
	0	0	0	0	0	0		0	0	1	0	0	1
	0	0	0	0	0	0		0	0	0	0	1	1
	0	0	0	0	0	0		0	0	1	0	1	1
	0	0	0	0	0	0		0	0	0	0	1	1
	0	0	0	0	0	0		0	0	1	0	1	1
	0	0	0	0	0	0		0	0	1	0	1	0
	0	0	0	0	0	0		0	0	0	0	1	0
	0	0	0	0	0	0		0	0	1	0	0	1
	0	0	0	0	0	0		0	0	0	0	0	1
	0	0	0	0	0	0		0	0	0	0	0	1
	0	0	0	0	0	0		0	0	1	0	1	1
	0	0	0	0	0	0		0	0	0	0	1	1
	0	0	0	0	0	0		0	0	1	0	0	1
	0	0	0	0	0	0		0	0	1	0	0	1
	0	0	0	0	0	0		0	0	0	0	1	1
	0	0	0	0	0	0		0	0	0	0	0	1
	0	0	0	0	0	0		0	0	1	1	0	1
	0	0	0	0	0	0		0	0	1	0	1	1
	0	0	0	0	0	0		0	0	0	0	0	1
	0	0	0	0	0	0		0	0	0	0	1	1
	0	0	0	0	0	0		0	0	1	0	1	0
	0	0	0	0	0	0		0	0	0	0	1	1
	0	0	0	0	0	0		0	0	1	0	1	1
	0	0	0	0	0	0		0	0	1	1	1	1
	0	0	0	0	0	0		0	0	0	0	1	1
	0	0	0	0	0	0		0	0	1	0	1	1
	0	0	0	0	0	0		0	0	0	0	0	1
	0	0	0	0	0	0		0	0	0	0	1	1
	0	0	0	0	0	0		0	0	0	1	1	1
	0	0	0	0	0	0		0	0	0	1	1	1
	0	0	0	0	0	0		0	0	0	1	1	1
	0	0	0	0	0	0		0	0	0	0	0	0
	0	0	0	0	0	0		0	0	0	0	0	1
	0	0	0	0	0	0		0	0	0	1	1	1
	0	0	0	0	0	0		0	0	0	0	1	0
	0	0	0	0	0	0		0	0	0	0	0	0
	0	0	0	0	0	0		0	0	0	0	0	0
	0	0	0	0	0	0		0	0	0	0	0	0
	0	0	0	0	0	0		0	0	0	0	0	1
	0	0	0	0	0	0		0	0	0	1	0	0
	0	0	0	0	0	0		0	0	0	1	0	1
	0	0	0	0	0	0		0	0	0	1	0	0
	0	0	0	0	0	0		0	0	0	1	0	1
	0	0	0	0	0	0		0	0	0	0	0	1
	0	0	0	0	0	0		0	0	0	1	0	0
	0	0	0	0	0	0		0	0	0	0	0	0
	0	0	0	0	0	0		0	0	0	0	0	0
	0	0	0	0	0	0		0	0	0	0	0	1
	0	0	0	0	0	0		0	0	0	0	0	0
	0	0	0	0	0	0		0	0	0	0	0	1
	0	0	0	0	0	0		0	0	0	0	0	1
	0	0	0	0	0	0		0	0	0	0	0	1
	0	0	0	0	0	0		0	0	0	1	0	1
	0	0	0	0	0	0		0	0	0	0	0	1
	0	0	0	0	0	0		0	0	0	0	0	0
	0	0	0	0	0	0		0	0	0	0	0	0
	0	0	0	0	0	0		0	0	0	0	0	0
	0	0	0	0	0	0		0	0	0	0	0	0
	0	0	0	0	0	0		0	0	0	0	0	0
	0	0	0	0	0	0		0	0	0	0	0	1
	0	0	0	0	0	0		0	0	0	0	0	1
	0	0	0	0	0	0		0	0	0	0	0	1
	0	0	0	0	0	0		0	0	0	0	1	0
	0	0	0	0	0	0		0	0	0	0	0	1
	0	0	0	0	0	0		0	0	0	0	0	0
	0	0	0	0	0	0		0	0	0	0	0	1
	0	0	0	0	0	0		0	0	0	0	0	0
	0	0	0	0	0	0		0	0	0	0	0	1
	0	0	0	0	0	0		0	0	0	0	1	0
	0	0	0	0	0	0		0	0	0	0	0	1
	0	0	0	0	0	0		0	0	0	0	0	0
	0	0	0	0	0	0		0	0	0	0	0	1
	0	0	0	0	0	0		0	0	0	0	0	0
	0	0	0	0	0	0		0	0	0	0	1	0
	0	0	0	0	0	0		0	0	0	0	0	1
	0	0	0	0	0	0		0	0	0	0	0	0
	0	0	0	0	0	0		0	0	0	0	1	1
	0	0	0	0	0	0		0	0	0	0	0	1
	0	0	0	0	0	0		0	0	0	0	1	1
	0	0	0	0	0	0		0	0	0	0	0	1
	0	0	0	0	0	0		0	0	0	0	0	0
	0	0	0	0	0	0		0	0	0	0	1	0
	0	0	0	0	0	0		0	0	0	0	1	1
	0	0	0	0	0	0		0	0	0	0	1	1
	0	0	0	0	0	0		0	0	0	0	0	1
	0	0	0	0	0	0		0	0	0	0	1	1
	0	0	0	0	0	0		0	0	0	0	0	1
	0	0	0	0	0	0		0	0	0	0	0	1
	0	0	0	0	0	0		0	0	0	0	1	0
	0	0	0	0	0	0		0	0	0	0	0	0
	0	0	0	0	0	0		0	0	0	0	0	1
	0	0	0	0	0	0		0	0	0	0	1	0
	0	0	0	0	0	0		0	0	0	0	1	0
	0	0	0	0	0	0		0	0	0	0	1	0
	0	0	0	0	0	0		0	0	0	0	1	1
	0	0	0	0	0	0		0	0	0	0	1	1
	0	0	0	0	0	0		0	0	0	0	0	0
	0	0	0	0	0	0		0	0	0	0	1	0
	0	0	0	0	0	0		0	0	0	0	0	1
	0	0	0	0	0	0		0	0	0	2	1	0
	0	0	0	0	0	0		0	0	0	0	1	0
	0	0	0	0	0	0		0	0	0	1	1	1
	0	0	0	0	0	0		0	0	0	0	1	0
	0	0	0	0	0	0		0	0	0	0	0	0
	0	0	0	0	0	0		0	0	0	0	1	1
	0	0	0	0	0	0		0	0	0	0	0	0
	0	0	0	0	0	0		0	0	0	0	0	0
	0	0	0	0	0	0		0	0	0	0	0	0
	0	0	0	0	0	0		0	0	0	0	0	0
	0	0	0	0	0	0		0	0	1	0	0	0
	0	0	0	0	0	0		0	0	1	0	0	0
	0	0	0	0	0	0		0	0	0	0	0	0
	0	0	0	0	0	1		0	0	0	0	0	0
	0	0	0	0	0	1		0	0	0	0	0	1
	0	0	0	0	0	0		0	0	0	0	0	1
	0	0	0	0	0	0		0	0	0	1	0	1
	0	0	0	0	0	0		0	0	0	0	0	1
	0	0	0	0	0	0		0	0	1	0	0	1
	0	0	0	0	0	0		0	0	0	0	0	1
	0	0	0	0	0	0		0	0	0	1	0	1
	0	0	0	0	0	0		0	0	0	0	0	1
	0	0	0	0	0	0		0	0	0	0	0	1
	0	0	0	0	0	0		0	0	1	0	0	1
	0	0	0	0	0	0		0	0	0	0	0	0
	0	0	0	0	0	0		0	0	0	0	0	1
	0	0	0	0	0	0		0	0	0	1	0	0
	0	0	0	0	0	0		0	0	0	0	0	0
	0	0	0	0	0	0		0	0	0	0	0	1
	0	0	0	0	0	0		0	0	0	0	0	1
	0	0	0	0	0	0		0	0	0	0	0	0
	0	0	0	0	0	0		0	0	0	0	0	0
	0	0	0	0	0	0		0	0	0	0	0	1
	0	0	0	0	0	0		0	0	0	0	0	1
	0	0	0	0	0	0		0	0	0	0	0	0
	0	0	0	0	0	0		0	0	0	0	0	0
	0	0	0	0	0	0		0	0	0	0	0	0
	0	0	0	0	0	0		0	0	1	0	0	1
	0	0	0	0	0	0		0	0	0	0	0	1
	0	0	0	0	0	0		0	0	0	0	0	0
	0	0	0	0	0	0		0	0	0	0	0	1
	0	0	0	0	0	1		0	0	0	0	0	1
	0	0	0	0	0	0		0	0	0	0	0	1
	0	0	0	0	0	0		0	0	0	0	0	1
	0	0	0	0	0	0		0	0	0	0	0	1
	0	0	0	0	0	0		0	0	0	0	0	1
	0	0	0	0	0	1		0	0	0	0	0	1
	0	0	0	0	0	1		0	0	0	0	0	0
	0	0	0	0	0	0		0	0	0	0	0	1
	0	0	0	0	0	1		0	0	0	0	0	1
	0	0	0	0	0	0		0	0	1	0	0	1
	0	0	0	0	0	1		0	0	1	0	0	1
	0	0	0	0	0	1		0	0	0	0	0	1
	0	0	0	0	0	0		0	0	1	0	0	1
	0	0	0	0	0	0		0	0	0	0	0	1
	0	0	0	0	0	0		0	0	1	0	0	1
	0	0	0	0	0	0		0	0	1	0	0	1
	0	0	0	0	0	0		0	0	1	0	0	1
	0	0	0	0	0	0		0	0	0	0	0	1
	0	0	0	0	0	0		0	0	0	0	0	0
	0	0	0	0	0	1		0	0	0	0	0	0
	0	0	0	0	0	1		0	0	1	0	0	1
	0	0	0	0	0	0		0	0	1	0	0	1
	0	0	0	0	0	0		0	0	1	0	0	1
	0	0	0	0	0	1		0	0	0	0	0	1
	0	0	0	0	0	1		0	0	1	0	0	1
	0	0	0	0	0	1		0	0	1	0	1	1
	0	0	0	0	0	0		0	0	0	0	1	1
	0	0	0	0	0	1		0	0	1	0	1	1
	0	0	0	0	0	1		0	0	0	0	0	1
	0	0	0	0	0	1		0	0	1	0	1	1
	0	0	0	0	0	1		0	0	1	0	1	1
	0	0	0	0	0	1		0	0	1	0	1	1
	0	0	0	0	0	1		0	0	0	0	0	1
	0	0	0	0	0	1		0	0	1	0	0	1
	0	0	0	0	0	0		0	0	1	0	1	1
	0	0	0	0	0	1		0	0	1	0	0	1
	0	0	0	0	0	1		0	0	1	0	1	1
	0	0	0	0	0	0		0	0	1	0	1	1
	0	0	0	0	0	0		0	0	1	0	1	1
	0	0	0	0	0	1		0	0	1	0	0	1
	0	0	0	0	0	0		0	0	1	0	0	1
	0	0	0	0	0	1		0	0	1	0	0	1
	0	0	0	0	0	0		0	0	1	0	1	1
	0	0	0	0	0	1		0	0	1	0	1	1
	0	0	0	0	0	0		0	0	1	0	0	0
	0	0	0	0	0	0		0	0	1	0	1	1
	0	0	0	0	0	1		0	0	0	0	1	1
	0	0	0	0	0	1		0	0	0	0	0	1
	0	0	0	0	0	1		0	0	0	0	0	1
	0	0	0	0	0	0		0	0	0	0	1	1
	0	0	0	0	0	1		0	0	0	0	0	1
	0	0	0	0	0	1		0	0	0	0	0	1
	0	0	0	0	0	1		0	0	0	0	1	1
	0	0	0	0	0	1		0	0	0	0	1	1
	0	0	0	0	0	1		0	0	0	0	1	1
	0	0	0	0	0	0		0	0	0	0	1	1
	0	0	0	0	0	0		0	0	0	0	1	1
	0	0	0	0	0	0		0	0	0	0	1	1
	0	0	0	0	0	0		0	0	0	0	1	1
	0	0	0	0	0	0		0	0	0	0	2	1
	0	0	0	0	0	0		0	0	0	0	1	1
	0	0	0	0	0	0		0	0	0	0	0	2
	0	0	0	0	0	0		0	0	0	0	1	1
	0	0	0	0	0	0		0	0	0	0	1	1
	0	0	0	0	0	0		0	1	0	0	1	1
	0	0	0	0	0	0		0	0	0	0	1	0
	0	0	0	0	0	0		0	0	0	0	1	2
	0	0	0	0	0	0		0	0	0	0	2	1
	0	0	0	0	0	0		0	0	0	0	0	2
	0	0	0	0	0	0		0	0	0	0	0	1
	0	0	0	0	0	0		0	1	0	0	2	2
	0	0	0	0	0	0		0	0	0	0	1	1
	0	0	0	0	0	0		0	0	0	0	1	0
	0	0	0	0	0	0		0	0	0	0	1	0
	0	0	0	0	0	0		0	0	0	0	0	2
	0	0	0	0	0	0		0	0	0	0	1	1
	0	0	0	0	0	0		0	0	0	0	0	1
	0	0	0	0	0	0		0	0	0	0	0	1
	0	0	0	0	0	0		0	0	0	0	0	1
	0	0	0	0	0	0		0	0	0	0	1	1
	0	0	0	0	0	0		0	0	0	0	0	1
	0	0	0	0	0	0		0	0	0	0	3	0
	0	0	0	0	0	0		0	0	0	0	3	0
	0	0	0	0	0	0		0	0	0	0	1	0
	0	0	0	0	0	0		0	0	0	0	1	0
	0	0	0	0	0	0		0	0	0	0	1	0
	0	0	0	0	0	1		0	0	0	0	0	0
	0	0	0	0	0	0		0	0	0	0	0	0
	0	0	0	0	0	0		0	0	0	0	0	0
	0	0	0	0	0	0		0	0	0	0	1	0
	0	0	0	0	0	1		0	0	0	0	1	0
	0	0	0	0	0	0		0	0	0	0	1	0
	0	0	0	0	0	0		0	0	0	0	1	0
	0	0	0	0	0	0		0	0	0	0	0	0
	0	0	0	0	0	0		0	0	0	0	1	0
	0	0	0	0	0	0		0	0	0	0	1	0
	0	0	0	0	0	1		0	0	0	0	1	0
	0	0	0	0	0	0		0	0	0	0	1	0
	0	0	0	0	0	0		0	0	0	0	1	0
	0	0	0	0	0	0		0	0	0	0	1	0
	0	0	0	0	0	0		0	0	0	0	0	0
	0	0	0	0	0	0		0	0	0	0	1	0
	0	0	0	0	0	0		0	0	0	0	1	0
	0	0	0	0	0	0		0	0	0	0	1	0
	0	0	0	0	0	0		0	0	0	0	1	0
	0	0	0	0	0	0		0	0	0	0	1	0
	0	0	0	0	0	0		0	0	0	0	1	0
	0	0	0	0	0	0		0	0	0	0	1	0
	0	0	0	0	0	0		0	0	0	0	1	0
	0	0	0	0	0	0		0	0	0	0	1	0
	0	0	0	0	0	0		0	0	0	0	1	0
	0	0	0	0	0	0		0	0	0	0	1	0
	0	0	0	0	0	0		0	0	0	0	1	0
	0	0	0	0	0	0		0	0	0	0	1	0
	0	0	0	0	0	0		0	0	0	0	1	0
	0	0	0	0	0	0		0	0	0	0	1	0
	0	0	0	0	0	0		0	0	0	0	1	1
	0	0	0	0	0	0		0	0	0	0	1	1
	0	0	0	0	0	0		0	0	0	0	1	0
	0	0	0	0	0	0		0	0	0	0	1	0
	0	0	0	0	0	0		0	0	0	0	1	0
	0	0	0	0	0	0		0	0	0	0	1	0
	0	0	0	0	0	0		0	0	0	0	1	1
	0	0	0	0	0	0		0	0	0	0	1	0
	0	0	0	0	0	0		0	0	0	0	1	1
	0	0	0	0	0	0		0	0	0	0	1	1
	0	0	0	0	0	0		0	0	0	0	1	1
	0	0	0	0	0	0		0	0	0	0	1	1
	0	0	0	0	0	0		0	0	0	0	1	1
	0	0	0	0	0	0		0	0	0	0	1	1
	0	0	0	0	0	0		0	0	0	0	1	0
	0	0	0	0	0	0		0	0	0	0	1	1
	0	0	0	0	0	0		0	0	0	0	1	0
	0	0	0	0	0	0		0	0	0	0	1	1
	0	0	0	0	0	0		0	0	0	0	1	1
	0	0	0	0	0	0		0	0	0	0	1	1
	0	0	0	0	0	0		0	0	0	0	1	1
	0	0	0	0	0	0		0	0	0	0	1	1
	0	0	0	0	0	0		0	0	0	1	1	1
	0	0	0	0	0	0		0	0	0	0	1	1
	0	0	0	0	0	0		0	0	0	0	1	1
	0	0	0	0	0	0		0	0	0	0	1	1
	0	0	0	0	0	0		0	1	0	1	1	1
	0	0	0	0	0	0		0	1	0	0	1	1
	0	0	0	0	0	0		0	0	0	1	1	1
	0	0	0	0	0	0		0	1	0	0	1	1
	0	0	0	0	0	0		0	0	0	0	1	1
	0	0	0	0	0	0		0	0	0	0	1	1
	0	0	0	0	0	0		0	0	0	0	1	1
	0	0	0	0	0	0		0	0	0	1	1	1
	0	0	0	0	0	0		0	0	0	0	1	1
	0	0	0	0	0	0		0	1	0	0	1	1
	0	0	0	0	0	0		0	0	0	0	1	1
	0	0	0	0	0	0		0	0	0	0	1	1
	0	0	0	0	0	0		0	0	0	1	1	1
	0	0	0	0	0	0		0	0	0	0	1	1
	0	0	0	0	0	0		0	0	0	0	1	1
	0	0	0	0	0	0		0	0	0	0	1	1
	0	0	0	0	0	0		0	1	0	0	1	1
	0	0	0	0	0	0		0	0	0	0	1	1
	0	0	0	0	0	0		0	0	0	0	1	0
	0	0	0	0	0	0		0	0	0	1	1	1
	0	0	0	0	0	0		0	0	0	0	1	0
	0	0	0	0	0	0		0	0	0	0	1	0
	0	0	0	0	0	0		0	0	0	0	1	0
	0	0	0	0	0	0		0	0	0	0	1	0
	0	0	0	0	0	0		0	0	0	0	1	1
	0	0	0	0	0	0		0	0	0	0	1	0
	0	0	0	0	0	0		0	0	0	0	1	0
	0	0	0	0	0	0		0	0	0	0	1	0
	0	0	0	0	0	0		0	0	0	0	0	0
	0	0	0	0	0	0		0	0	0	0	0	0
	0	0	0	0	0	0		0	0	0	0	0	1
	0	0	0	0	0	0		0	0	0	0	0	1
	0	0	0	0	0	0		0	0	0	0	0	1
	0	0	0	0	0	0		0	0	0	0	0	1
	0	0	0	0	0	0		0	0	0	0	0	1
	0	0	0	0	0	0		0	0	0	0	0	1
	0	0	0	0	0	0		0	0	0	0	0	1
	0	0	0	0	0	0		0	0	0	0	1	1
	0	0	0	0	0	0		0	0	0	0	0	1
	0	0	0	0	0	0		0	0	0	0	0	1
	0	0	0	0	0	0		0	0	0	0	0	1
	0	0	0	0	0	0		0	0	0	0	0	1
	0	0	0	0	0	0		0	0	0	0	0	1
	0	0	0	0	0	0		0	0	0	0	0	1
	0	0	0	0	0	0		0	0	0	0	1	1
	0	0	0	0	0	0		0	0	0	0	1	1
	0	0	0	0	0	0		0	0	0	0	0	1
	0	0	0	0	0	0		0	0	0	0	1	1
	0	0	0	0	0	0		0	0	0	1	1	1
	0	0	0	0	0	0		0	0	0	0	1	1
	0	0	0	0	0	0		0	0	0	0	1	0
	0	0	0	0	0	0		0	0	0	0	1	0
	0	0	0	0	0	0		0	0	0	0	0	0
	0	0	0	0	0	0		0	0	0	1	0	0
	0	0	0	0	0	0		0	0	0	0	1	0
	0	0	0	0	0	0		0	0	0	0	1	0
	0	0	0	0	0	0		0	0	0	0	1	0
	0	0	0	0	0	0		0	0	0	0	1	0
	0	0	0	0	0	0		0	0	0	0	1	0
	0	0	0	0	0	0		0	0	0	1	0	1
	0	0	0	0	0	0		0	0	0	0	1	1
	0	0	0	0	0	0		0	0	0	0	1	1
	0	0	0	0	0	0		0	0	0	0	0	1
	0	0	0	0	0	0		0	0	0	1	1	1
	0	0	0	0	0	0		0	0	0	0	1	0
	0	0	0	0	0	0		0	0	0	1	0	1
	0	0	0	0	0	0		0	0	0	0	1	1
	0	0	0	0	0	0		0	0	0	0	1	0
	0	0	0	0	0	0		0	0	0	1	1	1
	0	0	0	0	0	0		0	0	0	0	1	1
	0	0	0	0	0	0		0	0	0	0	0	0
	0	0	0	0	0	0		0	0	0	1	0	0
	0	0	0	0	0	0		0	0	0	0	0	1
	0	0	0	0	0	0		0	0	0	0	0	1
	0	0	0	0	0	0		0	0	0	2	1	1
	0	0	0	0	0	0		0	0	0	0	0	0
	0	0	0	0	0	0		0	0	0	0	0	1
	0	0	0	0	0	0		0	0	0	0	0	1
	0	0	0	0	0	0		0	0	0	1	0	1
	0	0	0	0	0	0		0	0	0	0	0	1
	0	0	0	0	0	0		0	0	0	0	0	1
	0	0	0	0	0	0		0	0	0	0	0	1
	0	0	0	0	0	0		0	0	0	0	0	0
	0	0	0	0	0	0		0	0	0	1	1	1
	0	0	0	0	0	0		0	0	0	0	0	1
	0	0	0	0	0	0		0	0	0	1	1	1
	0	0	0	0	0	0		0	0	0	0	0	1
	0	0	0	0	0	0		0	0	0	0	1	1
	0	0	0	0	0	0		0	0	0	1	0	1
	0	0	0	0	0	0		0	0	0	0	1	1
	0	0	0	0	0	0		0	0	0	0	1	1
	0	0	0	0	0	0		0	0	0	0	0	1
	0	0	0	0	0	0		0	0	0	0	0	0
	0	0	0	0	0	0		0	0	0	0	0	1
	0	0	0	0	0	0		0	0	0	0	0	1
	0	0	0	0	0	0		0	0	0	0	0	1
	0	0	0	0	0	0		0	0	0	0	0	1
	0	0	0	0	0	0		0	0	0	0	0	1
	0	0	0	0	0	0		0	0	0	1	1	1
	0	0	0	0	0	0		0	0	0	1	0	1
	0	0	0	0	0	0		0	0	0	0	0	1
	0	0	0	0	0	0		0	0	0	1	1	1
	0	0	0	0	0	0		0	0	0	0	1	0
	0	0	0	0	0	0		0	0	0	1	0	1
	0	0	0	0	0	0		0	0	0	0	1	1
	0	0	0	0	0	0		0	0	0	0	1	1
	0	0	0	0	0	0		0	0	0	0	1	1
	0	0	0	0	0	0		0	0	0	0	0	1
	0	0	0	0	0	0		0	1	0	0	1	1
	0	0	0	0	0	0		0	0	0	0	0	1
	0	0	0	0	0	0		0	0	0	0	0	1
	0	0	0	0	0	0		0	0	0	0	0	1
	0	0	0	0	0	0		0	0	0	1	0	1
	0	0	0	0	0	0		0	0	0	0	0	1
	0	0	0	0	0	0		0	0	0	0	0	1
	0	0	0	0	0	0		0	0	0	1	0	1
	0	0	0	0	0	0		0	0	0	1	1	1
	0	0	0	0	0	0		0	0	0	1	1	0
	0	0	0	0	0	0		0	0	0	1	0	0
	0	0	0	0	0	0		0	0	0	0	0	1
	0	0	0	0	0	0		0	0	0	1	0	0
	0	0	0	0	0	0		0	0	0	0	0	1
	0	0	0	0	0	0		0	0	0	1	0	1
	0	0	0	0	0	0		0	1	0	0	0	0
	0	0	0	0	0	0		0	1	0	0	0	1
	0	0	0	0	0	0		0	1	0	0	0	0
	0	0	0	0	0	0		0	1	0	0	0	1
	0	0	0	0	0	0		0	1	0	1	0	0
	0	0	0	0	0	0		0	1	0	0	0	0
	0	0	0	0	0	0		0	0	0	0	0	0
	0	0	0	0	0	0		0	0	0	1	0	0
	0	0	0	0	0	0		0	0	0	0	0	0
	0	0	0	0	0	0		0	1	0	0	0	0
	0	0	0	0	0	0		0	1	0	0	0	0
	0	0	0	0	0	0		0	0	0	0	0	1
	0	0	0	0	0	0		0	0	0	0	0	0
	0	0	0	0	0	0		0	0	0	0	0	0
	0	0	0	0	0	0		0	1	0	0	0	0
	0	0	0	0	0	0		0	0	0	0	0	0
	0	0	0	0	0	0		0	1	0	0	0	0
	0	0	0	0	0	0		0	1	0	0	0	0
	0	0	0	0	0	0		0	1	0	0	0	1
	0	0	0	0	0	0		0	1	0	0	0	0
	0	0	0	0	0	0		0	0	0	0	0	1
	0	0	0	0	0	0		0	0	0	0	0	1
	0	0	0	0	0	0		0	1	0	1	0	0
	0	0	0	0	0	0		0	1	0	0	0	1
	0	0	0	0	0	0		0	1	0	0	0	1
	0	0	0	0	0	0		0	0	0	0	0	0
	0	0	0	0	0	0		0	1	0	0	0	0
	0	0	0	0	0	0		0	1	0	0	0	1
	0	0	0	0	0	0		0	1	0	0	0	1
	0	0	0	0	0	0		0	0	0	0	0	1
	0	0	0	0	0	0		0	0	0	0	0	1
	0	0	0	0	0	0		0	0	0	0	0	1
	0	0	0	0	0	0		0	0	0	0	0	1
	0	0	0	0	0	0		0	0	0	0	1	1
	0	0	0	0	0	0		0	0	0	0	0	1
	0	0	0	0	0	0		0	0	0	0	0	0
	0	0	0	0	0	0		0	0	0	0	1	1
	0	0	0	0	0	0		0	1	0	0	1	1
	0	0	0	0	1	0		0	0	0	0	1	1
	0	0	0	0	0	0		0	0	0	0	0	1
	0	0	0	0	0	0		0	0	0	0	1	1
	0	0	0	0	0	0		0	0	0	0	1	0
	0	0	0	0	0	0		0	0	0	0	0	1
	0	0	0	0	0	0		0	0	0	0	1	1
	0	0	0	0	0	0		0	0	0	0	1	1
	0	0	0	0	0	0		0	0	0	0	0	1
	0	0	0	0	0	0		0	0	0	0	1	0
	0	0	0	0	0	0		0	0	0	0	0	1
	0	0	0	0	0	0		0	0	0	0	0	1
	0	0	0	0	0	0		0	0	0	0	0	1
	0	0	0	0	0	0		0	0	0	0	0	1
	0	0	0	0	0	0		0	0	0	0	1	1
	0	0	0	0	0	0		0	0	0	1	0	1
	0	0	0	0	0	0		0	0	0	0	1	1
	0	0	0	0	1	0		0	0	0	0	1	1
	0	0	0	0	0	0		0	0	0	0	0	1
	0	0	0	0	2	0		0	0	0	0	1	1
	0	0	0	0	0	0		0	0	0	1	0	0
	0	0	0	0	0	0		0	0	0	0	0	1
	0	0	0	0	0	0		0	0	0	0	1	1
	0	0	0	0	0	0		0	0	0	0	1	1
	0	0	0	0	0	0		0	0	0	0	0	1
	0	0	0	0	0	0		0	0	0	0	0	1
	0	0	0	0	0	0		0	0	0	0	1	0
	0	0	0	0	0	0		0	0	0	0	0	1
	0	0	0	0	0	0		0	0	0	0	1	1
	0	0	0	0	0	0		0	0	0	0	1	1
	0	0	0	0	1	0		0	0	0	0	0	1
	0	0	0	0	0	0		0	0	0	0	0	1
	0	0	0	0	1	0		0	0	0	1	0	1
	0	0	0	0	0	0		0	0	0	0	0	1
	0	0	0	0	0	0		0	0	0	1	0	1
	0	0	0	0	0	0		0	0	0	1	0	1
	0	0	0	0	1	0		0	0	0	0	0	0
	0	0	0	0	0	0		0	0	0	0	0	0
	0	0	0	0	0	0		0	0	0	1	0	1
	0	0	0	0	0	0		0	0	0	1	0	0
	0	0	0	0	0	0		0	0	0	0	0	0
	0	0	0	0	0	0		0	0	0	1	0	0
	0	0	0	0	0	0		0	0	0	1	0	0
	0	0	0	0	0	0		0	0	0	0	0	1
	0	0	0	0	0	0		0	0	0	0	0	1
	0	0	0	0	0	0		0	0	0	0	0	1
	0	0	0	0	0	0		0	0	0	0	0	1
	0	0	0	0	0	0		0	0	0	1	0	1
	0	0	0	0	0	0		0	0	0	0	0	1
	0	0	0	0	0	0		0	0	0	0	0	1
	0	0	0	0	0	0		0	0	0	0	0	1
	0	0	0	0	0	0		0	0	0	0	0	1
	0	0	0	0	0	0		0	0	0	0	0	1
	0	0	0	0	0	0		0	0	0	1	0	1
	0	0	0	0	0	0		0	0	0	1	0	1
	0	0	0	0	0	0		0	0	0	1	0	1
	0	0	0	0	0	0		0	0	0	1	0	1
	0	0	0	0	0	0		0	0	0	1	0	1
	0	0	0	0	0	0		0	0	0	0	0	1
	0	0	0	0	0	0		0	0	0	1	1	1
	0	0	0	0	0	0		0	0	0	0	0	1
	0	0	0	0	0	0		0	0	0	0	0	1
	0	0	0	0	0	0		0	0	0	0	0	0
	0	0	0	0	0	0		0	0	0	0	0	0
	0	0	0	0	0	0		0	0	0	0	0	1
	0	0	0	0	0	0		0	0	0	0	0	1
	0	0	0	0	0	0		0	0	0	0	0	0
	0	0	0	0	0	0		0	0	0	0	0	0
	0	0	0	0	0	0		0	0	0	0	0	1
	0	0	0	0	0	0		0	0	0	0	0	0
	0	0	0	0	0	0		0	0	0	0	0	0
	0	0	0	0	0	0		0	0	0	0	0	0
	0	0	0	0	0	0		0	0	0	1	0	0
	0	0	0	0	0	0		0	0	0	0	0	0
	0	0	0	0	0	0		0	0	0	0	0	1
	0	0	0	0	0	0		0	0	0	0	0	0
	0	0	0	0	0	0		0	0	0	0	0	0
	0	0	0	0	0	0		0	0	0	0	0	4
	0	0	0	0	0	0		0	0	0	1	0	1
	0	0	0	0	0	0		0	0	0	0	0	1
	0	0	0	0	0	0		0	0	0	0	0	1
	0	0	0	0	0	0		0	0	0	0	0	0
	0	0	0	0	0	0		0	0	0	1	0	0
	0	0	0	0	0	0		0	0	0	1	0	0
	0	0	0	0	0	0		0	0	0	0	0	1
	0	0	0	0	0	0		0	0	0	0	0	0
	0	0	0	0	0	0		0	0	0	0	0	1
	0	0	0	0	0	0		0	0	0	0	0	0
	0	0	0	0	0	0		0	0	0	0	0	0
	0	0	0	0	0	0		0	0	0	0	0	1
	0	0	0	0	0	0		0	0	0	0	1	1
	0	0	0	0	0	0		0	0	0	0	0	0
	0	0	0	0	0	0		0	0	0	0	0	1
	0	0	0	0	0	0		0	0	0	0	0	1
	0	0	0	0	0	0		0	0	1	0	1	2
	0	0	0	0	0	0		0	0	0	0	1	1
	0	0	0	0	0	0		0	0	0	0	1	1
	0	0	0	0	0	0		0	0	0	0	0	1
	0	0	0	0	0	0		0	0	0	0	0	1
	0	0	0	0	0	0		0	0	0	0	0	1
	0	0	0	0	0	0		0	0	0	0	0	1
	0	0	0	0	0	0		0	0	0	0	0	1
	0	0	0	0	0	0		0	0	0	0	0	1
	0	0	0	0	0	0		0	0	0	0	0	1
	0	0	0	0	0	0		0	0	0	0	0	1
	0	0	0	0	0	0		0	0	0	0	0	1
	0	0	0	0	0	0		0	0	0	0	0	1
	0	0	0	0	0	0		0	0	0	0	0	1
	0	0	0	0	0	0		0	0	1	0	0	1
	0	0	0	0	0	0		0	0	1	0	0	1
	0	0	0	0	0	0		0	0	0	0	0	1
	0	0	0	0	0	0		0	0	0	0	0	1
	0	0	0	0	0	0		0	0	0	0	0	1
	0	0	0	0	0	0		0	0	0	0	0	2
	0	0	0	0	0	0		0	0	0	0	0	1
	0	0	0	0	0	0		0	0	0	0	1	1
	0	0	0	0	0	0		0	0	0	0	1	1
	0	0	0	0	0	0		0	0	0	0	1	1
	0	0	0	0	0	0		0	0	0	0	1	1
	0	0	0	0	0	0		0	0	0	0	1	0
	0	0	0	0	0	0		0	0	0	0	1	1
	0	0	0	0	0	0		0	0	0	0	1	1
	0	0	0	0	0	0		0	0	0	0	1	0
	0	0	0	0	0	0		0	0	0	0	1	1
	0	0	0	0	0	0		0	0	0	0	1	1
	0	0	0	0	0	0		0	0	0	0	1	1
	0	0	0	0	0	0		0	0	0	0	1	1
	0	0	0	0	0	0		0	0	0	0	1	1
	0	0	0	0	0	0		0	0	0	0	1	0
	0	0	0	0	0	0		0	0	0	0	1	1
	0	0	0	0	0	0		0	0	0	0	1	1
	0	0	0	0	0	0		0	0	0	0	0	1
	0	0	0	0	0	0		0	0	0	0	1	1
	0	0	0	0	0	0		0	0	0	0	0	1
	0	0	0	0	0	0		0	0	0	0	0	1
	0	0	0	0	0	0		0	0	0	0	1	1
	0	0	0	0	0	0		0	0	0	0	1	0
	0	0	0	0	0	0		0	0	0	0	1	1
	0	0	0	0	0	0		0	0	0	0	0	1
	0	0	0	0	0	0		0	0	0	0	1	1
	0	0	0	0	0	0		0	0	0	0	1	1
	0	0	0	0	0	0		0	0	0	0	1	1
	0	0	0	0	0	0		0	0	0	0	0	1
	0	0	0	0	0	0		0	0	0	0	1	1
	0	0	0	0	0	0		0	0	0	0	1	1
	0	0	0	0	0	0		0	0	0	0	0	0
	0	0	0	0	0	0		0	0	0	0	0	1
	0	0	0	0	0	0		0	0	0	0	1	1
	0	0	0	0	0	0		0	0	0	0	1	1
	0	0	0	0	0	0		0	0	0	0	1	1
	0	0	0	0	0	0		0	0	0	0	0	1
	0	0	0	0	0	0		0	0	0	0	1	1
	0	0	0	0	0	0		0	0	0	0	1	0
	0	0	0	0	0	0		0	0	0	0	1	0
	0	0	0	0	0	0		0	0	0	0	1	0
	0	0	0	0	0	0		0	0	0	0	1	0
	0	0	0	0	0	0		0	0	0	0	0	1
	0	0	0	0	0	0		0	0	0	1	1	0
	0	0	0	0	0	0		0	0	0	0	1	1
	0	0	0	0	0	0		0	0	0	0	1	1
	0	0	0	0	0	0		0	0	0	0	0	1
	0	0	0	0	0	0		0	0	0	0	1	1
	0	0	0	0	0	0		0	0	0	1	1	1
	0	0	0	0	0	0		0	0	0	0	0	1
	0	0	0	0	0	0		0	0	0	0	0	1
	0	0	0	0	0	0		0	0	0	1	0	0
	0	0	0	0	0	0		0	0	0	1	0	0
	0	0	0	0	0	0		0	0	0	0	0	1
	0	0	0	0	0	0		0	0	0	1	1	0
	0	0	0	0	0	0		0	0	0	0	0	1
	0	0	0	0	0	0		0	0	0	0	0	1
	0	0	0	0	0	0		0	0	0	1	0	1
	0	0	0	0	0	0		0	0	0	0	0	1
	0	0	0	0	0	0		0	0	0	0	0	1
	0	0	0	0	0	0		0	0	0	0	0	1
	0	0	0	0	0	0		0	0	0	1	0	1
	0	0	0	0	0	0		0	0	0	0	0	0
	0	0	0	0	0	0		0	0	0	0	0	0
	0	0	0	0	0	0		0	0	0	0	0	1
	0	0	0	0	0	0		0	0	0	1	0	2
	0	0	0	0	0	0		0	0	0	0	0	1
	0	0	0	0	0	0		0	0	0	0	0	0
	0	0	0	0	0	0		0	0	0	1	0	0
	0	0	0	0	0	0		0	1	0	0	0	0
	0	0	0	0	0	0		0	0	0	0	0	0
	0	0	0	0	0	0		0	0	0	0	0	0
	0	0	0	0	0	0		0	0	0	0	0	1
	0	0	0	0	0	0		0	0	0	0	0	1
	0	0	0	0	0	0		0	0	0	0	0	0
	0	0	0	0	0	0		0	1	0	0	0	2
	0	0	0	0	0	0		0	0	0	0	0	1
	0	0	0	0	0	0		0	0	0	0	0	0
	0	0	0	0	0	0		0	0	0	0	0	1
	0	0	0	0	0	0		0	0	0	0	0	0
	0	0	0	0	0	0		0	0	0	0	0	1
	0	0	0	0	0	0		0	0	0	0	0	1
	0	0	0	0	0	0		0	0	0	0	0	0
	0	0	0	0	0	0		0	0	0	0	0	1
	0	0	0	0	0	0		0	0	0	0	0	0
	0	0	0	0	0	0		0	0	0	0	0	1
	0	0	0	0	0	0		0	0	0	0	0	1
	0	0	0	0	0	0		0	0	0	0	0	0
	0	0	0	0	0	0		0	0	0	0	0	1
	0	0	0	0	0	0		0	0	0	0	0	0
	0	0	0	0	0	0		0	0	0	0	0	0
	0	0	0	0	0	0		0	0	0	0	0	1
	0	0	0	0	0	0		0	0	0	0	0	0
	0	0	0	0	0	0		0	0	0	0	0	0
	0	0	0	0	0	0		0	0	0	0	0	0
	0	0	0	0	0	0		0	0	0	0	0	0
	0	0	0	0	0	0		0	0	0	0	0	0
	0	0	0	0	0	0		0	0	0	0	0	1
	0	0	0	0	0	0		0	0	0	0	0	0
	0	0	0	0	0	0		0	0	0	0	0	1
	0	0	0	0	0	0		0	0	0	0	0	1
	0	0	0	0	0	0		0	1	0	0	0	1
	0	0	0	0	0	0		0	0	0	0	0	0
	0	0	0	0	0	0		0	0	0	0	0	0
	0	0	0	0	0	0		0	0	0	0	0	0
	0	0	0	0	0	0		0	0	0	0	0	0
	0	0	0	0	0	0		0	0	0	0	0	1
	0	0	0	0	0	0		0	0	0	0	0	1
	0	0	0	0	0	0		0	0	0	0	0	1
	0	0	0	0	0	0		0	0	0	0	0	1
	0	0	0	0	0	0		0	0	0	0	0	1
	0	0	0	0	0	0		0	0	0	0	0	1
	0	0	0	0	0	0		0	0	0	0	0	1
	0	0	0	0	0	0		0	0	0	0	0	0
	0	0	0	0	0	0		0	0	0	0	0	1
	0	0	0	0	0	0		0	0	0	0	0	0
	0	0	0	0	0	0		0	0	0	0	0	1
	0	0	0	0	0	0		0	0	0	0	0	1
	0	0	0	0	0	0		0	0	0	0	0	1
	0	0	0	0	0	0		0	0	0	0	0	1
	0	0	0	0	0	0		0	0	0	0	0	1
	0	0	0	0	0	0		0	0	0	0	0	1
	0	0	0	0	0	0		0	0	1	0	0	0
	0	0	0	0	0	0		0	0	0	0	0	1
	0	0	0	0	0	0		0	0	0	0	0	1
	0	0	0	0	0	0		0	0	0	0	0	0
	0	0	0	0	0	0		0	0	0	0	0	1
	0	0	0	0	0	0		0	0	0	0	0	0
	0	0	0	0	0	0		0	0	0	0	0	1
	0	0	0	0	0	0		0	0	0	0	0	0
	0	0	0	0	0	0		0	0	0	0	0	1
	0	0	0	0	0	0		0	0	0	0	0	0
	0	0	0	0	0	0		0	0	0	0	0	1
	0	0	0	0	0	0		0	0	0	0	0	0
	0	0	0	0	0	0		0	0	0	0	0	1
	0	0	0	0	0	0		0	0	0	0	0	1
	0	0	0	0	0	0		0	0	0	0	0	1
	0	0	0	0	0	0		0	0	0	0	0	0
	0	0	0	0	0	0		0	0	0	0	0	0
	0	0	0	0	0	0		0	0	0	0	0	0
	0	0	0	0	0	0		0	0	0	0	0	0
	0	0	0	0	0	0		0	0	0	0	0	1
	0	0	0	0	0	0		0	1	0	0	0	1
	0	0	0	0	0	0		0	0	0	1	0	1
	0	0	0	0	0	0		0	1	0	0	0	1
	0	0	0	0	0	0		0	1	0	1	0	1
	0	0	0	0	0	0		0	0	0	0	0	1
	0	0	0	0	0	0		0	0	0	0	0	0
	0	0	0	0	0	0		0	0	0	0	0	0
	0	0	0	0	0	0		0	0	0	0	0	0
	0	0	0	0	0	0		0	0	0	0	0	0
	0	0	0	0	0	0		0	0	0	0	0	0
	0	0	0	0	0	0		0	0	0	0	0	0
	0	0	0	0	0	0		0	0	0	0	0	1
	0	0	0	0	0	0		0	1	0	0	0	1
	0	0	0	0	0	0		0	1	0	0	0	1
	0	0	0	0	0	0		0	0	0	0	0	1
	0	0	0	0	0	0		0	1	0	0	0	1
	0	0	0	0	0	0		0	0	0	0	0	0
	0	0	0	0	0	0		0	0	0	0	0	1
	0	0	0	0	0	0		0	1	0	0	0	1
	0	0	0	0	0	0		0	0	0	0	0	1
	0	0	0	0	0	0		0	1	0	0	0	1
	0	0	0	0	0	0		0	0	0	1	0	1
	0	0	0	0	0	0		0	1	0	0	0	1
	0	0	0	0	0	0		0	1	0	0	0	0
	0	0	0	0	0	0		0	1	0	0	0	1
	0	0	0	0	0	0		0	1	3	1	0	1
	0	0	0	0	0	0		0	0	0	0	1	1
	0	0	0	0	0	0		0	0	0	0	0	1
	0	0	0	0	0	0		0	0	1	0	0	1
	0	0	0	0	0	0		0	0	0	0	1	0
	0	0	0	0	0	0		0	1	0	0	0	1
	0	0	0	0	0	0		0	1	0	1	0	1
	0	0	0	0	0	0		0	0	0	1	0	1
	0	0	0	0	0	0		0	0	0	1	1	1
	0	0	0	0	0	0		0	1	0	0	0	1
	0	0	0	0	0	0		0	0	0	0	1	1
	0	0	0	0	0	0		0	1	0	1	1	0
	0	0	0	0	0	0		0	0	0	1	0	2
	0	0	0	0	0	0		0	0	0	0	0	0
	0	0	0	0	0	0		0	0	0	0	0	0
	0	0	0	0	0	0		0	0	0	0	0	0
	0	0	0	0	0	0		0	0	0	0	0	0
	0	0	0	0	0	0		0	0	0	0	0	0
	0	0	0	0	0	0		0	0	0	0	0	0
	0	0	0	0	0	0		0	0	0	0	0	1
	0	0	0	0	0	0		0	0	0	0	0	0
	0	0	0	0	0	0		0	0	0	0	0	1
	0	0	0	0	0	0		0	0	0	0	0	1
	0	0	0	0	0	0		0	0	0	0	0	1
	0	0	0	0	0	0		0	0	0	0	0	1
	0	0	0	0	0	0		0	0	0	0	1	1
	0	0	0	0	0	0		0	0	0	0	0	0
	0	0	0	0	0	0		0	0	0	0	1	0
	0	0	0	0	0	0		0	0	0	0	0	0
	0	0	0	0	0	0		0	0	0	0	0	0
	0	0	0	0	0	0		0	0	0	0	0	1
	0	0	0	0	0	0		0	0	0	0	1	1
	0	0	0	0	0	0		0	0	0	0	0	1
	0	0	0	0	0	0		0	0	0	0	0	1
	0	0	0	0	0	0		0	0	0	0	1	1
	0	0	0	0	0	0		0	0	0	0	0	1
	0	0	0	0	0	0		0	0	0	0	0	1
	0	0	0	0	0	0		0	0	0	0	0	1
	0	0	0	0	0	0		0	0	0	0	0	1
	0	0	0	0	0	0		0	0	0	0	1	0
	0	0	0	0	0	0		0	0	0	0	1	1
	0	0	0	0	0	0		0	0	0	0	1	1
	0	0	0	0	0	0		0	0	0	0	1	0
	0	0	0	0	0	0		0	0	0	0	1	1
	0	0	0	0	0	0		0	0	0	0	1	0
	0	0	0	0	0	0		0	0	0	0	1	1
	0	0	0	0	0	0		0	0	0	0	1	1
	0	0	0	0	0	0		0	0	0	0	1	2
	0	0	0	0	0	0		0	0	0	0	1	0
	0	0	0	0	0	0		0	0	0	1	1	1
	0	0	0	0	0	0		0	0	0	1	0	1
	0	0	0	0	0	0		0	0	0	0	1	1
	0	0	0	0	0	0		0	0	0	0	1	1
	0	0	0	0	0	0		0	0	0	0	0	1
	0	0	0	0	0	0		0	0	0	1	1	1
	0	0	0	0	0	0		0	0	0	1	1	1
	0	0	0	0	0	0		0	0	0	0	0	1
	0	0	0	0	0	0		0	0	0	0	0	1
	0	0	0	0	0	0		0	0	0	1	1	1
	0	0	0	0	0	0		0	0	0	0	1	1
	0	0	0	0	0	0		0	0	0	0	0	1
	0	0	0	0	0	0		0	0	0	0	1	1
	0	0	0	0	0	0		0	0	0	0	1	1
	0	0	0	0	0	0		0	0	0	0	1	1
	0	0	0	0	0	0		0	0	0	0	1	1
	0	0	0	0	0	0		0	0	0	0	1	1
	0	0	0	0	0	0		0	0	0	0	1	1
	0	0	0	0	0	0		0	0	0	1	1	1
	0	0	0	0	0	0		0	0	0	0	0	1
	0	0	0	0	0	0		0	0	0	1	1	1
	0	0	0	0	0	0		0	0	0	1	1	1
	0	0	0	0	0	0		0	0	0	0	1	1
	0	0	0	0	0	0		0	0	0	1	1	1
	0	0	0	0	0	0		0	0	0	0	1	1
	0	0	0	0	0	0		0	0	0	1	1	1
	0	0	0	0	0	0		0	0	0	1	1	1
	0	0	0	0	0	0		0	0	0	1	1	1
	0	0	0	0	0	0		0	0	0	1	1	1
	0	0	0	0	0	0		0	0	0	0	1	1
	0	0	0	0	0	0		0	0	0	0	0	1
	0	0	0	0	0	0		0	0	0	1	1	1
	0	0	0	0	0	0		0	0	0	1	1	1
	0	0	0	0	0	0		0	0	0	1	0	1
	0	0	0	0	0	0		0	0	0	0	1	0
	0	0	0	0	0	0		0	0	0	0	1	1
	0	0	0	0	0	0		0	0	0	0	1	1
	0	0	0	0	0	0		0	0	0	0	0	1
	0	0	0	0	0	0		0	0	0	0	0	1
	0	0	0	0	0	0		0	0	0	0	1	1
	0	0	0	0	0	0		0	0	0	0	0	1
	0	0	0	0	0	0		0	0	0	0	0	1
	0	0	0	0	0	0		0	0	0	0	1	1
	0	0	0	0	0	0		0	0	0	0	1	1
	0	0	0	0	0	0		0	0	0	0	1	1
	0	0	0	0	0	0		0	0	0	0	1	1
	0	0	0	0	0	0		0	0	0	0	1	1
	0	0	0	0	0	0		0	0	0	0	1	1
	0	0	0	0	0	0		0	0	0	0	1	1
	0	0	0	0	0	0		0	0	0	1	1	1
	0	0	0	0	0	0		0	0	0	0	1	1
	0	0	0	0	0	0		0	0	0	1	1	1
	0	0	0	0	0	0		0	0	0	1	1	1
	0	0	0	0	0	0		0	0	0	1	1	1
	0	0	0	0	0	0		0	0	0	0	1	1
	0	0	0	0	0	0		0	0	0	1	1	1
	0	0	0	0	0	0		0	0	0	0	1	1
	0	0	0	0	0	0		0	0	0	0	1	1
	0	0	0	0	0	0		0	0	0	1	1	1
	0	0	0	0	0	0		0	0	0	1	0	1
	0	0	0	0	0	0		0	0	0	1	0	1
	0	0	0	0	0	0		0	0	0	1	0	1
	0	0	0	0	0	0		0	0	0	1	0	1
	0	0	0	0	0	0		0	0	0	1	0	1
	0	0	0	0	0	0		0	0	0	1	0	1
	0	0	0	0	0	0		0	0	0	1	0	1
	0	0	0	0	0	0		0	0	0	0	1	1
	0	0	0	0	0	0		0	0	0	0	0	1
	0	0	0	0	0	0		0	0	0	0	0	1
	0	0	0	0	0	0		0	0	0	1	0	1
	0	0	0	0	0	0		0	0	0	1	0	0
	0	0	0	0	0	0		0	0	0	1	0	1
	0	0	0	0	0	0		0	0	0	1	0	1
	0	0	0	0	0	0		0	0	0	1	0	1
	0	0	0	0	0	0		0	0	0	1	0	1
	0	0	0	0	0	0		0	0	0	1	0	1
	0	0	0	0	0	0		0	0	0	0	0	1
	0	0	0	0	0	0		0	0	0	0	0	1
	0	0	0	0	0	0		0	0	0	0	0	1
	0	0	0	0	0	0		0	0	0	0	0	1
	0	0	0	0	0	0		0	0	0	0	0	0
	0	0	0	0	0	0		0	0	0	0	0	1
	0	0	0	0	0	0		0	0	0	0	0	1
	0	0	0	0	0	0		0	0	0	0	0	1
	0	0	0	0	0	0		0	0	0	0	0	1
	0	0	0	0	0	0		0	0	0	0	0	1
	0	0	0	0	0	0		0	0	0	0	0	0
	0	0	0	0	0	0		0	0	0	0	0	1
	0	0	0	0	0	0		0	0	0	0	0	1
	0	0	0	0	0	0		0	0	0	0	0	1
	0	0	0	0	0	0		0	0	0	0	0	1
	0	0	0	0	0	0		0	0	0	0	0	1
	0	0	0	0	0	0		0	0	0	0	0	1
	0	0	0	0	0	0		0	0	0	1	0	1
	0	0	0	0	0	0		0	0	0	0	0	1
	0	0	0	0	0	0		0	0	0	0	0	1
	0	0	0	0	0	0		0	0	0	1	0	1
	0	0	0	0	0	0		0	0	0	0	0	1
	0	0	0	0	0	0		0	0	0	0	0	1
	0	0	0	0	0	0		0	0	0	1	0	1
	0	0	0	0	0	0		0	0	0	0	0	1
	0	0	0	0	0	0		0	0	0	0	0	1
	0	0	0	0	0	0		0	0	0	0	0	1
	0	0	0	0	0	0		0	0	1	0	0	1
	0	0	0	0	0	0		0	0	0	0	0	1
	0	0	0	0	0	0		0	0	0	0	0	1
	0	0	0	0	0	0		0	0	0	1	0	1
	0	0	0	0	0	0		0	0	0	0	0	1
	0	0	0	0	0	0		0	0	0	0	0	0
	0	0	0	0	0	0		0	0	1	0	0	0
	0	0	0	0	0	0		0	0	0	0	0	1
	0	0	0	0	0	0		0	0	1	0	0	0
	0	0	0	0	0	0		0	0	0	0	0	1
	0	0	0	0	0	0		0	0	0	0	0	1
	0	0	0	0	0	0		0	0	0	0	0	0
	0	0	0	0	0	0		0	0	1	0	0	1
	0	0	0	0	0	0		0	0	0	0	0	1
	0	0	0	0	0	0		0	0	0	0	1	1
	0	0	0	0	0	0		0	0	0	0	0	1
	0	0	0	0	0	0		0	0	0	0	0	1
	0	0	0	0	0	0		0	0	1	1	1	1
	0	0	0	0	0	0		0	0	0	1	0	0
	0	0	0	0	0	0		0	0	1	0	0	0
	0	0	0	0	0	0		0	0	0	0	0	1
	0	0	0	0	0	0		0	0	0	0	0	0
	0	0	0	0	0	0		0	0	0	1	0	0
	0	0	0	0	0	0		0	0	0	0	0	0
	0	0	0	0	0	0		0	0	0	0	0	0
	0	0	0	0	0	0		0	0	0	0	0	1
	0	0	0	0	0	0		0	0	0	0	0	1
	0	0	0	0	0	0		0	0	0	1	0	0
	0	0	0	0	0	0		0	0	0	0	0	0
	0	0	0	0	0	0		0	0	1	0	0	0
	0	0	0	0	0	0		0	0	1	0	1	0
	0	0	0	0	0	0		0	0	0	1	0	0
	0	0	0	0	0	0		0	0	0	1	1	0
	0	0	0	0	0	0		0	0	0	1	0	0
	0	0	0	0	0	0		0	0	0	0	0	0
	0	0	0	0	0	0		0	0	0	1	0	0
	0	0	0	0	0	0		0	0	0	0	1	0
	0	0	0	0	0	0		0	0	0	0	1	0
	0	0	0	0	0	0		0	0	0	0	1	0
	0	0	0	0	0	0		0	0	0	0	1	0
	0	0	0	0	0	0		0	0	0	1	0	0
	0	0	0	0	0	0		0	0	0	1	0	0
	0	0	0	0	0	0		0	0	0	0	0	0
	0	0	0	0	0	0		0	0	0	0	0	0
	0	0	0	0	0	0		0	0	0	1	0	0
	0	0	0	0	0	0		0	0	0	1	0	0
	0	0	0	0	0	0		0	0	2	0	0	0
	0	0	0	0	0	0		0	0	0	1	0	0
	0	0	0	0	0	0		0	0	0	0	0	1
	0	0	0	0	0	0		0	0	0	0	0	1
	0	0	0	0	0	0		0	0	0	1	0	1
	0	0	0	0	0	0		0	0	0	0	0	0
	0	0	0	0	0	0		0	0	0	0	0	1
	0	0	0	0	0	0		0	0	0	0	0	0
	0	0	0	0	0	0		0	0	0	0	0	0
	0	0	0	0	0	0		0	0	0	0	1	0
	0	0	0	0	0	0		0	0	0	1	0	1
	0	0	0	0	0	0		0	0	0	1	0	1
	0	0	0	0	0	0		0	0	0	0	0	0
	0	0	0	0	0	0		0	0	0	0	0	0
	0	0	0	0	0	0		0	0	0	1	1	0
	0	0	0	0	0	0		0	0	0	1	0	0
	0	0	0	0	0	0		0	0	0	1	0	0
	0	0	0	0	0	0		0	0	0	0	0	0
	0	0	0	0	0	0		0	0	0	0	1	1
	0	0	0	0	0	0		0	0	0	1	0	1
	0	0	0	0	0	0		0	0	0	0	0	0
	0	0	0	0	0	0		0	0	0	0	0	1
	0	0	0	0	0	0		0	0	0	0	0	0
	0	0	0	0	0	0		0	0	0	0	0	0
	0	0	0	0	0	0		0	0	1	1	0	1
	0	0	0	0	0	0		0	0	0	0	0	1
	0	0	0	0	0	0		0	0	0	0	0	1
	0	0	0	0	0	0		0	0	0	0	1	1
	0	0	0	0	0	0		0	0	0	0	0	0
	0	0	0	0	0	0		0	0	0	0	0	0
	0	0	0	0	0	0		0	0	0	0	0	0
	0	0	0	0	0	0		0	0	0	0	0	0
	0	0	0	0	0	0		0	0	0	0	0	1
	0	0	0	0	0	0		0	0	0	0	0	0
	0	0	0	0	0	0		0	0	0	0	0	1
	0	0	0	0	0	0		0	0	0	0	0	0
	0	0	0	0	0	0		0	0	1	0	0	1
	0	0	0	0	0	0		0	0	0	0	0	1
	0	0	0	0	0	0		0	0	0	0	0	1
	0	0	0	0	0	0		0	0	0	0	0	1
	0	0	0	0	0	0		0	0	0	0	0	1
	0	0	0	0	0	0		0	0	0	0	0	1
	0	0	0	0	0	0		0	0	1	0	0	1
	0	0	0	0	0	0		0	0	0	0	0	1
	0	0	0	0	0	0		0	0	0	0	0	0
	0	0	0	0	0	0		0	0	0	0	0	1
	0	0	0	0	0	0		0	0	0	0	0	0
	0	0	0	0	0	0		0	0	0	0	0	0
	0	0	0	0	0	0		0	0	0	0	0	1
	0	0	0	0	0	0		0	0	0	0	0	0
	0	0	0	0	0	0		0	0	0	0	0	1
	0	0	0	0	0	0		0	0	0	0	0	1
	0	0	0	0	0	0		0	0	0	0	0	1
	0	0	0	0	0	0		0	0	0	0	0	0
	0	0	0	0	0	0		0	0	0	0	0	0
	0	0	0	0	0	0		0	0	0	0	0	1
	0	0	0	0	0	0		0	0	0	0	0	0
	0	0	0	0	0	0		0	0	0	0	0	1
	0	0	0	0	0	0		0	0	0	0	0	1
	0	0	0	0	0	0		0	0	0	0	0	0
	0	0	0	0	0	0		0	0	0	0	0	0
	0	0	0	0	0	0		0	0	0	0	0	1
	0	0	0	0	0	0		0	0	0	0	0	0
	0	0	0	0	0	0		0	0	0	0	0	0
	0	0	0	0	0	0		0	0	0	0	0	1
	0	0	0	0	0	0		0	0	0	0	0	1
	0	0	0	0	0	0		0	0	0	0	0	1
	0	0	0	0	0	0		0	0	0	0	0	1
	0	0	0	0	0	0		0	0	0	0	1	0
	0	0	0	0	0	0		0	0	0	0	0	1
	0	0	0	0	0	0		0	0	1	0	0	1
	0	0	0	0	0	0		0	0	0	0	1	1
	0	0	0	0	0	0		0	0	0	0	0	1
	0	0	0	0	0	0		0	0	1	0	0	1
	0	0	0	0	0	0		0	0	0	0	0	1
	0	0	0	0	0	0		0	0	1	0	0	0
	0	0	0	0	0	0		0	0	0	0	0	1
	0	0	0	0	0	0		0	0	0	0	0	1
	0	0	0	0	0	0		0	0	0	0	0	1
	0	0	0	0	0	0		0	0	0	0	0	1
	0	0	0	0	0	0		0	0	0	0	0	1
	0	0	0	0	0	0		0	0	0	0	0	1
	0	0	0	0	0	0		0	0	0	1	1	1
	0	0	0	0	0	0		0	0	0	0	1	1
	0	0	0	0	0	0		0	0	0	0	0	1
	0	0	0	0	0	0		0	0	0	0	1	1
	0	0	0	0	0	0		0	0	0	1	0	1
	0	0	0	0	0	0		0	0	0	0	0	1
	0	0	0	0	0	0		0	0	0	0	1	1
	0	0	0	0	0	0		0	0	0	0	0	1
	0	0	0	0	0	0		0	0	0	0	0	1
	0	0	0	0	0	0		0	0	0	0	0	1
	0	0	0	0	0	0		0	0	1	0	0	0
	0	0	0	0	0	0		0	0	0	0	0	1
	0	0	0	0	0	0		0	0	0	0	0	0
	0	0	0	0	0	0		0	0	0	0	0	1
	0	0	0	0	0	0		0	0	0	0	0	1
	0	0	0	0	0	0		0	0	0	0	0	1
	0	0	0	0	0	0		0	0	0	0	0	1
	0	0	0	0	0	0		0	0	0	0	0	1
	0	0	0	0	0	0		0	0	0	0	0	1
	0	0	0	0	0	0		0	0	0	0	0	0
	0	0	0	0	0	0		0	0	0	0	0	1
	0	0	0	0	0	0		0	0	0	0	0	1
	0	0	0	0	0	0		0	0	0	0	0	1
	0	0	0	0	0	0		0	0	0	0	0	1
	0	0	0	0	0	0		0	0	0	0	0	1
	0	0	0	0	0	0		0	0	0	1	0	1
	0	0	0	0	0	0		0	0	0	0	0	1
	0	0	0	0	0	0		0	0	0	0	0	1
	0	0	0	0	0	0		0	0	0	0	0	1
	0	0	0	0	0	0		0	0	0	0	0	2
	0	0	0	0	0	0		0	0	0	0	0	1
	0	0	0	0	0	0		0	0	0	0	0	1
	0	0	0	0	0	0		0	0	0	0	0	1
	0	0	0	0	0	0		0	0	0	0	0	1
	0	0	0	0	0	0		0	0	0	0	0	0
	0	0	0	0	0	0		0	0	0	0	0	1
	0	0	0	0	0	0		0	0	0	0	0	0
	0	0	0	0	0	0		0	0	0	0	0	1
	0	0	0	0	0	0		0	0	0	0	0	0
	0	0	0	0	0	0		0	0	0	0	0	1
	0	0	0	0	0	0		0	0	0	0	0	1
	0	0	0	0	0	0		0	0	0	0	0	0
	0	0	0	0	0	0		0	0	0	0	0	0
	0	0	0	0	0	0		0	0	0	0	0	1
	0	0	0	0	0	0		0	0	0	0	0	1
	0	0	0	0	0	0		0	0	0	0	0	1
	0	0	0	0	0	0		0	0	0	0	0	1
	0	0	0	0	0	0		0	0	0	0	0	1
	0	0	0	0	0	0		0	0	0	0	0	0
	0	0	0	0	0	0		0	0	0	0	0	0
	0	0	0	0	0	0		0	0	0	0	0	0
	0	0	0	0	0	0		0	0	0	0	0	0
	0	0	0	0	0	0		0	0	0	0	0	0
	0	0	0	0	0	0		0	0	0	0	0	1
	0	0	0	0	0	0		0	0	0	0	0	1
	0	0	0	0	0	0		0	0	0	0	0	1
	0	0	0	0	0	0		0	0	0	0	0	0
	0	0	0	0	0	0		0	0	0	0	0	0
	0	0	0	0	0	0		0	0	0	0	0	1
	0	0	0	0	0	0		0	0	0	0	0	0
	0	0	0	0	0	0		0	0	0	0	0	0
	0	0	0	0	0	0		0	0	0	1	0	0
	0	0	0	0	0	0		0	0	0	1	0	0
	0	0	0	0	0	0		0	0	0	0	0	0
	0	0	0	0	0	0		0	0	0	0	0	0
	0	0	0	0	0	0		0	0	0	0	0	0
	0	0	0	0	0	0		0	0	0	0	0	0
	0	0	0	0	0	0		0	0	0	0	0	0
	0	0	0	0	0	0		0	0	0	1	0	0
	0	0	0	0	0	0		0	0	0	0	0	0
	0	0	0	0	0	0		0	0	0	0	0	0
	0	0	0	0	0	0		0	0	0	0	0	1
	0	0	0	0	0	0		0	0	0	0	0	1
	0	0	0	0	0	0		0	0	0	0	0	1
	0	0	0	0	0	0		0	0	0	1	1	1
	0	0	0	0	0	0		0	0	0	0	1	1
	0	0	0	0	0	1		0	0	0	0	0	1
	0	0	0	0	0	1		0	0	0	1	1	1
	0	0	0	0	0	0		0	0	0	0	0	1
	0	0	0	0	0	0		0	0	0	0	0	1
	0	0	0	0	0	0		0	0	0	0	0	1
	0	0	0	0	0	0		0	0	0	0	0	1
	0	0	0	0	0	1		0	0	0	1	0	1
	0	0	0	0	0	1		0	0	0	0	1	1
	0	0	0	0	0	1		0	0	0	0	0	1
	0	0	0	0	0	1		0	0	0	0	0	0
	0	0	0	0	0	1		0	0	0	0	0	1
	0	0	0	0	0	1		0	0	0	1	0	1
	0	0	0	0	0	0		0	0	0	0	0	0
	0	0	0	0	0	0		0	0	0	0	0	1
	0	0	0	0	0	0		0	0	0	0	0	1
	0	0	0	0	0	0		0	0	0	1	1	1
	0	0	0	0	0	0		0	0	0	0	0	1
	0	0	0	0	0	0		0	0	0	0	0	1
	0	0	0	0	0	0		0	0	0	1	0	1
	0	0	0	0	0	0		0	0	0	0	0	1
	0	0	0	0	0	0		0	0	0	0	0	1
	0	0	0	0	0	0		0	0	0	0	0	1
	0	0	0	0	0	0		0	1	0	0	1	1
	0	0	0	0	0	0		0	1	0	1	0	1
	0	0	0	0	0	0		0	1	0	1	1	1
	0	0	0	0	0	0		0	1	0	1	1	1
	0	0	0	0	0	0		0	0	0	1	0	1
	0	0	0	0	0	0		0	1	0	1	1	1
	0	0	0	0	0	0		0	0	0	1	1	1
	0	0	0	0	0	0		0	1	0	1	0	1
	0	0	0	0	0	0		0	1	0	1	1	1
	0	0	0	0	0	0		0	1	0	1	1	1
	0	0	0	0	0	0		0	0	0	0	0	1
	0	0	0	0	0	0		0	1	0	0	1	1
	0	0	0	0	0	0		0	0	0	0	0	1
	0	0	0	0	0	0		0	1	0	0	0	1
	0	0	0	0	0	0		0	1	0	1	0	1
	0	0	0	0	0	0		0	0	0	0	1	1
	0	0	0	0	0	0		0	1	0	1	1	1
	0	0	0	0	0	0		0	1	0	1	1	1
	0	0	0	0	0	0		0	0	0	0	0	0
	0	0	0	0	0	0		0	1	0	0	0	0
	0	0	0	0	0	0		0	0	0	1	1	1
	0	0	0	0	0	0		0	1	0	0	1	1
	0	0	0	0	0	0		0	0	0	1	0	1
	0	0	0	0	0	0		0	1	0	1	0	1
	0	0	0	0	0	0		0	1	0	1	0	0
	0	0	0	0	0	0		0	1	1	1	1	0
	0	0	0	0	0	0		0	0	1	0	1	0
	0	0	0	0	0	0		0	1	1	0	0	0
	0	0	0	0	0	0		0	1	0	1	0	1
	0	0	0	0	0	0		0	0	1	0	1	1
	0	0	0	0	0	0		0	0	0	1	1	0
	0	0	0	0	0	0		0	0	0	1	1	1
	0	0	0	0	0	0		0	0	0	1	1	0
	0	0	0	0	0	0		0	0	0	1	1	0
	0	0	0	0	0	0		0	0	1	1	0	0
	0	0	0	0	0	0		0	0	1	1	0	1
	0	0	0	0	0	0		0	0	1	1	1	0
	0	0	0	0	0	0		0	0	1	1	0	1
	0	0	0	0	0	0		0	1	1	1	0	1
	0	0	0	0	0	0		0	0	1	1	0	1
	0	0	0	0	0	0		0	0	0	1	0	0
	0	0	0	0	0	0		0	0	0	1	0	0
	0	0	0	0	0	0		0	0	0	1	0	1
	0	0	0	0	0	0		0	0	0	1	0	1
	0	0	0	0	0	0		0	0	0	1	1	0
	0	0	0	0	0	0		0	1	0	1	1	0
	0	0	0	0	0	0		0	1	0	1	0	0
	0	0	0	0	0	0		0	0	0	1	0	0
	0	0	0	0	0	0		0	0	0	1	0	0
	0	0	0	0	0	0		0	0	0	1	0	0
	0	0	0	0	0	0		0	0	0	1	0	0
	0	0	0	0	0	0		0	0	1	1	0	0
	0	0	0	0	0	0		0	0	0	0	0	0
	0	0	0	0	0	0		0	0	0	1	0	0
	0	0	0	0	0	0		0	0	0	1	0	0
	0	0	0	0	0	0		0	0	0	1	0	0
	0	0	0	0	0	0		0	0	0	1	0	0
	0	0	0	0	0	0		0	0	0	1	0	0
	0	0	0	0	0	0		0	0	1	1	0	1
	0	0	0	0	0	0		0	0	0	1	0	0
	0	0	0	0	0	0		0	0	0	1	0	0
	0	0	0	0	0	0		0	0	0	1	0	1
	0	0	0	0	0	0		0	1	0	1	0	0
	0	0	0	0	0	0		0	0	1	1	0	0
	0	0	0	0	0	0		0	0	1	1	0	0
	0	0	0	0	0	0		0	0	0	1	0	0
	0	0	0	0	0	0		0	0	0	1	0	0
	0	0	0	0	0	0		0	0	0	1	0	1
	0	0	0	0	0	0		0	0	1	1	0	1
	0	0	0	0	0	0		0	0	1	1	0	1
	0	0	0	0	0	0		0	0	0	1	0	1
	0	0	0	0	0	0		0	0	1	1	0	1
	0	0	0	0	0	0		0	0	0	0	0	1
	0	0	0	0	0	0		0	0	0	1	0	1
	0	0	0	0	0	0		0	0	0	1	0	1
	0	0	0	0	0	0		0	0	0	1	0	1
	0	0	0	0	0	0		0	0	0	1	0	1
	0	0	0	0	0	0		0	0	1	1	0	1
	0	0	0	0	0	0		0	1	1	1	0	1
	0	0	0	0	0	0		0	0	1	1	0	1
	0	0	0	0	0	0		0	0	1	1	0	1
	0	0	0	0	0	0		0	0	1	1	0	1
	0	0	0	0	0	0		0	0	1	1	0	1
	0	0	0	0	0	0		0	1	1	1	1	1
	0	0	0	0	0	0		0	0	1	1	1	0
	0	0	0	0	0	0		0	0	1	1	1	1
	0	0	0	0	0	0		0	0	1	1	0	1
	0	0	0	0	0	0		0	0	0	1	0	1
	0	0	0	0	0	0		0	0	1	0	0	1
	0	0	0	0	0	0		0	0	0	1	0	1
	0	0	0	0	0	0		0	0	0	1	0	0
	0	0	0	0	0	0		0	0	0	0	0	1
	0	0	0	0	0	0		0	0	0	0	1	1
	0	0	0	0	0	0		0	0	0	1	0	1
	0	0	0	0	0	0		0	0	1	1	1	1
	0	0	0	0	0	0		0	0	0	0	1	1
	0	0	0	0	0	0		0	0	0	1	0	1
	0	0	0	0	0	0		0	0	0	1	1	1
	0	0	0	0	0	0		0	0	0	1	0	1
	0	0	0	0	0	0		0	0	0	1	0	1
	0	0	0	0	0	0		0	0	1	0	0	1
	0	0	0	0	0	0		0	0	1	1	0	1
	0	0	0	0	0	0		0	0	1	1	0	1
	0	0	0	0	0	0		0	0	1	1	1	1
	0	0	0	0	0	0		0	0	0	1	1	1
	0	0	0	0	0	0		0	0	1	1	1	1
	0	0	0	0	0	0		0	0	1	1	1	1
	0	0	0	0	0	0		0	0	0	0	1	1
	0	0	0	0	0	0		0	0	0	0	0	1
	0	0	0	0	0	0		0	0	1	1	1	1
	0	0	0	0	0	0		0	0	1	1	1	1
	0	0	0	0	0	0		0	0	1	0	0	1
	0	0	0	0	0	0		0	0	1	0	0	1
	0	0	0	0	0	0		0	0	1	0	0	1
	0	0	0	0	0	0		0	0	1	1	0	0
	0	0	0	0	0	0		0	0	0	0	0	1
	0	0	0	0	0	0		0	0	0	0	0	1
	0	0	0	0	0	0		0	0	1	1	0	0
	0	0	0	0	0	0		0	0	1	1	0	1
	0	0	0	0	0	0		0	0	0	0	0	0
	0	0	0	0	0	0		0	0	1	0	0	0
	0	0	0	0	0	0		0	0	1	0	0	1
	0	0	0	0	0	0		0	0	1	0	0	1
	0	0	0	0	0	0		0	0	0	0	0	0
	0	0	0	0	0	0		0	0	0	0	1	1
	0	0	0	0	0	0		0	0	1	0	0	0
	0	0	0	0	0	0		0	0	1	0	0	0
	0	0	0	0	0	0		0	0	1	0	0	1
	0	0	0	0	0	0		0	0	1	0	0	1
	0	0	0	0	0	0		0	0	1	0	0	1
	0	0	0	0	0	0		0	0	1	0	1	0
	0	0	0	0	0	0		0	0	1	0	0	1
	0	0	0	0	0	0		0	0	1	0	1	1
	0	0	0	0	0	0		0	0	1	0	0	0
	0	0	0	0	0	0		0	0	1	0	0	0
	0	0	0	0	0	0		0	0	1	0	1	1
	0	0	0	0	0	0		0	0	0	0	1	1
	0	0	0	0	0	0		0	0	1	0	0	1
	0	0	0	0	0	0		0	0	1	0	1	1
	0	0	0	0	0	0		0	0	1	0	1	1
	0	0	0	0	0	0		0	0	0	0	0	1
	0	0	0	0	0	0		0	0	1	0	0	1
	0	0	0	0	0	0		0	0	0	0	0	1
	0	0	0	0	0	0		0	0	1	0	1	1
	0	0	0	0	0	0		0	0	1	0	1	0
	0	0	0	0	0	0		0	0	1	0	1	1
	0	0	0	0	0	0		0	0	1	0	1	1
	0	0	0	0	0	0		0	0	0	0	0	1
	0	0	0	0	0	0		0	0	1	0	1	1
	0	0	0	0	0	0		0	0	0	0	0	1
	0	0	0	0	0	0		0	0	0	0	0	1
	0	0	0	0	0	0		0	0	0	0	0	0
	0	0	0	0	0	0		0	0	0	0	1	1
	0	0	0	0	0	0		0	0	0	0	0	0
	0	0	0	0	0	0		0	0	0	0	0	0
	0	0	0	0	0	0		0	0	0	0	0	0
	0	0	0	0	0	0		0	0	0	0	1	0
	0	0	0	0	0	0		0	0	0	0	0	0
	0	0	0	0	0	0		0	0	0	0	1	0
	0	0	0	0	0	0		0	0	0	0	0	0
	0	0	0	0	0	0		0	0	0	0	0	1
	0	0	0	0	0	0		0	0	0	0	0	1
	0	0	0	0	0	0		0	0	0	0	1	1
	0	0	0	0	0	0		0	0	0	0	1	1
	0	0	0	0	0	0		0	0	0	0	1	1
	0	0	0	0	0	0		0	0	0	0	1	1
	0	0	0	0	0	0		0	0	0	0	1	1
	0	0	0	0	0	0		0	0	0	0	1	1
	0	0	0	0	0	0		0	0	0	0	1	0
	0	0	0	0	0	0		0	0	0	0	0	1
	0	0	0	0	0	0		0	0	0	0	1	1
	0	0	0	0	0	0		0	0	0	0	0	1
	0	0	0	0	0	0		0	0	0	0	1	1
	0	0	0	0	0	0		0	0	0	0	1	1
	0	0	0	0	0	0		0	0	0	0	1	1
	0	0	0	0	0	0		0	0	0	0	1	1
	0	0	0	0	0	0		0	0	0	0	1	1
	0	0	0	0	0	0		0	0	0	0	1	1
	0	0	0	0	0	0		0	0	0	0	1	1
	0	0	0	0	0	0		0	0	0	0	1	1
	0	0	0	0	0	0		0	0	0	0	0	1
	0	0	0	0	0	0		0	0	0	0	1	1
	0	0	0	0	0	0		0	0	0	0	1	1
	0	0	0	0	0	0		0	0	0	0	1	1
	0	0	0	0	0	0		0	0	0	0	1	1
	0	0	0	0	0	0		0	0	0	0	1	0
	0	0	0	0	0	0		0	0	0	0	1	0
	0	0	0	0	0	0		0	0	0	0	1	0
	0	0	0	0	0	0		0	0	0	0	1	1
	0	0	0	0	0	0		0	0	0	0	1	1
	0	0	0	0	0	0		0	0	0	1	1	1
	0	0	0	0	0	0		0	0	0	0	1	1
	0	0	0	0	0	0		0	0	0	0	1	1
	0	0	0	0	0	0		0	0	0	0	1	1
	0	0	0	0	0	0		0	0	0	1	1	1
	0	0	0	0	0	0		0	0	0	1	1	1
	0	0	0	0	0	0		0	0	0	0	1	1
	0	0	0	0	0	0		0	0	0	0	1	1
	0	0	0	0	0	0		0	0	0	0	1	0
	0	0	0	0	0	0		0	0	0	0	1	0
	0	0	0	0	0	0		0	0	0	0	1	0
	0	0	0	0	0	0		0	0	0	0	1	0
	0	0	0	0	0	0		0	0	0	0	0	0
	0	0	0	0	0	0		0	0	0	0	0	0
	0	0	0	0	0	0		0	0	0	1	0	0
	0	0	0	0	0	0		0	0	0	0	0	0
	0	0	0	0	0	0		0	0	0	0	0	1
	0	0	0	0	0	0		0	0	0	1	0	0
	0	0	0	0	0	0		0	0	0	1	1	0
	0	0	0	0	0	0		0	0	0	1	0	0
	0	0	0	0	0	0		0	0	0	1	1	0
	0	0	0	0	0	0		0	0	0	1	1	0
	0	0	0	0	0	0		0	0	0	1	0	0
	0	0	0	0	0	0		0	0	0	1	0	0
	0	0	0	0	0	0		0	0	0	1	0	1
	0	0	0	0	1	0		0	0	0	1	0	0
	0	0	0	0	1	0		0	0	0	1	0	0
	0	0	0	0	0	0		0	0	0	0	0	1
	0	0	0	0	1	0		0	0	0	0	0	0
	0	0	0	0	1	0		0	0	0	0	0	1
	0	0	0	0	0	0		0	0	0	0	0	0
	0	0	0	0	1	0		0	0	0	0	0	0
	0	0	0	0	1	0		0	0	0	0	0	0
	0	0	0	0	1	0		0	0	0	0	0	0
	0	0	0	0	1	0		0	0	0	1	0	0
	0	0	0	0	0	0		0	0	0	0	1	1
	0	0	0	0	0	0		0	0	0	0	0	0
	0	0	0	0	0	0		0	0	0	0	0	0
	0	0	0	0	1	0		0	0	0	0	1	0
	0	0	0	0	0	0		0	0	0	0	0	1
	0	0	0	0	0	0		0	0	0	0	0	0
	0	0	0	0	1	0		0	0	0	0	0	0
	0	0	0	0	0	0		0	0	0	0	0	0
	0	0	0	0	0	0		0	0	0	0	0	0
	0	0	0	0	1	0		0	0	0	1	0	0
	0	0	0	0	0	0		0	0	1	0	0	1
	0	0	0	0	1	0		0	0	0	0	0	1
	0	0	0	0	1	0		0	0	0	0	0	0
	0	0	0	0	1	0		0	0	0	1	0	0
	0	0	0	0	1	0		0	0	0	1	0	0
	0	0	0	0	1	0		0	0	0	0	0	0
	0	0	0	0	1	0		0	0	0	1	0	0
	0	0	0	0	0	0		0	0	0	1	0	0
	0	0	0	0	1	0		0	0	0	1	0	0
	0	0	0	0	1	0		0	0	0	0	0	0
	0	0	0	0	1	0		0	0	0	0	0	0
	0	0	0	0	0	0		0	0	0	0	0	0
	0	0	0	0	0	0		0	0	0	0	0	0
	0	0	0	0	0	0		0	0	0	0	0	0
	0	0	0	0	0	0		0	0	0	0	0	1
	0	0	0	0	0	0		0	0	0	0	0	0
	0	0	0	0	0	0		0	0	0	1	0	0
	0	0	0	0	0	0		0	0	0	1	0	1
	0	0	0	0	0	0		0	0	0	0	0	1
	0	0	0	0	1	0		0	0	0	0	0	1
	0	0	0	0	1	0		0	0	0	0	0	1
	0	0	0	0	1	0		0	0	0	0	0	1
	0	0	0	0	1	0		0	0	0	0	0	0
	0	0	0	0	1	0		0	0	0	0	0	1
	0	0	0	0	1	0		0	0	0	1	0	1
	0	0	0	0	1	0		0	0	0	0	0	1
	0	0	0	0	0	0		0	1	0	1	0	1
	0	0	0	0	0	0		0	1	0	1	0	0
	0	0	0	0	0	0		0	0	0	0	0	0
	0	0	0	0	0	0		0	1	0	1	0	0
	0	0	0	0	1	0		0	0	0	0	0	0
	0	0	0	0	0	0		0	0	0	1	0	0
	0	0	0	0	0	0		0	0	0	1	0	1
	0	0	0	0	1	0		0	0	0	0	0	0
	0	0	0	0	0	0		0	0	0	1	0	0
	0	0	0	0	0	0		0	0	0	1	0	1
	0	0	0	0	0	0		0	0	0	1	1	1
	0	0	0	0	0	0		0	0	0	1	0	0
	0	0	0	0	0	0		0	0	0	1	0	0
	0	0	0	0	0	0		0	0	0	0	0	0
	0	0	0	0	0	0		0	0	0	1	0	0
	0	0	0	0	0	0		0	0	0	1	0	0
	0	0	0	0	1	0		0	0	0	1	1	1
	0	0	0	0	1	0		0	0	0	1	1	1
	0	0	0	0	1	0		0	0	0	0	0	1
	0	0	0	0	1	0		0	0	0	0	0	1
	0	0	0	0	0	0		0	0	0	0	0	1
	0	0	0	0	0	0		0	0	0	0	0	1
	0	0	0	0	1	0		0	0	0	0	0	1
	0	0	0	0	1	0		0	0	0	0	1	1
	0	0	0	0	0	0		0	0	0	0	0	1
	0	0	0	0	0	0		0	1	0	0	0	1
	0	0	0	0	0	0		0	0	0	0	0	1
	0	0	0	0	0	0		0	0	0	0	0	0
	0	0	0	0	0	0		0	0	0	0	0	0
	0	0	0	0	0	0		0	0	0	0	0	0
	0	0	0	0	0	0		0	0	0	0	0	0
	0	0	0	0	0	0		0	0	0	0	0	1
	0	0	0	0	0	0		0	0	0	0	1	1
	0	0	0	0	1	0		0	0	0	0	1	0
	0	0	0	0	0	0		0	1	0	0	0	1
	0	0	0	0	0	0		0	0	0	0	1	1
	0	0	0	0	0	0		0	0	0	0	1	1
	0	0	0	0	0	0		0	0	0	0	1	0
	0	0	0	0	0	0		0	0	0	0	1	1
	0	0	0	0	0	0		0	0	0	0	1	0
	0	0	0	0	0	0		0	0	0	0	1	1
	0	0	0	0	0	0		0	0	0	0	1	0
	0	0	0	0	0	0		0	0	0	0	1	1
	0	0	0	0	1	0		0	0	0	0	1	0
	0	0	0	0	0	0		0	0	0	0	1	0
	0	0	0	0	0	0		0	0	0	0	1	1
	0	0	0	0	1	0		0	0	0	0	1	1
	0	0	0	0	0	0		0	0	0	0	1	1
	0	0	0	0	1	0		0	0	0	0	1	1
	0	0	0	0	0	0		0	0	0	0	1	1
	0	0	0	0	0	0		0	0	0	0	1	0
	0	0	0	0	0	0		0	0	0	0	1	1
	0	0	0	0	0	0		0	0	0	0	1	0
	0	0	0	0	0	0		0	0	0	0	1	1
	0	0	0	0	0	0		0	0	0	0	0	0
	0	0	0	0	0	0		0	0	0	0	0	1
	0	0	0	0	0	0		0	0	0	0	0	1
	0	0	0	0	1	0		0	0	0	0	0	1
	0	0	0	0	0	0		0	0	0	0	1	1
	0	0	0	0	0	0		0	0	0	0	0	1
	0	0	0	0	1	0		0	0	0	0	0	0
	0	0	0	0	1	0		0	0	0	0	0	0
	0	0	0	0	0	0		0	0	0	0	0	0
	0	0	0	0	1	0		0	0	0	0	0	1
	0	0	0	0	0	0		0	0	0	0	1	0
	0	0	0	0	0	0		0	0	0	0	0	1
	0	0	0	0	0	0		0	0	0	0	0	0
	0	0	0	0	0	0		0	0	0	0	0	1
	0	0	0	0	1	0		0	0	0	0	0	1
	0	0	0	0	0	0		0	0	0	0	0	1
	0	0	0	0	0	0		0	0	0	0	0	1
	0	0	0	0	0	0		0	0	0	0	0	1
	0	0	0	0	1	0		0	0	0	0	0	1
	0	0	0	0	0	0		0	0	0	0	0	0
	0	0	0	0	0	0		0	0	0	0	0	1
	0	0	0	0	0	0		0	0	0	0	0	0
	0	0	0	0	0	0		0	0	0	0	0	0
	0	0	0	0	1	0		0	0	0	0	0	0
	0	0	0	0	1	0		0	0	0	0	0	0
	0	0	0	0	0	0		0	0	0	0	0	1
	0	0	0	0	1	0		0	0	0	0	0	1
	0	0	0	0	0	0		0	0	0	0	1	1
	0	0	0	0	0	0		0	0	0	0	1	1
	0	0	0	0	1	0		0	0	0	0	1	1
	0	0	0	0	1	0		0	0	0	0	0	0
	0	0	0	0	0	0		0	0	0	0	1	0
	0	0	0	0	1	0		0	0	0	0	0	0
	0	0	0	0	1	0		0	0	0	0	0	0
	0	0	0	0	1	0		0	0	0	0	1	0
	0	0	0	0	0	0		0	0	0	0	1	0
	0	0	0	0	0	0		0	0	0	0	1	0
	0	0	0	0	0	0		0	0	0	0	1	0
	0	0	0	0	0	0		0	0	0	0	0	0
	0	0	0	0	0	0		0	0	0	0	0	0
	0	0	0	0	1	0		0	0	0	0	0	0
	0	0	0	0	1	0		0	0	0	0	0	0
	0	0	0	0	0	0		0	0	0	0	1	0
	0	0	0	0	0	0		0	0	0	0	0	0
	0	0	0	0	0	0		0	0	0	0	1	0
	0	0	0	0	0	0		0	0	0	0	1	0
	0	0	0	0	0	0		0	0	0	0	0	0
	0	0	0	0	1	0		0	0	0	0	0	0
	0	0	0	0	1	0		0	0	0	0	0	0
	0	0	0	0	0	0		0	0	0	0	0	0
	0	0	0	0	0	0		0	0	0	0	1	0
	0	0	0	0	1	0		0	0	0	0	0	0
	0	0	0	0	0	0		0	0	0	0	0	0
	0	0	0	0	0	0		0	0	0	0	0	0
	0	0	0	0	0	0		0	0	0	0	0	0
	0	0	0	0	0	0		0	0	0	0	1	0
	0	0	0	0	1	0		0	0	0	0	0	0
	0	0	0	0	0	0		0	0	0	0	1	0
	0	0	0	0	0	0		0	0	0	0	0	0
	0	0	0	0	0	0		0	0	0	0	0	0
	0	0	0	0	1	0		0	0	0	0	0	1
	0	0	0	0	0	0		0	0	0	0	0	1
	0	0	0	0	0	0		0	0	0	0	1	1
	0	0	0	0	1	0		0	0	0	0	1	0
	0	0	0	0	1	0		0	0	0	0	1	1
	0	0	0	0	0	0		0	0	0	0	1	0
	0	0	0	0	0	0		0	0	0	0	1	0
	0	0	0	0	1	0		0	0	0	0	1	0
	0	0	0	0	0	0		0	0	0	0	1	0
	0	0	0	0	1	0		0	0	0	0	1	0
	0	0	0	0	0	0		0	0	0	0	0	0
	0	0	0	0	0	0		0	0	0	0	0	0
	0	0	0	0	0	0		0	0	0	0	0	0
	0	0	0	0	0	0		0	0	0	0	0	0
	0	0	0	0	0	0		0	0	0	0	0	0
	0	0	0	0	0	0		0	0	0	0	0	0
	0	0	0	0	1	0		0	0	0	0	1	0
	0	0	0	0	0	0		0	0	0	0	0	0
	0	0	0	0	0	0		0	0	0	0	1	0
	0	0	0	0	0	0		0	0	0	0	1	0
	0	0	0	0	0	0		0	0	0	0	0	0
	0	0	0	0	0	0		0	0	0	0	0	0
	0	0	0	0	0	0		0	0	0	0	0	0
	0	0	0	0	0	0		0	0	0	0	1	0
	0	0	0	0	0	0		0	0	0	0	1	0
	0	0	0	0	0	0		0	0	0	0	1	0
	0	0	0	0	0	0		0	0	0	0	1	0
	0	0	0	0	0	0		0	0	0	0	1	0
	0	0	0	0	0	0		0	0	0	0	1	0
	0	0	0	0	0	0		0	0	0	0	1	0
	0	0	0	0	0	0		0	0	0	0	1	0
	0	0	0	0	0	0		0	0	0	0	1	0
	0	0	0	0	0	0		0	0	0	0	1	0
	0	0	0	0	0	0		0	0	0	0	0	0
	0	0	0	0	0	0		0	0	0	0	0	0
	0	0	0	0	0	0		0	0	0	0	0	0
	0	0	0	0	0	0		0	0	0	0	0	0
	0	0	0	0	1	0		0	0	0	0	0	1
	0	0	0	0	0	0		0	0	0	0	0	0
	0	0	0	0	1	0		0	0	0	0	0	0
	0	0	0	0	0	0		0	0	0	0	0	0
	0	0	0	0	0	0		0	0	0	0	0	0
	0	0	0	0	0	0		0	0	0	0	0	1
	0	0	0	0	0	0		0	0	0	0	0	0
	0	0	0	0	0	0		0	0	0	0	0	0
	0	0	0	0	0	0		0	0	0	0	0	1
	0	0	0	0	0	0		0	0	0	0	1	1
	0	0	0	0	0	0		0	0	0	0	0	0
	0	0	0	0	0	0		0	0	0	0	0	0
	0	0	0	0	1	0		0	0	0	1	0	0
	0	0	0	0	0	0		0	0	0	0	1	0
	0	0	0	0	0	0		0	0	0	0	0	0
	0	0	0	0	0	0		0	0	0	0	1	0
	0	0	0	0	0	0		0	0	0	0	0	0
	0	0	0	0	0	0		0	0	0	0	0	0
	0	0	0	0	0	0		0	0	0	0	0	0
	0	0	0	0	0	0		0	0	0	0	0	0
	0	0	0	0	0	0		0	0	0	0	0	0
	0	0	0	0	0	0		0	0	0	0	0	0
	0	0	0	0	0	0		0	0	0	0	0	0
	0	0	0	0	0	0		0	0	0	0	0	0
	0	0	0	0	1	0		0	0	0	0	0	0
	0	0	0	0	0	0		0	0	0	0	0	0
	0	0	0	0	1	0		0	0	0	0	0	0
	0	0	0	0	1	0		0	0	0	1	0	0
	0	0	0	0	1	0		0	0	0	1	0	0
	0	0	0	0	0	0		0	0	0	0	0	0
	0	0	0	0	0	0		0	0	0	0	0	0
	0	0	0	0	1	0		0	0	0	0	0	0
	0	0	0	0	1	0		0	0	0	1	0	0
	0	0	0	0	0	0		0	0	0	0	0	1
	0	0	0	0	0	0		0	0	0	0	0	1
	0	0	0	0	1	0		0	0	0	1	0	1
	0	0	0	0	1	0		0	0	0	0	0	0
	0	0	0	0	1	0		0	0	0	0	0	0
	0	0	0	0	1	0		0	0	0	0	0	0
	0	0	0	0	0	0		0	0	0	1	0	0
	0	0	0	0	1	0		0	0	0	1	0	0
	0	0	0	0	0	0		0	0	0	0	0	0
	0	0	0	0	0	0		0	0	0	0	0	0
	0	0	0	0	1	0		0	0	0	0	0	0
	0	0	0	0	0	0		0	0	0	0	0	0
	0	0	0	0	1	0		0	0	0	1	0	0
	0	0	0	0	0	0		0	0	0	1	0	0
	0	0	0	0	1	0		0	0	0	1	0	1
	0	0	0	0	1	0		0	0	0	0	0	1
	0	0	0	0	0	0		0	0	0	1	0	0
	0	0	0	0	0	0		0	0	0	0	0	0
	0	0	0	0	0	0		0	0	0	1	0	0
	0	0	0	0	1	0		0	0	0	1	0	0
	0	0	0	0	0	0		0	0	0	0	0	0
	0	0	0	0	1	0		0	0	0	0	0	0
	0	0	0	0	1	0		0	0	0	1	0	0
	0	0	0	0	1	0		0	0	0	1	0	0
	0	0	0	0	1	0		0	0	0	1	0	0
	0	0	0	0	1	0		0	0	0	1	0	0
	0	0	0	0	1	0		0	0	0	0	0	0
	0	0	0	0	1	0		0	0	0	1	0	0
	0	0	0	0	1	0		0	0	0	0	0	0
	0	0	0	0	1	0		0	0	0	1	0	0
	0	0	0	0	1	0		0	0	0	1	1	0
	0	0	0	0	1	0		0	0	0	1	0	0
	0	0	0	0	0	0		0	0	0	0	0	0
	0	0	0	0	1	0		0	0	0	1	0	0
	0	0	0	0	1	0		0	0	0	1	1	0
	0	0	0	0	1	0		0	0	0	0	0	0
	0	0	0	0	1	0		0	0	0	1	0	0
	0	0	0	0	1	0		0	0	0	0	0	0
	0	0	0	0	1	0		0	0	0	0	0	0
	0	0	0	0	1	0		0	0	0	1	0	0
	0	0	0	0	1	0		0	0	0	0	0	0
	0	0	0	0	1	0		0	0	0	0	0	0
	0	0	0	0	1	0		0	0	0	0	1	0
	0	0	0	0	1	0		0	0	0	0	0	0
	0	0	0	0	1	0		0	0	0	0	0	0
	0	0	0	0	1	0		0	0	0	1	0	0
	0	0	0	0	1	0		0	0	0	1	0	0
	0	0	0	0	1	0		0	0	0	1	0	0
	0	0	0	0	0	0		0	0	0	1	1	0
	0	0	0	0	1	0		0	0	0	1	0	0
	0	0	0	0	1	0		0	0	0	0	0	0
	0	0	0	0	0	0		0	0	0	0	0	0
	0	0	0	0	1	0		0	0	0	0	0	1
	0	0	0	0	1	0		0	0	0	1	1	1
	0	0	0	0	1	0		0	0	0	0	0	0
	0	0	0	0	0	0		0	0	0	1	1	0
	0	0	0	0	0	0		0	0	0	0	0	0
	0	0	0	0	0	0		0	0	0	0	1	0
	0	0	0	0	0	0		0	0	0	0	0	0
	0	0	0	0	0	0		0	0	0	1	0	0
	0	0	0	0	0	0		0	0	0	1	0	0
	0	0	0	0	1	0		0	0	0	1	0	0
	0	0	0	0	0	0		0	0	0	0	0	0
	0	0	0	0	0	0		0	0	0	0	0	0
	0	0	0	0	0	0		0	0	0	0	0	1
	0	0	0	0	1	0		0	0	0	0	0	0
	0	0	0	0	1	0		0	0	0	1	0	1
	0	0	0	0	0	0		0	0	0	0	0	1
	0	0	0	0	1	0		0	0	0	1	0	0
	0	0	0	0	0	0		0	0	0	0	0	0
	0	0	0	0	1	0		0	0	0	0	0	0
	0	0	0	0	0	0		0	0	0	0	0	0
	0	0	0	0	0	0		0	0	0	0	0	0
	0	0	0	0	0	0		0	0	1	0	0	0
	0	0	0	0	1	0		0	0	0	0	0	0
	0	0	0	0	0	0		0	0	0	0	0	1
	0	0	0	0	1	0		0	0	0	0	0	0
	0	0	0	0	1	0		0	0	0	1	0	1
	0	0	0	0	0	0		0	0	0	0	0	1
	0	0	0	0	1	0		0	0	0	1	0	0
	0	0	0	0	1	0		0	0	0	1	0	0
	0	0	0	0	0	0		0	0	0	0	0	0
	0	0	0	0	1	0		0	0	0	0	0	0
	0	0	0	0	1	0		0	0	0	1	0	0
	0	0	0	0	1	0		0	0	0	1	0	0
	0	0	0	0	1	0		0	0	0	0	0	0
	0	0	0	0	1	0		0	0	0	0	0	0
	0	0	0	0	1	0		0	0	0	0	0	0
	0	0	0	0	0	0		0	0	0	0	1	0
	0	0	0	0	1	0		0	0	0	0	0	0
	0	0	0	0	0	0		0	0	0	0	0	0
	0	0	0	0	0	0		0	0	0	0	1	0
	0	0	0	0	0	0		0	0	0	0	0	1
	0	0	0	0	1	0		0	0	0	0	0	1
	0	0	0	0	0	0		0	0	0	0	0	1
	0	0	0	0	1	0		0	0	0	0	0	1
	0	0	0	0	0	0		0	0	0	0	0	1
	0	0	0	0	1	0		0	0	1	0	0	0
	0	0	0	0	0	0		0	0	0	1	0	0
	0	0	0	0	1	0		0	0	0	0	0	0
	0	0	0	0	0	0		0	0	1	0	0	0
	0	0	0	0	0	0		0	0	0	0	0	1
	0	0	0	0	1	0		0	0	0	0	0	0
	0	0	0	0	0	0		0	0	1	0	0	0
	0	0	0	0	1	0		0	0	0	0	0	0
	0	0	0	0	1	0		0	0	0	0	0	0
	0	0	0	0	1	0		0	0	0	0	0	1
	0	0	0	0	1	0		0	0	0	0	0	0
	0	0	0	0	0	0		0	0	0	1	0	1
	0	0	0	0	1	0		0	0	0	0	0	0
	0	0	0	0	1	0		0	0	0	0	0	1
	0	0	0	0	0	0		0	0	0	0	0	1
	0	0	0	0	1	0		0	0	0	0	0	1
	0	0	0	0	1	0		0	0	0	1	0	1
	0	0	0	0	0	0		0	0	0	0	0	1
	0	0	0	0	1	0		0	0	0	0	0	0
	0	0	0	0	1	0		0	0	0	0	1	0
	0	0	0	0	1	0		0	0	0	0	0	0
	0	0	0	0	0	0		0	0	0	0	1	0
	0	0	0	0	1	0		0	0	0	0	0	1
	0	0	0	0	0	0		0	0	0	0	1	1
	0	0	0	0	0	0		0	0	0	0	1	0
	0	0	0	0	1	0		0	0	0	0	1	0
	0	0	0	0	0	0		0	0	0	0	0	0
	0	0	0	0	0	0		0	0	0	1	0	0
	0	0	0	0	1	0		0	0	0	0	0	0
	0	0	0	0	0	0		0	0	0	0	1	0
	0	0	0	0	1	0		0	0	0	0	1	0
	0	0	0	0	0	0		0	0	0	0	1	0
	0	0	0	0	1	0		0	0	0	0	1	0
	0	0	0	0	1	0		0	0	0	0	1	0
	0	0	0	0	1	0		0	0	0	1	1	0
	0	0	0	0	1	0		0	0	0	1	1	1
	0	0	0	0	1	0		0	0	0	0	1	0
	0	0	0	0	1	0		0	0	0	0	0	1
	0	0	0	0	0	0		0	0	0	1	0	1
	0	0	0	0	1	0		0	0	0	0	0	1
	0	0	0	0	1	0		0	0	0	0	0	1
	0	0	0	0	0	0		0	0	0	1	0	1
	0	0	0	0	1	0		0	0	0	0	0	1
	0	0	0	0	0	0		0	0	0	0	0	0
	0	0	0	0	0	0		0	0	0	0	0	1
	0	0	0	0	1	0		0	0	0	1	0	0
	0	0	0	0	1	0		0	0	0	0	0	1
	0	0	0	0	1	0		0	0	0	1	0	1
	0	0	0	0	0	0		0	0	0	0	0	1
	0	0	0	0	0	0		0	0	0	0	0	1
	0	0	0	0	0	0		0	0	0	0	0	0
	0	0	0	0	0	0		0	0	0	0	0	1
	0	0	0	0	0	0		0	0	0	0	0	0
	0	0	0	0	1	0		0	0	0	0	0	0
	0	0	0	0	1	0		0	0	0	0	1	1
	0	0	0	0	0	0		0	0	0	0	0	0
	0	0	0	0	1	0		0	0	0	0	0	1
	0	0	0	0	1	0		0	0	0	0	0	0
	0	0	0	0	1	0		0	0	0	0	0	1
	0	0	0	0	1	0		0	0	0	0	0	1
	0	0	0	0	1	0		0	0	0	0	0	1
	0	0	0	0	0	0		0	0	0	0	0	0
	0	0	0	0	1	0		0	0	0	0	1	1
	0	0	0	0	1	0		0	0	0	0	1	0
	0	0	0	0	1	0		0	0	0	0	0	1
	0	0	0	0	0	0		0	0	0	0	0	1
	0	0	0	0	0	0		0	0	0	0	1	0
	0	0	0	0	1	0		0	0	0	1	0	1
	0	0	0	0	0	0		0	0	0	0	0	1
	0	0	0	0	0	0		0	0	0	0	0	0
[truncated: 36,140 more rows]

## Sheet: 6 well  EXP 2
	Low Inoc							High Inoc
	0	0.1	0.5	1	2.5	5		0	5	10	25	50	100
Infected cells	0	43	170	418	612	2481		0	837	2853	3678	5552	4353
Total	40591	61290	48900	42463	41215	48284		33049	40989	29987	25511	22722	9612
%	0	0.000701583	0.00347648	0.00984386	0.014849	0.0513835		0	0.0204201	0.0951412	0.144173	0.244345	0.452871
	Infectious units/uL							Infectious units/uL
Well#	A1	A2	A3	B1	B2	B3	AVG INF	A1	A2	A3	B1	B2	B3	AVG INF
	0	701.583	695.297	984.386	593.959	1027.67	800.579	0	408.402	951.412	576.692	488.689	1509.57	786.954
	GHOST HI5 ADA DPI 25 low inoculum							GHOST HI5 ADA DPI 25 high inoculum
	ROI_A_Target_I_ObjectCount	ROI_A_Target_I_ObjectCount	ROI_A_Target_I_ObjectCount	ROI_A_Target_I_ObjectCount	ROI_A_Target_I_ObjectCount	ROI_A_Target_I_ObjectCount		ROI_A_Target_I_ObjectCount	ROI_A_Target_I_ObjectCount	ROI_A_Target_I_ObjectCount	ROI_A_Target_I_ObjectCount	ROI_A_Target_I_ObjectCount	ROI_A_Target_I_ObjectCount
	0	0	0	0	0	0		0	0	0	0	1	0
	0	0	0	0	0	1		0	0	1	0	1	0
	0	0	0	0	0	1		0	0	1	0	1	0
	0	0	0	0	0	0		0	0	1	0	1	0
	0	0	0	0	0	0		0	0	0	0	1	0
	0	0	0	0	0	0		0	0	0	1	1	0
	0	0	0	0	0	0		0	0	1	0	1	0
	0	0	0	0	0	0		0	0	0	0	1	1
	0	0	0	0	0	0		0	0	1	0	1	0
	0	0	0	0	0	0		0	0	1	0	1	1
	0	0	0	0	0	0		0	0	1	0	1	0
	0	0	0	0	0	0		0	0	1	0	1	0
	0	0	0	0	0	1		0	0	0	0	1	0
	0	0	0	0	0	0		0	0	1	0	1	0
	0	0	0	0	0	0		0	0	0	0	1	0
	0	0	0	0	0	0		0	0	0	0	1	0
	0	0	0	0	0	0		0	0	0	0	1	0
	0	0	0	0	0	0		0	0	0	0	1	0
	0	0	0	0	0	0		0	0	1	0	1	0
	0	0	0	0	0	0		0	0	0	0	1	1
	0	0	0	0	0	0		0	0	1	0	1	1
	0	0	0	0	0	0		0	0	1	0	1	0
	0	0	0	0	0	0		0	0	0	0	1	0
	0	0	0	0	0	0		0	0	0	0	1	0
	0	0	0	0	0	0		0	0	0	0	1	0
	0	0	0	0	0	0		0	0	1	0	1	0
	0	0	0	0	0	0		0	0	0	0	1	0
	0	0	0	0	0	0		0	0	0	0	1	0
	0	0	0	0	0	0		0	0	0	0	1	0
	0	0	0	0	0	0		0	0	0	0	1	0
	0	0	0	0	0	0		0	0	0	0	1	0
	0	0	0	0	0	0		0	0	0	0	1	0
	0	0	0	0	0	0		0	0	0	0	1	0
	0	0	0	0	0	0		0	0	1	0	1	1
	0	0	0	0	0	0		0	0	0	0	1	0
	0	0	0	0	0	0		0	0	0	0	1	0
	0	0	0	0	0	0		0	0	0	0	1	1
	0	0	0	0	0	0		0	0	0	0	1	1
	0	0	0	0	0	0		0	0	0	0	1	1
	0	0	0	0	0	0		0	0	0	0	1	0
	0	0	0	0	0	0		0	0	0	0	1	0
	0	0	0	0	0	0		0	0	0	0	1	0
	0	0	0	0	0	0		0	0	0	0	1	1
	0	0	0	0	0	0		0	0	0	0	1	0
	0	0	0	0	0	0		0	0	0	0	1	0
	0	0	0	0	0	0		0	0	0	0	1	0
	0	0	0	0	0	0		0	0	0	0	1	0
	0	0	0	0	0	0		0	0	0	0	1	0
	0	0	0	0	0	1		0	0	0	0	1	0
	0	0	0	0	0	0		0	0	0	0	1	0
	0	0	0	0	0	0		0	0	0	0	1	0
	0	0	0	0	0	0		0	0	0	0	1	0
	0	0	0	0	0	0		0	0	0	0	1	0
	0	0	0	0	0	0		0	1	0	0	0	0
	0	0	0	0	0	0		0	0	0	0	1	1
	0	0	0	0	0	0		0	0	0	0	0	0
	0	0	0	0	0	0		0	0	0	0	0	0
	0	0	0	0	0	0		0	0	0	0	0	0
	0	0	0	0	0	0		0	0	0	0	0	0
	0	0	0	0	0	0		0	0	0	0	0	0
	0	0	0	0	0	0		0	0	0	0	0	0
	0	0	0	0	0	0		0	0	0	0	0	0
	0	0	0	0	0	0		0	0	0	0	0	0
	0	0	0	0	0	0		0	0	0	0	0	0
	0	0	0	0	0	0		0	0	0	0	0	0
	0	0	0	0	0	0		0	1	0	0	0	0
	0	0	0	0	0	0		0	0	0	0	0	0
	0	0	0	0	0	0		0	0	0	0	0	0
	0	0	0	0	0	0		0	0	0	0	0	0
	0	0	0	0	0	0		0	0	0	0	0	0
	0	0	0	0	0	0		0	0	0	0	0	0
	0	0	0	0	0	0		0	0	0	0	0	0
	0	0	0	0	0	0		0	0	0	0	0	0
	0	0	0	0	0	0		0	0	0	0	0	0
	0	0	0	0	0	0		0	1	0	0	0	0
	0	0	0	0	0	0		0	0	0	0	0	1
	0	0	0	0	0	0		0	0	0	0	0	0
	0	0	0	0	0	0		0	0	0	0	0	1
	0	0	0	0	0	0		0	0	0	0	0	0
	0	0	0	0	0	0		0	0	0	0	0	0
	0	0	0	0	0	0		0	0	0	0	1	1
	0	0	0	0	0	0		0	0	0	0	1	0
	0	0	0	0	0	0		0	0	0	0	0	1
	0	0	0	0	0	0		0	0	0	0	0	0
	0	0	0	0	0	0		0	0	0	0	1	1
	0	0	0	0	0	0		0	0	0	0	0	0
	0	0	0	0	0	0		0	1	0	0	0	1
	0	0	0	0	0	0		0	0	0	0	0	1
	0	0	0	0	0	0		0	1	0	0	1	1
	0	0	0	0	0	0		0	0	0	0	1	1
	0	0	0	0	0	0		0	0	0	0	0	1
	0	0	0	0	0	0		0	0	0	0	0	1
	0	0	0	0	0	0		0	0	0	0	0	1
	0	0	0	0	0	0		0	0	0	0	0	1
	0	0	0	0	0	0		0	0	0	0	0	1
	0	0	0	0	0	0		0	1	0	0	0	1
	0	0	0	0	0	0		0	0	0	0	0	1
	0	0	0	0	0	0		0	0	0	0	0	1
	0	0	0	0	0	0		0	0	0	0	0	1
	0	0	0	0	0	0		0	0	0	0	1	0
	0	0	0	0	0	0		0	0	0	0	0	0
	0	0	0	0	0	0		0	0	0	0	0	0
	0	0	0	0	0	0		0	0	0	0	0	1
	0	0	0	0	0	0		0	0	0	0	1	1
	0	0	0	0	0	0		0	0	0	0	0	1
	0	0	0	0	0	0		0	0	0	0	1	1
	0	0	0	0	0	0		0	1	0	0	0	1
	0	0	0	0	0	0		0	0	0	0	0	1
	0	0	0	0	0	0		0	0	0	0	0	1
	0	0	0	0	0	0		0	0	0	0	1	1
	0	0	0	0	0	0		0	1	0	0	0	1
	0	0	0	0	0	0		0	0	0	0	1	1
	0	0	0	1	0	0		0	0	0	0	0	1
	0	0	0	0	0	0		0	0	0	0	0	1
	0	0	0	0	0	0		0	0	0	0	0	1
	0	0	0	0	0	0		0	1	0	0	0	1
	0	0	0	0	0	0		0	0	0	0	0	1
	0	0	0	0	0	0		0	0	0	0	0	1
	0	0	0	0	0	0		0	1	0	0	0	1
	0	0	0	0	0	0		0	1	0	0	1	1
	0	0	0	1	0	0		0	0	0	0	1	1
	0	0	0	0	0	0		0	1	0	0	1	1
	0	0	0	0	0	0		0	1	0	0	1	1
	0	0	0	0	0	0		0	0	0	0	1	1
	0	0	0	0	0	0		0	0	0	0	0	2
	0	0	0	0	0	0		0	1	0	0	0	1
	0	0	0	0	0	0		0	0	0	0	0	1
	0	0	0	0	0	0		0	0	0	0	1	2
	0	0	0	0	0	0		0	0	0	0	1	2
	0	0	0	0	0	0		0	0	0	0	0	1
	0	0	0	0	0	0		0	0	0	0	0	1
	0	0	0	0	0	0		0	0	0	0	1	1
	0	0	0	0	0	0		0	0	0	1	1	1
	0	0	0	0	0	0		0	0	0	0	1	1
	0	0	0	0	0	0		0	0	0	0	1	1
	0	0	0	0	0	0		0	0	0	1	0	1
	0	0	0	0	0	0		0	1	0	1	0	1
	0	0	0	0	0	0		0	1	0	0	0	1
	0	0	0	1	0	0		0	1	0	0	0	1
	0	0	0	0	0	0		0	0	0	0	0	1
	0	0	0	0	0	0		0	0	0	0	0	1
	0	0	0	0	0	0		0	0	0	0	0	1
	0	0	0	0	0	0		0	0	0	0	1	1
	0	0	0	0	0	0		0	0	0	1	0	1
	0	0	0	0	0	0		0	0	0	1	0	1
	0	0	0	0	0	0		0	1	0	1	0	1
	0	0	0	0	0	0		0	1	0	1	0	1
	0	0	0	0	0	0		0	1	0	1	0	1
	0	0	0	0	0	0		0	0	0	1	0	1
	0	0	0	0	0	0		0	0	0	1	0	1
	0	0	0	0	0	0		0	0	0	1	0	1
	0	0	0	0	0	0		0	0	0	1	0	1
	0	0	0	0	0	0		0	0	0	1	0	1
	0	0	0	0	0	0		0	0	0	1	0	1
	0	0	0	0	0	0		0	0	0	1	0	1
	0	0	0	0	0	0		0	0	0	1	0	1
	0	0	0	0	0	0		0	0	0	1	0	2
	0	0	0	0	0	0		0	0	0	1	0	1
	0	0	0	0	0	0		0	0	0	1	0	1
	0	0	0	0	0	0		0	0	0	1	0	1
	0	0	0	0	0	0		0	0	0	1	0	1
	0	0	0	0	0	0		0	0	0	1	0	2
	0	0	0	0	0	0		0	0	0	1	0	1
	0	0	0	0	0	0		0	0	0	1	0	1
	0	0	0	0	0	0		0	0	0	1	0	1
	0	0	0	0	0	0		0	0	0	1	1	1
	0	0	0	0	0	0		0	0	0	1	0	1
	0	0	0	0	0	0		0	0	0	1	0	1
	0	0	0	1	0	0		0	0	0	0	1	1
	0	0	0	0	0	0		0	1	0	1	0	1
	0	0	0	0	0	0		0	0	0	1	0	1
	0	0	0	0	0	0		0	0	0	2	0	1
	0	0	0	0	0	0		0	0	0	1	0	1
	0	0	0	0	0	0		0	1	0	1	0	1
	0	0	0	0	0	0		0	0	0	1	0	1
	0	0	0	0	0	0		0	0	0	1	0	1
	0	0	0	0	0	0		0	0	0	1	0	1
	0	0	0	0	0	0		0	0	0	1	1	1
	0	0	0	0	0	0		0	0	0	1	1	1
	0	0	0	0	0	0		0	0	0	1	0	1
	0	0	0	1	0	0		0	1	0	1	0	1
	0	0	0	0	0	0		0	1	0	1	0	2
	0	0	0	0	0	0		0	0	0	1	0	1
	0	0	0	0	0	0		0	0	0	1	0	0
	0	0	0	0	0	0		0	0	0	1	0	1
	0	0	0	0	0	0		0	0	0	1	1	1
	0	0	0	0	0	0		0	0	0	0	0	1
	0	0	0	0	0	0		0	0	0	1	1	1
	0	0	0	0	0	0		0	0	0	1	0	1
	0	0	0	0	0	0		0	0	0	1	1	1
	0	0	0	0	0	0		0	0	0	1	1	1
	0	0	0	0	0	0		0	0	0	0	0	1
	0	0	0	0	0	0		0	0	0	0	1	1
	0	0	0	0	0	0		0	0	0	1	0	1
	0	0	0	0	0	0		0	0	0	0	0	1
	0	0	0	0	0	0		0	0	0	1	0	1
	0	0	0	0	0	0		0	0	0	1	1	1
	0	0	0	0	0	0		0	0	0	1	1	1
	0	0	0	0	0	0		0	0	0	1	0	1
	0	0	0	1	0	0		0	0	0	1	0	1
	0	0	0	0	0	0		0	0	0	1	0	1
	0	0	0	0	0	0		0	0	0	1	0	1
	0	0	0	0	0	0		0	0	0	1	0	1
	0	0	0	0	0	0		0	0	0	1	0	1
	0	0	0	0	0	0		0	0	0	1	0	1
	0	0	0	1	0	0		0	0	0	1	1	1
	0	0	0	0	0	0		0	0	0	1	1	1
	0	0	0	0	0	0		0	0	0	0	1	1
	0	0	0	0	0	0		0	0	0	1	1	1
	0	0	0	0	0	0		0	0	0	0	1	1
	0	0	0	0	0	0		0	0	0	0	1	1
	0	0	0	1	0	0		0	0	0	1	1	1
	0	0	0	0	0	0		0	0	0	0	1	1
	0	0	0	0	0	0		0	0	0	0	1	1
	0	0	0	1	0	0		0	0	0	0	1	1
	0	0	0	0	0	0		0	0	0	0	1	1
	0	0	0	0	0	0		0	0	0	0	1	0
	0	0	0	0	0	0		0	0	0	1	1	1
	0	0	0	0	0	0		0	0	0	0	1	1
	0	0	0	0	0	0		0	1	0	0	1	1
	0	0	0	0	0	0		0	0	0	0	1	1
	0	0	0	0	0	0		0	0	0	0	1	1
	0	0	0	0	0	0		0	0	0	1	1	0
	0	0	0	0	0	0		0	0	0	0	1	1
	0	0	0	0	0	0		0	0	0	1	1	1
	0	0	0	0	0	0		0	0	0	0	1	1
	0	0	0	0	0	0		0	0	0	0	1	1
	0	0	0	0	0	0		0	0	0	0	1	1
	0	0	0	0	0	0		0	0	0	0	1	1
	0	0	0	0	0	0		0	0	0	0	1	1
	0	0	0	0	0	0		0	0	0	0	0	1
	0	0	0	0	0	0		0	0	0	0	1	1
	0	0	0	0	0	0		0	0	0	0	1	1
	0	0	0	0	0	0		0	0	0	0	1	1
	0	0	0	0	0	0		0	0	0	1	0	1
	0	0	0	0	0	0		0	0	0	1	1	1
	0	0	0	0	0	0		0	0	0	0	1	1
	0	0	0	0	0	0		0	0	0	1	1	1
	0	0	0	0	0	0		0	0	0	0	1	1
	0	0	0	0	0	0		0	0	0	0	1	0
	0	0	0	0	0	0		0	0	0	0	1	0
	0	0	0	0	0	0		0	0	0	0	1	0
	0	0	0	0	0	0		0	0	0	0	1	0
	0	0	0	0	0	0		0	0	0	0	0	0
	0	0	0	0	0	0		0	0	0	0	1	0
	0	0	0	1	0	0		0	0	0	0	1	0
	0	0	0	1	0	0		0	0	0	0	1	0
	0	0	0	0	0	0		0	0	0	0	1	0
	0	0	0	1	0	0		0	0	0	0	1	0
	0	0	0	0	0	0		0	0	0	0	1	1
	0	0	0	0	0	0		0	0	0	0	1	1
	0	0	0	0	0	0		0	0	0	0	1	1
	0	0	0	0	0	0		0	0	0	0	1	1
	0	0	0	0	0	0		0	0	0	0	1	0
	0	0	0	1	0	0		0	0	0	0	1	0
	0	0	0	1	0	0		0	0	0	0	1	0
	0	0	0	0	0	0		0	0	0	0	1	0
	0	0	0	1	0	0		0	0	0	0	1	0
	0	0	0	1	0	0		0	0	0	0	1	1
	0	0	0	0	0	0		0	0	0	0	1	1
	0	0	0	0	0	0		0	0	0	0	1	1
	0	0	0	0	0	0		0	0	0	0	1	1
	0	0	0	0	0	0		0	0	0	0	1	1
	0	0	0	0	0	0		0	0	0	0	1	1
	0	0	0	0	0	0		0	0	0	0	1	1
	0	0	0	0	0	0		0	0	0	0	1	1
	0	0	0	0	0	0		0	0	0	0	1	1
	0	0	0	0	0	0		0	0	0	0	0	1
	0	0	0	0	0	0		0	0	0	0	1	1
	0	0	0	0	0	0		0	0	0	1	0	0
	0	0	0	0	0	0		0	0	0	0	1	1
	0	0	0	0	0	0		0	0	0	0	1	0
	0	0	0	0	0	0		0	0	0	0	1	0
	0	0	0	0	0	0		0	0	0	0	0	0
	0	0	0	0	0	0		0	0	0	1	1	0
	0	0	0	0	0	0		0	0	0	0	1	0
	0	0	0	0	0	0		0	0	0	0	3	0
	0	0	0	0	0	0		0	0	0	1	1	0
	0	0	0	0	0	0		0	0	0	0	0	0
	0	0	0	0	0	0		0	0	0	0	1	1
	0	0	0	0	0	0		0	0	0	0	0	1
	0	0	0	0	0	0		0	0	0	0	0	1
	0	0	0	0	0	0		0	0	0	0	1	1
	0	0	0	0	0	1		0	0	0	0	1	1
	0	0	0	0	0	0		0	0	0	0	0	0
	0	0	0	0	0	0		0	0	0	0	0	1
	0	0	0	0	0	0		0	0	0	0	0	0
	0	0	0	0	0	1		0	0	0	0	0	1
	0	0	0	0	0	0		0	0	0	0	0	1
	0	0	0	0	0	1		0	0	0	0	0	1
	0	0	0	0	0	0		0	0	0	0	0	1
	0	0	0	0	0	1		0	0	0	0	0	1
	0	0	0	0	0	0		0	0	0	0	0	1
	0	0	0	0	0	0		0	0	0	0	0	0
	0	0	0	0	0	0		0	0	0	0	0	0
	0	0	0	0	0	0		0	0	0	0	0	0
	0	0	0	0	0	0		0	0	0	0	0	1
	0	0	0	0	0	1		0	0	0	0	0	0
	0	0	0	0	0	1		0	0	0	0	0	1
	0	0	0	0	0	0		0	0	0	0	0	1
	0	0	0	0	0	0		0	0	0	0	0	1
	0	0	0	0	0	0		0	0	0	0	0	1
	0	0	0	0	0	0		0	0	0	0	0	1
	0	0	0	0	0	0		0	0	0	0	1	1
	0	0	0	0	0	1		0	0	0	0	0	0
	0	0	0	0	0	0		0	0	0	0	0	1
	0	0	0	0	0	1		0	0	0	0	0	1
	0	0	0	0	0	0		0	0	0	0	0	1
	0	0	0	0	0	1		0	0	0	0	0	0
	0	0	0	0	0	0		0	0	0	0	0	1
	0	0	0	0	0	0		0	0	0	0	0	1
	0	0	0	0	0	1		0	0	0	0	0	1
	0	0	0	0	0	1		0	0	0	0	0	1
	0	0	0	0	0	0		0	0	0	0	0	1
	0	0	0	0	0	0		0	0	0	0	0	1
	0	0	0	0	0	0		0	0	0	0	0	1
	0	0	0	0	0	1		0	0	0	0	0	1
	0	0	0	0	0	0		0	0	0	0	0	0
	0	0	0	0	0	0		0	0	0	0	0	1
	0	0	0	0	0	1		0	0	0	1	0	1
	0	0	0	0	0	1		0	0	0	1	0	0
	0	0	0	0	0	0		0	0	0	0	0	1
	0	0	0	0	0	0		0	0	0	0	0	1
	0	0	0	0	0	1		0	0	0	0	0	1
	0	0	0	0	0	1		0	0	0	1	0	1
	0	0	0	0	0	0		0	0	0	1	0	1
	0	0	0	0	0	0		0	0	0	0	0	1
	0	0	0	0	0	0		0	0	0	0	0	1
	0	0	0	0	0	0		0	0	0	0	0	1
	0	0	0	0	0	0		0	0	0	1	0	1
	0	0	0	0	0	0		0	0	0	0	0	1
	0	0	0	0	0	0		0	0	0	0	0	0
	0	0	0	0	0	0		0	0	0	0	0	1
	0	0	0	0	0	1		0	0	0	0	0	1
	0	0	0	0	0	0		0	0	0	0	0	1
	0	0	0	0	0	0		0	0	0	0	0	1
	0	0	0	0	0	0		0	0	0	0	0	1
	0	0	0	0	0	0		0	0	0	0	0	0
	0	0	0	0	0	0		0	0	0	1	0	1
	0	0	0	0	0	0		0	0	0	0	0	1
	0	0	0	0	0	0		0	0	0	0	0	1
	0	0	0	0	0	0		0	0	0	0	0	1
	0	0	0	0	0	0		0	0	0	0	0	1
	0	0	0	0	0	0		0	0	0	0	0	1
	0	0	0	0	0	0		0	0	0	0	0	1
	0	0	0	0	0	0		0	0	0	0	0	1
	0	0	0	0	0	0		0	0	0	1	0	0
	0	0	0	0	0	0		0	0	0	0	0	1
	0	0	0	0	0	0		0	0	0	0	0	1
	0	0	0	0	0	0		0	0	0	0	0	0
	0	0	0	0	0	0		0	0	0	0	1	1
	0	0	0	0	0	0		0	0	0	0	0	1
	0	0	0	0	0	0		0	0	0	0	0	1
	0	0	0	0	0	0		0	0	0	0	0	1
	0	0	0	0	0	0		0	0	0	0	0	0
	0	0	0	0	0	0		0	0	0	0	1	1
	0	0	0	0	0	0		0	0	0	0	1	1
	0	0	0	0	0	0		0	0	0	0	0	0
	0	0	0	0	0	0		0	0	0	1	0	1
	0	0	0	0	0	0		0	0	0	0	1	1
	0	0	0	0	0	0		0	0	0	0	0	1
	0	0	0	0	0	0		0	0	0	0	1	1
	0	0	0	0	0	0		0	0	0	0	0	1
	0	0	0	0	0	0		0	0	0	0	0	1
	0	0	0	0	0	0		0	0	0	0	1	1
	0	0	0	0	0	0		0	0	0	0	0	1
	0	0	0	0	0	0		0	0	0	0	1	1
	0	0	0	0	0	0		0	0	0	1	1	0
	0	0	0	0	0	0		0	0	0	0	2	0
	0	0	0	0	0	0		0	0	0	0	1	1
	0	0	0	0	0	0		0	0	0	0	1	0
	0	0	0	0	0	0		0	0	0	0	1	0
	0	0	0	0	0	0		0	0	0	1	1	0
	0	0	0	0	0	0		0	0	0	0	2	0
	0	0	0	0	0	0		0	0	0	0	1	0
	0	0	0	0	0	0		0	0	0	0	1	0
	0	0	0	0	0	0		0	0	0	0	1	0
	0	0	0	0	0	0		0	0	0	0	1	0
	0	0	0	0	0	0		0	0	0	1	1	0
	0	0	0	0	0	0		0	0	0	1	1	0
	0	0	0	0	0	0		0	0	0	0	1	0
	0	0	0	0	0	0		0	0	0	1	1	0
	0	0	0	0	0	0		0	0	0	0	1	0
	0	0	0	0	0	0		0	0	0	0	1	0
	0	0	0	0	0	0		0	0	0	0	1	1
	0	0	0	0	0	0		0	0	0	0	1	1
	0	0	0	0	0	0		0	0	0	0	1	1
	0	0	0	0	0	0		0	0	0	1	1	1
	0	0	0	0	0	0		0	0	0	0	1	1
	0	0	0	0	0	0		0	0	0	0	1	1
	0	0	0	0	0	0		0	0	0	0	1	1
	0	0	0	0	0	0		0	0	0	0	1	1
	0	0	0	0	0	0		0	0	0	1	0	1
	0	0	0	0	0	0		0	0	0	1	1	1
	0	0	0	0	0	0		0	0	0	1	0	1
	0	0	0	0	0	0		0	0	0	0	1	1
	0	0	0	0	0	0		0	0	0	1	0	1
	0	0	0	0	0	0		0	0	0	0	1	1
	0	0	0	0	0	0		0	0	0	0	0	0
	0	0	0	0	0	0		0	0	0	1	0	1
	0	0	0	0	0	0		0	0	0	1	1	0
	0	0	0	0	0	0		0	0	0	1	1	0
	0	0	0	0	0	0		0	0	0	0	1	0
	0	0	0	0	0	0		0	0	0	1	0	0
	0	0	0	0	0	0		0	0	0	1	1	1
	0	0	0	0	0	0		0	0	0	0	1	1
	0	0	0	0	0	0		0	0	0	0	1	0
	0	0	0	0	0	0		0	0	0	0	0	1
	0	0	0	0	0	0		0	0	0	0	0	1
	0	0	0	0	0	0		0	0	0	0	0	1
	0	0	0	0	0	0		0	0	0	0	0	0
	0	0	0	0	0	0		0	0	0	0	0	1
	0	0	0	0	0	0		0	0	0	0	0	1
	0	0	0	0	0	0		0	0	0	0	1	0
	0	0	0	0	0	0		0	0	0	1	0	1
	0	0	0	0	0	0		0	0	0	0	0	1
	0	0	0	0	0	0		0	0	0	1	1	1
	0	0	0	0	0	0		0	0	0	0	1	1
	0	0	0	0	0	0		0	0	0	1	0	1
	0	0	0	0	0	0		0	0	0	0	0	1
	0	0	0	0	0	0		0	0	0	1	2	0
	0	0	0	0	0	0		0	0	0	0	0	0
	0	0	0	0	0	0		0	0	0	0	0	1
	0	0	0	0	0	0		0	0	0	0	0	1
	0	0	0	0	0	0		0	0	0	0	0	1
	0	0	0	0	0	0		0	0	0	0	0	1
	0	0	0	0	0	0		0	0	0	1	0	1
	0	0	0	0	0	0		0	0	0	0	0	1
	0	0	0	0	0	0		0	0	0	0	0	1
	0	0	0	0	0	0		0	0	0	1	0	1
	0	0	0	0	0	0		0	0	0	0	0	1
	0	0	0	0	0	0		0	0	0	1	0	1
	0	0	0	0	0	0		0	0	0	0	0	1
	0	0	0	0	0	0		0	0	0	0	0	1
	0	0	0	0	0	0		0	0	0	0	0	1
	0	0	0	0	0	0		0	0	0	1	0	1
	0	0	0	0	0	0		0	0	0	1	0	1
	0	0	0	0	0	0		0	0	0	1	0	1
	0	0	0	0	0	0		0	0	0	0	0	0
	0	0	0	0	0	0		0	0	0	1	0	1
	0	0	0	0	0	0		0	0	0	0	0	1
	0	0	0	0	0	0		0	0	0	1	0	0
	0	0	0	0	0	0		0	0	0	1	0	0
	0	0	0	0	0	0		0	0	0	1	0	0
	0	0	0	0	0	0		0	0	0	1	0	0
	0	0	0	0	0	0		0	0	0	1	1	0
	0	0	0	0	0	0		0	0	0	1	0	0
	0	0	0	0	0	0		0	0	0	1	0	0
	0	0	0	0	0	0		0	0	0	0	0	0
	0	0	0	0	0	0		0	0	0	1	0	1
	0	0	0	0	0	0		0	0	0	1	0	1
	0	0	0	0	0	0		0	0	0	1	0	1
	0	0	0	0	0	0		0	0	0	1	0	1
	0	0	0	0	0	0		0	0	0	1	0	1
	0	0	0	0	0	0		0	0	0	1	0	1
	0	0	0	0	0	0		0	0	0	1	0	1
	0	0	0	0	0	0		0	0	0	1	0	1
	0	0	0	0	0	0		0	0	0	1	0	1
	0	0	0	0	0	0		0	0	0	1	0	1
	0	0	0	0	0	0		0	0	0	1	0	1
	0	0	0	0	0	0		0	0	0	1	0	1
	0	0	0	0	0	0		0	0	0	1	0	1
	0	0	0	0	0	0		0	0	0	1	0	1
	0	0	0	0	0	0		0	0	0	1	0	1
	0	0	0	0	0	0		0	0	0	0	0	1
	0	0	0	0	0	0		0	0	0	1	0	1
	0	0	0	0	0	0		0	0	0	1	0	1
	0	0	0	0	0	0		0	0	0	1	0	1
	0	0	0	0	0	0		0	0	0	0	0	0
	0	0	0	0	0	0		0	0	0	1	0	1
	0	0	0	0	0	0		0	0	0	0	0	1
	0	0	0	0	0	0		0	0	0	0	0	1
	0	0	0	0	0	0		0	0	0	0	0	1
	0	0	0	0	0	0		0	0	0	1	0	1
	0	0	0	0	0	0		0	0	0	1	0	1
	0	0	0	0	0	0		0	0	0	2	0	2
	0	0	0	0	0	0		0	0	0	1	0	1
	0	0	0	0	0	0		0	0	0	1	0	1
	0	0	0	0	0	0		0	0	1	1	0	1
	0	0	0	0	0	0		0	0	0	1	0	1
	0	0	0	0	0	0		0	0	0	1	0	1
	0	0	0	0	0	0		0	0	0	1	0	1
	0	0	0	0	0	0		0	0	0	2	0	1
	0	0	0	0	0	0		0	0	0	0	0	1
	0	0	0	0	0	0		0	0	0	1	1	1
	0	0	0	0	0	0		0	0	0	1	1	1
	0	0	0	0	0	0		0	0	0	1	1	1
	0	0	0	0	0	0		0	0	1	1	1	1
	0	0	0	0	0	0		0	0	0	1	0	1
	0	0	0	0	0	0		0	0	0	0	0	0
	0	0	0	0	0	0		0	0	0	1	0	0
	0	0	0	0	0	0		0	0	0	1	0	1
	0	0	0	0	0	0		0	0	0	1	0	1
	0	0	0	0	0	0		0	0	0	1	0	1
	0	0	0	0	0	0		0	0	0	1	1	1
	0	0	0	0	0	0		0	0	0	1	1	1
	0	0	0	0	0	0		0	0	0	1	1	0
	0	0	0	0	0	0		0	0	0	1	0	0
	0	0	0	0	0	0		0	0	0	1	1	1
	0	0	0	0	0	0		0	0	0	1	1	1
	0	0	0	0	0	0		0	0	0	1	1	1
	0	0	0	0	0	0		0	0	0	1	0	1
	0	0	0	0	0	0		0	0	0	0	0	1
	0	0	0	0	0	0		0	0	1	1	0	1
	0	0	0	0	0	0		0	0	0	1	0	1
	0	0	0	0	0	0		0	0	0	1	0	1
	0	0	0	0	0	0		0	0	0	1	0	1
	0	0	0	0	0	0		0	0	1	1	0	1
	0	0	0	0	0	0		0	0	0	1	0	1
	0	0	0	0	0	0		0	0	0	1	0	1
	0	0	0	0	0	0		0	0	0	1	0	1
	0	0	0	0	0	0		0	0	0	1	1	1
	0	0	0	0	0	0		0	0	0	1	0	1
	0	0	0	0	0	0		0	0	0	1	0	1
	0	0	0	0	0	0		0	0	0	1	0	1
	0	0	0	0	0	0		0	0	0	1	0	1
	0	0	0	0	0	0		0	0	1	1	0	1
	0	0	0	0	0	0		0	0	0	1	0	1
	0	0	0	0	0	0		0	0	0	0	1	1
	0	0	0	0	0	0		0	0	0	0	0	1
	0	0	0	0	0	0		0	0	0	0	0	1
	0	0	0	0	0	0		0	0	0	0	0	0
	0	0	0	0	0	0		0	0	0	0	0	0
	0	0	0	0	0	0		0	0	0	0	0	0
	0	0	0	0	0	0		0	0	0	1	1	0
	0	0	0	0	0	0		0	0	0	1	1	0
	0	0	0	0	0	0		0	0	0	0	0	0
	0	0	0	0	0	0		0	0	0	0	0	0
	0	0	0	0	0	0		0	0	0	0	0	0
	0	0	0	0	0	0		0	0	0	1	1	0
	0	0	0	0	0	0		0	0	0	0	1	0
	0	0	0	0	0	0		0	0	0	0	1	0
	0	0	0	0	0	0		0	0	0	0	0	0
	0	0	0	0	0	0		0	0	0	0	1	0
	0	0	0	0	0	0		0	0	0	0	0	0
	0	0	0	0	0	0		0	0	0	0	0	0
	0	0	0	0	0	0		0	0	0	1	0	0
	0	0	0	0	0	0		0	0	0	0	0	0
	0	0	0	0	0	0		0	0	0	0	0	0
	0	0	0	0	0	0		0	0	0	0	0	0
	0	0	0	0	0	0		0	0	0	0	0	0
	0	0	0	0	0	0		0	0	0	0	0	0
	0	0	0	0	0	0		0	0	0	0	0	0
	0	0	0	0	0	0		0	0	0	0	0	1
	0	0	0	0	0	0		0	0	0	0	0	1
	0	0	0	0	0	0		0	0	0	0	0	0
	0	0	0	0	0	0		0	0	0	0	0	0
	0	0	0	0	0	0		0	0	0	0	0	1
	0	0	0	0	0	0		0	0	0	0	0	0
	0	0	0	0	0	0		0	0	0	0	0	1
	0	0	0	0	0	0		0	0	0	0	0	0
	0	0	0	0	0	0		0	0	0	0	0	0
	0	0	0	0	0	0		0	0	0	0	0	0
	0	0	0	0	0	0		0	0	0	0	0	0
	0	0	0	0	0	0		0	0	0	0	0	0
	0	0	0	0	0	0		0	0	0	0	0	0
	0	0	0	0	0	0		0	0	0	0	0	0
	0	0	0	0	0	0		0	0	0	0	0	0
	0	0	0	0	0	0		0	0	0	0	0	0
	0	0	0	0	0	0		0	0	0	0	0	0
	0	0	0	0	0	0		0	0	0	0	0	0
	0	0	0	0	0	0		0	0	0	0	0	1
	0	0	0	0	0	0		0	0	0	0	0	1
	0	0	0	0	0	0		0	0	0	0	0	0
	0	0	0	0	0	0		0	0	0	0	0	0
	0	0	0	0	0	0		0	0	0	0	0	1
	0	0	0	0	0	0		0	0	0	0	0	0
	0	0	0	0	0	0		0	0	0	0	0	1
	0	0	0	0	0	0		0	0	0	0	0	1
	0	0	0	0	0	0		0	0	0	0	0	1
	0	0	0	0	0	0		0	0	0	0	0	1
	0	0	0	0	0	0		0	0	0	0	0	0
	0	0	0	0	0	0		0	0	0	0	0	0
	0	0	0	0	0	0		0	0	0	0	0	1
	0	0	0	0	0	0		0	0	0	0	0	0
	0	0	0	0	0	0		0	0	0	0	0	1
	0	0	0	0	0	0		0	0	0	0	0	0
	0	0	0	0	0	0		0	0	0	0	0	0
	0	0	0	0	0	0		0	0	0	0	0	1
	0	0	0	0	0	0		0	0	0	0	0	0
	0	0	0	0	0	0		0	0	0	0	0	1
	0	0	0	0	0	0		0	0	0	0	0	0
	0	0	0	0	0	0		0	0	0	0	0	0
	0	0	0	0	0	0		0	0	0	0	0	0
	0	0	0	0	0	0		0	0	0	0	0	0
	0	0	0	0	0	0		0	0	0	0	0	1
	0	0	0	0	0	0		0	0	0	0	1	1
	0	0	0	0	0	0		0	0	0	0	0	1
	0	0	0	0	0	0		0	0	0	0	0	0
	0	0	0	0	0	0		0	0	0	0	0	0
	0	0	0	0	0	0		0	0	0	0	0	0
	0	0	0	0	0	0		0	0	0	0	0	1
	0	0	0	0	0	0		0	0	0	0	0	1
	0	0	0	0	0	0		0	0	0	0	0	1
	0	0	0	0	0	0		0	0	0	0	0	1
	0	0	0	0	0	0		0	0	0	0	1	1
	0	0	0	0	0	0		0	0	0	0	0	1
	0	0	0	0	0	0		0	0	0	0	1	1
	0	0	0	0	0	0		0	0	0	0	1	1
	0	0	0	0	0	0		0	0	0	0	1	1
	0	0	0	0	0	0		0	0	0	0	1	1
	0	0	0	0	0	0		0	0	0	0	0	1
	0	0	0	0	0	0		0	0	0	0	1	1
	0	0	0	0	0	0		0	0	0	0	0	1
	0	0	0	0	0	0		0	0	0	0	0	1
	0	0	0	0	0	0		0	0	0	0	0	1
	0	0	0	0	0	0		0	0	0	0	1	1
	0	0	0	0	0	0		0	0	0	1	1	0
	0	0	0	0	0	0		0	0	0	0	1	1
	0	0	0	0	0	0		0	0	0	0	1	0
	0	0	0	0	0	0		0	0	0	0	1	1
	0	0	0	0	0	0		0	0	0	1	1	1
	0	0	0	0	0	0		0	0	0	0	1	1
	0	0	0	0	0	0		0	0	0	0	0	1
	0	0	0	0	0	0		0	0	0	0	1	1
	0	0	0	0	0	0		0	0	0	0	1	1
	0	0	0	0	0	0		0	0	0	0	1	0
	0	0	0	0	0	0		0	0	0	0	1	0
	0	0	0	0	0	0		0	0	0	1	1	0
	0	0	0	0	0	0		0	0	0	1	1	0
	0	0	0	0	0	1		0	0	0	0	1	1
	0	0	0	0	0	0		0	0	0	0	1	1
	0	0	0	0	0	0		0	0	0	0	0	1
	0	0	0	0	0	0		0	0	0	0	0	1
	0	0	0	0	0	0		0	0	0	0	0	1
	0	0	0	0	0	0		0	0	0	0	1	1
	0	0	0	0	0	0		0	0	0	0	1	1
	0	0	0	0	0	0		0	0	0	0	1	0
	0	0	0	0	0	0		0	0	0	1	1	0
	0	0	0	0	0	0		0	0	0	0	0	0
	0	0	0	0	0	0		0	0	0	0	1	0
	0	0	0	0	0	0		0	0	0	0	0	0
	0	0	0	0	0	0		0	0	0	0	1	0
	0	0	0	0	0	0		0	0	0	0	0	0
	0	0	0	0	0	0		0	0	0	0	0	0
	0	0	0	0	0	0		0	0	0	0	1	0
	0	0	0	0	0	0		0	0	0	0	0	0
	0	0	0	0	0	0		0	0	0	0	0	0
	0	0	0	0	0	0		0	0	0	0	0	0
	0	0	0	0	0	0		0	0	0	0	0	0
	0	0	0	0	0	0		0	0	0	0	0	0
	0	0	0	0	0	0		0	0	0	0	0	0
	0	0	0	0	0	0		0	0	0	0	0	0
	0	0	0	0	0	0		0	0	0	0	0	0
	0	0	0	0	0	0		0	0	0	0	0	0
	0	0	0	0	0	0		0	0	0	0	1	0
	0	0	0	0	0	0		0	0	0	0	0	0
	0	0	0	0	0	0		0	0	0	0	0	0
	0	0	0	0	0	0		0	0	0	0	0	0
	0	0	0	0	0	0		0	0	0	0	1	0
	0	0	0	0	0	0		0	0	0	0	0	0
	0	0	0	0	0	0		0	0	0	0	0	0
	0	0	0	0	0	0		0	0	0	0	0	0
	0	0	0	0	0	0		0	0	0	0	0	0
	0	0	0	0	0	0		0	0	0	1	0	0
	0	0	0	0	0	0		0	0	0	0	0	0
	0	0	0	0	0	0		0	0	0	1	0	0
	0	0	0	0	0	0		0	0	0	0	1	0
	0	0	0	0	0	0		0	0	0	0	1	0
	0	0	0	0	0	0		0	0	0	0	0	0
	0	0	0	0	0	0		0	0	0	0	0	0
	0	0	0	0	0	0		0	0	0	0	1	0
	0	0	0	0	0	0		0	0	0	0	0	0
	0	0	0	0	0	0		0	0	0	0	0	0
	0	0	0	0	0	0		0	0	0	0	1	0
	0	0	0	0	0	0		0	0	0	1	0	0
	0	0	0	0	0	0		0	0	0	0	0	0
	0	0	0	0	0	1		0	0	0	0	0	0
	0	0	0	0	0	0		0	0	0	0	0	0
	0	0	0	0	0	0		0	0	0	0	0	0
	0	0	0	0	0	1		0	0	0	0	0	0
	0	0	0	0	0	0		0	0	0	0	0	0
	0	0	0	0	0	1		0	0	0	0	0	0
	0	0	0	0	0	0		0	0	0	0	1	0
	0	0	0	0	0	0		0	0	0	0	0	0
	0	0	0	0	0	0		0	0	0	0	1	0
	0	0	0	0	0	0		0	0	0	0	0	0
	0	0	0	0	0	0		0	0	0	0	1	0
	0	0	0	0	0	1		0	0	0	0	1	0
	0	0	0	0	0	1		0	0	0	0	0	0
	0	0	0	0	0	0		0	0	0	0	1	0
	0	0	0	0	0	1		0	0	0	0	1	0
	0	0	0	0	0	0		0	0	0	0	0	0
	0	0	0	0	0	1		0	0	0	0	0	1
	0	0	0	0	0	1		0	0	0	0	0	1
	0	0	0	0	0	0		0	0	0	0	0	0
	0	0	0	0	0	1		0	0	0	0	0	0
	0	0	0	0	0	1		0	0	0	0	0	0
	0	0	0	0	0	0		0	0	0	0	0	1
	0	0	0	0	0	0		0	0	0	0	0	1
	0	0	0	0	0	0		0	0	0	0	0	1
	0	0	0	0	0	1		0	0	0	0	0	1
	0	0	0	0	0	1		0	0	0	0	0	1
	0	0	0	0	0	0		0	0	0	0	1	1
	0	0	0	0	0	0		0	0	0	0	0	1
	0	0	0	0	0	1		0	0	0	0	0	1
	0	0	0	0	0	1		0	0	0	0	1	1
	0	0	0	0	0	1		0	0	0	0	1	1
	0	0	0	0	0	0		0	0	0	0	1	1
	0	0	0	0	0	1		0	0	0	0	1	0
	0	0	0	0	0	1		0	0	0	0	1	1
	0	0	0	0	0	0		0	0	0	0	1	1
	0	0	0	0	0	1		0	0	0	0	0	1
	0	0	0	0	0	0		0	0	0	0	1	0
	0	0	0	0	0	0		0	0	0	0	1	1
	0	0	0	0	0	0		0	0	0	0	1	0
	0	0	0	0	0	1		0	0	0	0	0	1
	0	0	0	0	0	0		0	0	0	0	1	1
	0	0	0	0	0	1		0	0	0	0	1	1
	0	0	0	0	0	0		0	0	0	0	1	1
	0	0	0	0	0	0		0	0	0	0	1	1
	0	0	0	0	0	0		0	0	0	0	1	1
	0	0	0	0	0	0		0	0	1	0	0	1
	0	0	0	0	0	0		0	0	0	0	0	1
	0	0	0	0	0	0		0	0	0	0	0	2
	0	0	0	0	0	1		0	0	1	0	0	1
	0	0	0	0	0	0		0	0	0	0	0	1
	0	0	0	0	0	1		0	0	0	0	0	1
	0	0	0	0	0	0		0	0	0	0	0	1
	0	0	0	0	0	1		0	0	0	0	0	1
	0	0	0	0	0	0		0	0	0	0	0	1
	0	0	0	0	0	0		0	0	1	0	0	1
	0	0	0	0	0	0		0	0	0	0	0	1
	0	0	0	0	0	0		0	0	0	0	0	1
	0	0	0	0	0	0		0	0	0	0	0	1
	0	0	0	0	0	1		0	0	0	0	0	1
	0	0	0	0	0	0		0	0	0	0	0	1
	0	0	0	0	0	0		0	0	0	0	0	1
	0	0	0	0	0	1		0	0	0	0	0	1
	0	0	0	0	0	0		0	0	1	0	0	1
	0	0	0	0	0	0		0	0	0	0	0	1
	0	0	0	0	0	0		0	0	0	0	0	1
	0	0	0	0	0	0		0	0	0	0	0	1
	0	0	0	0	0	0		0	0	0	0	0	1
	0	0	0	0	0	0		0	0	0	0	0	1
	0	0	0	0	0	1		0	0	1	0	0	1
	0	0	0	0	0	1		0	0	0	0	0	1
	0	0	0	0	0	1		0	0	0	0	0	1
	0	0	0	0	0	0		0	0	0	0	0	1
	0	0	0	0	0	1		0	0	0	0	0	1
	0	0	0	0	0	0		0	0	0	0	0	1
	0	0	0	0	0	1		0	0	0	0	0	1
	0	0	0	0	0	1		0	0	0	0	0	1
	0	0	0	0	0	1		0	0	0	0	0	1
	0	0	0	0	0	0		0	0	0	0	0	1
	0	0	0	0	0	1		0	0	0	0	0	1
	0	0	0	0	0	1		0	0	0	0	0	1
	0	0	0	0	0	1		0	0	0	0	0	1
	0	0	0	0	0	1		0	0	0	0	0	1
	0	0	0	0	0	1		0	0	0	0	0	1
	0	0	0	0	0	1		0	0	0	0	0	1
	0	0	0	0	0	0		0	0	0	0	0	1
	0	0	0	0	0	1		0	0	0	0	0	1
	0	0	0	0	0	1		0	0	0	0	0	1
	0	0	0	0	0	0		0	0	0	0	0	1
	0	0	0	0	0	1		0	0	0	0	0	1
	0	0	0	0	0	1		0	0	0	0	0	1
	0	0	0	0	0	0		0	0	0	0	0	1
	0	0	0	0	0	1		0	0	0	0	0	1
	0	0	0	0	0	1		0	0	0	0	0	1
	0	0	0	0	0	1		0	0	0	0	0	1
	0	0	0	0	0	0		0	0	0	0	0	1
	0	0	0	0	0	0		0	0	0	0	0	1
	0	0	0	0	0	1		0	0	0	0	0	1
	0	0	0	0	0	1		0	0	0	0	0	1
	0	0	0	0	0	1		0	0	0	0	0	1
	0	0	0	0	0	1		0	0	0	0	0	1
	0	0	0	0	0	1		0	0	0	0	0	1
	0	0	0	0	0	1		0	0	0	0	0	1
	0	0	0	0	0	0		0	0	0	0	0	1
	0	0	0	0	0	0		0	0	0	0	0	1
	0	0	0	0	0	0		0	0	0	0	0	1
	0	0	0	0	0	1		0	0	0	0	0	1
	0	0	0	0	0	0		0	0	0	0	0	1
	0	0	0	0	0	1		0	0	0	0	0	1
	0	0	0	0	0	0		0	0	0	0	0	1
	0	0	0	0	0	1		0	0	0	0	0	1
	0	0	0	0	0	1		0	0	0	0	0	1
	0	0	0	0	0	1		0	0	0	0	0	1
	0	0	0	0	0	1		0	0	0	0	0	1
	0	0	0	0	0	0		0	0	0	0	0	1
	0	0	0	0	0	1		0	0	0	0	0	1
	0	0	0	0	0	0		0	0	0	0	0	1
	0	0	0	0	0	1		0	0	0	0	0	1
	0	0	0	0	0	1		0	0	0	0	0	1
	0	0	0	0	0	1		0	0	0	0	0	1
	0	0	0	0	0	0		0	0	0	0	0	1
	0	0	0	0	0	1		0	0	0	0	0	1
	0	0	0	0	0	0		0	0	0	0	0	1
	0	0	0	0	0	0		0	0	0	0	0	1
	0	0	0	0	0	1		0	0	0	0	0	1
	0	0	0	0	0	1		0	0	0	0	0	1
	0	0	0	0	0	1		0	0	0	0	0	1
	0	0	0	0	0	1		0	0	0	0	0	1
	0	0	0	0	0	1		0	0	0	0	1	1
	0	0	0	0	0	0		0	0	0	0	0	1
	0	0	0	0	0	1		0	0	0	0	0	1
	0	0	0	0	0	1		0	0	0	0	0	1
	0	0	0	0	0	0		0	0	0	0	0	1
	0	0	0	0	0	1		0	0	0	0	0	1
	0	0	0	0	0	1		0	0	0	0	0	1
	0	0	0	0	0	1		0	0	0	0	0	1
	0	0	0	0	0	1		0	0	0	0	0	1
	0	0	0	0	0	0		0	0	0	0	0	1
	0	0	0	0	0	1		0	0	0	0	0	1
	0	0	0	0	0	0		0	0	0	0	0	1
	0	0	0	0	0	1		0	0	0	0	0	1
	0	0	0	0	0	0		0	0	0	0	0	1
	0	0	0	0	0	0		0	0	0	0	0	1
	0	0	0	0	0	1		0	0	0	0	0	1
	0	0	0	0	0	1		0	0	0	0	0	1
	0	0	0	0	0	1		0	0	0	0	0	1
	0	0	0	0	0	1		0	0	0	0	0	1
	0	0	0	0	0	1		0	0	0	0	0	1
	0	0	0	0	0	1		0	0	0	0	0	1
	0	0	0	0	0	1		0	0	0	0	0	1
	0	0	0	0	0	1		0	0	0	0	0	1
	0	0	0	0	0	1		0	0	0	0	1	1
	0	0	0	0	0	1		0	0	0	0	0	1
	0	0	0	0	0	1		0	0	0	0	0	1
	0	0	0	0	0	0		0	0	0	0	0	1
	0	0	0	0	0	1		0	0	0	0	0	1
	0	0	0	0	0	1		0	0	0	0	0	1
	0	0	0	0	0	1		0	0	0	0	0	1
	0	0	0	0	0	0		0	0	0	1	0	1
	0	0	0	0	0	0		0	0	0	1	0	1
	0	0	0	0	0	1		0	0	0	0	0	1
	0	0	0	0	0	0		0	0	0	0	0	1
	0	0	0	0	0	1		0	0	0	0	0	1
	0	0	0	0	0	1		0	0	0	0	0	1
	0	0	0	0	0	1		0	0	0	0	0	1
	0	0	0	0	0	0		0	0	0	0	0	1
	0	0	0	0	0	1		0	0	0	0	0	1
	0	0	0	0	0	0		0	0	0	0	0	1
	0	0	0	0	0	0		0	0	0	0	0	1
	0	0	0	0	0	0		0	0	0	0	0	0
	0	0	0	0	0	0		0	0	0	0	0	1
	0	0	0	0	0	0		0	0	0	0	0	1
	0	0	0	0	0	0		0	0	0	0	0	1
	0	0	0	0	0	0		0	0	0	1	0	1
	0	0	0	0	0	0		0	0	0	0	0	0
	0	0	0	0	0	0		0	0	0	0	0	1
	0	0	0	0	0	0		0	0	0	0	0	1
	0	0	0	0	0	0		0	0	0	0	0	1
	0	0	0	0	0	0		0	0	0	0	0	1
	0	0	0	0	0	0		0	0	0	0	0	1
	0	0	0	0	0	0		0	0	0	1	0	1
	0	0	0	0	0	0		0	0	0	1	0	1
	0	0	0	0	0	0		0	0	0	0	0	1
	0	0	0	0	0	0		0	0	0	0	0	1
	0	0	0	0	0	0		0	0	0	0	0	1
	0	0	0	0	0	0		0	0	0	0	0	1
	0	0	0	0	0	0		0	0	0	0	0	1
	0	0	0	0	0	0		0	0	0	0	0	1
	0	0	0	0	0	0		0	0	0	0	0	1
	0	0	0	0	0	0		0	0	0	0	0	1
	0	0	0	0	0	0		0	0	0	1	0	1
	0	0	0	0	0	0		0	0	0	0	0	1
	0	0	0	0	0	0		0	0	0	0	0	1
	0	0	0	0	0	0		0	0	0	0	0	1
	0	0	0	0	0	0		0	0	0	0	0	0
	0	0	0	0	0	0		0	0	0	0	0	1
	0	0	0	0	0	0		0	0	0	0	0	1
	0	0	0	0	0	0		0	0	0	0	0	1
	0	0	0	0	0	0		0	0	0	1	0	0
	0	0	0	0	0	0		0	0	0	0	0	1
	0	0	0	0	0	0		0	0	0	1	0	1
	0	0	0	0	0	0		0	0	0	0	0	1
	0	0	0	0	0	0		0	0	0	0	0	1
	0	0	0	0	0	0		0	0	0	0	0	0
	0	0	0	0	0	0		0	0	0	0	0	0
	0	0	0	0	0	0		0	0	0	1	0	1
	0	0	0	0	0	0		0	0	0	1	0	1
	0	0	0	0	0	0		0	0	0	0	0	1
	0	0	0	0	0	0		0	0	0	1	0	1
	0	0	0	0	0	0		0	0	0	0	0	1
	0	0	0	0	0	0		0	0	0	1	0	1
	0	0	0	0	0	0		0	0	0	1	0	0
	0	0	0	0	0	0		0	0	0	0	0	0
	0	0	0	0	0	0		0	0	0	0	0	0
	0	0	0	0	0	0		0	0	0	0	0	1
	0	0	0	0	0	0		0	0	0	0	0	1
	0	0	0	0	0	0		0	0	0	0	0	0
	0	0	0	0	0	0		0	0	0	0	0	1
	0	0	0	0	0	0		0	0	0	0	0	0
	0	0	0	0	0	0		0	0	0	0	0	0
	0	0	0	0	0	0		0	0	0	0	0	0
	0	0	0	0	0	0		0	0	0	0	0	0
	0	0	0	0	0	0		0	0	0	0	0	0
	0	0	0	0	0	0		0	0	0	0	0	0
	0	0	0	0	0	0		0	0	0	0	0	1
	0	0	0	0	0	0		0	0	0	0	0	0
	0	0	0	0	0	0		0	0	0	0	0	1
	0	0	0	0	0	0		0	0	0	0	0	0
	0	0	0	0	0	0		0	0	0	0	0	0
	0	0	0	0	0	0		0	0	0	0	0	1
	0	0	0	0	0	0		0	0	0	0	0	0
	0	0	0	0	0	0		0	0	0	0	0	1
	0	0	0	0	0	0		0	0	0	0	0	1
	0	0	0	0	0	0		0	0	0	0	0	0
	0	0	0	0	0	0		0	0	0	0	0	0
	0	0	0	0	0	0		0	0	0	0	0	0
	0	0	0	0	0	0		0	0	0	0	0	0
	0	0	0	0	0	0		0	0	0	0	0	0
	0	0	0	0	0	0		0	0	0	0	0	0
	0	0	0	0	0	0		0	0	0	0	0	0
	0	0	0	0	0	0		0	0	0	0	0	0
	0	0	0	0	0	0		0	0	0	0	0	1
	0	0	0	0	0	0		0	0	0	0	0	0
	0	0	0	0	0	0		0	0	0	0	0	0
	0	0	0	0	0	0		0	0	0	0	0	0
	0	0	0	0	0	0		0	0	0	0	0	0
	0	0	0	0	0	0		0	0	0	0	0	0
	0	0	0	0	0	0		0	0	0	0	0	0
	0	0	0	0	0	0		0	0	0	0	0	0
	0	0	0	0	0	0		0	0	0	0	0	0
	0	0	0	0	0	0		0	0	0	0	0	0
	0	0	0	0	0	0		0	0	0	0	0	0
	0	0	0	0	0	0		0	0	0	0	0	0
	0	0	0	0	0	0		0	0	0	0	1	0
	0	0	0	0	0	0		0	0	0	0	1	0
	0	0	0	0	0	0		0	0	0	0	0	0
	0	0	0	0	0	0		0	0	0	0	1	0
	0	0	0	0	0	0		0	0	0	0	0	0
	0	0	0	0	0	0		0	0	0	0	1	0
	0	0	0	0	0	0		0	0	0	0	0	0
	0	0	0	0	0	0		0	0	0	0	0	0
	0	0	0	0	0	0		0	0	0	0	0	0
	0	0	0	0	0	0		0	0	0	0	1	0
	0	0	0	0	0	0		0	0	0	0	0	1
	0	0	0	0	0	0		0	0	0	0	0	1
	0	0	0	0	0	0		0	0	0	0	0	0
	0	0	0	0	0	0		0	0	0	0	1	1
	0	0	0	0	0	0		0	0	0	0	0	0
	0	0	0	0	0	0		0	0	0	0	0	0
	0	0	0	0	0	0		0	0	0	1	0	0
	0	0	0	0	0	0		0	0	0	0	0	0
	0	0	0	0	0	0		0	0	0	0	1	0
	0	0	0	0	0	0		0	0	0	0	0	0
	0	0	0	0	0	0		0	0	0	0	1	0
	0	0	0	0	0	0		0	0	0	0	1	0
	0	0	0	0	0	0		0	0	0	0	0	0
	0	0	0	0	0	0		0	0	0	1	0	0
	0	0	0	0	0	0		0	0	0	0	1	0
	0	0	0	0	0	0		0	0	0	0	1	0
	0	0	0	0	0	0		0	0	0	0	1	0
	0	0	0	0	0	0		0	0	0	0	1	0
	0	0	0	0	0	0		0	0	0	0	1	0
	0	0	0	0	0	0		0	0	0	0	1	0
	0	0	0	0	0	0		0	0	0	0	1	0
	0	0	0	0	0	0		0	0	0	0	1	0
	0	0	0	0	0	0		0	0	0	0	0	0
	0	0	0	0	0	0		0	0	0	0	0	1
	0	0	0	0	0	0		0	0	0	1	1	0
	0	0	0	0	0	0		0	0	0	0	1	0
	0	0	0	0	0	0		0	0	0	0	1	0
	0	0	0	0	0	0		0	0	0	0	1	0
	0	0	0	0	0	0		0	0	0	1	1	0
	0	0	0	0	0	0		0	0	0	0	1	0
	0	0	0	0	0	0		0	0	0	0	1	0
	0	0	0	0	0	0		0	0	0	0	1	0
	0	0	0	0	0	0		0	0	0	0	1	0
	0	0	0	0	0	0		0	0	0	0	1	0
	0	0	0	0	0	0		0	0	0	0	1	0
	0	0	0	0	0	0		0	0	0	0	1	0
	0	0	0	0	0	0		0	0	0	0	3	0
	0	0	0	0	0	0		0	0	0	0	3	0
	0	0	0	0	0	0		0	0	0	0	3	0
	0	0	0	0	0	0		0	0	0	0	3	0
	0	0	0	0	0	0		0	0	0	0	1	0
	0	0	0	0	0	0		0	0	0	0	1	0
	0	0	0	0	0	0		0	0	0	0	1	0
	0	0	0	0	0	0		0	0	0	0	1	0
	0	0	0	0	0	0		0	0	0	0	1	0
	0	0	0	0	0	0		0	0	0	1	1	1
	0	0	0	0	0	0		0	0	0	0	1	1
	0	0	0	0	0	0		0	0	0	0	1	1
	0	0	0	0	0	0		0	0	0	0	0	1
	0	0	0	0	0	0		0	0	0	0	1	1
	0	0	0	0	0	0		0	0	0	0	1	0
	0	0	0	0	0	0		0	0	0	0	1	1
	0	0	0	0	0	0		0	0	0	0	1	1
	0	0	0	0	0	0		0	0	0	0	1	1
	0	0	0	0	0	0		0	0	0	0	1	1
	0	0	0	0	0	0		0	0	0	0	0	1
	0	0	0	0	0	0		0	0	0	0	1	1
	0	0	0	0	0	0		0	0	0	0	0	1
	0	0	0	0	0	0		0	0	0	0	1	1
	0	0	0	0	0	0		0	0	0	0	1	1
	0	0	0	0	0	0		0	0	0	0	0	1
	0	0	0	0	0	0		0	0	0	0	1	1
	0	0	0	0	0	0		0	0	0	0	0	1
	0	0	0	0	0	0		0	0	0	0	1	1
	0	0	0	0	0	0		0	0	0	0	1	1
	0	0	0	0	0	0		0	0	0	0	0	1
	0	0	0	0	0	0		0	0	0	0	0	1
	0	0	0	0	0	0		0	0	0	0	0	1
	0	0	0	0	0	0		0	0	0	0	1	1
	0	0	0	0	0	0		0	0	0	0	1	1
	0	0	0	0	0	0		0	0	0	0	0	1
	0	0	0	0	0	0		0	0	0	0	0	1
	0	0	0	0	0	0		0	0	0	0	1	1
	0	0	0	0	0	0		0	0	0	0	1	1
	0	0	0	0	0	0		0	0	0	0	0	1
	0	0	0	0	0	0		0	0	0	0	1	1
	0	0	0	0	0	0		0	0	0	0	0	1
	0	0	0	0	0	0		0	0	0	0	0	1
	0	0	0	0	0	0		0	0	0	0	0	1
	0	0	0	0	0	0		0	0	0	0	0	1
	0	0	0	0	0	0		0	0	0	0	1	1
	0	0	0	0	0	0		0	0	0	0	1	1
	0	0	0	0	0	0		0	0	0	0	1	1
	0	0	0	0	0	0		0	0	0	0	0	1
	0	0	0	0	0	0		0	0	0	0	1	0
	0	0	0	0	0	0		0	0	0	0	1	1
	0	0	0	0	0	0		0	0	0	0	0	1
	0	0	0	0	0	0		0	0	0	0	0	1
	0	0	0	0	0	0		0	0	0	0	1	1
	0	0	0	0	0	0		0	0	0	0	0	0
	0	0	0	0	0	0		0	0	0	0	1	0
	0	0	0	0	0	0		0	0	0	0	1	1
	0	0	0	0	0	0		0	0	0	0	1	1
	0	0	0	0	0	0		0	0	0	0	1	0
	0	0	0	0	0	0		0	0	0	0	1	1
	0	0	0	0	0	0		0	0	0	0	1	0
	0	0	0	0	0	0		0	0	0	0	1	0
	0	0	0	0	0	0		0	0	0	0	0	0
	0	0	0	0	0	0		0	0	0	0	1	1
	0	0	0	0	0	0		0	0	0	0	1	0
	0	0	0	0	0	0		0	0	0	0	1	0
	0	0	0	0	0	0		0	0	0	0	0	0
	0	0	0	0	0	0		0	0	0	0	1	1
	0	0	0	0	0	0		0	0	0	0	1	1
	0	0	0	0	0	0		0	0	0	0	1	1
	0	0	0	0	0	0		0	0	0	0	1	1
	0	0	0	0	0	0		0	0	0	0	1	1
	0	0	0	0	0	0		0	0	0	0	0	1
	0	0	0	0	0	0		0	0	0	0	0	1
	0	0	0	0	0	0		0	0	0	0	1	1
	0	0	0	0	0	0		0	0	0	0	0	1
	0	0	0	0	0	0		0	0	0	1	0	1
	0	0	0	0	0	0		0	0	0	0	1	1
	0	0	0	0	0	0		0	0	0	0	1	1
	0	0	0	0	0	0		0	0	0	0	1	1
	0	0	0	0	0	0		0	0	0	0	1	1
	0	0	0	0	0	0		0	0	0	0	0	1
	0	0	0	0	0	0		0	0	0	0	1	1
	0	0	0	0	0	0		0	0	0	0	0	1
	0	0	0	0	0	0		0	0	0	0	1	1
	0	0	0	0	0	0		0	0	0	0	1	1
	0	0	0	0	0	0		0	0	0	0	1	1
	0	0	0	0	0	0		0	0	0	0	0	1
	0	0	0	0	0	0		0	0	0	0	0	0
	0	0	0	0	0	0		0	0	0	0	1	1
	0	0	0	0	0	0		0	0	0	0	1	1
	0	0	0	0	0	0		0	0	0	0	1	0
	0	0	0	0	0	0		0	0	0	0	1	0
	0	0	0	0	0	0		0	0	0	1	1	0
	0	0	0	0	0	0		0	0	0	0	1	0
	0	0	0	0	0	0		0	0	0	0	1	0
	0	0	0	0	0	0		0	0	0	0	1	1
	0	0	0	0	0	0		0	0	0	0	1	1
	0	0	0	0	0	0		0	0	0	0	1	0
	0	0	0	0	0	0		0	0	0	0	1	0
	0	0	0	0	0	0		0	0	0	0	1	0
	0	0	0	0	0	0		0	0	0	0	1	1
	0	0	0	0	0	0		0	0	0	0	1	0
	0	0	0	0	0	0		0	0	0	0	0	1
	0	0	0	0	0	0		0	0	0	0	1	0
	0	0	0	0	0	0		0	0	0	0	1	0
	0	0	0	0	0	0		0	0	0	0	0	1
	0	0	0	0	0	0		0	0	0	0	0	1
	0	0	0	0	0	0		0	0	0	0	0	1
	0	0	0	0	0	0		0	0	0	0	0	1
	0	0	0	0	0	0		0	0	0	0	0	1
	0	0	0	0	0	0		0	0	0	0	0	1
	0	0	0	0	0	0		0	0	0	0	0	1
	0	0	0	0	0	0		0	0	0	0	1	1
	0	0	0	0	0	0		0	0	0	0	1	1
	0	0	0	0	0	0		0	0	0	0	1	1
	0	0	0	0	0	0		0	0	0	0	1	1
	0	0	0	0	0	0		0	0	0	0	0	0
	0	0	0	0	0	0		0	0	0	1	0	1
	0	0	0	0	0	0		0	0	0	0	0	1
	0	0	0	0	0	0		0	0	0	1	0	1
	0	0	0	0	0	0		0	0	0	0	0	1
	0	0	0	0	0	0		0	0	0	0	0	1
	0	0	0	0	0	0		0	0	0	0	0	1
	0	0	0	0	0	0		0	0	0	0	1	1
	0	0	0	0	0	0		0	0	0	0	0	1
	0	0	0	0	0	0		0	0	0	0	0	0
	0	0	0	0	0	0		0	0	0	0	0	1
	0	0	0	0	0	0		0	0	0	0	0	1
	0	0	0	0	0	0		0	0	0	0	0	1
	0	0	0	0	0	0		0	0	0	0	0	1
	0	0	0	0	0	0		0	0	0	0	0	1
	0	0	0	0	0	0		0	0	0	0	0	1
	0	0	0	0	0	0		0	0	0	0	0	1
	0	0	0	0	0	0		0	0	0	0	0	1
	0	0	0	0	0	0		0	0	0	0	0	1
	0	0	0	0	0	0		0	0	0	0	1	1
	0	0	0	0	0	0		0	0	0	0	1	1
	0	0	0	0	0	0		0	0	0	0	1	1
	0	0	0	0	0	0		0	0	0	0	1	1
	0	0	0	0	0	0		0	0	0	0	1	1
	0	0	0	0	0	0		0	0	0	0	0	1
	0	0	0	0	0	0		0	0	0	0	0	1
	0	0	0	0	0	0		0	0	0	0	0	1
	0	0	0	0	0	0		0	0	0	0	1	1
	0	0	0	0	0	0		0	0	0	0	1	1
	0	0	0	0	0	0		0	0	0	0	0	0
	0	0	0	0	0	0		0	0	0	0	0	0
	0	0	0	0	0	0		0	0	0	0	0	1
	0	0	0	0	0	0		0	0	0	1	1	1
	0	0	0	0	0	0		0	0	0	0	1	1
	0	0	0	0	0	0		0	0	0	0	0	2
	0	0	0	0	0	0		0	0	0	0	0	1
	0	0	0	0	0	0		0	0	0	1	0	1
	0	0	0	0	0	0		0	0	0	0	0	1
	0	0	0	0	0	0		0	0	0	1	1	1
	0	0	0	0	0	0		0	0	0	0	1	0
	0	0	0	0	0	0		0	0	0	1	0	1
	0	0	0	0	0	0		0	0	0	1	0	1
	0	0	0	0	0	0		0	0	0	0	0	1
	0	0	0	0	0	0		0	0	0	0	0	1
	0	0	0	0	0	0		0	0	0	0	0	1
	0	0	0	0	0	0		0	0	0	0	0	0
	0	0	0	0	0	0		0	0	0	0	0	1
	0	0	0	0	0	0		0	0	0	0	1	1
	0	0	0	0	0	0		0	0	0	0	0	1
	0	0	0	0	0	0		0	0	0	0	1	0
	0	0	0	0	0	0		0	0	0	0	0	1
	0	0	0	0	0	0		0	0	0	1	1	0
	0	0	0	0	0	0		0	0	0	0	1	2
	0	0	0	0	0	0		0	0	0	0	1	1
	0	0	0	0	0	0		0	0	0	0	0	1
	0	0	0	0	0	0		0	0	0	0	1	1
	0	0	0	0	0	0		0	0	0	0	1	1
	0	0	0	0	0	0		0	0	0	1	0	1
	0	0	0	0	0	0		0	0	0	0	1	1
	0	0	0	0	0	0		0	0	0	0	0	1
	0	0	0	0	0	0		0	0	0	0	0	1
	0	0	0	0	0	0		0	0	0	0	1	0
	0	0	0	0	0	0		0	0	0	0	1	1
	0	0	0	0	0	0		0	0	0	0	1	1
	0	0	0	0	0	0		0	0	0	1	1	1
	0	0	0	0	0	0		0	0	0	0	1	0
	0	0	0	0	0	0		0	0	0	0	1	1
	0	0	0	0	0	0		0	0	0	0	0	0
	0	0	0	0	0	0		0	0	0	0	1	1
	0	0	0	0	0	0		0	0	0	0	0	1
	0	0	0	0	0	0		0	0	0	0	0	1
	0	0	0	0	0	0		0	0	0	0	1	1
	0	0	0	0	0	0		0	0	0	0	0	1
	0	0	0	0	0	0		0	0	0	0	0	1
	0	0	0	0	0	0		0	0	0	0	0	0
	0	0	0	0	0	0		0	0	0	0	1	1
	0	0	0	0	0	0		0	0	0	0	1	0
	0	0	0	0	0	0		0	0	0	0	1	0
	0	0	0	0	0	0		0	0	0	1	0	1
	0	0	0	0	0	0		0	0	0	1	0	0
	0	0	0	0	0	0		0	0	0	0	0	1
	0	0	0	0	0	0		0	0	0	0	0	1
	0	0	0	0	0	0		0	0	0	0	1	0
	0	0	0	0	0	0		0	0	0	0	1	1
	0	0	0	0	0	0		0	0	0	0	1	1
	0	0	0	0	0	0		0	0	0	1	1	0
	0	0	0	0	0	0		0	0	0	0	1	0
	0	0	0	0	0	0		0	0	0	0	1	0
	0	0	0	0	0	0		0	0	0	0	1	1
	0	0	0	0	0	0		0	0	0	0	1	0
	0	0	0	0	0	0		0	0	0	1	1	1
	0	0	0	0	0	0		0	0	0	0	1	1
	0	0	0	0	0	0		0	0	0	0	1	1
	0	0	0	0	0	0		0	0	0	1	1	1
	0	0	0	0	0	0		0	0	0	1	1	0
	0	0	0	0	0	0		0	0	0	0	0	1
	0	0	0	0	0	0		0	0	0	0	0	0
	0	0	0	0	0	0		0	0	0	1	0	0
	0	0	0	0	0	0		0	0	0	0	0	0
	0	0	0	0	0	0		0	0	0	1	0	0
	0	0	0	0	0	0		0	0	0	0	0	1
	0	0	0	0	0	0		0	0	0	1	0	1
	0	0	0	0	0	0		0	0	0	1	0	1
	0	0	0	0	0	0		0	0	0	1	0	1
	0	0	0	0	0	0		0	0	0	0	0	1
	0	0	0	0	0	0		0	0	0	0	0	0
	0	0	0	0	0	0		0	0	0	1	0	1
	0	0	0	0	0	0		0	0	0	0	0	0
	0	0	0	0	0	0		0	0	0	1	0	1
	0	0	0	0	0	0		0	0	0	1	0	1
	0	0	0	0	0	0		0	0	0	0	0	1
	0	0	0	0	0	0		0	0	0	1	0	1
	0	0	0	0	0	0		0	0	0	0	0	0
	0	0	0	0	0	0		0	0	0	1	0	1
	0	0	0	0	0	0		0	0	0	0	0	1
	0	0	0	0	0	0		0	0	0	2	0	1
	0	0	0	0	0	0		0	0	0	0	0	1
	0	0	0	0	0	0		0	0	0	0	0	1
	0	0	0	0	0	0		0	0	0	0	0	0
	0	0	0	0	0	0		0	0	0	1	1	0
	0	0	0	0	0	0		0	0	0	0	0	0
	0	0	0	0	0	0		0	0	0	1	0	0
	0	0	0	0	0	0		0	0	0	0	0	1
	0	0	0	0	0	0		0	0	0	0	1	1
	0	0	0	0	0	0		0	0	0	0	1	1
	0	0	0	0	0	0		0	0	0	0	0	1
	0	0	0	0	0	0		0	0	0	0	1	0
	0	0	0	0	0	0		0	0	0	1	0	1
	0	0	0	0	0	0		0	0	0	1	1	1
	0	0	0	0	0	0		0	0	0	0	0	1
	0	0	0	0	0	0		0	0	0	0	0	1
	0	0	0	0	0	0		0	0	0	1	0	1
	0	0	0	0	0	0		0	0	0	0	0	1
	0	0	0	0	0	0		0	0	0	0	1	0
	0	0	0	0	0	0		0	0	0	1	1	0
	0	0	0	0	0	0		0	0	0	0	0	1
	0	0	0	0	0	0		0	0	0	0	1	0
	0	0	0	0	0	0		0	0	0	1	0	0
	0	0	0	0	0	0		0	0	0	0	0	0
	0	0	0	0	0	0		0	0	0	0	1	0
	0	0	0	0	0	0		0	0	0	0	1	0
	0	0	0	0	0	0		0	0	0	0	0	0
	0	0	0	0	0	0		0	0	0	1	1	0
	0	0	0	0	0	0		0	0	0	0	1	0
	0	0	0	0	0	0		0	0	0	0	0	1
	0	0	0	0	0	0		0	0	0	1	0	1
	0	0	0	0	0	0		0	0	0	0	1	1
	0	0	0	0	0	0		0	0	0	0	0	0
	0	0	0	0	0	0		0	0	0	0	1	1
	0	0	0	0	0	0		0	0	0	0	1	1
	0	0	0	0	0	0		0	0	0	0	0	1
	0	0	0	0	0	0		0	0	0	0	0	1
	0	0	0	0	0	0		0	0	0	0	1	1
	0	0	0	0	0	0		0	0	0	0	1	1
	0	0	0	0	0	0		0	0	0	0	1	0
	0	0	0	0	0	0		0	0	0	0	1	0
	0	0	0	0	0	0		0	0	0	0	1	1
	0	0	0	0	0	0		0	0	0	0	1	0
	0	0	0	0	0	0		0	0	0	0	1	3
	0	0	0	0	0	0		0	0	0	0	1	1
	0	0	0	0	0	0		0	0	0	0	1	0
	0	0	0	0	0	0		0	0	0	0	1	0
	0	0	0	0	0	0		0	0	0	0	0	2
	0	0	0	0	0	0		0	0	0	0	1	0
	0	0	0	0	0	0		0	0	0	0	0	0
	0	0	0	0	0	0		0	0	0	0	1	2
	0	0	0	0	0	0		0	0	0	0	1	0
	0	0	0	0	0	0		0	0	0	0	1	0
	0	0	0	0	0	0		0	0	0	0	1	0
	0	0	0	0	0	0		0	0	0	0	1	0
	0	0	0	0	0	0		0	0	0	0	1	1
	0	0	0	0	0	0		0	0	0	0	1	0
	0	0	0	0	0	0		0	0	0	1	1	0
	0	0	0	0	0	0		0	0	0	0	1	0
	0	0	0	0	0	0		0	0	0	0	1	0
	0	0	0	0	0	0		0	0	0	0	1	1
	0	0	0	0	0	0		0	0	0	1	1	0
	0	0	0	0	0	0		0	0	0	0	1	0
	0	0	0	0	0	0		0	0	0	0	1	0
	0	0	0	0	0	0		0	0	0	0	1	0
	0	0	0	0	0	1		0	0	0	0	1	0
	0	0	0	0	0	0		0	0	0	0	1	0
	0	0	0	0	0	0		0	0	0	0	1	0
	0	0	0	0	0	0		0	0	0	0	1	0
	0	0	0	0	0	0		0	0	0	0	1	0
	0	0	0	0	0	1		0	0	0	1	1	1
	0	0	0	0	0	0		0	0	0	0	1	1
	0	0	0	0	0	0		0	0	0	0	1	1
	0	0	0	0	0	0		0	0	0	0	1	1
	0	0	0	0	0	0		0	0	0	0	1	0
	0	0	0	0	0	0		0	0	0	0	1	0
	0	0	0	0	0	0		0	0	0	0	0	1
	0	0	0	0	0	0		0	0	0	0	0	0
	0	0	0	0	0	1		0	0	0	0	1	1
	0	0	0	0	0	0		0	0	0	0	0	1
	0	0	0	0	0	0		0	0	0	0	1	0
	0	0	0	0	0	0		0	0	0	0	1	1
	0	0	0	0	0	0		0	0	1	0	1	1
	0	0	0	0	0	0		0	0	1	0	1	0
	0	0	0	0	0	0		0	0	0	0	1	0
	0	0	0	0	0	0		0	0	0	0	1	1
	0	0	0	0	0	0		0	0	0	0	1	1
	0	0	0	0	0	0		0	0	0	0	0	0
	0	0	0	0	0	0		0	0	0	0	1	1
	0	0	0	0	0	0		0	0	0	0	0	1
	0	0	0	0	0	0		0	0	0	0	1	0
	0	0	0	0	0	0		0	0	0	0	0	0
	0	0	0	0	0	0		0	0	0	0	1	0
	0	0	0	0	0	0		0	0	0	0	1	0
	0	0	0	0	0	0		0	0	0	0	1	0
	0	0	0	0	0	0		0	0	0	0	1	0
	0	0	0	0	0	0		0	0	1	0	1	0
	0	0	0	0	0	0		0	0	0	0	1	0
	0	0	0	0	0	0		0	0	0	0	0	0
	0	0	0	0	0	0		0	0	0	0	1	0
	0	0	0	0	0	0		0	0	1	1	0	0
	0	0	0	0	0	0		0	0	0	1	1	0
	0	0	0	0	0	0		0	0	1	1	1	0
	0	0	0	0	0	0		0	0	1	0	1	0
	0	0	0	0	0	0		0	0	1	0	1	1
	0	0	0	0	0	0		0	0	1	0	1	0
	0	0	0	0	0	0		0	0	1	1	0	0
	0	0	0	0	0	0		0	0	1	0	1	0
	0	0	0	0	0	0		0	0	0	0	1	0
	0	0	0	0	0	0		0	0	0	0	1	0
	0	0	0	0	0	0		0	0	1	1	1	1
	0	0	0	0	0	0		0	0	1	0	1	0
	0	0	0	0	0	0		0	0	0	0	1	0
	0	0	0	0	0	0		0	0	0	0	1	0
	0	0	0	0	0	0		0	0	0	0	1	0
	0	0	0	0	0	0		0	0	0	0	1	0
	0	0	0	0	0	0		0	0	0	0	1	0
	0	0	0	0	0	0		0	0	0	1	1	0
	0	0	0	0	0	0		0	0	0	0	1	0
	0	0	0	0	0	0		0	0	0	1	1	1
	0	0	0	0	0	0		0	0	0	2	0	0
	0	0	0	0	0	0		0	0	0	0	1	0
	0	0	0	0	0	0		0	0	0	0	1	0
	0	0	0	0	0	0		0	0	0	0	1	1
	0	0	0	0	0	0		0	0	0	1	1	1
	0	0	0	0	0	0		0	0	0	0	0	1
	0	0	0	0	0	0		0	0	0	0	0	1
	0	0	0	0	0	0		0	0	0	1	0	1
	0	0	0	0	0	0		0	0	0	1	0	0
	0	0	0	0	0	0		0	0	0	0	1	1
	0	0	0	0	0	0		0	0	0	1	1	1
	0	0	0	0	0	0		0	0	0	0	0	0
	0	0	0	0	0	0		0	0	0	0	1	1
	0	0	0	0	0	0		0	0	0	0	1	1
	0	0	0	0	0	0		0	0	0	0	1	0
	0	0	0	0	0	0		0	0	0	0	1	1
	0	0	0	0	0	0		0	0	0	0	0	0
	0	0	0	0	0	0		0	0	0	0	0	0
	0	0	0	0	0	0		0	0	0	0	1	1
	0	0	0	0	0	0		0	0	0	1	1	1
	0	0	0	0	0	0		0	0	0	0	1	0
	0	0	0	0	0	0		0	0	0	0	1	0
	0	0	0	0	0	0		0	0	0	0	1	0
	0	0	0	0	0	0		0	0	0	0	1	0
	0	0	0	0	0	0		0	0	0	0	1	1
	0	0	0	0	0	0		0	0	0	1	0	0
	0	0	0	0	0	0		0	0	0	0	1	0
	0	0	0	0	0	0		0	0	0	2	1	1
	0	0	0	0	0	1		0	0	0	1	1	0
	0	0	0	0	0	0		0	0	0	0	1	0
	0	0	0	0	0	0		0	0	0	1	1	1
	0	0	0	0	0	0		0	0	0	1	1	0
	0	0	0	0	0	0		0	0	0	1	1	0
	0	0	0	0	0	0		0	0	0	0	1	1
	0	0	0	0	0	0		0	0	0	0	1	0
	0	0	0	0	0	0		0	0	0	0	1	1
	0	0	0	0	0	1		0	0	0	1	1	0
	0	0	0	0	0	0		0	0	0	1	1	0
	0	0	0	0	0	0		0	0	0	1	1	1
	0	0	0	0	0	0		0	0	0	1	1	1
	0	0	0	0	0	0		0	0	0	0	1	0
	0	0	0	0	0	0		0	0	0	0	1	1
	0	0	0	0	0	0		0	0	0	1	1	0
	0	0	0	0	0	0		0	0	0	0	1	1
	0	0	0	0	0	0		0	0	0	1	1	1
	0	0	0	0	0	0		0	0	0	0	1	1
	0	0	0	0	0	0		0	0	0	1	1	1
	0	0	0	0	0	0		0	0	0	1	1	0
	0	0	0	0	0	0		0	0	0	0	1	0
	0	0	0	0	0	0		0	0	0	1	1	1
	0	0	0	0	0	0		0	0	0	0	1	0
	0	0	0	0	0	0		0	0	0	1	1	0
	0	0	0	0	0	0		0	0	0	0	1	1
	0	0	0	0	0	0		0	0	0	0	1	0
	0	0	0	0	0	0		0	0	0	0	1	0
	0	0	0	0	0	0		0	0	0	1	1	0
	0	0	0	0	0	0		0	0	0	1	1	1
	0	0	0	0	0	0		0	0	0	0	1	0
	0	0	0	0	0	0		0	0	0	0	1	0
	0	0	0	0	0	0		0	0	0	0	0	0
	0	0	0	0	0	0		0	0	0	1	1	0
	0	0	0	0	0	0		0	0	0	1	1	0
	0	0	0	0	0	0		0	0	0	1	1	1
	0	0	0	0	0	0		0	0	0	1	1	1
	0	0	0	0	0	0		0	0	0	1	1	0
	0	0	0	0	0	0		0	0	0	1	1	0
	0	0	0	0	0	0		0	0	0	0	1	1
	0	0	0	0	0	0		0	0	0	1	1	0
	0	0	0	0	0	0		0	0	0	0	1	0
	0	0	0	0	0	0		0	0	0	0	1	0
	0	0	0	0	0	0		0	0	0	0	0	1
	0	0	0	0	0	0		0	0	0	0	1	1
	0	0	0	0	0	0		0	0	0	0	0	0
	0	0	0	0	0	0		0	0	0	0	1	0
	0	0	0	0	0	0		0	0	0	1	1	0
	0	0	0	0	0	0		0	0	0	0	1	0
	0	0	0	0	0	0		0	0	0	0	1	0
	0	0	0	0	0	0		0	0	0	0	1	0
	0	0	0	0	0	0		0	0	0	0	1	0
	0	0	0	0	0	0		0	0	0	0	0	0
	0	0	0	0	0	0		0	0	0	0	1	0
	0	0	0	0	0	0		0	0	0	0	1	0
	0	0	0	0	0	0		0	0	0	1	1	0
	0	0	0	0	0	0		0	0	0	0	1	0
	0	0	0	0	0	0		0	0	0	0	1	0
	0	0	0	0	0	0		0	0	0	0	0	0
	0	0	0	0	0	0		0	0	0	0	0	0
	0	0	0	0	0	0		0	0	0	0	1	1
	0	0	0	0	0	0		0	0	0	0	0	1
	0	0	0	0	0	0		0	0	0	0	0	1
	0	0	0	0	0	0		0	0	0	0	0	1
	0	0	0	0	0	0		0	0	0	0	0	1
	0	0	0	0	0	0		0	0	0	0	0	0
	0	0	0	0	0	0		0	0	0	0	0	1
	0	0	0	0	0	0		0	0	0	0	0	1
	0	0	0	0	0	0		0	0	0	0	0	1
	0	0	0	0	0	0		0	0	0	0	0	1
	0	0	0	0	0	0		0	0	0	0	0	1
	0	0	0	0	0	0		0	0	0	0	0	1
	0	0	0	0	0	0		0	0	0	0	0	1
	0	0	0	0	0	0		0	0	0	0	0	1
	0	0	0	0	0	0		0	0	0	0	0	1
	0	0	0	0	0	0		0	0	0	0	0	1
	0	0	0	0	0	0		0	0	0	0	0	1
	0	0	0	0	0	0		0	0	0	0	0	0
	0	0	0	0	0	0		0	0	0	0	0	1
	0	0	0	0	0	0		0	0	0	0	0	0
	0	0	0	0	0	0		0	0	0	0	0	0
	0	0	0	0	0	0		0	0	0	0	0	1
	0	0	0	0	0	0		0	0	0	0	0	1
	0	0	0	0	0	0		0	0	0	0	0	1
	0	0	0	0	0	0		0	0	0	0	0	1
	0	0	0	0	0	0		0	0	0	0	0	1
	0	0	0	0	0	0		0	0	0	0	0	0
	0	0	0	0	0	0		0	0	0	0	0	1
	0	0	0	0	0	0		0	0	0	0	0	0
	0	0	0	0	0	0		0	0	0	0	0	0
	0	0	0	0	0	0		0	0	0	0	0	1
	0	0	0	0	0	0		0	0	0	0	0	0
	0	0	0	0	0	0		0	0	0	0	0	1
	0	0	0	0	0	0		0	0	0	0	0	1
	0	0	0	0	0	0		0	0	0	0	0	1
	0	0	0	0	0	0		0	0	0	0	0	0
	0	0	0	0	0	0		0	0	0	0	0	1
	0	0	0	0	0	0		0	0	0	0	0	0
	0	0	0	0	0	1		0	0	0	0	0	0
	0	0	0	0	0	0		0	0	0	0	0	1
	0	0	0	0	0	0		0	0	0	0	0	0
	0	0	0	0	0	0		0	0	0	0	0	0
	0	0	0	0	0	0		0	0	0	0	0	0
	0	0	0	0	0	0		0	0	0	0	0	0
	0	0	0	0	0	0		0	0	0	0	0	1
	0	0	0	0	0	1		0	0	0	0	0	0
	0	0	0	0	0	0		0	0	0	0	0	1
	0	0	0	0	0	0		0	0	0	0	0	0
	0	0	0	0	0	0		0	0	0	0	0	1
	0	0	0	0	0	0		0	0	0	0	0	0
	0	0	0	0	0	0		0	0	0	0	0	0
	0	0	0	0	0	0		0	0	0	0	0	0
	0	0	0	0	0	0		0	0	0	0	0	0
	0	0	0	0	0	0		0	0	0	0	0	0
	0	0	0	0	0	0		0	0	0	0	0	1
	0	0	0	0	0	0		0	0	0	0	0	0
	0	0	0	0	0	0		0	0	0	0	0	0
	0	0	0	0	0	0		0	0	0	0	0	0
	0	0	0	0	0	0		0	0	0	0	0	0
	0	0	0	0	0	0		0	0	0	0	0	1
	0	0	0	0	0	0		0	0	0	0	0	0
	0	0	0	0	0	0		0	0	0	0	0	0
	0	0	0	0	0	0		0	0	0	0	0	0
	0	0	0	0	0	0		0	0	0	0	0	0
	0	0	0	0	0	0		0	0	0	0	0	0
	0	0	0	0	0	0		0	0	1	0	0	0
	0	0	0	0	0	0		0	0	0	0	0	1
	0	0	0	0	0	0		0	0	1	0	0	0
	0	0	0	0	0	0		0	0	0	0	0	0
	0	0	0	0	0	0		0	0	0	0	0	1
	0	0	0	0	0	0		0	0	0	0	0	0
	0	0	0	0	0	0		0	0	0	0	0	0
	0	0	0	0	0	0		0	0	0	0	0	1
	0	0	0	0	0	0		0	0	0	0	0	1
	0	0	0	0	0	0		0	0	0	0	0	1
	0	0	0	0	0	0		0	0	0	0	0	0
	0	0	0	0	0	0		0	0	0	0	0	1
	0	0	0	0	0	0		0	0	0	0	0	1
	0	0	0	0	0	0		0	0	0	0	0	1
	0	0	0	0	0	0		0	0	0	0	0	1
	0	0	0	0	0	0		0	0	0	0	0	1
	0	0	0	0	0	0		0	0	0	0	0	0
	0	0	0	0	0	0		0	0	0	0	0	1
	0	0	0	0	0	0		0	0	0	0	0	0
	0	0	0	0	0	0		0	0	0	0	0	0
	0	0	0	0	0	0		0	0	0	0	0	0
	0	0	0	0	0	0		0	0	0	0	0	0
	0	0	0	0	0	0		0	0	0	0	0	0
	0	0	0	0	0	0		0	0	0	0	0	1
	0	0	0	0	0	0		0	0	0	0	0	0
	0	0	0	0	0	0		0	0	0	0	0	0
	0	0	0	0	0	0		0	0	0	0	0	0
	0	0	0	0	0	0		0	0	0	0	0	0
	0	0	0	0	0	0		0	0	0	0	0	1
	0	0	0	0	0	0		0	0	0	0	0	1
	0	0	0	0	0	0		0	0	0	0	0	1
	0	0	0	0	0	0		0	0	0	0	0	1
	0	0	0	0	0	0		0	0	0	0	0	1
	0	0	0	0	0	0		0	0	0	0	0	0
	0	0	0	0	0	0		0	0	0	0	0	1
	0	0	0	0	0	0		0	0	0	0	0	0
	0	0	0	0	0	0		0	0	0	0	0	1
	0	0	0	0	0	0		0	0	0	0	0	1
	0	0	0	0	0	0		0	0	0	0	0	0
	0	0	0	0	0	0		0	0	0	0	0	1
	0	0	0	0	0	0		0	0	1	0	0	0
	0	0	0	0	0	0		0	0	0	0	0	0
	0	0	0	0	0	0		0	0	0	0	0	1
	0	0	0	0	0	0		0	0	0	0	0	1
	0	0	0	0	0	0		0	0	0	0	0	1
	0	0	0	0	0	0		0	0	0	1	0	0
	0	0	0	0	0	0		0	0	1	0	0	1
	0	0	0	0	0	0		0	0	1	0	0	0
	0	0	0	0	0	0		0	0	1	0	0	0
	0	0	0	0	0	0		0	0	0	1	0	0
	0	0	0	0	0	0		0	0	1	0	0	1
	0	0	0	0	0	0		0	0	0	0	0	1
	0	0	0	0	0	0		0	0	1	0	0	0
	0	0	0	0	0	0		0	0	0	0	0	0
	0	0	0	0	0	0		0	0	0	0	0	0
	0	0	0	0	0	0		0	0	0	0	0	0
	0	0	0	0	0	0		0	0	0	1	0	0
	0	0	0	0	0	0		0	0	0	0	0	1
	0	0	0	0	0	1		0	0	1	0	0	0
	0	0	0	0	0	1		0	0	0	0	0	1
	0	0	0	0	0	0		0	0	0	0	0	1
	0	0	0	0	0	0		0	0	1	0	0	0
	0	0	0	0	0	0		0	0	1	0	0	1
	0	0	0	0	0	1		0	0	1	0	0	0
	0	0	0	0	0	1		0	0	1	1	0	0
	0	0	0	0	0	0		0	0	0	0	0	1
	0	0	0	0	0	0		0	0	0	0	0	1
	0	0	0	0	0	0		0	0	0	0	0	0
	0	0	0	0	0	1		0	0	0	0	0	1
	0	0	0	0	0	1		0	0	1	0	0	1
	0	0	0	0	0	0		0	0	0	0	0	1
	0	0	0	0	0	0		0	0	0	0	0	1
	0	0	0	0	0	0		0	0	0	0	0	1
	0	0	0	0	0	0		0	0	0	0	0	1
	0	0	0	0	0	0		0	0	1	1	1	0
	0	0	0	0	0	0		0	0	0	1	0	1
	0	0	0	0	0	0		0	0	0	0	0	1
	0	0	0	0	0	0		0	0	0	0	1	0
	0	0	0	0	0	0		0	0	0	1	1	0
	0	0	0	0	0	0		0	0	0	0	0	0
	0	0	0	0	0	0		0	0	0	0	1	0
	0	0	0	0	0	0		0	0	0	1	1	0
	0	0	0	0	0	0		0	0	0	0	0	0
	0	0	0	0	0	0		0	0	0	0	1	0
	0	0	0	0	0	0		0	0	0	0	1	0
	0	0	0	0	0	0		0	0	0	1	1	0
	0	0	0	0	0	0		0	0	1	0	1	0
	0	0	0	0	0	0		0	0	0	0	0	0
	0	0	0	0	0	0		0	0	0	1	1	0
	0	0	0	0	0	0		0	0	0	1	1	0
	0	0	0	0	0	0		0	0	1	0	1	0
	0	0	0	0	0	0		0	0	0	0	1	0
	0	0	0	0	0	0		0	0	0	0	1	0
	0	0	0	0	0	0		0	0	0	0	1	0
	0	0	0	0	0	0		0	0	0	0	1	0
	0	0	0	0	0	0		0	0	1	0	1	0
	0	0	0	0	0	0		0	0	1	0	0	0
	0	0	0	0	0	0		0	0	1	0	0	0
	0	0	0	0	0	0		0	0	1	0	0	0
	0	0	0	0	0	0		0	0	1	0	0	0
	0	0	0	0	0	0		0	0	1	0	0	0
	0	0	0	0	0	0		0	0	0	0	0	0
	0	0	0	0	0	0		0	0	0	0	0	0
	0	0	0	0	0	0		0	0	0	0	1	0
	0	0	0	0	0	0		0	0	1	0	0	0
	0	0	0	0	0	0		0	0	0	0	0	0
	0	0	0	0	0	0		0	0	0	0	1	0
	0	0	0	0	0	0		0	0	0	0	1	0
	0	0	0	0	0	0		0	0	0	0	1	0
	0	0	0	0	0	0		0	0	0	0	1	0
	0	0	0	0	0	0		0	0	1	0	1	0
	0	0	0	0	0	0		0	0	0	0	1	0
	0	0	0	0	0	0		0	0	0	0	1	0
	0	0	0	0	0	0		0	0	1	0	1	0
	0	0	0	0	0	0		0	0	1	0	1	0
	0	0	0	0	0	0		0	0	1	0	1	0
	0	0	0	0	0	0		0	0	1	0	0	0
	0	0	0	0	0	0		0	0	1	0	0	0
	0	0	0	0	0	0		0	0	0	0	0	0
	0	0	0	0	0	0		0	0	1	0	0	0
	0	0	0	0	0	0		0	0	0	0	0	0
	0	0	0	0	0	0		0	0	0	0	0	0
	0	0	0	0	0	0		0	0	1	0	0	0
	0	0	0	0	0	0		0	0	1	0	0	0
	0	0	0	0	0	0		0	0	1	0	0	0
	0	0	0	0	0	0		0	0	1	0	0	0
	0	0	0	0	0	0		0	0	0	1	0	0
	0	0	0	0	0	0		0	0	0	1	0	0
	0	0	0	0	0	0		0	0	0	0	0	0
	0	0	0	0	0	0		0	0	1	0	0	0
	0	0	0	0	0	0		0	0	0	0	0	0
	0	0	0	0	0	0		0	0	0	1	0	0
	0	0	0	0	0	0		0	0	1	0	0	0
	0	0	0	0	0	0		0	0	1	0	0	0
	0	0	0	0	0	0		0	0	0	1	0	0
	0	0	0	0	0	0		0	0	1	1	0	0
	0	0	0	0	0	0		0	0	1	1	0	0
	0	0	0	0	0	0		0	0	1	1	0	0
	0	0	0	0	0	0		0	0	1	1	0	0
	0	0	0	0	0	0		0	0	1	0	0	0
	0	0	0	0	0	0		0	0	1	0	0	0
	0	0	0	0	0	0		0	0	1	0	0	0
	0	0	0	0	0	0		0	0	1	1	0	0
	0	0	0	0	0	0		0	0	0	0	0	0
	0	0	0	0	0	0		0	0	0	0	0	0
	0	0	0	0	0	0		0	0	1	0	0	0
	0	0	0	0	0	0		0	0	0	0	0	0
	0	0	0	0	0	0		0	0	0	0	0	0
	0	0	0	0	0	0		0	0	1	0	1	0
	0	0	0	0	0	0		0	0	1	0	0	0
	0	0	0	0	0	0		0	0	0	0	0	0
	0	0	0	0	0	0		0	0	0	0	1	1
	0	0	0	0	0	0		0	0	1	1	1	1
	0	0	0	0	0	0		0	0	0	0	0	0
	0	0	0	0	0	0		0	0	0	0	0	0
	0	0	0	0	0	0		0	0	0	0	0	0
	0	0	0	0	0	0		0	0	1	0	0	0
	0	0	0	0	0	0		0	0	0	0	0	1
	0	0	0	0	0	0		0	0	0	0	0	1
	0	0	0	0	0	0		0	0	0	0	0	1
	0	0	0	0	0	0		0	0	0	0	0	0
	0	0	0	0	0	0		0	0	1	0	0	0
	0	0	0	0	0	0		0	0	1	0	0	1
	0	0	0	0	0	0		0	0	0	0	0	1
	0	0	0	0	0	0		0	0	0	0	0	0
	0	0	0	0	0	0		0	0	0	0	0	1
	0	0	0	0	0	0		0	0	1	0	0	0
	0	0	0	0	0	0		0	0	1	0	0	1
	0	0	0	0	0	0		0	0	0	0	0	0
	0	0	0	0	0	0		0	0	0	1	0	1
	0	0	0	0	0	0		0	0	1	0	0	0
	0	0	0	0	0	0		0	0	0	0	0	0
	0	0	0	0	0	0		0	0	0	0	0	1
	0	0	0	0	0	0		0	0	1	0	0	0
	0	0	0	0	0	0		0	0	0	0	0	0
	0	0	0	0	0	0		0	0	1	0	0	0
	0	0	0	0	0	0		0	0	1	0	0	0
	0	0	0	0	0	0		0	0	1	0	0	0
	0	0	0	0	0	0		0	0	0	0	0	0
	0	0	0	0	0	0		0	0	0	0	0	0
	0	0	0	0	0	0		0	0	0	0	0	0
	0	0	0	0	0	0		0	0	0	0	0	0
	0	0	0	0	0	0		0	0	0	0	0	0
	0	0	0	0	0	0		0	0	0	0	0	0
	0	0	0	0	0	0		0	0	0	0	0	0
	0	0	0	0	0	0		0	0	0	0	0	0
	0	0	0	0	0	0		0	0	0	0	0	0
	0	0	0	0	0	0		0	0	0	0	0	0
	0	0	0	0	0	0		0	0	0	0	0	0
	0	0	0	0	0	0		0	0	0	0	0	0
	0	0	0	0	0	0		0	0	0	0	0	0
	0	0	0	0	0	0		0	0	0	0	0	0
	0	0	0	0	0	0		0	0	0	0	0	0
	0	0	0	0	0	0		0	0	0	0	0	0
	0	0	0	0	0	0		0	0	0	0	0	0
	0	0	0	0	0	0		0	0	0	0	1	1
	0	0	0	0	0	0		0	0	0	0	0	0
	0	0	0	0	0	0		0	0	0	0	0	0
	0	0	0	0	0	0		0	0	0	0	0	0
	0	0	0	0	0	1		0	0	0	0	0	0
	0	0	0	0	0	0		0	0	0	0	0	0
	0	0	0	0	0	0		0	0	0	0	0	0
	0	0	0	0	0	0		0	0	0	0	0	0
	0	0	0	0	0	0		0	0	0	0	0	0
	0	0	0	0	0	0		0	0	0	0	0	0
	0	0	0	0	0	0		0	0	0	0	1	0
	0	0	0	0	0	0		0	0	0	0	0	0
	0	0	0	0	0	1		0	0	0	0	0	0
	0	0	0	0	0	0		0	0	0	0	1	0
	0	0	0	0	0	0		0	0	1	0	0	1
	0	0	0	0	0	0		0	0	0	0	0	1
	0	0	0	0	0	0		0	0	0	0	0	1
	0	0	0	0	0	0		0	0	0	0	0	0
	0	0	0	0	0	0		0	0	0	0	0	0
	0	0	0	0	0	1		0	0	1	0	0	1
	0	0	0	0	0	1		0	0	1	0	0	0
	0	0	0	0	0	0		0	0	0	0	0	0
	0	0	0	0	0	0		0	0	0	0	0	0
	0	0	0	0	0	0		0	0	1	0	1	0
	0	0	0	0	0	0		0	0	0	0	0	0
	0	0	0	0	0	0		0	0	1	0	0	0
	0	0	0	0	0	0		0	0	1	0	0	0
	0	0	0	0	0	0		0	0	0	0	0	0
	0	0	0	0	0	0		0	0	0	0	0	0
	0	0	0	0	0	0		0	0	0	0	0	0
	0	0	0	0	0	0		0	0	1	0	0	0
	0	0	0	0	0	0		0	0	0	0	0	0
	0	0	0	0	0	0		0	0	0	0	0	0
	0	0	0	0	0	0		0	0	0	0	0	0
	0	0	0	0	0	0		0	0	0	0	1	0
	0	0	0	0	0	0		0	0	0	0	0	0
	0	0	0	0	0	0		0	0	0	0	0	1
	0	0	0	0	0	0		0	0	0	0	0	1
	0	0	0	0	0	0		0	0	0	0	1	0
	0	0	0	0	0	0		0	0	1	0	1	0
	0	0	0	0	0	0		0	0	0	0	0	1
	0	0	0	0	0	1		0	0	0	0	0	0
	0	0	0	0	0	0		0	0	0	0	0	1
	0	0	0	0	0	0		0	0	0	0	0	0
	0	0	0	0	0	0		0	0	0	0	0	0
	0	0	0	0	0	0		0	0	0	0	0	0
	0	0	0	0	0	0		0	0	0	0	0	0
	0	0	0	0	0	0		0	0	0	0	0	1
	0	0	0	0	0	0		0	0	0	0	0	0
	0	0	0	0	0	0		0	0	0	0	0	0
	0	0	0	0	0	0		0	0	0	0	1	0
	0	0	0	0	0	0		0	0	0	0	1	0
	0	0	0	0	0	0		0	0	1	0	0	0
	0	0	0	0	0	0		0	0	0	0	1	0
	0	0	0	0	0	0		0	0	0	0	0	0
	0	0	0	0	0	0		0	0	0	0	0	0
	0	0	0	0	0	0		0	0	1	0	1	0
	0	0	0	0	0	0		0	0	0	0	1	0
	0	0	0	0	0	0		0	0	1	0	1	0
	0	0	0	0	0	0		0	0	1	0	0	0
	0	0	0	0	0	0		0	0	0	0	1	0
	0	0	0	0	0	0		0	0	1	0	1	0
	0	0	0	0	0	0		0	0	0	0	1	0
	0	0	0	0	0	0		0	0	0	0	1	0
	0	0	0	0	0	0		0	0	1	0	0	0
	0	0	0	0	0	0		0	0	0	0	0	0
	0	0	0	0	0	0		0	0	0	0	0	1
	0	0	0	0	0	0		0	0	0	0	0	0
	0	0	0	0	0	0		0	0	0	0	0	0
	0	0	0	0	0	0		0	0	0	0	0	0
	0	0	0	0	0	0		0	0	0	0	0	0
	0	0	0	0	0	0		0	0	0	0	1	0
	0	0	0	0	0	0		0	0	0	0	1	0
	0	0	0	0	0	0		0	0	0	0	1	1
	0	0	0	0	0	0		0	0	0	0	1	1
	0	0	0	0	0	0		0	0	0	0	0	0
	0	0	0	0	0	0		0	0	0	0	0	1
	0	0	0	0	0	0		0	0	0	0	0	0
	0	0	0	0	0	0		0	0	0	0	0	0
	0	0	0	0	0	0		0	0	0	0	0	0
	0	0	0	0	0	0		0	0	0	0	0	0
	0	0	0	0	0	0		0	0	0	0	0	0
	0	0	0	0	0	0		0	0	0	0	0	0
	0	0	0	0	0	0		0	0	0	0	0	0
	0	0	0	0	0	0		0	0	0	0	0	0
	0	0	0	0	0	0		0	0	0	0	0	0
	0	0	0	0	0	0		0	0	0	0	0	0
	0	0	0	0	0	0		0	0	0	0	0	1
	0	0	0	0	0	0		0	0	0	0	0	1
	0	0	0	0	0	0		0	0	0	0	0	1
	0	0	0	0	0	0		0	0	0	0	0	1
	0	0	0	0	0	1		0	0	0	0	0	1
	0	0	0	0	0	0		0	0	0	0	0	1
	0	0	0	0	0	0		0	0	0	0	0	1
	0	0	0	0	0	0		0	0	0	0	0	1
	0	0	0	0	0	0		0	0	0	0	0	1
	0	0	0	0	0	0		0	0	0	0	0	0
	0	0	0	0	0	0		0	0	0	0	1	1
	0	0	0	0	0	0		0	0	0	0	0	1
	0	0	0	0	0	0		0	0	0	0	0	1
	0	0	0	0	0	0		0	0	0	0	0	1
	0	0	0	0	0	0		0	0	0	0	0	0
	0	0	0	0	0	0		0	0	0	0	0	1
	0	0	0	0	0	1		0	0	0	0	0	0
	0	0	0	0	0	0		0	0	0	0	0	0
	0	0	0	0	0	0		0	0	0	0	1	0
	0	0	0	0	0	0		0	0	0	0	0	0
	0	0	0	0	0	0		0	0	0	0	0	0
	0	0	0	0	0	0		0	0	0	0	0	0
	0	0	0	0	0	0		0	0	0	0	0	0
	0	0	0	0	0	0		0	0	0	0	0	0
	0	0	0	0	0	0		0	0	0	0	0	0
	0	0	0	0	0	0		0	0	0	0	1	0
	0	0	0	0	0	0		0	0	0	0	0	0
	0	0	0	0	0	0		0	0	0	0	0	0
	0	0	0	0	0	0		0	0	0	0	1	0
	0	0	0	0	0	0		0	0	0	0	0	1
	0	0	0	0	0	0		0	0	0	0	1	0
	0	0	0	0	0	1		0	0	0	0	0	0
	0	0	0	0	0	1		0	0	0	0	1	0
	0	0	0	0	0	0		0	0	0	0	0	0
	0	0	0	0	0	0		0	0	0	0	0	1
	0	0	0	0	0	0		0	0	0	0	0	1
	0	0	0	0	0	0		0	0	0	0	1	1
	0	0	0	0	0	0		0	0	0	0	0	1
	0	0	0	0	0	0		0	0	1	0	2	0
	0	0	0	0	0	0		0	0	1	0	2	0
	0	0	0	0	0	1		0	0	0	0	0	1
	0	0	0	0	0	0		0	0	1	0	0	1
	0	0	0	0	0	0		0	0	0	0	0	0
	0	0	0	0	0	0		0	0	1	0	0	1
	0	0	0	0	0	0		0	0	1	0	0	1
	0	0	0	0	0	0		0	0	1	0	1	0
	0	0	0	0	0	0		0	0	1	0	1	1
	0	0	0	0	0	0		0	0	1	0	0	1
	0	0	0	0	0	0		0	0	0	0	1	1
	0	0	0	0	0	0		0	0	0	0	1	1
	0	0	0	0	0	0		0	0	0	0	1	1
	0	0	0	0	0	0		0	0	0	0	1	1
	0	0	0	0	0	0		0	0	1	0	1	1
	0	0	0	0	0	0		0	0	0	0	1	1
	0	0	0	0	0	0		0	0	0	0	0	1
	0	0	0	0	0	0		0	0	0	0	0	1
	0	0	0	0	0	0		0	0	1	0	0	0
	0	0	0	0	0	0		0	0	1	0	1	0
	0	0	0	0	0	0		0	0	1	0	0	1
	0	0	0	0	0	0		0	0	0	0	0	0
	0	0	0	0	0	0		0	0	0	0	0	1
	0	0	0	0	0	0		0	0	0	0	0	1
	0	0	0	0	0	0		0	0	0	0	1	1
	0	0	0	0	0	0		0	0	0	0	1	0
	0	0	0	0	0	0		0	0	0	0	0	1
	0	0	0	0	0	0		0	0	1	0	0	1
	0	0	0	0	0	0		0	0	0	0	0	0
	0	0	0	0	0	0		0	0	0	0	0	0
	0	0	0	0	0	0		0	0	0	0	0	0
	0	0	0	0	0	0		0	0	1	0	0	1
	0	0	0	0	0	0		0	0	0	0	1	0
	0	0	0	0	0	0		0	0	0	0	0	0
	0	0	0	0	0	0		0	0	1	0	1	0
	0	0	0	0	0	0		0	0	1	0	1	1
	0	0	0	0	0	0		0	0	1	0	1	1
	0	0	0	0	0	0		0	0	1	0	0	1
	0	0	0	0	0	0		0	0	0	0	0	0
	0	0	0	0	0	0		0	0	1	0	0	1
	0	0	0	0	0	0		0	0	0	0	0	0
	0	0	0	0	0	0		0	0	1	0	0	1
	0	0	0	0	0	0		0	0	1	0	0	0
	0	0	0	0	0	0		0	0	1	0	0	1
	0	0	0	0	0	0		0	0	0	0	0	1
	0	0	0	0	0	0		0	0	1	0	0	1
	0	0	0	0	0	0		0	0	1	0	0	0
	0	0	0	0	0	0		0	0	0	0	0	0
	0	0	0	0	0	0		0	0	1	0	0	1
	0	0	0	0	0	0		0	0	0	0	0	1
	0	0	0	0	0	0		0	0	1	0	0	1
	0	0	0	0	0	0		0	0	0	0	0	0
	0	0	0	0	0	0		0	0	1	0	0	1
	0	0	0	0	0	0		0	0	0	0	0	0
	0	0	0	0	0	0		0	0	0	0	0	0
	0	0	0	0	0	0		0	0	0	0	0	0
	0	0	0	0	0	0		0	0	1	0	0	1
	0	0	0	0	0	0		0	0	0	0	0	0
	0	0	0	0	0	0		0	0	1	0	0	1
	0	0	0	0	0	0		0	0	0	1	0	1
	0	0	0	0	0	0		0	0	1	0	0	0
	0	0	0	0	0	0		0	0	0	0	0	0
	0	0	0	0	0	0		0	0	0	0	0	0
	0	0	0	0	0	0		0	0	0	0	0	0
	0	0	0	0	0	0		0	0	0	0	0	0
	0	0	0	0	0	0		0	0	0	0	0	0
	0	0	0	0	0	0		0	0	0	0	0	0
	0	0	0	0	0	0		0	0	1	1	0	0
	0	0	0	0	0	0		0	0	0	0	0	0
	0	0	0	0	0	0		0	0	0	0	0	0
	0	0	0	0	0	0		0	0	0	0	0	0
	0	0	0	0	0	0		0	0	0	0	0	1
	0	0	0	0	0	0		0	0	0	0	0	0
	0	0	0	0	0	0		0	0	0	0	0	0
	0	0	0	0	0	0		0	0	0	0	0	0
	0	0	0	0	0	0		0	0	0	0	0	1
	0	0	0	0	0	0		0	0	0	0	0	0
	0	0	0	0	0	0		0	0	0	0	0	0
	0	0	0	0	0	0		0	0	0	0	0	0
	0	0	0	0	0	0		0	0	0	1	0	0
	0	0	0	0	0	0		0	0	0	0	0	1
	0	0	0	0	0	0		0	0	0	0	0	1
	0	0	0	0	0	0		0	0	0	0	0	0
	0	0	0	0	0	0		0	0	0	0	0	0
	0	0	0	0	0	0		0	0	0	0	0	0
	0	0	0	0	0	0		0	0	0	0	0	0
	0	0	0	0	0	0		0	0	0	0	0	0
	0	0	0	0	0	0		0	0	0	0	0	0
	0	0	0	0	0	0		0	0	0	0	0	0
	0	0	0	0	0	0		0	0	0	0	0	0
	0	0	0	0	0	0		0	0	0	0	0	0
	0	0	0	0	0	0		0	0	0	0	0	0
	0	0	0	0	0	0		0	0	0	0	0	0
	0	0	0	0	0	0		0	0	0	0	0	1
	0	0	0	0	0	0		0	0	0	0	0	1
	0	0	0	0	0	0		0	0	0	0	0	0
	0	0	0	0	0	0		0	0	0	0	0	1
	0	0	0	0	0	0		0	0	0	0	0	1
	0	0	0	0	0	0		0	0	0	0	0	0
	0	0	0	0	0	0		0	0	0	0	0	1
	0	0	0	0	0	0		0	0	0	0	0	0
	0	0	0	0	0	0		0	0	0	0	0	1
	0	0	0	0	0	0		0	0	0	0	0	0
	0	0	0	0	0	0		0	0	0	0	0	1
	0	0	0	0	0	0		0	0	0	0	0	0
	0	0	0	0	0	0		0	0	0	0	0	1
	0	0	0	0	0	0		0	0	0	0	0	1
	0	0	0	0	0	0		0	0	0	0	0	0
	0	0	0	0	0	0		0	0	0	0	0	0
	0	0	0	0	0	0		0	0	0	0	0	0
	0	0	0	0	0	0		0	0	0	0	0	1
	0	0	0	0	0	0		0	0	0	0	0	0
	0	0	0	0	0	0		0	0	0	0	0	0
	0	0	0	0	0	0		0	0	0	0	0	0
	0	0	0	0	0	0		0	0	0	0	1	0
	0	0	0	0	0	0		0	0	0	0	1	0
	0	0	0	0	0	0		0	0	0	0	0	0
	0	0	0	0	0	0		0	0	0	0	0	0
	0	0	0	0	0	0		0	0	0	0	0	0
	0	0	0	0	0	0		0	0	0	0	0	0
	0	0	0	0	0	0		0	0	0	0	0	0
	0	0	0	0	0	0		0	0	0	0	0	0
	0	0	0	0	0	0		0	0	0	0	1	1
	0	0	0	0	0	0		0	0	0	0	1	1
	0	0	0	0	0	0		0	0	0	0	0	0
	0	0	0	0	0	0		0	0	0	0	0	0
	0	0	0	0	0	0		0	0	0	0	0	0
	0	0	0	0	0	0		0	0	0	0	0	1
	0	0	0	0	0	0		0	0	0	0	0	1
	0	0	0	0	0	0		0	0	0	0	0	0
	0	0	0	0	0	0		0	0	0	0	0	0
	0	0	0	0	0	0		0	0	1	0	0	1
	0	0	0	0	0	0		0	0	1	0	0	1
	0	0	0	0	0	0		0	0	1	0	0	1
	0	0	0	0	0	0		0	0	0	0	1	1
	0	0	0	0	0	0		0	0	0	0	1	0
	0	0	0	0	0	0		0	0	0	0	1	0
	0	0	0	0	0	0		0	0	0	0	1	0
	0	0	0	0	0	0		0	0	0	0	0	1
	0	0	0	0	0	0		0	0	0	0	1	1
	0	0	0	0	0	0		0	0	0	0	1	1
	0	0	0	0	0	0		0	0	0	0	0	1
	0	0	0	0	0	0		0	0	0	0	1	1
	0	0	0	0	0	0		0	0	0	0	0	1
	0	0	0	0	0	0		0	0	0	0	1	0
	0	0	0	0	0	0		0	0	0	0	0	0
	0	0	0	0	0	0		0	0	0	0	1	0
	0	0	0	0	0	0		0	0	0	0	1	0
	0	0	0	0	0	0		0	0	0	0	0	0
	0	0	0	0	0	0		0	0	0	0	1	0
	0	0	0	0	0	0		0	0	0	0	1	0
	0	0	0	0	0	0		0	0	0	0	1	0
	0	0	0	0	0	0		0	0	0	0	1	1
	0	0	0	0	0	0		0	0	0	0	1	0
	0	0	0	0	0	0		0	0	0	0	1	0
	0	0	0	0	0	0		0	0	0	0	1	0
	0	0	0	0	0	0		0	0	0	0	0	0
	0	0	0	0	0	0		0	0	0	0	1	0
	0	0	0	0	0	0		0	0	0	0	1	0
	0	0	0	0	0	0		0	0	0	0	1	0
	0	0	0	0	0	0		0	0	0	0	1	0
	0	0	0	0	0	0		0	0	0	0	1	0
	0	0	0	0	0	0		0	0	0	0	1	1
	0	0	0	0	0	0		0	0	0	1	1	1
	0	0	0	0	0	0		0	0	0	0	0	1
	0	0	0	0	0	0		0	0	0	0	0	1
	0	0	0	0	0	0		0	0	1	0	0	1
	0	0	0	0	0	0		0	0	0	0	0	1
	0	0	0	0	0	0		0	0	0	1	1	1
	0	0	0	0	0	0		0	0	0	0	0	1
	0	0	0	0	0	0		0	0	0	0	0	1
	0	0	0	0	0	0		0	0	0	0	0	0
	0	0	0	0	0	0		0	0	0	0	0	1
	0	0	0	0	0	0		0	0	0	1	0	0
	0	0	0	0	0	0		0	0	0	0	1	0
	0	0	0	0	0	0		0	0	0	0	0	0
	0	0	0	0	0	0		0	0	0	0	0	0
	0	0	0	0	0	0		0	0	0	0	1	0
	0	0	0	0	0	0		0	0	1	0	0	1
	0	0	0	0	0	0		0	0	1	0	1	1
	0	0	0	0	0	0		0	0	0	0	1	0
	0	0	0	0	0	0		0	0	0	1	1	1
	0	0	0	0	0	0		0	0	0	1	1	1
	0	0	0	0	0	0		0	0	0	1	0	0
	0	0	0	0	0	0		0	0	0	0	1	0
	0	0	0	0	0	0		0	0	0	0	1	0
	0	0	0	0	0	0		0	0	0	0	1	0
	0	0	0	0	0	0		0	0	1	0	1	0
	0	0	0	0	0	0		0	0	0	0	1	1
	0	0	0	0	0	0		0	0	1	0	1	1
	0	0	0	0	0	0		0	0	0	0	1	1
	0	0	0	0	0	0		0	0	1	0	1	0
	0	0	0	0	0	0		0	0	0	0	0	1
	0	0	0	0	0	0		0	0	0	0	1	0
	0	0	0	0	0	0		0	0	0	0	1	0
	0	0	0	0	0	0		0	0	1	0	1	0
	0	0	0	0	0	0		0	0	0	0	0	0
	0	0	0	0	0	0		0	0	0	0	0	0
	0	0	0	0	0	0		0	0	0	0	0	0
	0	0	0	0	0	0		0	0	0	0	0	0
	0	0	0	0	0	0		0	0	0	0	0	1
	0	0	0	0	0	0		0	0	0	0	0	0
[truncated: 59,300 more rows]

## Sheet: 6 well Exp 3
								Parental
	0	1	2.5	10	5	20		0	1	2.5	5	10	20
Infected cells	719	402	751	3340	1625	7878		0	0	0	0	0	0
Total	38284	32081	37262	50674	31605	37343		42526	38525	16472	19288	36968	33251
%	0.0187807	0.0125308	0.0201546	0.0659115	0.0514159	0.210963		0	0	0	0	0	0
	Infectious units/uL							Infectious units/uL
Well#	A1	A2	A3	B1	B2	B3	AVG INF	A1	A2	A3	B1	B2	B3	AVG INF
	0	131.903	806.183	659.115	514.159	1054.82	633.235	0	0	0	0	0	0	0
	GHOST HI5 ADA DPI 25							GHOST Parental ADA DPI 25
	ROI_A_Target_I_ObjectCount	ROI_A_Target_I_ObjectCount	ROI_A_Target_I_ObjectCount	ROI_A_Target_I_ObjectCount	ROI_A_Target_I_ObjectCount	ROI_A_Target_I_ObjectCount		ROI_A_Target_I_ObjectCount	ROI_A_Target_I_ObjectCount	ROI_A_Target_I_ObjectCount	ROI_A_Target_I_ObjectCount	ROI_A_Target_I_ObjectCount	ROI_A_Target_I_ObjectCount
	0	0	0	0	0	0		0	0	0	0	0	0
	0	0	0	0	0	1		0	0	0	0	0	0
	0	0	0	0	0	1		0	0	0	0	0	0
	0	0	0	0	0	1		0	0	0	0	0	0
	0	0	0	0	0	1		0	0	0	0	0	0
	0	0	0	0	0	0		0	0	0	0	0	0
	0	0	0	0	0	0		0	0	0	0	0	0
	0	0	0	0	0	0		0	0	0	0	0	0
	0	0	0	0	0	0		0	0	0	0	0	0
	0	0	0	1	0	1		0	0	0	0	0	0
	0	0	0	0	0	0		0	0	0	0	0	0
	0	0	0	0	0	1		0	0	0	0	0	0
	0	0	0	0	0	1		0	0	0	0	0	0
	0	0	0	0	0	1		0	0	0	0	0	0
	0	0	0	0	0	0		0	0	0	0	0	0
	0	0	0	0	0	0		0	0	0	0	0	0
	0	0	0	0	0	1		0	0	0	0	0	0
	0	0	1	0	0	0		0	0	0	0	0	0
	0	0	1	0	0	0		0	0	0	0	0	0
	0	0	1	0	0	0		0	0	0	0	0	0
	0	0	0	0	0	1		0	0	0	0	0	0
	0	0	0	0	0	0		0	0	0	0	0	0
	0	0	0	0	0	0		0	0	0	0	0	0
	0	0	0	0	0	0		0	0	0	0	0	0
	0	0	0	0	0	0		0	0	0	0	0	0
	0	0	0	1	0	0		0	0	0	0	0	0
	0	0	0	0	0	0		0	0	0	0	0	0
	0	0	0	0	0	1		0	0	0	0	0	0
	0	0	0	0	0	0		0	0	0	0	0	0
	0	0	0	0	0	0		0	0	0	0	0	0
	0	0	0	0	0	0		0	0	0	0	0	0
	0	0	0	0	0	0		0	0	0	0	0	0
	0	0	0	0	0	0		0	0	0	0	0	0
	0	0	0	0	0	0		0	0	0	0	0	0
	0	0	0	0	0	0		0	0	0	0	0	0
	0	0	0	0	0	0		0	0	0	0	0	0
	0	0	0	0	0	0		0	0	0	0	0	0
	0	0	0	0	0	0		0	0	0	0	0	0
	0	0	0	0	0	1		0	0	0	0	0	0
	0	0	0	0	0	0		0	0	0	0	0	0
	0	0	0	0	0	0		0	0	0	0	0	0
	0	0	0	0	0	0		0	0	0	0	0	0
	0	0	0	0	0	0		0	0	0	0	0	0
	0	0	0	0	0	0		0	0	0	0	0	0
	0	0	1	0	0	0		0	0	0	0	0	0
	0	0	0	0	0	0		0	0	0	0	0	0
	0	0	0	0	0	0		0	0	0	0	0	0
	0	0	0	0	0	0		0	0	0	0	0	0
	0	0	0	0	0	0		0	0	0	0	0	0
	0	0	0	0	0	0		0	0	0	0	0	0
	0	0	0	0	0	0		0	0	0	0	0	0
	0	0	0	0	0	0		0	0	0	0	0	0
	0	0	0	0	0	0		0	0	0	0	0	0
	0	0	0	0	0	0		0	0	0	0	0	0
	0	0	0	0	0	0		0	0	0	0	0	0
	0	0	0	1	0	0		0	0	0	0	0	0
	0	0	0	0	0	0		0	0	0	0	0	0
	0	0	0	0	0	0		0	0	0	0	0	0
	0	0	0	0	0	0		0	0	0	0	0	0
	0	0	0	0	0	0		0	0	0	0	0	0
	0	0	0	0	0	0		0	0	0	0	0	0
	0	0	0	1	0	0		0	0	0	0	0	0
	0	0	0	0	0	0		0	0	0	0	0	0
	0	0	0	0	0	0		0	0	0	0	0	0
	0	0	1	0	0	1		0	0	0	0	0	0
	0	0	0	0	0	0		0	0	0	0	0	0
	0	0	0	0	0	0		0	0	0	0	0	0
	0	0	0	0	0	0		0	0	0	0	0	0
	0	0	0	0	0	0		0	0	0	0	0	0
	0	0	0	1	0	0		0	0	0	0	0	0
	0	0	0	0	0	0		0	0	0	0	0	0
	0	0	0	0	0	0		0	0	0	0	0	0
	0	0	0	0	0	0		0	0	0	0	0	0
	0	0	0	0	0	0		0	0	0	0	0	0
	0	0	0	0	0	1		0	0	0	0	0	0
	0	0	0	0	0	0		0	0	0	0	0	0
	0	0	0	0	0	0		0	0	0	0	0	0
	0	0	0	0	0	0		0	0	0	0	0	0
	0	0	0	0	0	0		0	0	0	0	0	0
	0	0	0	0	0	0		0	0	0	0	0	0
	0	0	0	0	0	0		0	0	0	0	0	0
	0	0	0	0	0	0		0	0	0	0	0	0
	0	0	0	0	0	0		0	0	0	0	0	0
	0	0	0	0	1	0		0	0	0	0	0	0
	0	0	0	0	0	0		0	0	0	0	0	0
	0	0	0	0	1	0		0	0	0	0	0	0
	0	0	0	0	0	0		0	0	0	0	0	0
	0	0	0	0	0	0		0	0	0	0	0	0
	0	0	0	0	0	0		0	0	0	0	0	0
	0	0	0	0	0	0		0	0	0	0	0	0
	0	0	0	0	1	0		0	0	0	0	0	0
	0	0	0	0	0	0		0	0	0	0	0	0
	0	0	0	0	0	0		0	0	0	0	0	0
	0	0	0	0	1	0		0	0	0	0	0	0
	0	0	0	0	0	0		0	0	0	0	0	0
	0	0	0	0	0	0		0	0	0	0	0	0
	0	0	0	0	1	0		0	0	0	0	0	0
	0	0	0	0	1	0		0	0	0	0	0	0
	0	0	0	0	0	0		0	0	0	0	0	0
	0	0	0	0	1	0		0	0	0	0	0	0
	0	0	0	0	0	0		0	0	0	0	0	0
	0	0	0	0	0	0		0	0	0	0	0	0
	0	0	0	0	0	0		0	0	0	0	0	0
	0	0	0	0	0	0		0	0	0	0	0	0
	0	0	0	0	0	0		0	0	0	0	0	0
	0	0	0	0	0	0		0	0	0	0	0	0
	0	0	0	0	0	0		0	0	0	0	0	0
	0	0	0	0	0	0		0	0	0	0	0	0
	0	0	0	0	0	1		0	0	0	0	0	0
	0	0	0	0	0	0		0	0	0	0	0	0
	0	0	0	0	0	0		0	0	0	0	0	0
	0	0	0	0	0	0		0	0	0	0	0	0
	0	0	0	0	0	0		0	0	0	0	0	0
	0	0	0	0	0	0		0	0	0	0	0	0
	0	0	0	0	0	0		0	0	0	0	0	0
	0	0	0	0	0	0		0	0	0	0	0	0
	0	0	0	0	0	0		0	0	0	0	0	0
	0	0	0	0	0	0		0	0	0	0	0	0
	0	0	0	0	0	0		0	0	0	0	0	0
	0	0	0	0	0	0		0	0	0	0	0	0
	0	0	0	0	0	0		0	0	0	0	0	0
	0	0	0	0	0	0		0	0	0	0	0	0
	0	0	0	0	0	0		0	0	0	0	0	0
	0	0	0	0	0	0		0	0	0	0	0	0
	0	0	0	0	0	0		0	0	0	0	0	0
	0	0	0	0	0	0		0	0	0	0	0	0
	0	0	0	0	0	0		0	0	0	0	0	0
	0	0	0	0	0	0		0	0	0	0	0	0
	0	0	0	0	0	0		0	0	0	0	0	0
	0	0	0	0	0	0		0	0	0	0	0	0
	0	0	0	0	0	0		0	0	0	0	0	0
	0	0	0	0	0	0		0	0	0	0	0	0
	0	0	0	0	0	0		0	0	0	0	0	0
	0	0	0	0	0	0		0	0	0	0	0	0
	0	0	0	0	0	0		0	0	0	0	0	0
	0	0	0	0	0	0		0	0	0	0	0	0
	0	0	0	0	0	0		0	0	0	0	0	0
	0	0	0	0	0	0		0	0	0	0	0	0
	0	0	0	0	0	0		0	0	0	0	0	0
	0	0	0	0	0	1		0	0	0	0	0	0
	0	0	0	0	0	0		0	0	0	0	0	0
	0	0	0	0	0	0		0	0	0	0	0	0
	0	0	0	0	0	0		0	0	0	0	0	0
	0	0	0	0	0	0		0	0	0	0	0	0
	0	0	0	0	0	0		0	0	0	0	0	0
	0	0	0	0	0	0		0	0	0	0	0	0
	0	0	0	0	0	0		0	0	0	0	0	0
	0	0	0	0	0	0		0	0	0	0	0	0
	0	0	0	0	0	0		0	0	0	0	0	0
	0	0	0	0	0	0		0	0	0	0	0	0
	0	0	0	0	0	0		0	0	0	0	0	0
	0	0	0	0	0	0		0	0	0	0	0	0
	0	0	0	0	0	0		0	0	0	0	0	0
	0	0	0	0	0	0		0	0	0	0	0	0
	0	0	0	0	0	0		0	0	0	0	0	0
	0	0	0	0	0	0		0	0	0	0	0	0
	0	0	0	0	0	0		0	0	0	0	0	0
	0	0	0	0	0	0		0	0	0	0	0	0
	0	0	0	0	0	0		0	0	0	0	0	0
	0	0	0	0	0	0		0	0	0	0	0	0
	0	0	0	0	0	0		0	0	0	0	0	0
	0	0	0	0	0	1		0	0	0	0	0	0
	0	0	0	0	0	0		0	0	0	0	0	0
	0	0	0	0	0	0		0	0	0	0	0	0
	0	0	0	0	0	0		0	0	0	0	0	0
	0	0	0	0	0	0		0	0	0	0	0	0
	0	0	0	0	0	0		0	0	0	0	0	0
	0	0	0	0	0	0		0	0	0	0	0	0
	0	0	0	0	0	0		0	0	0	0	0	0
	0	0	0	0	0	0		0	0	0	0	0	0
	0	0	0	0	0	0		0	0	0	0	0	0
	0	0	0	0	0	0		0	0	0	0	0	0
	0	0	0	0	0	0		0	0	0	0	0	0
	0	0	0	0	0	0		0	0	0	0	0	0
	0	0	0	0	0	0		0	0	0	0	0	0
	0	0	0	0	0	1		0	0	0	0	0	0
	0	0	0	0	0	0		0	0	0	0	0	0
	0	0	0	0	0	0		0	0	0	0	0	0
	0	0	0	0	0	0		0	0	0	0	0	0
	0	0	0	0	0	0		0	0	0	0	0	0
	0	0	0	0	0	0		0	0	0	0	0	0
	0	0	0	0	0	0		0	0	0	0	0	0
	0	0	0	0	0	0		0	0	0	0	0	0
	0	0	0	0	0	0		0	0	0	0	0	0
	0	0	0	0	0	1		0	0	0	0	0	0
	0	0	0	0	0	0		0	0	0	0	0	0
	0	0	0	0	0	0		0	0	0	0	0	0
	0	0	0	0	0	0		0	0	0	0	0	0
	0	0	0	0	0	0		0	0	0	0	0	0
	0	0	0	0	0	1		0	0	0	0	0	0
	0	0	0	0	0	0		0	0	0	0	0	0
	0	0	0	0	0	0		0	0	0	0	0	0
	0	0	0	0	0	0		0	0	0	0	0	0
	0	0	0	0	0	0		0	0	0	0	0	0
	0	0	0	0	0	0		0	0	0	0	0	0
	0	0	0	0	0	1		0	0	0	0	0	0
	0	0	0	0	0	0		0	0	0	0	0	0
	0	0	0	0	0	0		0	0	0	0	0	0
	0	0	0	0	0	0		0	0	0	0	0	0
	0	0	0	0	0	0		0	0	0	0	0	0
	0	0	0	0	0	0		0	0	0	0	0	0
	0	0	0	0	0	0		0	0	0	0	0	0
	0	0	0	0	0	0		0	0	0	0	0	0
	0	0	0	0	0	0		0	0	0	0	0	0
	0	0	0	0	0	0		0	0	0	0	0	0
	0	0	0	0	0	0		0	0	0	0	0	0
	0	0	0	0	0	0		0	0	0	0	0	0
	0	0	0	0	0	0		0	0	0	0	0	0
	0	0	0	0	0	0		0	0	0	0	0	0
	0	0	0	0	0	0		0	0	0	0	0	0
	0	0	0	0	0	0		0	0	0	0	0	0
	0	0	0	0	0	0		0	0	0	0	0	0
	0	0	0	0	0	0		0	0	0	0	0	0
	0	0	0	0	0	0		0	0	0	0	0	0
	0	0	0	0	0	0		0	0	0	0	0	0
	0	0	0	0	0	1		0	0	0	0	0	0
	0	0	0	0	0	0		0	0	0	0	0	0
	0	0	0	0	0	0		0	0	0	0	0	0
	0	0	0	0	0	0		0	0	0	0	0	0
	0	0	0	0	0	0		0	0	0	0	0	0
	0	0	0	0	0	1		0	0	0	0	0	0
	0	0	0	0	0	0		0	0	0	0	0	0
	0	0	0	0	0	0		0	0	0	0	0	0
	0	0	0	0	0	0		0	0	0	0	0	0
	0	0	0	0	0	0		0	0	0	0	0	0
	0	0	0	0	0	0		0	0	0	0	0	0
	0	0	0	0	0	0		0	0	0	0	0	0
	0	0	0	0	0	1		0	0	0	0	0	0
	0	0	0	0	0	0		0	0	0	0	0	0
	0	0	0	0	0	0		0	0	0	0	0	0
	0	0	0	0	0	0		0	0	0	0	0	0
	0	0	0	0	0	0		0	0	0	0	0	0
	0	0	0	0	0	0		0	0	0	0	0	0
	0	0	0	0	0	0		0	0	0	0	0	0
	0	0	0	0	0	0		0	0	0	0	0	0
	0	0	0	0	0	0		0	0	0	0	0	0
	0	0	0	0	0	0		0	0	0	0	0	0
	0	0	0	0	0	0		0	0	0	0	0	0
	0	0	0	0	0	0		0	0	0	0	0	0
	0	0	0	0	0	0		0	0	0	0	0	0
	0	0	0	0	0	0		0	0	0	0	0	0
	0	0	0	0	0	0		0	0	0	0	0	0
	0	0	0	0	0	0		0	0	0	0	0	0
	0	0	0	0	0	0		0	0	0	0	0	0
	0	0	0	0	0	0		0	0	0	0	0	0
	0	0	0	0	0	0		0	0	0	0	0	0
	0	0	0	0	0	0		0	0	0	0	0	0
	0	0	0	0	0	0		0	0	0	0	0	0
	0	0	0	0	0	0		0	0	0	0	0	0
	0	0	0	0	0	0		0	0	0	0	0	0
	0	0	0	0	0	0		0	0	0	0	0	0
	0	0	0	0	0	1		0	0	0	0	0	0
	0	0	0	0	0	0		0	0	0	0	0	0
	0	0	0	0	0	0		0	0	0	0	0	0
	0	0	0	0	0	0		0	0	0	0	0	0
	0	0	0	0	0	1		0	0	0	0	0	0
	0	0	0	0	0	0		0	0	0	0	0	0
	0	0	0	0	0	1		0	0	0	0	0	0
	0	0	0	0	0	0		0	0	0	0	0	0
	0	0	0	0	0	0		0	0	0	0	0	0
	0	0	0	0	0	0		0	0	0	0	0	0
	0	0	0	0	0	0		0	0	0	0	0	0
	0	0	0	0	0	1		0	0	0	0	0	0
	0	0	0	0	0	0		0	0	0	0	0	0
	0	0	0	0	0	0		0	0	0	0	0	0
	0	0	0	0	0	0		0	0	0	0	0	0
	0	0	0	0	0	0		0	0	0	0	0	0
	0	0	0	0	0	0		0	0	0	0	0	0
	0	0	0	0	0	0		0	0	0	0	0	0
	0	0	0	0	0	1		0	0	0	0	0	0
	0	0	0	0	0	1		0	0	0	0	0	0
	0	0	0	0	0	1		0	0	0	0	0	0
	0	0	0	0	0	1		0	0	0	0	0	0
	0	0	0	0	0	1		0	0	0	0	0	0
	0	0	0	0	0	1		0	0	0	0	0	0
	0	0	0	0	0	0		0	0	0	0	0	0
	0	0	0	0	0	1		0	0	0	0	0	0
	0	0	0	0	0	0		0	0	0	0	0	0
	0	0	0	0	0	0		0	0	0	0	0	0
	0	0	0	0	0	0		0	0	0	0	0	0
	0	0	0	0	0	1		0	0	0	0	0	0
	0	0	0	0	1	0		0	0	0	0	0	0
	0	0	0	0	0	0		0	0	0	0	0	0
	0	0	0	0	0	0		0	0	0	0	0	0
	0	0	0	0	0	1		0	0	0	0	0	0
	0	0	0	0	0	1		0	0	0	0	0	0
	0	0	0	1	0	0		0	0	0	0	0	0
	0	0	0	0	0	0		0	0	0	0	0	0
	0	0	0	0	0	0		0	0	0	0	0	0
	0	0	0	0	0	1		0	0	0	0	0	0
	0	0	0	0	0	0		0	0	0	0	0	0
	0	0	0	0	0	1		0	0	0	0	0	0
	0	0	0	0	0	0		0	0	0	0	0	0
	0	0	0	1	0	1		0	0	0	0	0	0
	0	0	0	0	1	1		0	0	0	0	0	0
	0	0	0	0	0	0		0	0	0	0	0	0
	0	0	0	0	0	1		0	0	0	0	0	0
	0	0	0	0	0	0		0	0	0	0	0	0
	0	0	0	0	0	0		0	0	0	0	0	0
	0	0	0	0	0	1		0	0	0	0	0	0
	0	0	0	0	0	1		0	0	0	0	0	0
	0	0	0	0	0	0		0	0	0	0	0	0
	0	0	0	0	0	0		0	0	0	0	0	0
	0	0	0	0	0	0		0	0	0	0	0	0
	0	0	0	0	0	0		0	0	0	0	0	0
	0	0	0	0	0	0		0	0	0	0	0	0
	0	0	0	0	0	1		0	0	0	0	0	0
	0	0	0	0	0	0		0	0	0	0	0	0
	0	0	0	0	0	0		0	0	0	0	0	0
	0	0	0	0	0	1		0	0	0	0	0	0
	0	0	0	0	0	0		0	0	0	0	0	0
	0	0	0	0	0	0		0	0	0	0	0	0
	0	0	0	0	0	0		0	0	0	0	0	0
	0	0	0	1	0	1		0	0	0	0	0	0
	0	0	0	0	0	1		0	0	0	0	0	0
	0	0	0	0	0	0		0	0	0	0	0	0
	0	0	0	0	1	1		0	0	0	0	0	0
	0	0	0	1	0	0		0	0	0	0	0	0
	0	0	0	0	0	0		0	0	0	0	0	0
	0	0	0	0	0	1		0	0	0	0	0	0
	0	0	0	0	0	0		0	0	0	0	0	0
	0	0	0	0	0	1		0	0	0	0	0	0
	0	0	0	0	0	0		0	0	0	0	0	0
	0	0	0	0	0	1		0	0	0	0	0	0
	0	0	0	0	0	1		0	0	0	0	0	0
	0	0	0	0	0	1		0	0	0	0	0	0
	0	0	0	0	0	1		0	0	0	0	0	0
	0	0	0	0	0	1		0	0	0	0	0	0
	0	0	0	0	0	1		0	0	0	0	0	0
	0	0	0	0	0	1		0	0	0	0	0	0
	0	0	0	1	0	1		0	0	0	0	0	0
	0	0	0	1	0	1		0	0	0	0	0	0
	0	0	0	0	0	0		0	0	0	0	0	0
	0	0	0	0	0	1		0	0	0	0	0	0
	0	0	0	0	0	0		0	0	0	0	0	0
	0	0	0	0	0	1		0	0	0	0	0	0
	0	0	0	0	0	0		0	0	0	0	0	0
	0	0	0	1	0	0		0	0	0	0	0	0
	0	0	0	0	0	1		0	0	0	0	0	0
	0	0	0	0	0	0		0	0	0	0	0	0
	0	0	0	0	0	1		0	0	0	0	0	0
	0	0	0	0	0	0		0	0	0	0	0	0
	0	0	0	0	0	1		0	0	0	0	0	0
	0	0	0	0	0	0		0	0	0	0	0	0
	0	0	0	0	0	1		0	0	0	0	0	0
	0	0	0	0	0	0		0	0	0	0	0	0
	0	0	0	0	0	0		0	0	0	0	0	0
	0	0	0	0	0	0		0	0	0	0	0	0
	0	0	0	0	0	1		0	0	0	0	0	0
	0	0	0	0	0	0		0	0	0	0	0	0
	0	0	0	0	0	0		0	0	0	0	0	0
	0	0	0	0	0	0		0	0	0	0	0	0
	0	0	0	1	0	0		0	0	0	0	0	0
	0	0	0	1	0	0		0	0	0	0	0	0
	0	0	0	0	0	1		0	0	0	0	0	0
	0	0	0	0	0	1		0	0	0	0	0	0
	0	0	0	0	0	0		0	0	0	0	0	0
	0	0	0	0	0	1		0	0	0	0	0	0
	0	0	0	0	0	0		0	0	0	0	0	0
	0	0	0	0	0	0		0	0	0	0	0	0
	0	0	0	0	0	0		0	0	0	0	0	0
	0	0	0	0	0	0		0	0	0	0	0	0
	0	0	0	0	0	0		0	0	0	0	0	0
	0	0	0	0	0	0		0	0	0	0	0	0
	0	0	0	1	0	0		0	0	0	0	0	0
	0	0	0	0	0	0		0	0	0	0	0	0
	0	0	0	0	0	0		0	0	0	0	0	0
	0	0	0	0	0	1		0	0	0	0	0	0
	0	0	0	0	0	0		0	0	0	0	0	0
	0	0	0	0	0	0		0	0	0	0	0	0
	0	0	0	0	0	0		0	0	0	0	0	0
	0	0	0	0	0	0		0	0	0	0	0	0
	0	0	0	0	0	0		0	0	0	0	0	0
	0	0	0	1	0	1		0	0	0	0	0	0
	0	0	0	0	0	0		0	0	0	0	0	0
	0	0	0	0	0	0		0	0	0	0	0	0
	0	0	0	1	0	1		0	0	0	0	0	0
	0	0	0	0	0	0		0	0	0	0	0	0
	0	0	0	0	0	0		0	0	0	0	0	0
	0	0	0	0	0	1		0	0	0	0	0	0
	0	0	0	0	0	0		0	0	0	0	0	0
	0	0	0	0	0	0		0	0	0	0	0	0
	0	0	0	1	0	0		0	0	0	0	0	0
	0	0	0	1	0	0		0	0	0	0	0	0
	0	0	0	0	0	0		0	0	0	0	0	0
	0	0	0	0	0	1		0	0	0	0	0	0
	0	0	0	1	0	1		0	0	0	0	0	0
	0	0	0	0	0	0		0	0	0	0	0	0
	0	0	0	1	0	1		0	0	0	0	0	0
	0	0	0	1	0	1		0	0	0	0	0	0
	0	0	0	1	0	1		0	0	0	0	0	0
	0	0	0	0	0	0		0	0	0	0	0	0
	0	0	0	0	0	0		0	0	0	0	0	0
	0	0	0	0	0	1		0	0	0	0	0	0
	0	0	0	0	0	0		0	0	0	0	0	0
	0	0	0	0	0	1		0	0	0	0	0	0
	0	0	0	0	0	0		0	0	0	0	0	0
	0	0	0	1	0	0		0	0	0	0	0	0
	0	0	0	0	0	1		0	0	0	0	0	0
	0	0	0	0	0	0		0	0	0	0	0	0
	0	0	0	1	0	0		0	0	0	0	0	0
	0	0	0	0	0	1		0	0	0	0	0	0
	0	0	0	0	0	0		0	0	0	0	0	0
	0	0	0	0	0	1		0	0	0	0	0	0
	0	0	0	0	0	0		0	0	0	0	0	0
	0	0	0	0	0	1		0	0	0	0	0	0
	0	0	0	0	0	1		0	0	0	0	0	0
	0	0	0	0	0	0		0	0	0	0	0	0
	0	0	0	0	0	0		0	0	0	0	0	0
	0	0	0	0	0	1		0	0	0	0	0	0
	0	0	0	0	0	1		0	0	0	0	0	0
	0	0	0	0	0	0		0	0	0	0	0	0
	0	0	0	0	0	1		0	0	0	0	0	0
	0	0	0	0	0	0		0	0	0	0	0	0
	0	0	0	1	0	1		0	0	0	0	0	0
	0	0	0	0	0	1		0	0	0	0	0	0
	0	0	0	0	0	1		0	0	0	0	0	0
	0	0	0	0	0	1		0	0	0	0	0	0
	0	0	0	0	0	0		0	0	0	0	0	0
	0	0	0	0	0	1		0	0	0	0	0	0
	0	0	0	1	0	0		0	0	0	0	0	0
	0	0	0	0	0	1		0	0	0	0	0	0
	0	0	0	0	0	1		0	0	0	0	0	0
	0	0	0	0	0	1		0	0	0	0	0	0
	0	0	0	0	0	0		0	0	0	0	0	0
	0	0	0	0	0	0		0	0	0	0	0	0
	0	0	0	0	0	0		0	0	0	0	0	0
	0	0	0	0	0	1		0	0	0	0	0	0
	0	0	0	0	0	1		0	0	0	0	0	0
	0	0	0	0	0	0		0	0	0	0	0	0
	0	0	0	0	0	0		0	0	0	0	0	0
	0	0	0	0	0	0		0	0	0	0	0	0
	0	0	0	0	0	1		0	0	0	0	0	0
	0	0	0	0	0	1		0	0	0	0	0	0
	0	0	0	0	0	0		0	0	0	0	0	0
	0	0	0	0	0	0		0	0	0	0	0	0
	0	0	0	1	0	1		0	0	0	0	0	0
	0	0	0	0	0	0		0	0	0	0	0	0
	0	0	0	0	0	0		0	0	0	0	0	0
	0	0	0	0	0	1		0	0	0	0	0	0
	0	0	0	0	0	0		0	0	0	0	0	0
	0	0	0	0	0	0		0	0	0	0	0	0
	0	0	0	0	0	0		0	0	0	0	0	0
	0	0	0	1	0	0		0	0	0	0	0	0
	0	0	0	0	0	0		0	0	0	0	0	0
	0	0	0	0	0	1		0	0	0	0	0	0
	0	0	0	0	0	0		0	0	0	0	0	0
	0	0	0	0	0	0		0	0	0	0	0	0
	0	0	0	0	0	0		0	0	0	0	0	0
	0	0	0	0	0	0		0	0	0	0	0	0
	0	0	0	0	0	0		0	0	0	0	0	0
	0	0	0	0	0	0		0	0	0	0	0	0
	0	0	0	0	0	0		0	0	0	0	0	0
	0	0	0	0	0	0		0	0	0	0	0	0
	0	0	0	0	0	0		0	0	0	0	0	0
	0	0	0	0	0	0		0	0	0	0	0	0
	0	0	0	0	0	0		0	0	0	0	0	0
	0	0	0	0	0	0		0	0	0	0	0	0
	0	0	0	0	0	0		0	0	0	0	0	0
	0	0	0	0	0	1		0	0	0	0	0	0
	0	0	0	0	0	0		0	0	0	0	0	0
	0	0	0	0	0	0		0	0	0	0	0	0
	0	0	0	0	0	0		0	0	0	0	0	0
	0	0	0	0	0	0		0	0	0	0	0	0
	0	0	0	0	0	1		0	0	0	0	0	0
	0	0	0	0	0	0		0	0	0	0	0	0
	0	0	0	0	0	0		0	0	0	0	0	0
	0	0	0	0	0	0		0	0	0	0	0	0
	0	0	0	0	0	0		0	0	0	0	0	0
	0	0	0	0	0	0		0	0	0	0	0	0
	0	0	0	0	0	0		0	0	0	0	0	0
	0	0	0	0	0	0		0	0	0	0	0	0
	0	0	0	0	0	0		0	0	0	0	0	0
	0	0	0	0	0	0		0	0	0	0	0	0
	0	0	0	0	0	0		0	0	0	0	0	0
	0	0	0	0	0	0		0	0	0	0	0	0
	0	0	0	0	0	0		0	0	0	0	0	0
	0	0	0	0	0	0		0	0	0	0	0	0
	0	0	0	0	0	0		0	0	0	0	0	0
	0	0	0	0	0	0		0	0	0	0	0	0
	0	0	0	0	0	1		0	0	0	0	0	0
	0	0	0	0	0	0		0	0	0	0	0	0
	0	0	0	0	0	0		0	0	0	0	0	0
	0	0	0	0	0	0		0	0	0	0	0	0
	0	0	0	0	0	0		0	0	0	0	0	0
	0	0	0	0	0	0		0	0	0	0	0	0
	0	0	0	0	0	0		0	0	0	0	0	0
	0	0	0	1	0	0		0	0	0	0	0	0
	0	0	0	0	0	0		0	0	0	0	0	0
	0	0	0	0	0	0		0	0	0	0	0	0
	0	0	0	0	0	0		0	0	0	0	0	0
	0	0	0	0	0	0		0	0	0	0	0	0
	0	0	0	0	0	0		0	0	0	0	0	0
	0	0	0	0	0	0		0	0	0	0	0	0
	0	0	0	0	0	0		0	0	0	0	0	0
	0	0	0	0	0	0		0	0	0	0	0	0
	0	0	0	0	0	1		0	0	0	0	0	0
	0	0	0	0	0	0		0	0	0	0	0	0
	0	0	0	0	0	0		0	0	0	0	0	0
	0	0	0	1	0	0		0	0	0	0	0	0
	0	0	0	0	0	0		0	0	0	0	0	0
	0	0	0	0	0	0		0	0	0	0	0	0
	0	0	0	0	0	0		0	0	0	0	0	0
	0	0	0	0	0	0		0	0	0	0	0	0
	0	0	0	0	0	0		0	0	0	0	0	0
	0	0	0	0	0	0		0	0	0	0	0	0
	0	0	0	0	0	0		0	0	0	0	0	0
	0	0	0	0	0	0		0	0	0	0	0	0
	0	0	0	0	0	0		0	0	0	0	0	0
	0	0	0	0	0	0		0	0	0	0	0	0
	0	0	0	0	0	0		0	0	0	0	0	0
	0	0	0	0	0	0		0	0	0	0	0	0
	0	0	0	0	0	0		0	0	0	0	0	0
	0	0	0	0	0	0		0	0	0	0	0	0
	0	0	0	0	0	0		0	0	0	0	0	0
	0	0	0	1	0	0		0	0	0	0	0	0
	0	0	0	0	0	0		0	0	0	0	0	0
	0	0	0	0	0	0		0	0	0	0	0	0
	0	0	0	0	0	0		0	0	0	0	0	0
	0	0	0	0	0	0		0	0	0	0	0	0
	0	0	0	0	0	0		0	0	0	0	0	0
	0	0	0	0	0	0		0	0	0	0	0	0
	0	0	0	0	0	0		0	0	0	0	0	0
	0	0	0	1	0	0		0	0	0	0	0	0
	0	0	0	1	0	0		0	0	0	0	0	0
	0	0	0	0	0	0		0	0	0	0	0	0
	0	0	0	0	0	0		0	0	0	0	0	0
	0	0	0	1	0	0		0	0	0	0	0	0
	0	0	0	0	0	0		0	0	0	0	0	0
	0	0	0	0	0	0		0	0	0	0	0	0
	0	0	0	0	0	0		0	0	0	0	0	0
	0	0	0	0	0	0		0	0	0	0	0	0
	0	0	0	0	0	0		0	0	0	0	0	0
	0	0	0	0	0	1		0	0	0	0	0	0
	0	0	0	0	0	0		0	0	0	0	0	0
	0	0	0	0	0	0		0	0	0	0	0	0
	0	0	0	0	0	0		0	0	0	0	0	0
	0	0	0	0	0	0		0	0	0	0	0	0
	0	0	0	0	0	0		0	0	0	0	0	0
	0	0	0	0	0	0		0	0	0	0	0	0
	0	0	0	0	0	0		0	0	0	0	0	0
	0	0	0	0	0	0		0	0	0	0	0	0
	0	0	0	0	0	0		0	0	0	0	0	0
	0	0	0	0	0	0		0	0	0	0	0	0
	0	0	0	0	0	0		0	0	0	0	0	0
	0	0	0	0	0	0		0	0	0	0	0	0
	0	0	0	0	0	0		0	0	0	0	0	0
	0	0	0	0	0	0		0	0	0	0	0	0
	0	0	0	0	0	0		0	0	0	0	0	0
	0	0	0	0	0	0		0	0	0	0	0	0
	0	0	0	0	0	0		0	0	0	0	0	0
	0	0	0	0	0	0		0	0	0	0	0	0
	0	0	0	0	0	0		0	0	0	0	0	0
	0	0	0	0	0	0		0	0	0	0	0	0
	0	0	0	0	0	0		0	0	0	0	0	0
	0	0	0	0	0	0		0	0	0	0	0	0
	0	0	0	0	0	0		0	0	0	0	0	0
	0	0	0	0	0	0		0	0	0	0	0	0
	0	0	0	0	0	0		0	0	0	0	0	0
	0	0	0	0	0	0		0	0	0	0	0	0
	0	0	0	0	0	0		0	0	0	0	0	0
	0	0	0	0	0	0		0	0	0	0	0	0
	0	0	0	0	0	0		0	0	0	0	0	0
	0	0	0	0	0	0		0	0	0	0	0	0
	0	0	0	0	0	0		0	0	0	0	0	0
	0	0	0	0	0	0		0	0	0	0	0	0
	0	0	0	0	0	0		0	0	0	0	0	0
	0	0	0	0	0	0		0	0	0	0	0	0
	0	0	0	0	0	0		0	0	0	0	0	0
	0	0	0	0	0	1		0	0	0	0	0	0
	0	0	0	0	0	0		0	0	0	0	0	0
	0	0	0	0	0	0		0	0	0	0	0	0
	0	0	0	0	0	0		0	0	0	0	0	0
	0	0	0	0	0	0		0	0	0	0	0	0
	0	0	0	0	0	0		0	0	0	0	0	0
	0	0	0	0	0	0		0	0	0	0	0	0
	0	0	0	0	0	0		0	0	0	0	0	0
	0	0	0	0	0	0		0	0	0	0	0	0
	0	0	0	0	0	1		0	0	0	0	0	0
	0	0	0	0	0	1		0	0	0	0	0	0
	0	0	0	0	1	0		0	0	0	0	0	0
	0	0	0	0	1	0		0	0	0	0	0	0
	0	0	0	0	0	0		0	0	0	0	0	0
	0	0	0	0	0	0		0	0	0	0	0	0
	0	0	0	0	0	0		0	0	0	0	0	0
	0	0	0	0	0	0		0	0	0	0	0	0
	0	0	0	0	0	0		0	0	0	0	0	0
	0	0	0	0	1	0		0	0	0	0	0	0
	0	0	0	0	0	1		0	0	0	0	0	0
	0	0	0	0	0	0		0	0	0	0	0	0
	0	0	0	0	1	0		0	0	0	0	0	0
	0	0	0	0	0	1		0	0	0	0	0	0
	0	0	0	0	0	1		0	0	0	0	0	0
	0	0	0	0	0	0		0	0	0	0	0	0
	0	0	0	0	1	1		0	0	0	0	0	0
	0	0	0	0	0	0		0	0	0	0	0	0
	0	0	0	0	0	0		0	0	0	0	0	0
	0	0	0	0	0	0		0	0	0	0	0	0
	0	0	0	0	1	0		0	0	0	0	0	0
	0	0	0	0	0	0		0	0	0	0	0	0
	0	0	0	0	1	0		0	0	0	0	0	0
	0	0	0	0	1	0		0	0	0	0	0	0
	0	0	0	0	0	0		0	0	0	0	0	0
	0	0	0	0	0	1		0	0	0	0	0	0
	0	0	0	0	0	0		0	0	0	0	0	0
	0	0	0	0	0	0		0	0	0	0	0	0
	0	0	0	0	0	1		0	0	0	0	0	0
	0	0	0	0	0	0		0	0	0	0	0	0
	0	0	0	0	0	0		0	0	0	0	0	0
	0	0	0	0	0	1		0	0	0	0	0	0
	0	0	0	0	1	0		0	0	0	0	0	0
	0	0	0	0	0	0		0	0	0	0	0	0
	0	0	0	0	0	0		0	0	0	0	0	0
	0	0	0	0	1	1		0	0	0	0	0	0
	0	0	0	0	1	0		0	0	0	0	0	0
	0	0	0	0	0	0		0	0	0	0	0	0
	0	0	0	0	1	0		0	0	0	0	0	0
	0	0	0	0	1	1		0	0	0	0	0	0
	0	0	0	0	0	0		0	0	0	0	0	0
	0	0	0	0	0	0		0	0	0	0	0	0
	0	0	0	0	0	0		0	0	0	0	0	0
	0	0	0	0	0	1		0	0	0	0	0	0
	0	0	0	0	0	1		0	0	0	0	0	0
	0	0	0	0	0	0		0	0	0	0	0	0
	0	0	0	0	0	0		0	0	0	0	0	0
	0	0	0	0	1	1		0	0	0	0	0	0
	0	0	0	0	0	1		0	0	0	0	0	0
	0	0	0	0	0	0		0	0	0	0	0	0
	0	0	0	0	0	0		0	0	0	0	0	0
	0	0	0	0	1	1		0	0	0	0	0	0
	0	0	0	0	0	0		0	0	0	0	0	0
	0	0	0	0	0	0		0	0	0	0	0	0
	0	0	0	0	0	0		0	0	0	0	0	0
	0	0	0	0	2	1		0	0	0	0	0	0
	0	0	0	0	0	0		0	0	0	0	0	0
	0	0	0	0	0	1		0	0	0	0	0	0
	0	0	0	0	0	0		0	0	0	0	0	0
	0	0	0	0	0	0		0	0	0	0	0	0
	0	0	0	0	0	1		0	0	0	0	0	0
	0	0	0	0	0	0		0	0	0	0	0	0
	0	0	0	0	0	1		0	0	0	0	0	0
	0	0	0	0	0	0		0	0	0	0	0	0
	0	0	0	0	0	0		0	0	0	0	0	0
	0	0	0	0	0	1		0	0	0	0	0	0
	0	0	0	0	0	0		0	0	0	0	0	0
	0	0	0	0	0	0		0	0	0	0	0	0
	0	0	0	0	0	1		0	0	0	0	0	0
	0	0	0	0	0	0		0	0	0	0	0	0
	0	0	0	0	0	0		0	0	0	0	0	0
	0	0	0	0	0	0		0	0	0	0	0	0
	0	0	0	0	0	0		0	0	0	0	0	0
	0	0	0	0	0	0		0	0	0	0	0	0
	0	0	0	0	0	2		0	0	0	0	0	0
	0	0	0	0	0	0		0	0	0	0	0	0
	0	0	0	0	0	0		0	0	0	0	0	0
	0	0	0	0	1	0		0	0	0	0	0	0
	0	0	0	1	0	0		0	0	0	0	0	0
	0	0	0	0	0	0		0	0	0	0	0	0
	0	0	0	0	1	0		0	0	0	0	0	0
	0	0	0	0	1	0		0	0	0	0	0	0
	0	0	0	0	0	0		0	0	0	0	0	0
	0	0	0	0	1	0		0	0	0	0	0	0
	0	0	0	0	0	0		0	0	0	0	0	0
	0	0	0	0	0	0		0	0	0	0	0	0
	0	0	0	0	0	0		0	0	0	0	0	0
	0	0	0	0	1	0		0	0	0	0	0	0
	0	0	0	0	0	0		0	0	0	0	0	0
	0	0	0	0	0	0		0	0	0	0	0	0
	0	0	0	0	0	1		0	0	0	0	0	0
	0	0	0	0	1	0		0	0	0	0	0	0
	0	0	0	0	1	0		0	0	0	0	0	0
	0	0	0	0	0	0		0	0	0	0	0	0
	0	0	0	0	1	0		0	0	0	0	0	0
	0	0	0	0	1	0		0	0	0	0	0	0
	0	0	0	0	1	0		0	0	0	0	0	0
	0	0	0	0	0	0		0	0	0	0	0	0
	0	0	0	0	0	0		0	0	0	0	0	0
	0	0	0	0	1	0		0	0	0	0	0	0
	0	0	0	0	0	0		0	0	0	0	0	0
	0	0	0	0	0	0		0	0	0	0	0	0
	0	0	0	0	0	1		0	0	0	0	0	0
	0	0	0	0	0	0		0	0	0	0	0	0
	0	0	0	0	1	1		0	0	0	0	0	0
	0	0	0	0	1	0		0	0	0	0	0	0
	0	0	0	0	0	0		0	0	0	0	0	0
	0	0	0	0	0	0		0	0	0	0	0	0
	0	0	0	0	0	0		0	0	0	0	0	0
	0	0	0	0	1	0		0	0	0	0	0	0
	0	0	0	0	0	0		0	0	0	0	0	0
	0	0	0	0	0	1		0	0	0	0	0	0
	0	0	0	0	0	0		0	0	0	0	0	0
	0	0	0	0	0	1		0	0	0	0	0	0
	0	0	0	0	1	0		0	0	0	0	0	0
	0	0	0	0	0	0		0	0	0	0	0	0
	0	0	0	0	0	0		0	0	0	0	0	0
	0	0	0	0	0	0		0	0	0	0	0	0
	0	0	0	0	0	1		0	0	0	0	0	0
	0	0	0	0	0	1		0	0	0	0	0	0
	0	0	0	0	0	0		0	0	0	0	0	0
	0	0	0	0	0	1		0	0	0	0	0	0
	0	0	0	0	0	0		0	0	0	0	0	0
	0	0	0	0	0	0		0	0	0	0	0	0
	0	0	0	0	0	0		0	0	0	0	0	0
	0	0	0	0	0	0		0	0	0	0	0	0
	0	0	0	0	0	0		0	0	0	0	0	0
	0	0	0	0	0	0		0	0	0	0	0	0
	0	0	0	0	0	1		0	0	0	0	0	0
	0	0	0	0	0	0		0	0	0	0	0	0
	0	0	0	0	0	1		0	0	0	0	0	0
	0	0	0	0	0	0		0	0	0	0	0	0
	0	0	0	0	0	0		0	0	0	0	0	0
	0	0	0	0	0	0		0	0	0	0	0	0
	0	0	0	0	0	0		0	0	0	0	0	0
	0	0	0	0	0	0		0	0	0	0	0	0
	0	0	0	0	0	0		0	0	0	0	0	0
	0	0	0	0	0	0		0	0	0	0	0	0
	0	0	0	0	0	1		0	0	0	0	0	0
	0	0	0	0	0	0		0	0	0	0	0	0
	0	0	0	0	0	0		0	0	0	0	0	0
	0	0	0	0	0	1		0	0	0	0	0	0
	0	0	0	0	0	1		0	0	0	0	0	0
	0	0	0	0	0	1		0	0	0	0	0	0
	0	0	0	0	0	0		0	0	0	0	0	0
	0	0	0	0	0	1		0	0	0	0	0	0
	0	0	0	0	0	0		0	0	0	0	0	0
	0	0	0	0	0	1		0	0	0	0	0	0
	0	0	0	0	0	1		0	0	0	0	0	0
	0	0	0	0	0	1		0	0	0	0	0	0
	0	0	0	0	0	0		0	0	0	0	0	0
	0	0	0	0	0	0		0	0	0	0	0	0
	0	0	0	0	0	0		0	0	0	0	0	0
	0	0	0	0	0	1		0	0	0	0	0	0
	0	0	0	0	0	0		0	0	0	0	0	0
	0	0	0	0	0	0		0	0	0	0	0	0
	0	0	0	0	0	0		0	0	0	0	0	0
	0	0	0	0	0	0		0	0	0	0	0	0
	0	0	0	0	0	0		0	0	0	0	0	0
	0	0	0	0	0	0		0	0	0	0	0	0
	0	0	0	0	0	0		0	0	0	0	0	0
	0	0	0	0	0	0		0	0	0	0	0	0
	0	0	0	0	0	0		0	0	0	0	0	0
	0	0	0	0	0	0		0	0	0	0	0	0
	0	0	0	0	0	0		0	0	0	0	0	0
	0	0	0	0	0	0		0	0	0	0	0	0
	0	0	0	0	0	1		0	0	0	0	0	0
	0	0	0	0	0	0		0	0	0	0	0	0
	0	0	0	0	1	0		0	0	0	0	0	0
	0	0	0	0	0	0		0	0	0	0	0	0
	0	0	0	0	0	0		0	0	0	0	0	0
	0	0	0	0	1	0		0	0	0	0	0	0
	0	0	0	0	0	1		0	0	0	0	0	0
	0	0	0	0	0	0		0	0	0	0	0	0
	0	0	0	0	0	0		0	0	0	0	0	0
	0	0	0	0	0	0		0	0	0	0	0	0
	0	0	0	0	0	0		0	0	0	0	0	0
	0	0	0	0	0	0		0	0	0	0	0	0
	0	0	0	0	0	0		0	0	0	0	0	0
	0	0	0	0	0	1		0	0	0	0	0	0
	0	0	0	0	0	1		0	0	0	0	0	0
	0	0	0	0	0	0		0	0	0	0	0	0
	0	0	0	0	0	0		0	0	0	0	0	0
	0	0	0	0	0	1		0	0	0	0	0	0
	0	0	0	0	0	0		0	0	0	0	0	0
	0	0	0	0	0	1		0	0	0	0	0	0
	0	0	0	0	0	0		0	0	0	0	0	0
	0	0	0	0	0	0		0	0	0	0	0	0
	0	0	0	0	0	0		0	0	0	0	0	0
	0	0	0	0	0	1		0	0	0	0	0	0
	0	0	0	0	0	0		0	0	0	0	0	0
	0	0	0	0	0	0		0	0	0	0	0	0
	0	0	0	0	0	0		0	0	0	0	0	0
	0	0	0	0	0	0		0	0	0	0	0	0
	0	0	0	0	0	0		0	0	0	0	0	0
	0	0	0	0	0	1		0	0	0	0	0	0
	0	0	0	0	1	0		0	0	0	0	0	0
	0	0	0	0	0	0		0	0	0	0	0	0
	0	0	0	0	0	0		0	0	0	0	0	0
	0	0	0	0	0	0		0	0	0	0	0	0
	0	0	0	0	0	0		0	0	0	0	0	0
	0	0	0	0	0	0		0	0	0	0	0	0
	0	0	0	0	0	0		0	0	0	0	0	0
	0	0	0	0	0	0		0	0	0	0	0	0
	0	0	0	0	1	1		0	0	0	0	0	0
	0	0	0	0	0	0		0	0	0	0	0	0
	0	0	0	0	0	0		0	0	0	0	0	0
	0	0	0	0	0	1		0	0	0	0	0	0
	0	0	0	0	0	0		0	0	0	0	0	0
	0	0	0	0	1	0		0	0	0	0	0	0
	0	0	0	0	0	0		0	0	0	0	0	0
	0	0	0	0	0	0		0	0	0	0	0	0
	0	0	0	0	1	0		0	0	0	0	0	0
	0	0	0	0	1	0		0	0	0	0	0	0
	0	0	0	0	0	0		0	0	0	0	0	0
	0	0	0	0	0	0		0	0	0	0	0	0
	0	0	0	0	0	0		0	0	0	0	0	0
	0	0	0	0	1	0		0	0	0	0	0	0
	0	0	0	0	0	0		0	0	0	0	0	0
	0	0	0	0	1	0		0	0	0	0	0	0
	0	0	0	0	0	0		0	0	0	0	0	0
	0	0	0	0	0	0		0	0	0	0	0	0
	0	0	0	0	0	0		0	0	0	0	0	0
	0	0	0	0	0	0		0	0	0	0	0	0
	0	0	0	0	0	0		0	0	0	0	0	0
	0	0	0	0	0	0		0	0	0	0	0	0
	0	0	0	0	0	0		0	0	0	0	0	0
	0	0	0	0	1	0		0	0	0	0	0	0
	0	0	0	0	0	0		0	0	0	0	0	0
	0	0	0	0	0	0		0	0	0	0	0	0
	0	0	0	0	1	0		0	0	0	0	0	0
	0	0	0	0	1	0		0	0	0	0	0	0
	0	0	0	0	0	0		0	0	0	0	0	0
	0	0	0	0	0	0		0	0	0	0	0	0
	0	0	0	0	0	0		0	0	0	0	0	0
	0	0	0	0	1	0		0	0	0	0	0	0
	0	0	0	0	0	1		0	0	0	0	0	0
	0	0	0	0	0	0		0	0	0	0	0	0
	0	0	0	0	0	0		0	0	0	0	0	0
	0	0	0	0	0	0		0	0	0	0	0	0
	0	0	0	0	0	0		0	0	0	0	0	0
	0	0	0	0	0	0		0	0	0	0	0	0
	0	0	0	0	0	0		0	0	0	0	0	0
	0	0	0	0	0	0		0	0	0	0	0	0
	0	0	0	0	0	0		0	0	0	0	0	0
	0	0	0	0	0	0		0	0	0	0	0	0
	0	0	0	0	0	0		0	0	0	0	0	0
	0	0	0	0	0	0		0	0	0	0	0	0
	0	0	0	0	0	0		0	0	0	0	0	0
	0	0	0	0	0	0		0	0	0	0	0	0
	0	0	0	0	0	0		0	0	0	0	0	0
	0	0	0	0	0	0		0	0	0	0	0	0
	0	0	0	0	0	0		0	0	0	0	0	0
	0	0	0	0	0	0		0	0	0	0	0	0
	0	0	0	0	0	0		0	0	0	0	0	0
	0	0	0	0	0	0		0	0	0	0	0	0
	0	0	0	0	0	0		0	0	0	0	0	0
	0	0	0	0	0	0		0	0	0	0	0	0
	0	0	0	1	0	0		0	0	0	0	0	0
	0	0	0	0	0	0		0	0	0	0	0	0
	0	0	0	0	0	0		0	0	0	0	0	0
	0	0	0	0	0	0		0	0	0	0	0	0
	0	0	0	0	0	0		0	0	0	0	0	0
	0	0	0	0	0	0		0	0	0	0	0	0
	0	0	0	0	0	1		0	0	0	0	0	0
	0	0	0	0	0	0		0	0	0	0	0	0
	0	0	0	0	0	0		0	0	0	0	0	0
	0	0	0	0	0	1		0	0	0	0	0	0
	0	0	0	0	0	0		0	0	0	0	0	0
	0	0	0	0	0	0		0	0	0	0	0	0
	0	0	0	0	0	1		0	0	0	0	0	0
	0	0	0	0	0	0		0	0	0	0	0	0
	0	0	0	0	0	1		0	0	0	0	0	0
	0	0	0	0	0	0		0	0	0	0	0	0
	0	0	0	0	0	0		0	0	0	0	0	0
	0	0	0	0	0	0		0	0	0	0	0	0
	0	0	0	0	0	0		0	0	0	0	0	0
	0	0	0	0	0	0		0	0	0	0	0	0
	0	0	0	0	0	1		0	0	0	0	0	0
	0	0	0	0	0	0		0	0	0	0	0	0
	0	0	0	0	0	0		0	0	0	0	0	0
	0	0	0	0	0	0		0	0	0	0	0	0
	0	0	0	0	0	1		0	0	0	0	0	0
	0	0	0	0	0	1		0	0	0	0	0	0
	0	0	0	0	0	0		0	0	0	0	0	0
	0	0	0	0	0	1		0	0	0	0	0	0
	0	0	0	0	0	0		0	0	0	0	0	0
	0	0	0	0	0	1		0	0	0	0	0	0
	0	0	0	0	0	0		0	0	0	0	0	0
	0	0	0	0	0	0		0	0	0	0	0	0
	0	0	0	0	0	0		0	0	0	0	0	0
	0	0	0	0	0	1		0	0	0	0	0	0
	0	0	0	0	0	0		0	0	0	0	0	0
	0	0	0	0	0	0		0	0	0	0	0	0
	0	0	0	0	0	0		0	0	0	0	0	0
	0	0	0	0	0	0		0	0	0	0	0	0
	0	0	0	0	0	1		0	0	0	0	0	0
	0	0	0	0	0	1		0	0	0	0	0	0
	0	0	0	0	0	0		0	0	0	0	0	0
	0	0	0	0	0	1		0	0	0	0	0	0
	0	0	0	0	0	0		0	0	0	0	0	0
	0	0	0	0	0	0		0	0	0	0	0	0
	0	0	0	0	0	0		0	0	0	0	0	0
	0	0	0	0	0	0		0	0	0	0	0	0
	0	0	0	0	0	0		0	0	0	0	0	0
	0	0	0	0	0	0		0	0	0	0	0	0
	0	0	0	0	0	0		0	0	0	0	0	0
	0	0	0	0	0	0		0	0	0	0	0	0
	0	0	0	0	0	0		0	0	0	0	0	0
	0	0	0	0	0	0		0	0	0	0	0	0
	0	0	0	0	0	0		0	0	0	0	0	0
	0	0	0	0	0	0		0	0	0	0	0	0
	0	0	0	0	0	0		0	0	0	0	0	0
	0	0	0	0	0	0		0	0	0	0	0	0
	0	0	0	0	0	0		0	0	0	0	0	0
	0	0	0	0	0	0		0	0	0	0	0	0
	0	0	0	0	0	0		0	0	0	0	0	0
	0	0	0	0	0	0		0	0	0	0	0	0
	0	0	0	0	0	0		0	0	0	0	0	0
	0	0	0	0	0	0		0	0	0	0	0	0
	0	0	0	0	0	0		0	0	0	0	0	0
	0	0	0	0	0	0		0	0	0	0	0	0
	0	0	0	0	0	0		0	0	0	0	0	0
	0	0	0	0	0	0		0	0	0	0	0	0
	0	0	0	0	0	0		0	0	0	0	0	0
	0	0	0	0	0	0		0	0	0	0	0	0
	0	0	0	0	0	0		0	0	0	0	0	0
	0	0	0	0	0	0		0	0	0	0	0	0
	0	0	0	0	0	1		0	0	0	0	0	0
	0	0	0	0	0	1		0	0	0	0	0	0
	0	0	0	0	0	1		0	0	0	0	0	0
	0	0	0	0	0	0		0	0	0	0	0	0
	0	0	0	0	0	0		0	0	0	0	0	0
	0	0	0	0	0	1		0	0	0	0	0	0
	0	0	0	0	0	0		0	0	0	0	0	0
	0	0	0	0	0	0		0	0	0	0	0	0
	0	0	0	0	0	0		0	0	0	0	0	0
	0	0	0	0	0	0		0	0	0	0	0	0
	0	0	0	0	0	0		0	0	0	0	0	0
	0	0	0	0	0	0		0	0	0	0	0	0
	0	0	0	0	0	0		0	0	0	0	0	0
	0	0	0	0	0	0		0	0	0	0	0	0
	0	0	0	0	0	0		0	0	0	0	0	0
	0	0	0	0	0	0		0	0	0	0	0	0
	0	0	0	0	0	0		0	0	0	0	0	0
	0	0	0	0	0	1		0	0	0	0	0	0
	0	0	0	0	0	0		0	0	0	0	0	0
	0	0	0	0	0	1		0	0	0	0	0	0
	0	0	0	0	0	1		0	0	0	0	0	0
	0	0	0	0	0	0		0	0	0	0	0	0
	0	0	0	0	0	0		0	0	0	0	0	0
	0	0	0	0	0	0		0	0	0	0	0	0
	0	0	0	0	0	0		0	0	0	0	0	0
	0	0	0	0	0	0		0	0	0	0	0	0
	0	0	0	0	0	0		0	0	0	0	0	0
	0	0	1	0	0	0		0	0	0	0	0	0
	0	0	0	0	0	1		0	0	0	0	0	0
	0	0	0	0	0	0		0	0	0	0	0	0
	0	0	0	0	0	0		0	0	0	0	0	0
	0	0	0	0	0	0		0	0	0	0	0	0
	0	0	0	0	0	0		0	0	0	0	0	0
	0	0	0	0	0	0		0	0	0	0	0	0
	0	0	0	0	0	1		0	0	0	0	0	0
	0	0	0	0	0	0		0	0	0	0	0	0
	0	0	0	0	0	0		0	0	0	0	0	0
	0	0	0	0	0	0		0	0	0	0	0	0
	0	0	0	0	0	0		0	0	0	0	0	0
	0	0	0	0	0	0		0	0	0	0	0	0
	0	0	0	0	0	0		0	0	0	0	0	0
	0	0	0	0	0	0		0	0	0	0	0	0
	0	0	0	0	0	0		0	0	0	0	0	0
	0	0	0	0	0	0		0	0	0	0	0	0
	0	0	0	0	0	0		0	0	0	0	0	0
	0	0	0	0	0	0		0	0	0	0	0	0
	0	0	0	0	0	0		0	0	0	0	0	0
	0	0	0	0	0	0		0	0	0	0	0	0
	0	0	0	0	0	0		0	0	0	0	0	0
	0	0	0	0	0	0		0	0	0	0	0	0
	0	0	0	0	0	0		0	0	0	0	0	0
	0	0	0	0	0	0		0	0	0	0	0	0
	0	0	0	0	0	0		0	0	0	0	0	0
	0	0	0	0	0	0		0	0	0	0	0	0
	0	0	0	0	0	0		0	0	0	0	0	0
	0	0	0	0	0	0		0	0	0	0	0	0
	0	0	0	0	0	0		0	0	0	0	0	0
	0	0	0	0	0	0		0	0	0	0	0	0
	0	0	0	0	0	0		0	0	0	0	0	0
	0	0	0	0	0	0		0	0	0	0	0	0
	0	0	0	0	1	0		0	0	0	0	0	0
	0	0	0	0	1	0		0	0	0	0	0	0
	0	0	0	0	1	0		0	0	0	0	0	0
	0	0	0	0	0	0		0	0	0	0	0	0
	0	0	0	0	0	0		0	0	0	0	0	0
	0	0	0	0	0	0		0	0	0	0	0	0
	0	0	0	0	0	0		0	0	0	0	0	0
	0	0	0	0	0	0		0	0	0	0	0	0
	0	0	0	0	0	0		0	0	0	0	0	0
	0	0	0	0	0	0		0	0	0	0	0	0
	0	0	0	0	0	0		0	0	0	0	0	0
	0	0	1	0	0	0		0	0	0	0	0	0
	0	0	0	0	0	0		0	0	0	0	0	0
	0	0	0	0	0	0		0	0	0	0	0	0
	0	0	0	0	0	0		0	0	0	0	0	0
	0	0	0	0	0	0		0	0	0	0	0	0
	0	0	0	0	0	0		0	0	0	0	0	0
	0	0	0	0	0	0		0	0	0	0	0	0
	0	0	0	0	0	0		0	0	0	0	0	0
	0	0	1	0	0	0		0	0	0	0	0	0
	0	0	0	0	0	1		0	0	0	0	0	0
	0	0	1	0	0	0		0	0	0	0	0	0
	0	0	0	0	0	0		0	0	0	0	0	0
	0	0	0	0	0	0		0	0	0	0	0	0
	0	0	0	0	0	0		0	0	0	0	0	0
	0	0	0	0	0	1		0	0	0	0	0	0
	0	0	0	0	0	0		0	0	0	0	0	0
	0	0	0	0	0	0		0	0	0	0	0	0
	0	0	1	0	0	0		0	0	0	0	0	0
	0	0	0	0	0	1		0	0	0	0	0	0
	0	0	0	0	0	0		0	0	0	0	0	0
	0	0	0	0	0	0		0	0	0	0	0	0
	0	0	0	0	0	0		0	0	0	0	0	0
	0	0	0	0	0	0		0	0	0	0	0	0
	0	0	0	0	0	0		0	0	0	0	0	0
	0	0	0	0	0	0		0	0	0	0	0	0
	0	0	0	0	0	0		0	0	0	0	0	0
	0	0	0	0	0	0		0	0	0	0	0	0
	0	0	0	0	0	0		0	0	0	0	0	0
	0	0	0	0	0	0		0	0	0	0	0	0
	0	0	0	0	0	0		0	0	0	0	0	0
	0	0	0	0	0	0		0	0	0	0	0	0
	0	0	0	0	0	0		0	0	0	0	0	0
	0	0	0	0	0	0		0	0	0	0	0	0
	0	0	0	0	0	0		0	0	0	0	0	0
	0	0	0	0	0	0		0	0	0	0	0	0
	0	0	0	0	0	0		0	0	0	0	0	0
	0	0	0	0	0	0		0	0	0	0	0	0
	0	0	0	0	0	1		0	0	0	0	0	0
	0	0	0	0	0	0		0	0	0	0	0	0
	0	0	0	0	0	0		0	0	0	0	0	0
	0	0	0	0	0	0		0	0	0	0	0	0
	0	0	0	0	1	0		0	0	0	0	0	0
	0	0	0	0	0	0		0	0	0	0	0	0
	0	0	0	0	0	0		0	0	0	0	0	0
	0	0	0	0	0	0		0	0	0	0	0	0
	0	0	0	0	1	0		0	0	0	0	0	0
	0	0	0	0	0	0		0	0	0	0	0	0
	0	0	0	0	0	0		0	0	0	0	0	0
	0	0	0	0	0	0		0	0	0	0	0	0
	0	0	0	0	1	0		0	0	0	0	0	0
	0	0	0	0	0	0		0	0	0	0	0	0
	0	0	0	0	0	0		0	0	0	0	0	0
	0	0	0	0	0	0		0	0	0	0	0	0
	0	0	0	0	0	0		0	0	0	0	0	0
	0	0	0	0	0	0		0	0	0	0	0	0
	0	0	0	0	0	0		0	0	0	0	0	0
	0	0	0	0	0	0		0	0	0	0	0	0
	0	0	0	0	0	0		0	0	0	0	0	0
	0	0	0	0	0	0		0	0	0	0	0	0
	0	0	0	0	1	0		0	0	0	0	0	0
	0	0	0	0	1	0		0	0	0	0	0	0
	0	0	0	0	1	0		0	0	0	0	0	0
	0	0	0	0	0	0		0	0	0	0	0	0
	0	0	0	0	0	0		0	0	0	0	0	0
	0	0	0	0	0	0		0	0	0	0	0	0
	0	0	0	0	0	0		0	0	0	0	0	0
	0	0	0	0	0	0		0	0	0	0	0	0
	0	0	0	0	0	0		0	0	0	0	0	0
	0	0	0	0	0	0		0	0	0	0	0	0
	0	0	0	0	0	1		0	0	0	0	0	0
	0	0	0	0	0	1		0	0	0	0	0	0
	0	0	0	0	0	0		0	0	0	0	0	0
	0	0	0	1	1	0		0	0	0	0	0	0
	0	0	0	0	0	1		0	0	0	0	0	0
	0	0	0	0	0	0		0	0	0	0	0	0
	0	0	0	0	0	0		0	0	0	0	0	0
	0	0	0	0	0	0		0	0	0	0	0	0
	0	0	0	0	0	0		0	0	0	0	0	0
	0	0	0	0	0	1		0	0	0	0	0	0
	0	0	0	0	0	1		0	0	0	0	0	0
	0	0	0	0	0	0		0	0	0	0	0	0
	0	0	0	0	0	1		0	0	0	0	0	0
	0	0	0	0	0	0		0	0	0	0	0	0
	0	0	0	0	0	0		0	0	0	0	0	0
	0	0	0	1	0	0		0	0	0	0	0	0
	0	0	0	0	0	0		0	0	0	0	0	0
	0	0	0	0	0	1		0	0	0	0	0	0
	0	0	0	0	0	0		0	0	0	0	0	0
	0	0	0	0	0	0		0	0	0	0	0	0
	0	0	0	1	0	1		0	0	0	0	0	0
	0	0	0	0	0	1		0	0	0	0	0	0
	0	0	0	0	0	0		0	0	0	0	0	0
	0	0	0	0	0	0		0	0	0	0	0	0
	0	0	0	0	0	0		0	0	0	0	0	0
	0	0	0	0	0	0		0	0	0	0	0	0
	0	0	0	0	0	1		0	0	0	0	0	0
	0	0	0	1	0	0		0	0	0	0	0	0
	0	0	0	0	0	0		0	0	0	0	0	0
	0	0	0	0	0	0		0	0	0	0	0	0
	0	0	0	0	0	0		0	0	0	0	0	0
	0	0	0	0	0	0		0	0	0	0	0	0
	0	0	0	0	0	1		0	0	0	0	0	0
	0	0	0	0	0	0		0	0	0	0	0	0
	0	0	0	0	0	0		0	0	0	0	0	0
	0	0	0	0	0	0		0	0	0	0	0	0
	0	0	0	0	0	0		0	0	0	0	0	0
	0	0	0	0	0	0		0	0	0	0	0	0
	0	0	0	0	0	0		0	0	0	0	0	0
	0	0	0	0	0	0		0	0	0	0	0	0
	0	0	0	0	0	0		0	0	0	0	0	0
	0	0	0	0	0	0		0	0	0	0	0	0
	0	0	0	0	0	0		0	0	0	0	0	0
	0	0	0	0	0	0		0	0	0	0	0	0
	0	0	0	0	0	0		0	0	0	0	0	0
	0	0	0	0	0	0		0	0	0	0	0	0
	0	0	0	0	0	0		0	0	0	0	0	0
	0	0	0	0	0	0		0	0	0	0	0	0
	0	0	0	0	0	0		0	0	0	0	0	0
	0	0	0	0	0	0		0	0	0	0	0	0
	0	0	0	0	0	0		0	0	0	0	0	0
	0	0	0	0	0	0		0	0	0	0	0	0
	0	0	0	0	0	0		0	0	0	0	0	0
	0	0	0	0	0	0		0	0	0	0	0	0
	0	0	0	0	0	0		0	0	0	0	0	0
	0	0	0	0	0	0		0	0	0	0	0	0
	0	0	0	0	0	0		0	0	0	0	0	0
	0	0	0	0	0	0		0	0	0	0	0	0
	0	0	0	1	0	0		0	0	0	0	0	0
	0	0	0	0	0	0		0	0	0	0	0	0
	0	0	0	0	0	0		0	0	0	0	0	0
	0	0	0	0	0	0		0	0	0	0	0	0
	0	0	0	0	0	0		0	0	0	0	0	0
	0	0	0	0	0	0		0	0	0	0	0	0
	0	0	0	0	0	0		0	0	0	0	0	0
	0	0	0	0	0	0		0	0	0	0	0	0
	0	0	0	0	0	0		0	0	0	0	0	0
	0	0	0	0	0	0		0	0	0	0	0	0
	0	0	0	0	0	0		0	0	0	0	0	0
	0	0	0	0	0	0		0	0	0	0	0	0
	0	0	0	0	0	0		0	0	0	0	0	0
	0	0	0	0	0	0		0	0	0	0	0	0
	0	0	0	0	0	0		0	0	0	0	0	0
	0	0	0	0	0	0		0	0	0	0	0	0
	0	0	0	0	0	0		0	0	0	0	0	0
	0	0	0	0	0	0		0	0	0	0	0	0
	0	0	0	0	0	0		0	0	0	0	0	0
	0	0	0	0	0	0		0	0	0	0	0	0
	0	0	0	0	0	0		0	0	0	0	0	0
	0	0	0	0	0	0		0	0	0	0	0	0
	0	0	0	0	0	0		0	0	0	0	0	0
	0	0	0	0	0	0		0	0	0	0	0	0
	0	0	0	0	0	0		0	0	0	0	0	0
	0	0	0	0	0	0		0	0	0	0	0	0
	0	0	0	0	0	1		0	0	0	0	0	0
	0	0	0	0	0	0		0	0	0	0	0	0
	0	0	0	0	0	0		0	0	0	0	0	0
	0	0	0	0	0	0		0	0	0	0	0	0
	0	0	0	0	0	0		0	0	0	0	0	0
	0	0	0	0	0	0		0	0	0	0	0	0
	0	0	0	0	0	1		0	0	0	0	0	0
	0	0	0	0	0	0		0	0	0	0	0	0
	0	0	0	0	0	0		0	0	0	0	0	0
	0	0	0	0	0	0		0	0	0	0	0	0
	0	0	0	0	0	0		0	0	0	0	0	0
	0	0	0	0	0	0		0	0	0	0	0	0
	0	0	0	0	0	0		0	0	0	0	0	0
	0	0	0	0	0	0		0	0	0	0	0	0
	0	0	0	0	0	0		0	0	0	0	0	0
	0	0	0	0	1	0		0	0	0	0	0	0
	0	0	0	0	0	0		0	0	0	0	0	0
	0	0	0	0	0	1		0	0	0	0	0	0
	0	0	0	0	0	0		0	0	0	0	0	0
	0	0	0	0	0	0		0	0	0	0	0	0
	0	0	0	0	0	0		0	0	0	0	0	0
	0	0	0	0	0	0		0	0	0	0	0	0
	0	0	0	0	0	0		0	0	0	0	0	0
	0	0	0	0	0	0		0	0	0	0	0	0
	0	0	0	0	0	0		0	0	0	0	0	0
	0	0	0	0	0	0		0	0	0	0	0	0
	0	0	0	0	0	0		0	0	0	0	0	0
	0	0	0	0	0	0		0	0	0	0	0	0
	0	0	0	0	0	0		0	0	0	0	0	0
	0	0	0	0	0	0		0	0	0	0	0	0
	0	0	0	0	0	0		0	0	0	0	0	0
	0	0	0	0	0	0		0	0	0	0	0	0
	0	0	0	0	0	0		0	0	0	0	0	0
	0	0	0	0	0	0		0	0	0	0	0	0
	0	0	0	0	0	0		0	0	0	0	0	0
	0	0	0	0	0	0		0	0	0	0	0	0
	0	0	0	0	0	0		0	0	0	0	0	0
	0	0	0	0	0	0		0	0	0	0	0	0
	0	0	0	0	0	0		0	0	0	0	0	0
	0	0	0	0	0	0		0	0	0	0	0	0
	0	0	0	0	0	0		0	0	0	0	0	0
	0	0	0	0	0	0		0	0	0	0	0	0
	0	0	0	0	0	0		0	0	0	0	0	0
	0	0	0	0	0	0		0	0	0	0	0	0
	0	0	0	0	0	0		0	0	0	0	0	0
	0	0	0	0	0	0		0	0	0	0	0	0
	0	0	0	0	0	0		0	0	0	0	0	0
	0	0	0	0	0	0		0	0	0	0	0	0
	0	0	0	0	0	0		0	0	0	0	0	0
	0	0	0	0	0	0		0	0	0	0	0	0
	0	0	0	0	0	0		0	0	0	0	0	0
	0	0	0	0	0	0		0	0	0	0	0	0
	0	0	0	0	0	0		0	0	0	0	0	0
	0	0	0	1	0	0		0	0	0	0	0	0
	0	0	0	1	0	0		0	0	0	0	0	0
	0	0	0	0	0	0		0	0	0	0	0	0
	0	0	0	0	0	0		0	0	0	0	0	0
	0	0	0	0	0	0		0	0	0	0	0	0
	0	0	0	0	0	0		0	0	0	0	0	0
	0	0	0	0	0	0		0	0	0	0	0	0
	0	0	0	0	0	0		0	0	0	0	0	0
	0	0	0	0	1	0		0	0	0	0	0	0
	0	0	0	0	0	0		0	0	0	0	0	0
	0	0	0	0	0	1		0	0	0	0	0	0
	0	0	0	0	0	0		0	0	0	0	0	0
	0	0	0	0	0	0		0	0	0	0	0	0
	0	0	0	0	0	0		0	0	0	0	0	0
	0	0	0	0	1	0		0	0	0	0	0	0
	0	0	0	0	0	0		0	0	0	0	0	0
	0	0	0	0	0	0		0	0	0	0	0	0
	0	0	0	0	0	0		0	0	0	0	0	0
	0	0	0	0	0	0		0	0	0	0	0	0
	0	0	0	0	0	0		0	0	0	0	0	0
	0	0	0	0	0	0		0	0	0	0	0	0
	0	0	0	0	1	0		0	0	0	0	0	0
	0	0	0	0	0	0		0	0	0	0	0	0
	0	0	0	0	1	0		0	0	0	0	0	0
	0	0	0	0	0	0		0	0	0	0	0	0
	0	0	0	0	0	0		0	0	0	0	0	0
	0	0	0	0	0	0		0	0	0	0	0	0
	0	0	0	0	0	0		0	0	0	0	0	0
	0	0	0	0	0	1		0	0	0	0	0	0
	0	0	0	0	0	0		0	0	0	0	0	0
	0	0	0	0	0	0		0	0	0	0	0	0
	0	0	0	0	0	0		0	0	0	0	0	0
	0	0	0	0	0	0		0	0	0	0	0	0
	0	0	0	0	0	0		0	0	0	0	0	0
	0	0	0	0	1	0		0	0	0	0	0	0
	0	0	0	0	0	0		0	0	0	0	0	0
	0	0	0	0	0	0		0	0	0	0	0	0
	0	0	0	0	1	1		0	0	0	0	0	0
	0	0	0	0	0	1		0	0	0	0	0	0
	0	0	0	0	0	0		0	0	0	0	0	0
	0	0	0	0	1	0		0	0	0	0	0	0
	0	0	0	0	1	1		0	0	0	0	0	0
	0	0	0	0	1	0		0	0	0	0	0	0
	0	0	0	0	0	0		0	0	0	0	0	0
	0	0	0	0	0	0		0	0	0	0	0	0
	0	0	0	0	1	0		0	0	0	0	0	0
	0	0	0	0	1	1		0	0	0	0	0	0
	0	0	0	0	0	0		0	0	0	0	0	0
	0	0	0	0	1	0		0	0	0	0	0	0
	0	0	0	0	0	0		0	0	0	0	0	0
	0	0	0	0	0	0		0	0	0	0	0	0
	0	0	0	0	1	0		0	0	0	0	0	0
	0	0	0	0	1	1		0	0	0	0	0	0
	0	0	0	0	0	0		0	0	0	0	0	0
	0	0	0	0	1	0		0	0	0	0	0	0
	0	0	0	0	1	0		0	0	0	0	0	0
	0	0	0	0	0	0		0	0	0	0	0	0
	0	0	0	0	0	0		0	0	0	0	0	0
	0	0	0	0	0	0		0	0	0	0	0	0
	0	0	0	0	0	0		0	0	0	0	0	0
	0	0	0	0	0	0		0	0	0	0	0	0
	0	0	0	0	1	0		0	0	0	0	0	0
	0	0	0	0	1	0		0	0	0	0	0	0
	0	0	0	0	1	0		0	0	0	0	0	0
	0	0	0	0	1	0		0	0	0	0	0	0
	0	0	0	0	0	0		0	0	0	0	0	0
	0	0	0	0	0	0		0	0	0	0	0	0
	0	0	0	0	0	0		0	0	0	0	0	0
	0	0	0	0	0	0		0	0	0	0	0	0
	0	0	0	0	1	0		0	0	0	0	0	0
	0	0	0	0	0	0		0	0	0	0	0	0
	0	0	0	0	1	0		0	0	0	0	0	0
	0	0	0	0	0	0		0	0	0	0	0	0
	0	0	0	0	1	0		0	0	0	0	0	0
	0	0	0	0	0	0		0	0	0	0	0	0
	0	0	0	0	0	0		0	0	0	0	0	0
	0	0	0	0	0	0		0	0	0	0	0	0
	0	0	0	0	0	0		0	0	0	0	0	0
	0	0	0	0	1	0		0	0	0	0	0	0
	0	0	0	0	0	0		0	0	0	0	0	0
	0	0	0	0	1	0		0	0	0	0	0	0
	0	0	0	0	0	0		0	0	0	0	0	0
	0	0	0	0	0	0		0	0	0	0	0	0
	0	0	0	0	1	0		0	0	0	0	0	0
	0	0	0	0	0	0		0	0	0	0	0	0
	0	0	0	0	0	0		0	0	0	0	0	0
	0	0	0	0	0	0		0	0	0	0	0	0
	0	0	0	0	1	0		0	0	0	0	0	0
	0	0	0	0	0	0		0	0	0	0	0	0
	0	0	0	0	0	0		0	0	0	0	0	0
	0	0	0	0	0	0		0	0	0	0	0	0
	0	0	0	0	0	0		0	0	0	0	0	0
	0	0	0	0	0	0		0	0	0	0	0	0
	0	0	0	0	0	0		0	0	0	0	0	0
	0	0	0	0	1	0		0	0	0	0	0	0
	0	0	0	0	1	0		0	0	0	0	0	0
	0	0	0	0	0	0		0	0	0	0	0	0
	0	0	0	0	0	0		0	0	0	0	0	0
	0	0	0	0	0	0		0	0	0	0	0	0
	0	0	0	0	0	0		0	0	0	0	0	0
	0	0	0	0	0	0		0	0	0	0	0	0
	0	0	0	0	0	1		0	0	0	0	0	0
	0	0	0	0	0	0		0	0	0	0	0	0
	0	0	0	0	0	0		0	0	0	0	0	0
	0	0	0	0	0	0		0	0	0	0	0	0
	0	0	0	0	0	0		0	0	0	0	0	0
	0	0	0	0	0	0		0	0	0	0	0	0
	0	0	0	0	0	0		0	0	0	0	0	0
	0	0	0	0	0	1		0	0	0	0	0	0
	0	0	0	0	0	0		0	0	0	0	0	0
	0	0	0	0	0	0		0	0	0	0	0	0
	0	0	0	0	0	1		0	0	0	0	0	0
	0	0	0	0	0	0		0	0	0	0	0	0
	0	0	0	0	0	0		0	0	0	0	0	0
	0	0	0	0	0	0		0	0	0	0	0	0
	0	0	0	0	0	0		0	0	0	0	0	0
	0	0	0	0	0	0		0	0	0	0	0	0
	0	0	0	0	0	0		0	0	0	0	0	0
	0	0	0	0	0	1		0	0	0	0	0	0
	0	0	0	0	0	0		0	0	0	0	0	0
	0	0	0	0	0	0		0	0	0	0	0	0
	0	0	0	0	0	0		0	0	0	0	0	0
	0	0	0	0	0	0		0	0	0	0	0	0
	0	0	0	0	0	0		0	0	0	0	0	0
	0	0	0	0	0	0		0	0	0	0	0	0
	0	0	0	0	0	1		0	0	0	0	0	0
	0	0	0	0	0	0		0	0	0	0	0	0
	0	0	0	0	0	0		0	0	0	0	0	0
	0	0	0	0	0	0		0	0	0	0	0	0
	0	0	0	0	0	0		0	0	0	0	0	0
	0	0	0	0	0	0		0	0	0	0	0	0
	0	0	0	0	0	0		0	0	0	0	0	0
	0	0	0	0	1	0		0	0	0	0	0	0
	0	0	0	0	0	0		0	0	0	0	0	0
	0	0	0	0	0	0		0	0	0	0	0	0
	0	0	0	0	0	0		0	0	0	0	0	0
	0	0	0	0	0	0		0	0	0	0	0	0
	0	0	0	0	0	1		0	0	0	0	0	0
	0	0	0	0	0	0		0	0	0	0	0	0
	0	0	0	0	0	0		0	0	0	0	0	0
	0	0	0	0	0	0		0	0	0	0	0	0
	0	0	0	0	0	0		0	0	0	0	0	0
	0	0	0	0	0	0		0	0	0	0	0	0
	0	0	0	0	0	0		0	0	0	0	0	0
	0	0	0	0	1	0		0	0	0	0	0	0
	0	0	0	0	1	1		0	0	0	0	0	0
	0	0	0	0	0	0		0	0	0	0	0	0
	0	0	0	0	0	1		0	0	0	0	0	0
	0	0	0	0	0	1		0	0	0	0	0	0
	0	0	0	0	1	0		0	0	0	0	0	0
	0	0	0	0	1	0		0	0	0	0	0	0
	0	0	0	0	0	1		0	0	0	0	0	0
	0	0	0	0	1	1		0	0	0	0	0	0
	0	0	0	0	0	0		0	0	0	0	0	0
	0	0	0	0	0	0		0	0	0	0	0	0
	0	0	0	0	0	1		0	0	0	0	0	0
	0	0	0	0	0	0		0	0	0	0	0	0
	0	0	0	0	0	0		0	0	0	0	0	0
	0	0	0	0	1	0		0	0	0	0	0	0
	0	0	0	0	0	0		0	0	0	0	0	0
	0	0	0	0	0	0		0	0	0	0	0	0
	0	0	0	0	0	1		0	0	0	0	0	0
	0	0	0	0	0	0		0	0	0	0	0	0
	0	0	0	0	0	0		0	0	0	0	0	0
	0	0	0	0	0	0		0	0	0	0	0	0
	0	0	0	0	1	1		0	0	0	0	0	0
	0	0	0	0	0	1		0	0	0	0	0	0
	0	0	0	0	1	1		0	0	0	0	0	0
	0	0	0	0	0	0		0	0	0	0	0	0
	0	0	0	0	1	0		0	0	0	0	0	0
	0	0	0	0	0	0		0	0	0	0	0	0
	0	0	0	0	0	0		0	0	0	0	0	0
	0	0	0	0	1	0		0	0	0	0	0	0
	0	0	0	0	0	0		0	0	0	0	0	0
	0	0	0	0	0	0		0	0	0	0	0	0
	0	0	0	0	0	0		0	0	0	0	0	0
	0	0	0	0	1	1		0	0	0	0	0	0
	0	0	0	0	0	0		0	0	0	0	0	0
	0	0	0	0	0	1		0	0	0	0	0	0
	0	0	0	0	0	0		0	0	0	0	0	0
	0	0	0	0	0	0		0	0	0	0	0	0
	0	0	0	0	0	0		0	0	0	0	0	0
	0	0	0	0	0	1		0	0	0	0	0	0
	0	0	0	0	0	0		0	0	0	0	0	0
	0	0	0	0	1	1		0	0	0	0	0	0
	0	0	0	0	0	0		0	0	0	0	0	0
	0	0	0	0	0	1		0	0	0	0	0	0
	0	0	0	0	0	1		0	0	0	0	0	0
	0	0	0	0	0	0		0	0	0	0	0	0
	0	0	0	0	1	1		0	0	0	0	0	0
	0	0	0	0	0	0		0	0	0	0	0	0
	0	0	0	0	0	0		0	0	0	0	0	0
	0	0	0	0	0	1		0	0	0	0	0	0
	0	0	0	0	0	1		0	0	0	0	0	0
	0	0	0	0	0	1		0	0	0	0	0	0
	0	0	0	0	0	0		0	0	0	0	0	0
	0	0	0	0	0	1		0	0	0	0	0	0
	0	0	0	0	0	1		0	0	0	0	0	0
	0	0	0	0	0	0		0	0	0	0	0	0
	0	0	0	0	0	1		0	0	0	0	0	0
	0	0	0	0	0	1		0	0	0	0	0	0
	0	0	0	0	0	1		0	0	0	0	0	0
	0	0	0	0	0	0		0	0	0	0	0	0
	0	0	0	0	0	0		0	0	0	0	0	0
	0	0	0	0	0	0		0	0	0	0	0	0
	0	0	0	0	0	0		0	0	0	0	0	0
	0	0	0	0	0	0		0	0	0	0	0	0
	0	0	0	0	0	1		0	0	0	0	0	0
	0	0	0	0	0	0		0	0	0	0	0	0
	0	0	0	0	0	0		0	0	0	0	0	0
	0	0	0	0	0	0		0	0	0	0	0	0
	0	0	0	0	0	1		0	0	0	0	0	0
	0	0	0	0	0	0		0	0	0	0	0	0
	0	0	0	0	0	0		0	0	0	0	0	0
	0	0	0	0	1	0		0	0	0	0	0	0
	0	0	0	0	1	0		0	0	0	0	0	0
	0	0	0	0	0	0		0	0	0	0	0	0
	0	0	0	0	1	0		0	0	0	0	0	0
	0	0	0	0	1	0		0	0	0	0	0	0
	0	0	0	0	0	0		0	0	0	0	0	0
	0	0	0	0	0	0		0	0	0	0	0	0
	0	0	0	0	0	0		0	0	0	0	0	0
	0	0	0	0	1	0		0	0	0	0	0	0
	0	0	0	0	0	0		0	0	0	0	0	0
	0	0	0	0	0	0		0	0	0	0	0	0
	0	0	0	0	0	0		0	0	0	0	0	0
	0	0	0	0	0	1		0	0	0	0	0	0
	0	0	0	0	0	0		0	0	0	0	0	0
	0	0	0	0	0	0		0	0	0	0	0	0
	0	0	0	0	0	0		0	0	0	0	0	0
	0	0	0	0	0	1		0	0	0	0	0	0
	0	0	0	0	0	0		0	0	0	0	0	0
	0	0	0	0	0	0		0	0	0	0	0	0
	0	0	0	0	0	0		0	0	0	0	0	0
	0	0	0	0	0	1		0	0	0	0	0	0
	0	0	0	0	0	0		0	0	0	0	0	0
	0	0	0	0	0	0		0	0	0	0	0	0
	0	0	0	0	0	0		0	0	0	0	0	0
	0	0	0	0	0	1		0	0	0	0	0	0
	0	0	0	0	0	0		0	0	0	0	0	0
	0	0	0	0	0	0		0	0	0	0	0	0
	0	0	0	0	0	1		0	0	0	0	0	0
	0	0	0	0	0	0		0	0	0	0	0	0
	0	0	0	0	0	0		0	0	0	0	0	0
	0	0	0	0	0	1		0	0	0	0	0	0
	0	0	0	0	0	0		0	0	0	0	0	0
	0	0	0	0	0	0		0	0	0	0	0	0
	0	0	0	0	0	0		0	0	0	0	0	0
	0	0	0	0	0	1		0	0	0	0	0	0
	0	0	0	0	0	1		0	0	0	0	0	0
	0	0	0	0	0	1		0	0	0	0	0	0
	0	0	0	0	0	0		0	0	0	0	0	0
	0	0	0	0	0	0		0	0	0	0	0	0
	0	0	0	0	0	1		0	0	0	0	0	0
	0	0	0	0	0	0		0	0	0	0	0	0
	0	0	0	0	0	1		0	0	0	0	0	0
	0	0	0	0	0	0		0	0	0	0	0	0
	0	0	0	0	0	1		0	0	0	0	0	0
	0	0	0	0	0	1		0	0	0	0	0	0
	0	0	0	0	0	1		0	0	0	0	0	0
	0	0	0	0	0	0		0	0	0	0	0	0
	0	0	0	0	0	0		0	0	0	0	0	0
	0	0	0	0	0	1		0	0	0	0	0	0
	0	0	0	0	0	0		0	0	0	0	0	0
	0	0	0	0	0	1		0	0	0	0	0	0
	0	0	0	0	0	1		0	0	0	0	0	0
	0	0	0	0	0	0		0	0	0	0	0	0
	0	0	0	0	0	1		0	0	0	0	0	0
	0	0	0	0	0	1		0	0	0	0	0	0
	0	0	0	0	0	0		0	0	0	0	0	0
	0	0	0	0	0	0		0	0	0	0	0	0
	0	0	0	0	0	1		0	0	0	0	0	0
	0	0	0	0	0	0		0	0	0	0	0	0
	0	0	0	0	0	1		0	0	0	0	0	0
	0	0	0	0	0	0		0	0	0	0	0	0
	0	0	0	0	0	0		0	0	0	0	0	0
	0	0	0	0	0	0		0	0	0	0	0	0
	0	0	0	0	0	0		0	0	0	0	0	0
	0	0	0	0	0	1		0	0	0	0	0	0
	0	0	0	0	0	1		0	0	0	0	0	0
	0	0	0	0	0	1		0	0	0	0	0	0
	0	0	0	0	0	0		0	0	0	0	0	0
	0	0	0	0	0	0		0	0	0	0	0	0
	0	0	0	0	0	0		0	0	0	0	0	0
	0	0	0	1	0	1		0	0	0	0	0	0
	0	0	0	1	0	0		0	0	0	0	0	0
	0	0	0	0	0	0		0	0	0	0	0	0
	0	0	0	0	0	0		0	0	0	0	0	0
	0	0	0	0	0	0		0	0	0	0	0	0
	0	0	0	0	0	1		0	0	0	0	0	0
	0	0	0	0	0	0		0	0	0	0	0	0
	0	0	0	0	0	0		0	0	0	0	0	0
	0	0	0	1	0	1		0	0	0	0	0	0
	0	0	0	0	0	1		0	0	0	0	0	0
	0	0	0	0	0	1		0	0	0	0	0	0
	0	0	0	0	0	1		0	0	0	0	0	0
	0	0	0	0	0	1		0	0	0	0	0	0
	0	0	0	0	0	1		0	0	0	0	0	0
	0	0	0	0	0	1		0	0	0	0	0	0
	0	0	0	0	0	1		0	0	0	0	0	0
	0	0	0	0	0	1		0	0	0	0	0	0
	0	0	0	0	0	0		0	0	0	0	0	0
	0	0	0	0	0	1		0	0	0	0	0	0
	0	0	0	0	0	1		0	0	0	0	0	0
	0	0	0	0	0	1		0	0	0	0	0	0
	0	0	0	0	0	1		0	0	0	0	0	0
	0	0	0	0	0	1		0	0	0	0	0	0
	0	0	0	1	0	1		0	0	0	0	0	0
	0	0	0	0	0	0		0	0	0	0	0	0
	0	0	0	0	0	0		0	0	0	0	0	0
	0	0	0	0	0	1		0	0	0	0	0	0
	0	0	0	0	0	0		0	0	0	0	0	0
	0	0	0	0	0	1		0	0	0	0	0	0
	0	0	0	1	0	0		0	0	0	0	0	0
	0	0	0	0	0	1		0	0	0	0	0	0
	0	0	0	0	0	0		0	0	0	0	0	0
	0	0	0	0	0	0		0	0	0	0	0	0
	0	0	0	0	0	0		0	0	0	0	0	0
	0	0	0	0	0	0		0	0	0	0	0	0
	0	0	0	0	0	0		0	0	0	0	0	0
	0	0	0	0	0	1		0	0	0	0	0	0
	0	0	0	0	0	1		0	0	0	0	0	0
	0	0	0	0	0	1		0	0	0	0	0	0
	0	0	0	0	0	1		0	0	0	0	0	0
	0	0	0	0	0	0		0	0	0	0	0	0
	0	0	0	0	0	0		0	0	0	0	0	0
	0	0	0	0	0	1		0	0	0	0	0	0
	0	0	0	0	0	1		0	0	0	0	0	0
	0	0	0	0	0	0		0	0	0	0	0	0
	0	0	0	0	0	0		0	0	0	0	0	0
	0	0	0	0	0	0		0	0	0	0	0	0
	0	0	0	0	0	1		0	0	0	0	0	0
	0	0	0	0	0	1		0	0	0	0	0	0
	0	0	0	0	0	0		0	0	0	0	0	0
	0	0	0	0	0	0		0	0	0	0	0	0
	0	0	0	0	0	0		0	0	0	0	0	0
	0	0	0	0	0	0		0	0	0	0	0	0
	0	0	0	0	0	0		0	0	0	0	0	0
	0	0	0	0	0	0		0	0	0	0	0	0
	0	0	0	0	0	0		0	0	0	0	0	0
	0	0	0	0	0	1		0	0	0	0	0	0
	0	0	0	0	0	0		0	0	0	0	0	0
	0	0	0	0	0	0		0	0	0	0	0	0
	0	0	0	0	0	0		0	0	0	0	0	0
	0	0	0	0	0	0		0	0	0	0	0	0
	0	0	0	0	0	0		0	0	0	0	0	0
	0	0	0	0	0	0		0	0	0	0	0	0
	0	0	0	0	0	0		0	0	0	0	0	0
	0	0	0	0	0	1		0	0	0	0	0	0
	0	0	0	0	0	0		0	0	0	0	0	0
	0	0	0	0	0	0		0	0	0	0	0	0
	0	0	0	0	0	0		0	0	0	0	0	0
	0	0	0	0	0	1		0	0	0	0	0	0
	0	0	0	1	0	0		0	0	0	0	0	0
	0	0	0	0	0	0		0	0	0	0	0	0
	0	0	0	0	0	0		0	0	0	0	0	0
	0	0	0	0	0	0		0	0	0	0	0	0
	0	0	0	0	0	0		0	0	0	0	0	0
	0	0	0	0	0	0		0	0	0	0	0	0
	0	0	0	0	0	0		0	0	0	0	0	0
	0	0	0	0	0	0		0	0	0	0	0	0
	0	0	0	0	0	0		0	0	0	0	0	0
	0	0	0	0	0	0		0	0	0	0	0	0
	0	0	0	0	0	0		0	0	0	0	0	0
	0	0	0	0	0	2		0	0	0	0	0	0
	0	0	0	0	0	0		0	0	0	0	0	0
	0	0	0	0	0	1		0	0	0	0	0	0
	0	0	0	0	0	1		0	0	0	0	0	0
	0	0	0	0	0	0		0	0	0	0	0	0
	0	0	0	0	0	0		0	0	0	0	0	0
	0	0	0	0	0	0		0	0	0	0	0	0
	0	0	0	0	0	0		0	0	0	0	0	0
	0	0	0	0	0	0		0	0	0	0	0	0
	0	0	0	0	0	0		0	0	0	0	0	0
	0	0	0	0	0	0		0	0	0	0	0	0
	0	0	0	0	0	0		0	0	0	0	0	0
	0	0	0	0	0	0		0	0	0	0	0	0
	0	0	0	0	0	0		0	0	0	0	0	0
	0	0	0	0	0	0		0	0	0	0	0	0
	0	0	0	0	0	0		0	0	0	0	0	0
	0	0	0	0	0	0		0	0	0	0	0	0
	0	0	0	0	0	0		0	0	0	0	0	0
	0	0	0	0	0	0		0	0	0	0	0	0
	0	0	0	0	0	0		0	0	0	0	0	0
	0	0	0	0	0	0		0	0	0	0	0	0
	0	0	0	0	0	0		0	0	0	0	0	0
	0	0	0	0	0	0		0	0	0	0	0	0
	0	0	0	0	0	0		0	0	0	0	0	0
	0	0	0	0	0	0		0	0	0	0	0	0
	0	0	0	0	0	0		0	0	0	0	0	0
	0	0	0	0	0	0		0	0	0	0	0	0
	0	0	0	0	0	0		0	0	0	0	0	0
	0	0	0	0	0	0		0	0	0	0	0	0
	0	0	0	0	0	0		0	0	0	0	0	0
	0	0	0	0	0	0		0	0	0	0	0	0
	0	0	0	0	0	0		0	0	0	0	0	0
	0	0	0	0	0	0		0	0	0	0	0	0
	0	0	0	0	0	0		0	0	0	0	0	0
	0	0	0	0	0	0		0	0	0	0	0	0
	0	0	0	0	0	0		0	0	0	0	0	0
	0	0	0	0	0	1		0	0	0	0	0	0
	0	0	0	0	0	0		0	0	0	0	0	0
	0	0	0	0	0	1		0	0	0	0	0	0
	0	0	0	0	0	0		0	0	0	0	0	0
	0	0	0	0	0	0		0	0	0	0	0	0
	0	0	0	0	0	0		0	0	0	0	0	0
	0	0	0	0	0	0		0	0	0	0	0	0
	0	0	0	0	0	0		0	0	0	0	0	0
	0	0	0	0	0	1		0	0	0	0	0	0
	0	0	0	0	0	0		0	0	0	0	0	0
	0	0	0	0	0	1		0	0	0	0	0	0
	0	0	0	0	0	0		0	0	0	0	0	0
	0	0	0	0	0	0		0	0	0	0	0	0
	0	0	0	0	0	0		0	0	0	0	0	0
	0	0	0	0	0	0		0	0	0	0	0	0
	0	0	0	0	0	0		0	0	0	0	0	0
	0	0	0	0	0	0		0	0	0	0	0	0
	0	0	0	0	0	0		0	0	0	0	0	0
	0	0	0	0	0	0		0	0	0	0	0	0
	0	0	0	0	0	0		0	0	0	0	0	0
	0	0	0	0	0	0		0	0	0	0	0	0
	0	0	0	0	0	0		0	0	0	0	0	0
	0	0	0	0	0	0		0	0	0	0	0	0
	0	0	0	0	0	0		0	0	0	0	0	0
	0	0	0	0	0	0		0	0	0	0	0	0
	0	0	0	0	0	0		0	0	0	0	0	0
	0	0	0	0	0	0		0	0	0	0	0	0
	0	0	0	0	0	0		0	0	0	0	0	0
	0	0	0	0	0	1		0	0	0	0	0	0
	0	0	0	0	0	0		0	0	0	0	0	0
	0	0	0	0	0	0		0	0	0	0	0	0
	0	0	0	0	0	0		0	0	0	0	0	0
	0	0	0	0	0	0		0	0	0	0	0	0
	0	0	0	0	0	0		0	0	0	0	0	0
	0	0	0	0	0	0		0	0	0	0	0	0
	0	0	0	0	0	0		0	0	0	0	0	0
	0	0	0	0	0	1		0	0	0	0	0	0
	0	0	0	0	0	0		0	0	0	0	0	0
	0	0	0	0	0	0		0	0	0	0	0	0
	0	0	0	0	0	0		0	0	0	0	0	0
	0	0	0	0	0	0		0	0	0	0	0	0
	0	0	0	0	0	0		0	0	0	0	0	0
	0	0	0	0	0	0		0	0	0	0	0	0
	0	0	0	0	0	1		0	0	0	0	0	0
	0	0	0	0	0	0		0	0	0	0	0	0
	0	0	0	0	0	0		0	0	0	0	0	0
	0	0	0	0	0	0		0	0	0	0	0	0
	0	0	0	0	0	0		0	0	0	0	0	0
	0	0	0	0	0	0		0	0	0	0	0	0
	0	0	0	0	0	0		0	0	0	0	0	0
	0	0	0	0	0	1		0	0	0	0	0	0
	0	0	0	0	0	0		0	0	0	0	0	0
	0	0	0	0	0	0		0	0	0	0	0	0
	0	0	0	0	0	1		0	0	0	0	0	0
	0	0	0	0	0	0		0	0	0	0	0	0
	0	0	0	0	0	0		0	0	0	0	0	0
	0	0	0	0	0	0		0	0	0	0	0	0
	0	0	0	0	0	0		0	0	0	0	0	0
	0	0	0	0	0	0		0	0	0	0	0	0
	0	0	0	0	0	0		0	0	0	0	0	0
	0	0	0	0	0	0		0	0	0	0	0	0
	0	0	0	0	0	0		0	0	0	0	0	0
	0	0	0	0	0	0		0	0	0	0	0	0
	0	0	0	0	0	0		0	0	0	0	0	0
	0	0	0	0	0	0		0	0	0	0	0	0
	0	0	0	0	0	0		0	0	0	0	0	0
	0	0	0	0	0	1		0	0	0	0	0	0
	0	0	0	0	0	0		0	0	0	0	0	0
	0	0	0	0	0	0		0	0	0	0	0	0
	0	0	0	0	0	0		0	0	0	0	0	0
	0	0	0	0	0	1		0	0	0	0	0	0
	0	0	0	0	0	1		0	0	0	0	0	0
	0	0	0	0	0	1		0	0	0	0	0	0
	0	0	0	0	0	0		0	0	0	0	0	0
	0	0	0	0	0	0		0	0	0	0	0	0
	0	0	0	0	0	0		0	0	0	0	0	0
	0	0	0	0	0	0		0	0	0	0	0	0
	0	0	0	0	0	0		0	0	0	0	0	0
	0	0	0	0	0	0		0	0	0	0	0	0
	0	0	0	0	0	0		0	0	0	0	0	0
	0	0	0	0	0	0		0	0	0	0	0	0
	0	0	0	0	0	0		0	0	0	0	0	0
	0	0	0	0	0	0		0	0	0	0	0	0
	0	0	0	0	0	0		0	0	0	0	0	0
	0	0	0	0	0	0		0	0	0	0	0	0
	0	0	0	0	0	0		0	0	0	0	0	0
	0	0	0	0	0	1		0	0	0	0	0	0
	0	0	0	0	0	0		0	0	0	0	0	0
	0	0	0	0	0	0		0	0	0	0	0	0
	0	0	0	0	0	1		0	0	0	0	0	0
	0	0	0	0	0	0		0	0	0	0	0	0
	0	0	0	0	0	0		0	0	0	0	0	0
	0	0	0	0	0	1		0	0	0	0	0	0
	0	0	0	0	0	0		0	0	0	0	0	0
	0	0	0	0	0	0		0	0	0	0	0	0
	0	0	0	0	0	0		0	0	0	0	0	0
	0	0	0	0	0	0		0	0	0	0	0	0
	0	0	0	0	0	1		0	0	0	0	0	0
	0	0	0	0	0	1		0	0	0	0	0	0
	0	0	0	0	0	0		0	0	0	0	0	0
	0	0	0	0	0	0		0	0	0	0	0	0
	0	0	0	0	0	0		0	0	0	0	0	0
	0	0	0	0	0	0		0	0	0	0	0	0
	0	0	0	0	0	0		0	0	0	0	0	0
	0	0	0	0	0	0		0	0	0	0	0	0
	0	0	0	0	0	0		0	0	0	0	0	0
	0	0	0	0	0	0		0	0	0	0	0	0
	0	0	0	0	0	0		0	0	0	0	0	0
	0	0	0	0	0	0		0	0	0	0	0	0
	0	0	0	0	0	0		0	0	0	0	0	0
	0	0	0	0	0	0		0	0	0	0	0	0
	0	0	0	0	0	0		0	0	0	0	0	0
	0	0	0	0	0	0		0	0	0	0	0	0
	0	0	0	0	0	0		0	0	0	0	0	0
	0	0	0	0	0	0		0	0	0	0	0	0
	0	0	0	0	0	0		0	0	0	0	0	0
	0	0	0	0	0	0		0	0	0	0	0	0
	0	0	0	0	0	0		0	0	0	0	0	0
	0	0	0	0	0	0		0	0	0	0	0	0
	0	0	0	0	0	0		0	0	0	0	0	0
	0	0	0	0	0	0		0	0	0	0	0	0
	0	0	0	0	0	0		0	0	0	0	0	0
	0	0	0	0	0	0		0	0	0	0	0	0
	0	0	0	0	0	0		0	0	0	0	0	0
	0	0	0	1	0	0		0	0	0	0	0	0
	0	0	0	0	0	0		0	0	0	0	0	0
	0	0	0	0	0	0		0	0	0	0	0	0
	0	0	0	0	0	0		0	0	0	0	0	0
	0	0	0	0	0	1		0	0	0	0	0	0
	0	0	0	0	0	0		0	0	0	0	0	0
	0	0	0	0	0	0		0	0	0	0	0	0
	0	0	0	0	0	0		0	0	0	0	0	0
	0	0	0	0	0	0		0	0	0	0	0	0
	0	0	0	0	0	0		0	0	0	0	0	0
	0	0	0	0	0	0		0	0	0	0	0	0
	0	0	0	0	0	0		0	0	0	0	0	0
	0	0	0	0	0	0		0	0	0	0	0	0
	0	0	0	0	0	0		0	0	0	0	0	0
	0	0	0	0	0	0		0	0	0	0	0	0
	0	0	0	0	0	0		0	0	0	0	0	0
	0	0	0	0	0	0		0	0	0	0	0	0
	0	0	0	0	0	0		0	0	0	0	0	0
	0	0	0	0	0	0		0	0	0	0	0	0
	0	0	0	0	0	0		0	0	0	0	0	0
	0	0	0	0	0	0		0	0	0	0	0	0
	0	0	0	0	0	0		0	0	0	0	0	0
	0	0	0	0	0	0		0	0	0	0	0	0
	0	0	0	0	0	0		0	0	0	0	0	0
	0	0	0	0	0	0		0	0	0	0	0	0
	0	0	0	0	0	0		0	0	0	0	0	0
	0	0	0	0	0	0		0	0	0	0	0	0
	0	0	0	0	0	0		0	0	0	0	0	0
	0	0	0	0	0	0		0	0	0	0	0	0
	0	0	0	0	0	0		0	0	0	0	0	0
	0	0	0	0	0	0		0	0	0	0	0	0
	0	0	0	0	0	0		0	0	0	0	0	0
	0	0	0	0	0	0		0	0	0	0	0	0
	0	0	0	0	0	0		0	0	0	0	0	0
	0	0	0	0	0	0		0	0	0	0	0	0
	0	0	0	0	0	0		0	0	0	0	0	0
	0	0	0	0	0	0		0	0	0	0	0	0
	0	0	0	0	0	0		0	0	0	0	0	0
	0	0	0	0	0	0		0	0	0	0	0	0
	0	0	0	0	0	0		0	0	0	0	0	0
	0	0	0	0	0	0		0	0	0	0	0	0
	0	0	0	0	0	0		0	0	0	0	0	0
	0	0	0	0	0	0		0	0	0	0	0	0
	0	0	0	0	0	0		0	0	0	0	0	0
	0	0	0	0	0	0		0	0	0	0	0	0
	0	0	0	0	0	0		0	0	0	0	0	0
	0	0	0	0	0	0		0	0	0	0	0	0
	0	0	0	0	0	0		0	0	0	0	0	0
	0	0	0	0	0	1		0	0	0	0	0	0
	0	0	0	0	0	0		0	0	0	0	0	0
	0	0	0	0	0	0		0	0	0	0	0	0
	0	0	0	0	0	0		0	0	0	0	0	0
	0	0	0	0	0	0		0	0	0	0	0	0
	0	0	0	0	0	0		0	0	0	0	0	0
	0	0	0	0	0	0		0	0	0	0	0	0
	0	0	0	0	0	0		0	0	0	0	0	0
	0	0	0	0	0	1		0	0	0	0	0	0
	0	0	0	0	0	0		0	0	0	0	0	0
	0	0	0	0	0	0		0	0	0	0	0	0
	0	0	0	0	0	0		0	0	0	0	0	0
	0	0	0	0	0	0		0	0	0	0	0	0
	0	0	0	0	0	0		0	0	0	0	0	0
	0	0	0	0	0	1		0	0	0	0	0	0
	0	0	0	0	0	1		0	0	0	0	0	0
	0	0	0	0	0	1		0	0	0	0	0	0
	0	0	0	0	0	1		0	0	0	0	0	0
	0	0	0	0	0	1		0	0	0	0	0	0
	0	0	0	0	0	0		0	0	0	0	0	0
	0	0	0	0	0	1		0	0	0	0	0	0
	0	0	0	0	0	1		0	0	0	0	0	0
	0	0	0	0	0	1		0	0	0	0	0	0
	0	0	0	0	0	1		0	0	0	0	0	0
	0	0	0	0	0	0		0	0	0	0	0	0
	0	0	0	0	0	1		0	0	0	0	0	0
	0	0	0	0	0	1		0	0	0	0	0	0
	0	0	0	0	0	1		0	0	0	0	0	0
	0	0	0	0	0	1		0	0	0	0	0	0
	0	0	0	0	0	1		0	0	0	0	0	0
	0	0	0	0	0	1		0	0	0	0	0	0
	0	0	0	0	0	0		0	0	0	0	0	0
	0	0	0	0	0	0		0	0	0	0	0	0
	0	0	0	0	0	0		0	0	0	0	0	0
	0	0	0	0	0	0		0	0	0	0	0	0
	0	0	0	0	0	1		0	0	0	0	0	0
	0	0	0	0	0	0		0	0	0	0	0	0
	0	0	0	0	0	1		0	0	0	0	0	0
	0	0	0	0	0	0		0	0	0	0	0	0
	0	0	0	0	0	0		0	0	0	0	0	0
	0	0	0	0	0	1		0	0	0	0	0	0
	0	0	0	0	0	1		0	0	0	0	0	0
	0	0	0	0	0	0		0	0	0	0	0	0
	0	0	0	0	0	1		0	0	0	0	0	0
	0	0	0	0	0	0		0	0	0	0	0	0
	0	0	0	0	0	0		0	0	0	0	0	0
	0	0	0	0	0	0		0	0	0	0	0	0
	0	0	0	0	0	0		0	0	0	0	0	0
	0	0	0	0	0	0		0	0	0	0	0	0
	0	0	0	0	0	0		0	0	0	0	0	0
	0	0	0	0	0	1		0	0	0	0	0	0
	0	0	0	0	0	1		0	0	0	0	0	0
	0	0	0	0	0	0		0	0	0	0	0	0
	0	0	0	0	0	1		0	0	0	0	0	0
	0	0	0	0	0	1		0	0	0	0	0	0
	0	0	0	0	0	0		0	0	0	0	0	0
	0	0	0	0	0	0		0	0	0	0	0	0
	0	0	0	0	0	1		0	0	0	0	0	0
	0	0	0	0	0	1		0	0	0	0	0	0
	0	0	0	0	0	0		0	0	0	0	0	0
	0	0	0	0	0	0		0	0	0	0	0	0
	0	0	0	0	0	1		0	0	0	0	0	0
	0	0	0	0	0	0		0	0	0	0	0	0
	0	0	0	0	0	0		0	0	0	0	0	0
	0	0	0	0	0	0		0	0	0	0	0	0
	0	0	0	0	0	0		0	0	0	0	0	0
	0	0	0	0	0	1		0	0	0	0	0	0
	0	0	0	0	0	1		0	0	0	0	0	0
	0	0	0	0	0	1		0	0	0	0	0	0
	0	0	0	0	0	0		0	0	0	0	0	0
	0	0	0	0	0	1		0	0	0	0	0	0
	0	0	0	0	0	0		0	0	0	0	0	0
	0	0	0	0	0	1		0	0	0	0	0	0
	0	0	0	0	0	0		0	0	0	0	0	0
	0	0	0	0	0	0		0	0	0	0	0	0
	0	0	0	0	0	0		0	0	0	0	0	0
	0	0	0	0	0	1		0	0	0	0	0	0
	0	0	0	0	0	1		0	0	0	0	0	0
	0	0	0	0	0	1		0	0	0	0	0	0
	0	0	0	0	0	0		0	0	0	0	0	0
	0	0	0	0	0	0		0	0	0	0	0	0
	0	0	0	0	0	1		0	0	0	0	0	0
	0	0	0	0	0	0		0	0	0	0	0	0
	0	0	0	0	0	1		0	0	0	0	0	0
	0	0	0	0	0	1		0	0	0	0	0	0
	0	0	0	0	0	0		0	0	0	0	0	0
	0	0	0	0	0	0		0	0	0	0	0	0
	0	0	0	0	0	0		0	0	0	0	0	0
	0	0	0	0	0	1		0	0	0	0	0	0
	0	0	0	0	0	1		0	0	0	0	0	0
	0	0	0	0	0	0		0	0	0	0	0	0
	0	0	0	0	0	1		0	0	0	0	0	0
	0	0	0	0	0	0		0	0	0	0	0	0
	0	0	0	0	0	1		0	0	0	0	0	0
	0	0	0	0	0	0		0	0	0	0	0	0
	0	0	0	0	0	1		0	0	0	0	0	0
	0	0	0	0	0	0		0	0	0	0	0	0
	0	0	0	0	0	0		0	0	0	0	0	0
	0	0	0	0	0	0		0	0	0	0	0	0
	0	0	0	0	0	0		0	0	0	0	0	0
	0	0	0	0	0	0		0	0	0	0	0	0
	0	0	0	0	0	0		0	0	0	0	0	0
	0	0	0	0	0	0		0	0	0	0	0	0
	0	0	0	0	0	0		0	0	0	0	0	0
	0	0	0	0	0	0		0	0	0	0	0	0
	0	0	0	0	0	0		0	0	0	0	0	0
	0	0	0	0	0	0		0	0	0	0	0	0
	0	0	0	0	0	0		0	0	0	0	0	0
	0	0	0	0	0	1		0	0	0	0	0	0
	0	0	0	0	0	0		0	0	0	0	0	0
	0	0	0	0	0	0		0	0	0	0	0	0
	0	0	0	0	0	1		0	0	0	0	0	0
	0	0	0	0	0	1		0	0	0	0	0	0
	0	0	0	0	0	0		0	0	0	0	0	0
	0	0	0	0	0	0		0	0	0	0	0	0
	0	0	0	0	0	0		0	0	0	0	0	0
	0	0	0	0	0	0		0	0	0	0	0	0
	0	0	0	0	0	0		0	0	0	0	0	0
	0	0	0	0	0	0		0	0	0	0	0	0
	0	0	0	0	0	1		0	0	0	0	0	0
	0	0	0	0	0	0		0	0	0	0	0	0
	0	0	0	0	0	0		0	0	0	0	0	0
	0	0	0	0	0	0		0	0	0	0	0	0
	0	0	0	0	0	0		0	0	0	0	0	0
	0	0	0	0	0	0		0	0	0	0	0	0
	0	0	0	0	0	0		0	0	0	0	0	0
	0	0	0	0	0	0		0	0	0	0	0	0
	0	0	0	0	0	0		0	0	0	0	0	0
	0	0	0	0	0	0		0	0	0	0	0	0
	0	0	0	0	0	0		0	0	0	0	0	0
	0	0	0	0	0	0		0	0	0	0	0	0
	0	0	0	0	0	0		0	0	0	0	0	0
	0	0	0	0	0	0		0	0	0	0	0	0
	0	0	0	0	0	0		0	0	0	0	0	0
	0	0	0	0	0	0		0	0	0	0	0	0
	0	0	0	0	0	0		0	0	0	0	0	0
	0	0	0	0	0	0		0	0	0	0	0	0
	0	0	0	0	0	0		0	0	0	0	0	0
	0	0	0	0	0	0		0	0	0	0	0	0
	0	0	0	0	0	0		0	0	0	0	0	0
	0	0	0	0	0	0		0	0	0	0	0	0
	0	0	0	0	0	0		0	0	0	0	0	0
	0	0	0	0	0	0		0	0	0	0	0	0
	0	0	0	0	0	0		0	0	0	0	0	0
	0	0	0	0	0	0		0	0	0	0	0	0
	0	0	0	0	0	0		0	0	0	0	0	0
	0	0	0	0	0	0		0	0	0	0	0	0
	0	0	0	0	0	0		0	0	0	0	0	0
	0	0	0	0	0	0		0	0	0	0	0	0
	0	0	0	0	0	0		0	0	0	0	0	0
	0	0	0	0	0	0		0	0	0	0	0	0
	0	0	0	0	0	0		0	0	0	0	0	0
	0	0	0	0	0	1		0	0	0	0	0	0
	0	0	0	0	0	0		0	0	0	0	0	0
	0	0	0	0	0	0		0	0	0	0	0	0
	0	0	0	0	0	0		0	0	0	0	0	0
	0	0	0	0	0	0		0	0	0	0	0	0
	0	0	0	0	0	0		0	0	0	0	0	0
	0	0	0	0	0	0		0	0	0	0	0	0
	0	0	0	0	0	0		0	0	0	0	0	0
	0	0	0	0	0	0		0	0	0	0	0	0
	0	0	0	0	0	0		0	0	0	0	0	0
	0	0	0	0	0	0		0	0	0	0	0	0
	0	0	0	0	0	0		0	0	0	0	0	0
	0	0	0	0	0	0		0	0	0	0	0	0
	0	0	0	0	0	0		0	0	0	0	0	0
	0	0	0	0	0	0		0	0	0	0	0	0
	0	0	0	0	0	0		0	0	0	0	0	0
	0	0	0	0	0	0		0	0	0	0	0	0
	0	0	0	0	0	0		0	0	0	0	0	0
	0	0	0	0	0	0		0	0	0	0	0	0
	0	0	0	0	0	0		0	0	0	0	0	0
	0	0	0	0	0	0		0	0	0	0	0	0
	0	0	0	0	0	0		0	0	0	0	0	0
	0	0	0	0	0	1		0	0	0	0	0	0
	0	0	0	0	0	0		0	0	0	0	0	0
	0	0	0	0	0	0		0	0	0	0	0	0
	0	0	0	0	0	0		0	0	0	0	0	0
	0	0	0	0	0	0		0	0	0	0	0	0
	0	0	0	0	0	0		0	0	0	0	0	0
	0	0	0	0	0	0		0	0	0	0	0	0
	0	0	0	0	0	0		0	0	0	0	0	0
	0	0	0	0	0	0		0	0	0	0	0	0
	0	0	0	1	0	0		0	0	0	0	0	0
	0	0	0	0	0	0		0	0	0	0	0	0
	0	0	0	0	0	0		0	0	0	0	0	0
	0	0	0	0	0	0		0	0	0	0	0	0
	0	0	0	0	0	0		0	0	0	0	0	0
	0	0	0	0	0	0		0	0	0	0	0	0
	0	0	0	0	0	0		0	0	0	0	0	0
	0	0	0	0	0	0		0	0	0	0	0	0
	0	0	0	0	0	0		0	0	0	0	0	0
	0	0	0	0	0	0		0	0	0	0	0	0
	0	0	0	0	0	0		0	0	0	0	0	0
	0	0	0	0	0	0		0	0	0	0	0	0
	0	0	0	1	0	1		0	0	0	0	0	0
	0	0	0	0	0	0		0	0	0	0	0	0
	0	0	0	0	0	0		0	0	0	0	0	0
	0	0	0	0	0	0		0	0	0	0	0	0
	0	0	0	1	0	0		0	0	0	0	0	0
	0	0	0	0	0	1		0	0	0	0	0	0
	0	0	0	0	0	1		0	0	0	0	0	0
	0	0	0	0	0	0		0	0	0	0	0	0
	0	0	0	1	0	1		0	0	0	0	0	0
	0	0	0	0	0	1		0	0	0	0	0	0
	0	0	0	0	0	0		0	0	0	0	0	0
	0	0	0	0	0	1		0	0	0	0	0	0
	0	0	0	0	0	1		0	0	0	0	0	0
	0	0	0	0	0	0		0	0	0	0	0	0
	0	0	0	0	0	0		0	0	0	0	0	0
	0	0	0	0	0	0		0	0	0	0	0	0
	0	0	0	0	0	1		0	0	0	0	0	0
	0	0	0	0	0	1		0	0	0	0	0	0
	0	0	0	0	0	0		0	0	0	0	0	0
	0	0	0	0	0	0		0	0	0	0	0	0
	0	0	0	0	0	1		0	0	0	0	0	0
	0	0	0	0	0	0		0	0	0	0	0	0
	0	0	0	0	0	0		0	0	0	0	0	0
	0	0	0	0	0	1		0	0	0	0	0	0
	0	0	0	0	0	1		0	0	0	0	0	0
	0	0	0	0	0	0		0	0	0	0	0	0
	0	0	0	0	0	0		0	0	0	0	0	0
	0	0	0	0	0	0		0	0	0	0	0	0
	0	0	0	0	0	0		0	0	0	0	0	0
	0	0	0	0	0	0		0	0	0	0	0	0
	0	0	0	1	0	0		0	0	0	0	0	0
	0	0	0	0	0	0		0	0	0	0	0	0
	0	0	0	0	0	0		0	0	0	0	0	0
	0	0	0	0	0	0		0	0	0	0	0	0
	0	0	0	1	0	0		0	0	0	0	0	0
	0	0	0	1	0	0		0	0	0	0	0	0
	0	0	0	0	0	0		0	0	0	0	0	0
	0	0	0	0	0	0		0	0	0	0	0	0
	0	0	0	0	0	0		0	0	0	0	0	0
	0	0	0	0	0	1		0	0	0	0	0	0
[truncated: 48,684 more rows]
