# Supplementary material for: High-throughput high content quantification of HIV-1 viral infectious output
Source: PLoS One. 2026 Mar 26;21(3):e0328121. doi: 10.1371/journal.pone.0328121 (PMC13020823; doi:10.1371/journal.pone.0328121)
Supplement: S3 Data — (XLSX) [file pone.0328121.s008.xlsx]

## Sheet: Exp2 04.06.23
veh	500	1000	2000	3000	4000	5000	6000	7000	8000	9000	10000	11000
%Infected	0.0131168	0.00180832	0.0102614	0.00579191	0.00455063	0.00411414	0.00583875	0.00416536	0.00770335	0.00333833	0.00473643	0.020041
Total cells	1601	2212	8186	9496	7911	18959	19696	25448	26482	32052	34203	41465
Infected cells	21	4	84	55	36	78	115	106	204	107	162	831
	ROI_A_Target_I_ObjectCount	ROI_A_Target_I_ObjectCount	ROI_A_Target_I_ObjectCount	ROI_A_Target_I_ObjectCount	ROI_A_Target_I_ObjectCount	ROI_A_Target_I_ObjectCount	ROI_A_Target_I_ObjectCount	ROI_A_Target_I_ObjectCount	ROI_A_Target_I_ObjectCount	ROI_A_Target_I_ObjectCount	ROI_A_Target_I_ObjectCount	ROI_A_Target_I_ObjectCount
	0	0	0	0	0	0	0	0	0	0	0	0
	0	0	0	0	0	0	0	0	0	0	0	0
	0	0	0	0	0	0	0	0	0	0	0	1
	0	0	0	0	0	0	0	0	0	0	0	1
	0	0	0	0	0	0	0	0	0	0	0	0
	0	0	0	0	0	0	0	0	0	0	0	1
	0	0	0	0	0	0	0	0	0	0	0	1
	0	0	0	0	0	0	0	0	0	0	0	0
	0	0	0	0	0	0	0	0	0	0	0	1
	0	0	0	0	0	0	0	0	0	0	0	0
	0	0	0	0	0	0	0	0	0	0	0	0
	0	0	0	0	0	0	0	0	0	0	0	0
	0	0	0	0	0	0	0	0	0	0	0	0
	0	0	0	0	0	0	0	0	0	0	0	0
	0	0	0	0	0	0	0	0	0	0	0	0
	0	0	0	0	0	0	0	0	0	0	0	0
	0	0	0	0	0	0	0	0	0	0	0	0
	0	0	0	0	0	0	0	0	0	0	0	1
	0	0	0	0	0	0	0	0	0	0	0	0
	0	0	0	0	0	0	0	0	0	0	0	0
	0	0	0	0	0	0	0	0	0	0	0	0
	0	0	0	0	0	0	0	0	0	0	0	0
	0	0	0	0	0	0	0	0	0	0	0	1
	0	0	0	0	0	0	0	0	0	0	0	0
	0	0	0	0	0	0	0	0	0	0	0	0
	0	0	0	0	0	0	0	0	0	0	0	1
	0	0	0	0	0	0	0	0	0	0	0	0
	0	0	0	0	0	0	0	0	0	0	0	1
	0	0	0	0	0	0	0	0	0	0	0	1
	0	0	0	0	0	0	0	0	0	0	0	0
	0	0	0	0	0	0	0	0	0	0	0	0
	0	0	0	0	0	0	0	0	0	0	0	1
	0	0	0	0	0	0	0	0	0	0	0	1
	0	0	0	0	0	0	0	0	0	0	0	0
	0	0	0	0	0	0	0	0	0	0	0	0
	0	0	0	0	0	0	0	0	0	0	0	1
	0	0	0	0	0	0	0	0	0	0	0	0
	0	0	0	0	0	0	0	0	0	0	0	0
	0	0	0	0	0	0	0	0	0	0	0	0
	0	0	0	0	0	0	0	0	0	0	0	0
	0	0	0	0	0	0	0	0	0	0	0	0
	0	0	0	0	0	0	0	0	0	0	0	0
	0	0	0	0	0	0	0	0	0	0	0	1
	0	0	0	0	0	0	0	0	0	0	0	1
	0	0	0	0	0	0	0	0	0	0	0	1
	0	0	0	0	0	0	0	0	0	0	0	0
	0	0	0	0	0	0	0	0	0	0	0	0
	0	0	0	0	0	0	0	0	0	0	0	0
	0	0	0	0	0	0	0	0	0	0	0	0
	0	0	0	0	0	0	0	0	0	0	0	1
	0	0	0	0	0	0	0	0	0	0	0	1
	0	0	0	0	0	0	0	0	0	0	0	0
	0	0	0	0	0	0	0	0	0	0	0	0
	0	0	0	0	0	0	0	0	0	0	0	1
	0	0	0	0	0	0	0	0	0	0	0	1
	0	0	0	0	0	0	0	0	0	0	0	0
	0	0	0	0	0	0	0	0	0	0	0	0
	0	0	0	0	0	0	0	0	0	0	0	0
	0	0	0	0	0	0	0	0	0	0	0	0
	0	0	0	0	0	0	0	0	0	0	0	0
	0	0	0	0	0	0	0	0	0	0	0	0
	0	0	0	0	0	0	0	0	0	0	0	1
	0	0	0	0	0	0	0	0	0	0	0	0
	0	0	1	0	0	0	0	0	0	0	0	0
	0	0	0	0	0	0	0	0	0	0	0	0
	0	0	0	0	0	0	0	0	0	0	0	0
	0	0	0	0	0	0	0	0	0	0	0	1
	0	0	0	0	0	0	0	0	0	0	0	1
	0	0	0	0	0	0	0	0	0	0	0	0
	0	0	0	0	0	0	0	0	0	0	0	0
	0	0	0	0	0	0	0	0	0	0	0	1
	0	0	0	0	0	0	0	0	0	0	0	0
	0	0	0	0	0	0	0	0	0	0	0	0
	0	0	0	0	0	0	0	0	0	0	0	1
	0	0	0	0	0	0	0	0	0	0	0	0
	0	0	0	0	0	0	0	0	0	0	0	0
	0	0	0	0	0	0	0	0	0	0	0	0
	0	0	0	0	0	0	0	0	0	0	0	0
	0	0	0	0	0	0	0	0	0	0	0	0
	0	0	0	0	0	0	0	0	0	0	0	1
	0	0	0	0	0	0	0	0	0	0	0	0
	0	0	0	0	0	0	0	0	0	0	0	0
	0	0	0	0	0	0	0	0	0	0	0	1
	0	0	0	0	0	0	0	0	0	0	0	0
	0	0	0	0	0	0	0	0	0	0	0	0
	0	0	0	0	0	0	0	0	0	0	0	0
	0	0	0	0	0	0	0	0	0	0	0	1
	0	0	0	0	0	0	0	0	0	0	0	0
	0	0	0	0	0	0	0	0	0	0	0	0
	0	0	0	0	0	0	0	0	0	0	0	0
	0	0	0	0	0	0	0	0	0	0	0	0
	0	0	0	0	0	0	0	0	0	0	0	1
	0	0	0	0	0	0	0	0	0	0	0	0
	0	0	0	0	0	0	0	0	0	0	0	1
	0	0	0	0	0	0	0	0	0	0	0	0
	0	0	0	0	0	0	0	0	0	0	0	0
	0	0	0	0	0	0	0	0	0	0	0	0
	0	0	0	0	0	0	0	0	0	0	0	0
	0	0	0	0	0	0	0	0	0	0	0	0
	0	0	0	0	0	0	0	0	0	0	0	1
	0	0	0	0	0	0	0	0	0	0	0	1
	0	0	0	0	0	0	0	0	0	0	0	0
	0	0	0	0	0	0	0	0	0	0	0	0
	0	0	0	0	0	0	0	0	0	0	0	0
	0	0	0	0	0	0	0	0	0	0	0	0
	0	0	0	0	0	0	0	0	0	0	0	0
	0	0	0	0	0	0	0	0	0	0	0	1
	0	0	0	0	0	0	0	0	0	0	0	0
	0	0	0	0	0	0	0	0	0	0	0	0
	0	0	0	0	0	0	0	0	0	0	0	1
	0	0	0	0	0	0	0	0	0	0	0	0
	0	0	0	0	0	0	0	0	0	0	0	1
	0	0	0	0	0	0	0	0	0	0	0	0
	0	0	0	0	0	0	0	0	0	0	0	1
	0	0	0	0	0	0	0	0	0	0	0	0
	0	0	0	0	0	0	0	0	0	0	0	1
	0	0	0	0	0	0	0	0	0	0	0	0
	0	0	0	0	0	0	0	0	0	0	0	0
	0	0	0	0	0	0	0	0	0	0	0	1
	0	0	0	0	0	0	0	0	0	0	0	1
	0	0	0	0	0	0	0	0	0	0	0	1
	0	0	0	0	0	0	0	0	0	0	0	0
	0	0	0	0	0	0	0	0	0	0	0	0
	0	0	0	0	0	0	0	0	0	0	0	0
	0	0	0	0	0	0	0	0	0	0	0	0
	0	0	0	0	0	0	0	0	0	0	0	1
	0	0	0	0	0	0	0	0	0	0	0	0
	0	0	0	0	0	0	0	0	0	0	0	0
	0	0	0	0	0	0	0	0	0	0	0	0
	0	0	0	0	0	0	0	0	0	0	0	0
	0	0	0	0	0	0	0	0	0	0	0	1
	0	0	0	0	0	0	0	0	0	0	0	0
	0	0	0	0	0	0	0	0	0	0	0	1
	0	0	0	0	0	0	0	0	0	0	0	1
	0	0	0	0	0	0	0	0	0	0	0	1
	0	0	0	0	0	0	0	0	0	0	0	0
	0	0	0	0	0	0	0	0	0	0	0	0
	0	0	0	0	0	0	0	0	0	0	0	0
	0	0	0	0	0	0	0	0	0	0	0	0
	0	0	0	0	0	0	0	0	0	0	0	0
	0	0	0	0	0	0	0	0	0	0	0	0
	0	0	0	0	0	0	0	0	0	0	0	0
	0	0	0	0	0	0	0	0	0	0	0	1
	0	0	0	0	0	0	0	0	0	0	0	1
	0	0	0	0	0	0	0	0	0	0	0	0
	0	0	0	0	0	0	0	0	0	0	0	1
	0	0	0	0	0	0	0	0	0	0	0	0
	0	0	0	0	0	0	0	0	0	0	0	0
	0	0	0	0	0	0	0	0	0	0	0	0
	0	0	0	0	0	0	0	0	0	0	0	1
	0	0	0	0	0	0	0	0	0	0	0	0
	0	0	0	0	0	0	0	0	0	0	0	0
	0	0	0	0	0	0	0	0	0	0	0	0
	0	0	0	0	0	0	0	0	0	0	0	1
	0	0	0	0	0	0	0	0	0	0	0	1
	0	0	0	0	0	0	0	0	0	0	0	1
	0	0	0	0	0	0	0	0	0	0	0	0
	0	0	0	0	0	0	0	0	0	0	0	0
	0	0	0	0	0	0	0	0	0	0	0	0
	0	0	0	0	0	0	0	0	0	0	0	1
	0	0	0	0	0	0	0	0	0	0	0	0
	0	0	0	0	0	0	0	0	0	0	1	0
	0	0	0	0	0	0	0	0	0	0	0	0
	0	0	0	0	0	0	0	0	0	0	0	1
	0	0	0	0	0	0	0	0	0	0	0	1
	0	0	0	1	0	0	0	0	0	0	0	0
	0	0	0	0	0	0	0	0	0	0	0	1
	0	0	0	0	0	0	0	0	0	0	0	0
	0	0	0	0	0	0	0	0	0	0	0	0
	0	0	0	0	0	0	0	0	0	0	0	0
	0	0	0	0	0	0	0	0	0	0	0	0
	0	0	0	0	0	0	0	0	0	0	0	0
	0	0	0	0	0	0	0	0	0	0	0	0
	0	0	0	0	0	0	0	0	0	0	0	0
	0	0	0	0	0	0	0	0	0	0	0	0
	0	0	0	0	0	0	0	0	0	0	0	0
	0	0	0	0	0	0	0	0	0	0	0	0
	0	0	0	1	0	0	0	0	0	0	0	1
	0	0	0	0	0	0	0	0	0	0	0	0
	0	0	0	0	0	0	0	0	0	0	0	1
	0	0	0	0	0	0	0	0	0	0	0	0
	0	0	0	0	0	0	0	1	0	0	0	0
	0	0	0	0	0	0	0	0	0	0	0	0
	0	0	0	0	0	0	0	0	0	0	1	1
	0	0	0	0	0	0	0	0	0	0	0	0
	0	0	0	0	0	0	0	0	0	0	1	0
	0	0	0	0	0	0	0	0	0	0	0	0
	0	0	0	0	0	0	0	0	0	0	0	0
	0	0	0	0	0	0	0	0	0	0	0	1
	0	0	0	0	0	0	0	0	0	0	0	0
	0	0	0	0	0	0	0	0	0	0	0	0
	0	0	0	0	0	0	0	0	0	0	0	1
	0	0	0	0	0	0	0	0	0	0	0	0
	0	0	0	0	0	0	0	0	0	0	0	1
	0	0	0	0	0	0	0	0	0	0	0	0
	0	0	0	0	0	0	0	0	0	0	0	1
	0	0	0	0	0	0	0	0	0	0	0	1
	0	0	0	0	0	0	0	0	0	0	0	1
	0	0	0	0	0	0	0	0	0	0	0	0
	0	0	0	0	0	0	0	0	0	0	0	0
	0	0	0	0	0	0	0	0	0	0	0	0
	0	0	0	0	0	0	0	0	0	0	0	0
	0	0	0	0	0	0	0	0	0	0	0	0
	0	0	0	0	0	0	0	1	0	0	1	1
	0	0	0	0	0	0	0	0	0	0	1	0
	0	0	0	0	0	0	0	0	0	0	0	1
	0	0	0	0	0	0	0	0	0	0	0	1
	0	0	0	0	0	0	0	0	0	0	0	1
	0	0	0	0	0	0	0	0	0	0	0	0
	0	0	0	0	0	0	0	0	0	0	0	0
	0	0	0	0	0	0	0	0	0	0	0	0
	0	0	0	0	0	0	0	0	0	0	0	0
	0	0	0	0	0	0	0	0	0	0	0	1
	0	0	0	0	0	0	0	0	0	0	0	0
	0	0	0	0	0	0	0	0	0	0	0	0
	0	0	0	0	0	0	0	0	0	0	0	0
	0	0	0	0	0	0	0	0	0	0	0	0
	0	0	0	0	0	0	0	0	0	0	1	1
	0	0	0	0	0	0	0	0	0	0	0	0
	0	0	0	0	0	0	0	0	0	0	0	0
	0	0	0	0	0	0	0	0	0	0	0	0
	0	0	0	0	0	0	0	0	0	0	0	0
	0	0	0	0	0	0	0	0	0	0	0	0
	0	0	0	0	0	0	0	0	0	0	0	1
	0	0	0	0	0	0	0	0	0	0	0	0
	0	0	0	0	0	0	0	0	0	0	0	0
	0	0	0	0	0	0	0	0	0	0	0	0
	0	0	0	0	0	0	0	0	0	0	0	0
	0	0	0	0	0	0	0	0	0	0	0	0
	0	0	0	0	0	0	0	0	0	0	0	0
	0	0	0	0	0	0	0	0	0	0	0	1
	0	0	0	0	0	0	0	0	0	0	0	0
	0	0	0	0	0	0	0	0	0	0	0	0
	0	0	0	0	0	0	0	0	0	0	0	0
	0	0	0	0	0	0	0	0	0	0	0	0
	0	0	0	0	0	0	0	0	0	0	0	0
	0	0	0	0	0	0	0	0	0	0	0	1
	0	0	0	0	0	0	0	0	0	0	0	0
	0	0	0	1	0	0	0	0	0	0	0	0
	0	0	0	0	0	0	0	0	0	0	0	0
	0	0	0	0	0	0	0	0	0	0	0	1
	0	0	0	0	0	0	0	0	0	0	0	1
	0	0	0	0	0	0	0	0	0	0	0	0
	0	0	0	0	0	0	0	0	0	0	0	1
	0	0	0	0	0	0	0	0	0	0	0	0
	0	0	0	0	0	0	0	0	0	0	0	0
	0	0	0	0	0	0	0	0	0	0	0	0
	0	0	0	0	0	0	0	0	0	0	0	0
	0	0	0	0	0	0	0	0	0	0	0	0
	0	0	0	0	0	0	0	0	0	0	0	0
	0	0	0	0	0	0	0	0	0	0	0	1
	0	0	0	0	0	0	0	0	0	0	0	1
	0	0	0	0	0	0	0	0	1	0	0	0
	0	0	0	0	0	0	0	0	0	0	0	0
	0	0	0	0	0	0	0	0	0	0	0	0
	0	0	0	0	0	0	0	0	0	0	0	0
	0	0	0	0	0	0	0	0	0	0	0	0
	0	0	0	0	0	0	0	0	0	0	0	0
	0	0	0	0	0	0	0	0	0	0	0	1
	0	0	0	0	0	0	0	0	0	0	0	0
	0	0	0	0	0	0	0	0	0	0	0	1
	0	0	0	0	0	0	0	0	0	0	0	0
	0	0	0	0	0	0	0	0	0	0	0	0
	0	0	0	0	0	0	0	0	0	0	0	0
	0	0	0	0	0	0	0	0	0	0	0	1
	0	0	0	0	0	0	0	0	0	0	0	1
	0	0	0	0	0	0	0	0	0	0	0	1
	0	0	0	0	0	0	0	0	0	0	0	0
	0	0	0	0	0	0	0	0	0	0	0	0
	0	0	0	0	0	0	0	0	0	0	0	0
	0	0	0	0	0	0	0	0	1	0	0	0
	0	0	0	0	0	0	0	0	0	0	0	0
	0	0	0	0	0	0	0	0	0	0	0	0
	0	0	0	0	0	0	0	0	0	0	0	0
	0	0	0	0	0	0	0	0	0	0	0	0
	0	0	0	0	0	0	0	0	1	0	0	0
	0	0	0	0	0	0	0	0	0	0	0	0
	0	0	0	0	0	0	0	0	0	0	0	0
	0	0	0	0	0	0	0	0	0	0	0	0
	0	0	0	0	0	0	0	0	0	0	0	1
	0	0	0	0	0	0	0	0	0	0	0	0
	0	0	0	0	0	0	0	0	0	0	0	0
	0	0	0	0	0	0	0	0	0	0	0	0
	0	0	0	0	0	0	0	0	0	0	0	0
	1	0	0	0	0	0	0	0	0	0	0	1
	0	0	0	0	0	0	0	0	0	0	0	0
	0	0	0	0	0	0	0	0	0	0	0	0
	0	0	0	0	0	0	0	0	0	0	0	1
	0	0	0	0	0	0	0	0	0	0	0	1
	0	0	0	1	0	0	0	0	0	0	0	1
	0	0	0	0	0	0	0	0	0	0	0	0
	0	0	0	0	0	0	0	0	0	0	0	0
	0	0	0	0	0	0	0	0	0	0	0	0
	0	0	0	0	0	0	0	0	0	0	0	0
	0	0	0	0	0	0	0	0	0	0	0	1
	0	0	0	0	0	0	0	0	0	0	0	0
	0	0	0	0	0	0	0	0	0	0	0	0
	0	0	0	0	0	0	0	0	0	0	0	0
	0	0	0	0	0	0	0	0	0	0	0	0
	0	0	0	0	0	0	0	0	0	0	0	0
	0	0	0	0	0	0	0	0	0	0	0	1
	0	0	0	0	0	0	0	0	0	0	0	0
	0	0	0	0	0	0	0	0	0	0	0	0
	0	0	0	0	0	0	0	0	0	0	0	0
	0	0	0	0	0	0	0	0	0	0	0	0
	0	0	0	0	0	0	0	0	0	0	0	0
	0	0	0	0	0	0	0	0	0	0	0	0
	0	0	0	0	0	0	0	0	0	0	0	0
	0	0	0	0	0	0	0	0	0	0	0	1
	0	0	0	0	0	0	0	0	0	0	0	0
	0	0	0	0	0	0	0	0	0	0	0	1
	0	0	0	0	0	0	0	0	0	0	0	1
	0	0	0	0	0	0	0	0	0	0	0	0
	0	0	0	0	0	0	0	0	0	0	0	0
	0	0	0	0	0	0	0	0	0	0	0	0
	0	0	0	0	0	0	0	0	0	0	0	0
	0	0	0	0	0	0	0	0	0	0	0	0
	0	0	0	0	0	0	0	0	0	0	0	0
	0	0	0	0	0	0	0	0	0	0	0	0
	0	0	1	0	0	0	0	0	0	0	0	0
	0	0	0	0	0	0	0	0	0	0	0	1
	0	0	0	0	0	0	0	0	0	0	0	0
	0	0	1	0	0	0	0	0	0	0	0	0
	0	0	0	0	0	0	0	0	0	0	0	1
	0	0	0	0	0	0	0	0	0	0	0	0
	0	0	0	0	0	0	0	0	0	0	0	0
	0	0	0	0	0	0	0	0	0	0	0	1
	0	0	1	0	0	0	1	0	0	0	0	0
	0	0	1	0	0	0	0	0	0	0	0	0
	0	0	0	0	0	0	0	0	0	0	0	0
	0	0	0	0	0	0	0	0	0	0	0	0
	0	0	1	0	0	0	0	0	0	0	0	0
	0	0	0	0	0	0	0	0	0	0	0	0
	0	0	0	0	0	0	0	0	0	0	0	0
	0	0	0	0	0	0	0	0	0	0	0	0
	0	0	0	0	0	0	0	0	0	0	0	0
	0	0	0	0	0	0	0	0	0	0	0	1
	0	0	0	0	0	0	0	0	0	0	0	1
	0	0	0	0	0	0	0	0	0	0	0	0
	0	0	0	0	0	0	0	0	0	0	0	0
	0	0	0	0	0	0	0	0	0	0	0	0
	0	0	0	0	0	0	0	0	0	0	0	0
	0	0	0	0	0	0	0	0	0	0	0	0
	0	0	0	0	0	0	1	0	0	0	0	0
	0	0	0	0	0	0	0	0	0	0	0	0
	0	0	0	0	0	0	0	0	0	0	0	0
	0	0	0	0	0	0	0	0	0	0	0	0
	0	0	0	0	0	0	0	0	0	0	0	0
	0	0	0	1	0	0	0	0	0	0	0	0
	0	0	0	0	0	0	0	0	0	0	0	0
	0	0	0	0	0	0	0	0	0	0	0	0
	0	0	0	0	0	0	1	0	0	0	0	0
	0	0	0	0	0	0	0	0	0	0	0	0
	0	0	0	0	0	0	0	0	0	0	0	0
	0	0	0	0	0	0	0	0	0	0	0	0
	0	0	0	0	0	0	0	0	0	0	0	0
	0	0	0	0	0	0	0	0	0	0	0	0
	0	0	0	0	0	0	0	0	0	0	0	0
	0	0	0	0	0	0	0	0	0	0	0	0
	0	0	0	0	0	0	0	0	0	0	0	1
	0	0	0	0	0	0	0	0	0	0	0	0
	0	0	0	0	0	1	0	0	0	0	0	0
	0	0	0	0	0	0	0	0	0	0	0	0
	0	0	0	0	0	0	0	0	0	0	0	1
	0	0	0	0	0	0	0	0	0	0	0	0
	0	0	0	0	0	0	0	0	0	0	0	0
	0	0	0	0	0	0	0	0	0	0	0	0
	0	0	0	0	0	0	0	0	0	0	0	1
	0	0	0	0	0	1	0	0	0	0	0	1
	0	0	0	0	0	0	0	0	0	0	0	0
	0	0	0	0	0	0	0	0	0	0	0	0
	0	0	0	0	0	0	0	0	0	0	0	0
	0	0	0	0	0	0	0	0	0	0	0	1
	0	0	0	0	0	0	0	0	0	0	0	1
	0	0	0	0	0	0	0	0	0	0	0	0
	0	0	0	0	0	0	0	0	0	0	0	0
	0	0	0	0	0	0	0	0	0	0	0	0
	0	0	0	0	0	0	0	0	0	0	0	0
	0	0	0	0	0	0	0	0	0	0	0	0
	0	0	0	0	0	0	0	0	0	0	0	0
	0	0	0	0	0	1	0	0	0	0	0	0
	0	0	0	0	0	0	0	0	0	0	0	0
	0	0	0	0	0	0	0	0	0	0	0	0
	0	0	0	0	0	0	0	0	0	0	0	0
	0	0	0	0	0	0	0	0	0	0	0	0
	0	0	0	0	0	0	0	0	0	0	0	0
	0	0	0	0	0	0	0	0	0	0	0	0
	0	0	0	0	0	0	0	0	0	0	0	0
	0	0	0	0	0	0	0	0	0	0	0	0
	0	0	0	0	0	0	0	0	0	0	0	0
	0	0	0	0	0	1	0	0	0	0	0	0
	0	0	0	0	0	0	0	0	0	0	0	0
	0	0	0	0	0	0	0	0	0	0	0	0
	0	0	0	0	0	1	0	0	0	0	0	0
	0	0	0	0	0	0	0	0	0	0	0	0
	0	0	0	0	0	0	0	0	0	0	0	0
	0	0	0	0	0	0	0	0	0	0	0	0
	0	0	0	0	0	0	0	0	0	0	0	0
	0	0	0	0	0	0	0	0	0	0	0	1
	0	0	0	0	0	0	0	0	0	0	0	0
	0	0	0	0	0	0	0	0	0	0	0	0
	0	0	0	0	0	1	0	0	0	0	0	0
	0	0	0	0	0	0	0	0	0	0	0	0
	0	0	0	0	0	0	0	0	0	0	0	0
	0	0	0	0	0	0	0	0	0	0	0	0
	0	0	0	0	0	0	0	0	0	0	0	0
	0	0	0	0	0	0	0	0	0	0	0	0
	0	0	0	0	0	0	0	0	0	0	0	0
	0	0	0	0	0	0	0	0	0	0	0	0
	0	0	0	0	0	0	0	0	0	0	0	0
	0	0	0	0	0	0	0	0	0	0	0	0
	0	0	0	0	0	0	0	0	0	0	0	0
	0	0	0	0	0	0	0	0	0	0	0	1
	0	0	0	0	0	0	0	0	0	0	0	1
	0	0	0	0	0	0	0	0	0	0	0	0
	0	0	0	0	0	0	0	0	0	0	0	0
	0	0	0	0	0	0	0	0	0	0	0	0
	0	0	0	0	0	0	0	0	0	0	0	0
	0	0	0	0	0	0	0	0	0	0	0	0
	0	0	0	0	0	0	0	0	0	0	0	0
	0	0	0	0	0	0	0	0	0	0	0	0
	0	0	0	0	0	0	0	0	0	0	0	0
	0	0	0	0	0	0	0	0	0	0	0	0
	0	0	0	0	0	0	0	0	0	0	0	0
	0	0	0	0	0	0	0	0	0	0	0	1
	0	0	0	0	0	0	0	0	0	0	0	0
	0	0	0	0	0	0	0	0	0	0	0	0
	0	0	0	0	0	0	0	0	0	0	0	0
	0	0	0	0	0	0	0	0	0	0	0	0
	0	0	0	0	0	0	0	0	0	0	0	0
	0	0	0	0	0	0	0	0	0	0	0	0
	0	0	0	0	0	0	0	0	0	0	0	0
	0	0	0	0	0	0	0	0	0	0	0	0
	0	0	0	0	0	0	0	0	0	0	0	1
	0	0	0	0	0	0	0	0	0	0	0	0
	0	0	0	0	0	0	0	0	0	0	0	0
	0	0	0	0	0	0	0	0	0	0	0	0
	0	0	0	0	0	0	0	0	0	0	0	0
	0	0	0	0	0	0	0	0	0	0	0	0
	0	0	0	0	0	0	0	0	0	0	0	0
	0	0	0	0	0	0	0	0	0	0	0	0
	0	0	0	0	0	0	0	0	0	0	0	1
	0	0	0	0	0	0	0	0	0	0	0	1
	0	0	0	0	0	0	0	0	0	0	0	0
	0	0	0	0	0	0	0	0	0	0	0	0
	0	0	0	0	0	0	0	0	0	0	0	0
	0	0	0	0	0	0	0	0	0	0	0	0
	0	0	0	0	0	0	0	0	0	0	0	0
	0	0	0	0	0	0	0	0	0	0	0	0
	0	0	0	0	0	0	0	0	0	0	0	0
	0	0	0	0	0	0	0	0	0	0	0	0
	0	0	0	0	0	0	0	0	0	0	0	0
	0	0	0	0	0	0	0	0	0	0	0	0
	0	0	0	0	0	0	0	0	0	0	0	0
	0	0	0	0	0	0	0	0	0	0	0	0
	0	0	0	0	0	0	0	0	0	0	0	0
	0	0	0	0	0	0	0	0	0	0	0	0
	0	0	0	0	0	0	0	0	0	0	0	0
	0	0	0	0	0	0	0	0	0	0	0	0
	0	0	0	0	0	0	0	0	0	0	1	0
	0	0	0	0	0	0	0	0	0	0	0	0
	0	0	0	0	0	0	0	0	0	0	0	0
	0	0	0	0	0	0	0	0	0	0	0	0
	0	0	0	0	0	0	0	0	0	0	0	0
	0	0	0	0	0	0	0	0	0	0	0	0
	0	0	0	0	0	0	0	0	1	0	1	0
	0	0	0	0	0	0	0	0	0	0	0	0
	0	0	0	0	0	0	0	0	0	0	0	0
	0	0	0	0	0	0	0	0	0	0	0	0
	0	0	0	0	0	0	0	0	0	0	0	0
	0	0	0	0	0	0	0	0	0	0	0	0
	0	0	0	0	0	0	0	0	0	0	0	0
	0	0	0	0	0	0	0	0	0	0	0	0
	0	0	0	0	0	0	0	0	0	0	0	0
	0	0	0	0	0	0	0	0	0	0	0	0
	0	0	0	0	0	0	0	0	0	0	1	0
	0	0	0	0	0	0	0	0	1	0	0	0
	0	0	0	0	0	0	0	0	0	0	0	0
	0	0	0	0	0	0	0	0	0	0	0	0
	0	0	0	0	0	0	0	0	0	0	0	0
	0	0	0	0	0	0	0	0	0	0	0	0
	0	0	0	0	0	0	0	0	1	0	0	0
	0	0	0	0	0	0	0	0	0	0	0	0
	0	0	0	0	0	0	0	0	0	0	0	0
	0	0	0	0	0	0	0	0	0	0	0	0
	0	0	0	0	0	0	0	0	0	0	0	0
	0	0	0	0	0	0	0	0	0	0	0	0
	0	0	0	0	0	0	0	0	0	0	0	0
	0	0	0	0	0	0	0	0	0	0	0	0
	0	0	0	0	0	0	0	0	0	0	0	0
	0	0	0	0	0	0	0	0	0	0	0	0
	0	0	0	0	0	0	0	0	0	0	1	0
	0	0	0	0	0	0	0	0	0	0	0	0
	0	0	0	0	0	0	0	0	0	0	0	0
	0	0	0	0	0	0	0	0	1	0	0	0
	0	0	0	0	0	0	0	0	0	0	0	0
	0	0	0	0	0	0	0	0	0	0	0	0
	0	0	0	0	0	0	0	0	0	0	0	0
	0	0	0	0	0	0	0	0	0	0	0	0
	0	0	0	0	0	0	0	0	0	0	0	1
	0	0	0	0	0	0	0	0	0	0	0	0
	0	0	0	0	0	0	0	0	0	0	0	0
	0	0	0	0	0	0	0	0	0	0	0	0
	0	0	0	0	0	0	0	0	0	0	0	0
	0	0	0	0	0	0	0	0	0	0	0	0
	0	0	0	0	0	0	0	0	0	0	0	0
	0	0	0	0	0	0	0	0	0	0	0	0
	0	0	0	0	0	0	0	0	0	0	0	0
	0	0	0	0	0	0	0	0	1	0	0	0
	0	0	0	0	0	0	0	0	0	0	0	0
	0	0	0	0	0	0	0	0	0	0	0	0
	0	0	0	0	0	0	0	0	0	0	1	0
	0	0	0	0	0	0	0	0	0	0	0	0
	0	0	0	0	0	0	0	0	0	0	0	0
	0	0	0	0	0	0	0	0	0	0	0	0
	0	0	0	0	0	0	0	0	0	0	0	0
	1	0	0	0	0	0	0	0	0	0	1	0
	0	0	0	0	0	0	0	0	0	0	0	0
	1	0	0	0	0	0	0	0	0	0	0	0
	0	0	0	0	0	0	0	0	0	0	0	0
	0	0	0	0	0	0	0	0	1	0	0	0
	0	0	0	0	0	0	0	0	0	0	0	0
	0	0	0	0	0	0	0	0	0	0	0	0
	0	0	0	0	0	0	0	0	0	0	0	0
	0	0	0	0	0	0	0	0	0	0	0	0
	0	0	0	0	0	0	0	0	0	0	0	0
	0	0	0	0	0	0	0	0	0	0	0	0
	0	0	0	0	0	0	0	0	0	0	0	0
	0	0	0	0	0	0	0	0	0	0	0	0
	0	0	0	0	0	0	0	0	0	0	0	0
	0	0	0	0	0	0	0	0	0	0	0	0
	0	0	0	0	0	0	0	0	0	0	0	0
	0	0	0	0	0	0	0	0	0	0	0	0
	0	0	0	0	0	0	0	0	0	0	0	0
	0	0	0	0	0	0	0	0	0	0	0	0
	0	0	0	0	0	0	0	0	0	0	0	0
	0	0	0	0	0	0	0	0	0	0	0	0
	0	0	0	0	0	0	0	0	0	0	0	0
	0	0	0	0	0	0	0	0	0	0	0	0
	0	0	0	0	0	0	0	0	0	0	0	0
	0	0	0	0	0	0	0	0	0	0	0	0
	0	0	0	0	0	0	0	0	0	0	0	0
	0	0	0	0	0	0	0	0	0	0	0	0
	0	0	0	0	0	0	0	0	0	0	0	0
	0	0	0	0	0	0	0	0	0	0	0	0
	0	0	0	0	0	0	0	0	0	0	0	0
	0	0	0	0	0	0	0	0	0	0	0	0
	0	0	0	0	0	0	0	0	0	0	0	0
	0	0	0	0	0	0	0	0	0	0	0	0
	0	0	0	0	0	0	0	0	0	0	0	0
	0	0	0	0	0	0	0	0	0	0	0	0
	0	0	0	0	0	0	0	0	0	0	0	0
	0	0	0	0	0	0	0	0	0	0	0	0
	0	0	0	0	0	0	0	0	0	0	0	0
	0	0	0	0	0	0	0	0	0	0	0	0
	0	0	0	0	0	0	0	0	0	0	0	0
	0	0	0	0	0	0	0	0	0	0	0	0
	0	0	0	0	0	0	0	0	0	0	0	0
	0	0	0	0	0	0	0	0	0	0	0	0
	0	0	0	0	0	0	0	0	0	0	0	0
	0	0	0	0	0	0	0	0	0	0	0	0
	0	0	0	0	0	0	0	0	0	0	0	0
	0	0	0	0	0	0	0	0	0	0	0	0
	0	0	0	0	0	0	0	0	0	0	0	0
	0	0	0	0	0	0	0	0	0	0	0	0
	0	0	0	0	0	0	0	0	0	0	0	0
	0	0	0	0	0	0	0	0	0	0	0	0
	0	0	0	0	0	0	0	0	0	0	0	0
	0	0	0	0	0	0	0	0	0	0	0	0
	0	0	0	0	0	0	0	0	0	0	0	0
	0	0	0	0	0	0	0	0	0	0	0	0
	0	0	0	0	0	0	0	0	0	0	0	0
	0	0	0	0	0	0	0	0	0	0	0	0
	0	0	0	0	0	0	0	0	0	0	0	0
	0	0	0	0	0	0	0	0	0	0	0	0
	0	0	0	0	0	0	0	0	0	0	0	0
	0	0	0	0	0	0	0	0	0	0	0	0
	0	0	0	0	0	0	0	0	0	0	0	0
	0	0	0	0	0	0	0	0	0	0	0	0
	0	0	0	0	0	0	0	0	0	0	0	0
	0	0	0	0	0	0	0	0	0	0	0	0
	0	0	0	0	0	0	0	0	0	0	0	0
	0	0	0	0	0	0	0	0	0	0	0	0
	0	0	0	0	0	0	0	0	0	0	0	0
	0	0	0	0	0	0	0	0	0	0	0	0
	0	0	0	0	0	0	0	0	0	0	0	0
	0	0	0	0	0	0	0	0	0	0	0	0
	0	0	0	0	0	0	0	0	0	0	0	0
	0	0	0	0	0	0	0	0	0	0	0	0
	0	0	0	0	0	0	0	0	0	0	0	0
	0	0	0	0	0	0	0	0	0	0	0	0
	0	0	0	0	0	0	0	0	0	0	0	0
	0	0	0	0	0	0	0	0	0	0	0	0
	0	0	0	0	0	0	0	0	0	0	0	0
	0	0	0	0	0	0	0	0	0	0	0	0
	0	0	0	0	0	0	0	0	0	0	0	0
	0	0	0	0	0	0	0	0	0	0	0	0
	0	0	0	0	0	0	0	0	0	0	0	0
	0	0	0	0	0	0	0	0	0	0	0	0
	0	0	0	0	0	0	0	0	0	0	0	0
	0	0	0	0	0	0	0	0	0	0	0	0
	0	0	0	0	0	0	0	0	0	0	0	0
	0	0	0	0	0	0	0	0	0	0	0	0
	0	0	0	0	0	0	0	0	0	0	0	0
	0	0	0	0	0	0	0	0	0	0	0	0
	0	0	0	0	0	0	0	0	0	0	0	0
	0	0	0	0	0	0	0	0	0	0	0	0
	0	0	0	0	0	0	0	0	0	0	0	0
	0	0	0	0	0	0	0	0	0	0	0	0
	0	0	0	0	0	0	0	0	0	0	0	0
	0	0	0	0	0	0	0	0	0	0	0	0
	0	0	0	0	0	0	0	0	0	0	0	0
	0	0	0	0	0	0	0	0	0	0	0	0
	0	0	0	0	0	0	0	0	0	0	0	0
	0	0	0	0	0	0	0	0	0	0	0	0
	0	0	0	0	0	0	0	0	0	0	0	0
	0	0	0	0	0	0	0	0	0	0	0	0
	0	0	0	0	0	0	0	0	0	0	0	0
	0	0	0	0	0	0	0	0	0	0	0	0
	0	0	0	0	0	0	0	0	0	0	0	0
	0	0	0	0	1	0	0	0	0	0	0	0
	0	0	0	0	0	0	0	0	0	0	0	0
	0	0	0	0	0	0	0	0	0	0	0	0
	0	0	0	0	0	0	0	0	0	0	0	0
	0	0	0	0	0	0	0	0	0	0	0	0
	0	0	0	0	0	0	0	0	0	0	0	0
	0	0	0	0	0	0	0	0	0	0	0	0
	0	0	0	0	0	0	0	0	0	0	0	0
	0	0	0	0	0	0	0	0	0	0	0	0
	0	0	0	0	1	0	0	0	0	0	0	0
	0	0	0	0	0	0	0	0	0	0	0	0
	0	0	0	0	0	0	0	0	0	0	0	0
	0	0	0	0	0	0	0	0	0	0	0	0
	0	0	0	0	0	0	0	0	0	0	0	0
	0	0	0	0	1	0	0	0	0	0	0	0
	0	0	0	0	0	0	0	0	0	0	0	0
	0	0	0	0	0	0	0	0	0	0	0	0
	0	0	0	0	0	0	0	0	0	0	0	0
	0	0	0	0	0	0	0	0	0	0	0	0
	0	0	0	0	0	0	0	0	0	0	0	0
	0	0	0	0	0	0	0	0	0	0	0	0
	0	0	0	0	0	0	0	0	0	0	0	0
	0	0	0	0	0	0	0	0	0	0	0	0
	0	0	0	0	0	0	0	0	0	0	0	0
	0	0	0	0	0	0	0	0	0	0	0	0
	0	0	0	0	0	0	0	0	0	0	0	0
	0	0	0	0	0	0	0	0	0	0	0	0
	0	0	0	0	0	0	0	0	0	0	0	0
	0	0	0	0	0	0	0	0	0	0	0	0
	0	0	0	0	0	0	0	0	0	0	0	0
	0	0	0	0	0	0	0	0	0	0	0	0
	0	0	0	0	0	0	0	0	0	0	0	0
	0	0	0	0	0	0	0	0	0	0	0	0
	0	0	0	0	0	0	0	0	0	0	0	0
	0	0	0	0	0	0	0	0	0	0	0	0
	0	0	0	0	0	0	0	0	0	0	0	0
	0	0	0	0	0	0	0	0	0	0	0	0
	0	0	0	0	1	0	0	0	0	0	0	0
	0	0	0	0	0	0	0	0	0	0	0	0
	0	0	0	0	0	0	0	0	0	0	0	0
	0	0	0	0	0	0	0	0	0	0	0	0
	0	0	0	0	0	0	0	0	0	0	0	0
	0	0	0	0	0	0	0	0	0	0	0	0
	0	0	0	0	1	0	0	0	0	0	0	0
	0	0	0	0	0	0	0	0	0	0	0	0
	0	0	0	0	0	0	0	0	0	0	0	0
	0	0	0	0	0	0	0	0	0	0	0	0
	0	0	0	0	0	0	0	0	0	0	0	0
	0	0	0	0	0	0	0	0	0	0	0	0
	0	0	0	0	0	0	0	0	0	0	0	0
	0	0	0	0	0	0	0	0	0	0	0	0
	0	0	0	0	0	0	0	0	0	0	0	0
	0	0	0	0	0	0	0	0	0	0	0	0
	0	0	0	0	0	0	0	0	0	0	0	0
	0	0	0	0	0	0	0	0	0	0	0	0
	0	0	0	0	0	0	0	0	0	0	0	0
	0	0	0	0	0	0	0	0	0	0	0	0
	0	0	0	0	0	0	0	0	0	0	0	0
	0	0	0	0	0	0	0	0	0	0	0	0
	0	0	0	0	0	0	0	0	0	0	0	0
	0	0	0	0	0	0	0	0	0	0	0	0
	0	0	0	0	0	0	0	0	0	0	0	0
	0	0	0	0	0	0	0	0	0	0	0	0
	0	0	0	0	0	0	0	0	0	0	0	0
	0	0	0	0	0	0	0	0	0	0	0	0
	0	0	0	0	0	0	0	0	0	0	0	0
	0	0	0	0	0	0	0	0	0	0	0	0
	0	0	0	0	0	0	0	0	0	0	0	0
	0	0	0	0	0	0	0	0	0	0	0	0
	0	0	0	0	0	0	0	0	0	0	0	0
	0	0	0	0	0	0	0	0	0	0	0	0
	0	0	0	0	0	0	0	0	0	0	0	0
	0	0	0	0	0	0	0	0	0	0	0	0
	0	0	1	0	0	0	0	0	0	0	0	0
	0	0	0	0	0	0	0	0	0	0	0	0
	0	0	0	0	0	0	0	0	0	0	0	0
	0	0	0	0	0	0	0	0	0	0	0	0
	0	0	1	0	0	0	0	0	0	0	0	0
	0	0	0	0	0	0	0	0	0	0	0	0
	0	0	0	0	0	0	0	0	0	0	0	0
	0	0	0	0	0	0	0	0	0	0	0	0
	0	0	0	0	0	0	0	0	1	0	0	0
	0	0	0	0	0	0	0	0	0	0	0	0
	0	0	0	0	0	0	0	0	0	0	0	0
	0	0	0	0	0	0	0	0	0	0	0	0
	0	0	0	0	0	0	0	0	0	0	0	0
	0	0	0	0	0	0	0	0	0	0	0	0
	0	0	0	0	0	0	0	0	0	0	0	0
	0	0	0	0	0	0	0	0	0	0	0	0
	0	0	0	0	0	0	0	0	0	0	0	0
	0	0	0	0	0	0	0	0	0	0	0	0
	0	0	0	0	0	0	0	0	0	0	0	0
	0	0	0	0	0	0	0	0	0	0	0	0
	0	0	0	0	0	0	0	0	0	0	0	0
	0	0	0	0	0	0	0	0	0	0	0	0
	0	0	0	0	0	0	0	0	0	0	0	0
	0	0	0	0	0	0	0	0	0	0	0	0
	0	0	0	0	0	0	0	0	0	0	0	0
	0	0	0	0	0	0	0	0	0	0	0	0
	0	0	0	0	0	0	0	0	0	0	0	0
	0	0	0	0	0	0	0	0	0	0	0	0
	0	0	0	0	0	0	0	0	0	0	0	0
	0	0	0	0	0	0	0	0	0	0	0	0
	0	0	0	0	0	0	0	0	0	0	0	0
	0	0	0	0	0	0	0	0	0	0	0	0
	0	0	0	0	0	0	0	0	1	0	0	0
	0	0	0	0	0	0	0	0	0	0	0	0
	0	0	0	0	0	0	0	0	0	0	0	0
	0	0	0	0	0	0	0	0	1	0	0	0
	0	0	0	0	0	0	0	0	0	0	0	0
	0	0	0	0	0	0	0	0	0	0	0	0
	0	0	0	0	0	0	0	0	0	0	0	0
	0	0	0	0	0	0	0	0	0	0	0	0
	0	0	0	0	0	0	0	0	0	0	0	0
	0	0	0	0	0	1	0	0	0	0	0	0
	0	0	0	0	0	0	0	0	0	0	0	0
	0	0	0	0	0	0	0	0	0	0	0	0
	0	0	0	0	0	0	0	0	0	0	0	0
	0	0	0	0	0	0	0	0	0	0	0	0
	0	0	0	0	0	1	0	0	0	0	0	0
	0	0	0	0	0	0	0	0	0	0	0	0
	0	0	0	0	0	0	0	0	0	0	0	0
	0	0	0	0	0	0	0	0	0	0	0	0
	0	0	0	0	0	0	0	0	0	0	0	0
	0	0	0	0	0	0	0	0	0	0	0	0
	0	0	0	0	0	0	0	0	0	0	0	0
	0	0	0	0	0	0	0	0	0	0	0	0
	0	0	0	0	0	0	0	0	0	0	0	0
	0	0	0	0	0	0	0	0	0	0	0	0
	0	0	0	0	0	0	0	0	0	0	0	0
	0	0	0	0	0	0	0	0	0	0	0	0
	0	0	0	0	0	0	0	0	0	0	0	0
	0	0	0	0	0	0	0	0	0	0	0	0
	0	0	0	0	0	0	0	0	0	0	0	0
	0	0	0	0	0	0	0	0	0	0	0	0
	0	0	0	0	0	0	0	0	0	0	0	0
	0	0	0	0	0	0	0	0	0	0	0	0
	0	0	0	0	0	0	0	0	0	0	0	0
	0	0	0	0	0	0	0	0	0	0	0	0
	0	0	0	0	0	0	0	0	0	0	0	0
	0	0	0	0	0	0	0	0	0	0	0	0
	0	0	0	0	0	0	0	0	0	0	0	0
	0	0	0	0	0	0	0	0	0	0	0	0
	0	0	0	0	0	0	0	0	0	0	0	0
	0	0	0	0	0	0	0	0	0	0	0	0
	0	0	0	0	0	1	0	0	0	0	0	0
	0	0	0	0	0	0	0	0	0	0	0	0
	0	0	0	0	0	0	0	0	0	0	0	0
	0	0	0	0	0	0	0	0	0	0	0	0
	0	0	0	0	0	0	0	0	0	0	0	0
	0	0	0	0	0	0	0	0	0	0	0	0
	0	0	0	0	0	0	0	0	0	0	0	0
	0	0	0	0	0	0	0	0	0	0	0	0
	0	0	0	0	0	0	0	0	0	0	0	0
	0	0	0	0	0	0	0	0	0	0	0	0
	0	0	0	0	0	0	0	0	0	0	0	0
	0	0	0	0	0	0	0	0	0	0	0	0
	0	0	0	0	0	0	0	0	0	0	0	0
	0	0	0	0	0	0	0	0	0	0	0	0
	0	0	0	0	0	0	0	0	0	0	0	0
	0	0	0	0	0	0	0	0	0	0	0	0
	0	0	0	0	0	0	0	0	0	0	0	0
	0	0	0	0	0	0	0	0	0	0	0	0
	0	0	0	0	0	0	0	0	0	0	0	0
	0	0	0	0	0	0	0	0	0	0	0	0
	0	0	0	0	0	0	0	0	0	0	0	0
	0	0	0	0	0	0	0	0	0	0	0	0
	0	0	0	0	0	0	0	0	0	0	0	0
	0	0	0	0	0	0	0	0	0	0	0	0
	0	0	0	0	0	0	0	0	0	0	0	0
	0	0	0	0	0	0	0	0	0	0	0	0
	0	0	0	0	0	0	0	0	0	0	0	0
	0	0	0	0	0	0	0	0	0	0	0	0
	0	0	0	0	0	0	0	0	0	0	0	0
	0	0	0	0	0	0	0	0	0	0	0	0
	0	0	0	0	0	0	0	0	0	0	0	0
	0	0	0	0	0	0	0	0	0	0	0	0
	0	0	0	0	0	0	0	0	0	0	0	0
	0	0	0	0	0	0	0	0	0	0	0	0
	0	0	0	0	0	0	0	0	0	0	0	0
	0	0	0	0	0	0	0	0	0	0	0	0
	0	0	0	0	0	0	0	0	0	0	0	0
	0	0	0	0	0	0	0	0	0	0	0	0
	0	0	0	0	0	0	0	0	0	0	0	0
	0	0	0	0	0	0	0	0	0	0	0	0
	0	0	0	0	0	0	0	0	0	0	0	0
	0	0	0	0	0	0	0	0	0	0	0	0
	0	0	0	0	0	0	0	0	0	0	0	0
	0	0	0	0	0	0	0	0	0	0	0	0
	0	0	0	0	0	0	0	0	0	0	0	0
	0	0	0	0	0	0	0	0	0	0	0	0
	0	0	0	0	0	0	0	0	0	0	0	0
	0	0	0	0	0	0	0	0	0	0	0	0
	0	0	0	0	0	0	0	0	0	0	0	0
	0	0	0	0	0	0	0	0	0	0	0	0
	0	0	0	0	0	0	0	0	0	0	0	0
	0	0	0	0	0	0	0	0	0	0	0	0
	0	0	0	0	0	0	0	0	0	0	0	0
	0	0	0	0	0	0	0	0	0	0	0	0
	0	0	0	0	0	0	0	0	0	0	0	0
	0	0	0	0	0	0	0	0	0	0	0	0
	0	0	0	0	0	0	0	0	0	0	0	0
	0	0	0	0	0	0	0	0	0	0	0	0
	0	0	0	0	0	0	0	0	0	0	0	0
	0	0	0	0	0	0	0	0	0	0	0	0
	0	0	0	0	0	0	0	0	0	0	0	0
	0	0	0	0	0	0	0	0	0	0	0	0
	0	0	0	0	0	0	0	0	0	0	0	0
	0	0	0	0	0	0	0	0	0	0	0	0
	0	0	0	0	0	0	0	0	0	0	0	0
	0	0	0	0	0	0	0	0	0	0	0	0
	0	0	0	0	0	0	0	0	0	0	0	0
	0	0	0	0	0	0	0	0	0	0	0	0
	0	0	0	0	0	0	0	0	0	0	0	0
	0	0	0	0	0	0	0	0	0	0	0	0
	0	0	0	0	0	0	0	0	0	0	0	0
	0	0	0	0	0	0	0	0	0	0	0	0
	0	0	0	0	0	0	0	0	0	0	0	0
	0	0	0	0	0	0	0	0	0	0	0	0
	0	0	0	0	0	0	0	0	0	0	0	0
	0	0	0	0	0	0	0	0	0	0	0	0
	0	0	0	0	0	0	0	0	0	0	0	0
	0	0	0	0	0	0	0	0	0	0	0	0
	0	0	0	0	0	0	0	0	0	0	0	0
	0	0	0	0	0	0	0	0	0	0	0	0
	0	0	0	0	0	0	0	0	0	0	0	0
	0	0	0	0	0	0	0	0	0	0	0	0
	0	0	0	0	0	0	0	0	0	0	0	0
	0	0	0	0	0	0	0	0	0	0	0	0
	0	0	0	0	0	0	0	0	0	0	0	0
	0	0	0	0	0	0	0	0	0	0	0	0
	0	0	0	0	0	0	0	0	0	0	0	0
	0	0	0	0	0	0	0	0	0	0	0	0
	0	0	0	0	0	0	0	0	0	0	0	0
	0	0	0	0	0	0	0	0	0	0	0	0
	0	0	0	0	0	0	0	0	0	0	0	0
	0	0	0	0	0	0	0	0	0	0	0	0
	0	0	0	0	0	0	0	0	0	0	0	0
	0	0	0	0	0	0	0	0	0	0	0	0
	0	0	0	0	0	0	0	0	0	0	0	0
	0	0	0	0	0	0	0	0	0	0	0	0
	0	0	0	0	0	0	0	0	0	0	0	0
	0	0	0	0	0	0	0	0	0	0	0	0
	0	0	0	0	0	0	0	0	0	0	0	0
	0	0	0	0	0	0	0	0	0	0	0	0
	0	0	0	0	0	0	0	0	0	0	0	0
	0	0	0	0	0	0	0	0	0	0	0	0
	0	0	0	0	0	0	0	0	0	0	0	0
	0	0	0	0	0	0	0	0	0	0	0	0
	0	0	0	0	0	0	0	0	0	0	0	0
	0	0	0	0	0	0	0	0	0	0	0	0
	0	0	0	0	0	0	0	0	0	0	0	0
	0	0	0	0	0	0	0	0	0	0	0	0
	0	0	0	0	0	0	0	0	0	0	0	0
	0	0	0	0	0	0	0	0	0	0	0	0
	0	0	0	0	0	0	0	0	0	0	0	0
	0	0	0	0	0	0	0	0	0	0	0	0
	0	0	0	0	0	0	0	0	0	0	0	0
	0	0	0	0	0	0	0	0	0	0	0	0
	0	0	0	0	0	0	0	0	0	0	0	0
	0	0	0	0	0	0	0	0	0	0	0	0
	0	0	0	0	0	0	0	0	0	0	0	0
	0	0	0	0	0	0	0	0	0	0	0	0
	0	0	0	0	0	0	0	0	0	0	0	0
	0	0	0	0	0	0	0	0	0	0	0	0
	0	0	0	0	0	0	0	0	0	0	0	0
	0	0	0	0	0	0	0	0	0	0	0	0
	0	0	0	0	0	0	0	0	0	0	0	0
	0	0	0	0	0	0	0	0	0	0	0	0
	0	0	0	0	0	0	0	0	0	0	0	0
	0	0	0	0	0	0	0	0	0	0	0	0
	0	0	0	0	0	0	0	0	0	0	0	0
	0	0	0	0	0	0	0	0	0	0	0	0
	0	0	0	0	0	0	0	0	0	0	0	0
	0	0	0	0	0	0	0	0	0	0	0	0
	0	0	0	0	0	0	0	0	0	0	0	0
	0	0	0	0	0	0	0	0	0	0	0	0
	0	0	0	0	0	0	0	0	0	0	0	0
	0	0	0	0	0	0	0	0	0	0	0	0
	0	0	0	0	0	0	0	0	0	0	0	0
	0	0	0	0	0	0	0	0	0	0	0	0
	0	0	0	0	0	0	0	0	0	0	0	0
	0	0	0	0	0	0	0	0	0	0	0	0
	0	0	0	0	0	0	0	0	0	0	0	0
	0	0	0	0	0	0	0	0	0	0	0	0
	0	0	0	0	0	0	0	0	0	0	0	0
	0	0	0	0	0	0	0	0	0	0	0	0
	0	0	0	0	0	0	0	0	0	0	0	0
	0	0	0	0	0	0	0	0	0	0	0	0
	0	0	0	0	0	0	0	0	0	0	0	0
	0	0	0	0	0	0	0	0	0	0	0	0
	0	0	0	0	0	0	0	0	0	0	0	0
	0	0	0	0	0	0	0	0	0	0	0	0
	0	0	0	0	0	0	0	0	0	0	0	0
	0	0	0	0	0	0	0	0	0	0	0	0
	0	0	0	0	0	0	0	0	0	0	0	0
	0	0	0	0	0	0	0	0	0	0	0	0
	0	0	0	0	0	0	0	0	0	0	0	0
	0	0	0	0	0	0	0	0	0	0	0	0
	0	0	0	0	0	0	0	0	0	0	0	0
	0	0	0	0	0	0	0	0	0	0	0	0
	0	0	0	0	0	0	0	0	0	0	0	0
	0	0	0	0	0	0	0	0	0	0	0	0
	0	0	0	0	0	0	0	0	0	0	0	0
	0	0	0	0	0	0	0	0	0	0	0	0
	0	0	0	0	0	0	0	0	0	0	0	0
	0	0	0	0	0	0	0	0	0	0	0	0
	0	0	0	0	0	0	0	0	0	0	0	0
	0	0	0	0	0	0	0	0	0	0	0	0
	0	0	0	0	0	0	0	0	0	0	0	0
	0	0	0	0	0	0	0	0	0	0	0	0
	0	0	0	0	0	0	0	0	0	0	0	0
	0	0	0	0	0	0	0	0	0	0	0	0
	0	0	0	0	0	0	0	0	0	0	0	0
	0	0	0	0	0	0	0	0	0	0	0	0
	0	0	0	0	0	0	0	0	0	0	0	0
	0	0	0	0	0	0	0	0	0	0	0	0
	0	0	0	0	0	0	0	0	0	0	0	0
	0	0	0	0	0	0	0	0	0	0	0	0
	0	0	0	0	0	0	0	0	0	0	0	0
	0	0	0	0	0	0	0	0	0	0	0	0
	0	0	0	0	0	0	0	0	0	0	0	0
	0	0	0	0	0	0	0	0	0	0	0	0
	0	0	0	0	0	0	0	0	0	0	0	0
	0	0	0	0	0	0	0	0	0	0	0	0
	0	0	0	0	0	0	0	0	0	0	0	0
	0	0	0	0	0	0	0	0	0	0	0	0
	0	0	0	0	0	0	0	0	0	0	0	0
	0	0	0	0	0	0	0	0	0	0	0	0
	0	0	0	0	0	0	0	0	0	0	0	0
	0	0	0	0	0	0	0	0	0	0	0	0
	0	0	0	0	0	0	0	0	0	0	0	0
	0	0	0	0	0	0	0	0	0	0	0	0
	0	0	0	0	0	0	0	0	0	0	0	0
	0	0	0	0	0	0	0	0	0	0	0	0
	0	0	0	0	0	0	0	0	0	0	0	0
	0	0	0	0	0	0	0	0	0	0	0	0
	0	0	0	0	0	0	0	0	0	0	0	0
	0	0	0	0	0	0	0	0	0	0	0	0
	0	0	0	0	0	0	0	0	0	0	0	0
	0	0	0	0	0	0	0	0	0	0	0	0
	0	0	0	0	0	0	0	0	0	0	0	0
	0	0	0	0	0	0	0	0	0	0	0	0
	0	0	0	0	0	0	0	0	0	0	0	0
	0	0	0	0	0	0	0	0	0	0	0	0
	0	0	0	0	0	0	0	0	0	0	0	0
	0	0	0	0	0	0	0	0	0	0	0	0
	0	0	0	0	0	0	0	0	0	0	0	0
	0	0	0	0	0	0	0	0	0	0	0	0
	0	0	0	0	0	0	0	0	0	0	0	0
	0	0	0	0	0	0	0	0	0	0	0	0
	0	0	0	0	0	0	0	0	0	0	0	0
	0	0	0	0	0	0	0	0	0	0	0	0
	0	0	0	0	0	0	0	0	0	0	0	0
	0	0	0	1	0	0	0	0	0	0	0	0
	0	0	0	0	0	0	0	0	0	0	0	0
	0	0	0	0	0	0	0	0	0	0	0	0
	0	0	0	0	0	0	0	0	0	0	0	0
	0	0	0	0	0	0	0	0	0	0	0	0
	0	0	0	0	0	0	0	0	0	0	0	0
	0	0	0	0	0	0	0	0	0	0	0	0
	0	0	0	0	0	0	0	0	0	0	0	0
	0	0	0	0	0	0	0	0	0	0	0	0
	0	0	0	0	0	0	0	0	0	0	0	0
	0	0	0	1	0	0	0	0	0	0	0	0
	0	0	0	0	0	0	0	0	0	0	0	0
	0	0	0	0	0	0	0	0	0	0	0	0
	0	0	0	0	0	0	0	0	0	1	0	0
	0	0	0	0	0	0	0	0	0	0	0	0
	0	0	0	0	0	0	0	0	0	0	0	0
	0	0	0	0	0	0	0	0	0	0	0	0
	0	0	0	0	0	0	0	0	0	0	0	0
	0	0	0	0	0	0	0	0	0	0	0	0
	0	0	0	0	0	0	0	0	0	0	0	0
	0	0	0	0	0	0	0	0	0	0	0	0
	0	0	0	0	0	0	0	0	0	0	0	0
	0	0	0	1	0	0	0	0	0	1	0	0
	0	0	0	0	0	0	0	0	0	0	0	0
	0	0	0	0	0	0	0	0	0	0	0	0
	0	0	0	0	0	0	0	0	0	0	0	0
	0	0	0	0	0	0	0	0	0	0	0	0
	0	0	0	0	0	0	0	0	0	0	0	0
	0	0	0	0	0	0	0	0	0	0	0	0
	0	0	0	0	0	0	0	0	0	0	0	0
	0	0	0	0	0	0	0	0	0	0	0	0
	0	0	0	0	0	0	0	0	0	0	0	0
	0	0	0	0	0	0	0	0	0	0	0	0
	0	0	0	0	0	0	0	0	0	0	0	0
	0	0	0	0	0	0	0	0	0	0	0	0
	0	0	0	0	0	0	0	0	0	0	0	0
	0	0	0	0	0	0	0	0	0	0	0	0
	0	0	0	0	0	0	0	0	0	0	0	0
	0	0	0	0	0	0	0	0	0	0	0	0
	0	0	0	0	0	0	0	0	0	1	0	0
	0	0	0	0	0	0	0	0	0	0	0	0
	0	0	0	0	0	0	0	0	0	0	0	0
	0	0	0	0	0	0	0	0	0	0	0	0
	0	0	0	0	0	0	0	0	0	0	0	0
	0	0	0	0	0	0	0	0	0	0	0	0
	0	0	0	0	0	0	0	0	0	0	0	0
	0	0	0	0	0	0	0	0	0	0	0	0
	0	0	0	0	0	0	0	0	0	0	0	0
	0	0	0	0	0	0	0	0	0	0	0	0
	0	0	0	0	0	0	0	0	0	0	0	0
	0	0	0	0	0	0	0	0	0	0	0	0
	0	0	0	0	0	0	0	0	0	0	0	0
	0	0	0	0	0	0	0	0	0	0	0	0
	0	0	0	0	0	0	0	0	0	0	0	0
	0	0	0	0	0	0	0	0	0	0	0	0
	0	0	0	0	0	0	0	0	0	0	0	0
	0	0	0	0	0	0	0	0	0	0	0	0
	0	0	0	0	0	0	0	0	0	0	0	0
	0	0	0	0	0	0	0	0	0	0	0	0
	0	0	0	0	0	0	0	0	0	0	0	0
	0	0	0	0	0	0	0	0	0	0	0	0
	0	0	0	0	0	0	0	0	0	0	0	0
	0	0	0	0	0	0	0	0	0	0	0	0
	0	0	0	0	0	0	0	0	0	0	0	0
	0	0	0	0	0	0	0	0	0	0	0	0
	0	0	0	0	0	0	0	0	0	0	0	0
	0	0	0	0	0	0	0	0	0	0	0	0
	0	0	0	0	0	0	0	0	0	0	0	0
	0	0	0	0	0	0	0	0	0	0	0	0
	0	0	0	0	0	0	0	0	0	0	0	0
	0	0	0	0	0	0	0	0	0	0	0	0
	0	0	0	0	0	0	0	0	0	0	0	0
	0	0	0	0	0	0	0	0	0	0	0	0
	0	0	0	0	0	0	0	0	0	0	0	0
	0	0	0	0	0	0	0	0	0	0	0	1
	0	0	0	0	0	0	0	0	0	0	0	0
	0	0	0	0	0	0	0	0	0	0	0	0
	0	0	0	0	0	0	0	0	0	0	0	0
	0	0	0	0	0	0	0	0	0	0	0	0
	0	0	0	0	0	0	1	0	0	0	0	0
	0	0	0	0	0	0	0	0	0	0	0	0
	0	0	0	0	0	0	0	0	0	0	0	0
	0	0	0	0	0	0	0	0	0	0	0	0
	0	0	0	0	0	0	0	0	0	0	0	0
	0	0	0	0	0	0	0	0	0	0	0	0
	0	0	0	0	0	0	0	0	0	0	0	0
	0	0	0	0	0	0	0	0	0	0	0	0
	0	0	0	0	0	0	0	0	0	0	0	0
	0	0	0	0	0	0	0	0	0	0	0	0
	0	0	0	0	0	0	0	0	0	0	0	0
	0	0	0	0	0	0	0	0	0	0	0	0
	0	0	0	0	0	0	1	0	0	0	0	0
	0	0	0	0	0	0	0	0	0	0	0	0
	0	0	0	0	0	0	0	0	0	0	0	0
	0	0	0	0	0	0	0	0	0	0	0	0
	0	0	0	0	0	0	0	0	0	0	0	0
	0	0	0	0	0	0	0	0	0	0	0	0
	0	0	0	0	0	0	0	0	0	0	0	1
	0	0	0	0	0	0	0	0	0	0	0	1
	0	0	0	0	0	0	0	0	0	0	0	0
	0	0	0	0	0	0	0	0	0	0	0	0
	0	0	0	0	0	0	0	0	0	0	0	0
	0	0	0	0	0	0	0	0	0	0	0	0
	0	0	0	0	0	0	0	0	0	0	0	0
	0	0	0	0	0	0	0	0	0	0	0	0
	0	0	0	0	0	0	0	0	0	0	0	0
	0	0	0	0	0	0	0	0	0	0	0	0
	0	0	0	0	0	0	0	0	0	0	0	0
	0	0	0	0	0	0	0	0	0	0	0	0
	0	0	0	0	0	0	1	0	0	0	0	0
	0	0	0	0	0	0	0	0	0	0	0	0
	0	0	0	0	0	0	0	0	0	0	0	0
	0	0	0	0	0	0	0	0	0	0	0	1
	0	0	0	0	0	0	0	0	0	0	0	0
	0	0	0	0	0	0	0	0	0	0	0	0
	0	0	0	0	0	0	0	0	0	0	0	0
	0	0	0	0	0	0	0	0	0	0	0	0
	0	0	0	0	0	0	0	0	0	0	0	0
	0	0	0	0	0	0	0	0	0	0	0	0
	0	0	0	0	0	0	0	0	0	0	0	0
	0	0	0	0	0	0	0	0	0	0	0	0
	0	0	0	0	0	0	0	0	0	0	0	0
	0	0	0	0	0	0	0	0	0	0	0	0
	0	0	0	0	0	0	0	0	0	0	0	0
	0	0	0	0	0	0	0	0	0	0	0	0
	0	0	0	0	0	0	0	0	0	0	0	0
	0	0	0	0	0	0	0	0	0	0	0	0
	0	0	0	0	0	0	0	0	0	0	0	0
	0	0	0	0	0	0	0	0	0	0	0	0
	0	0	0	0	0	0	0	0	0	0	0	0
	0	0	0	0	0	0	0	0	0	0	0	0
	0	0	0	0	0	0	0	0	0	0	0	0
	0	0	0	0	0	0	0	0	0	0	0	0
	0	0	0	0	0	0	0	0	0	0	0	0
	0	0	0	0	0	0	0	0	0	0	0	1
	0	0	0	0	0	0	0	0	0	0	0	0
	0	0	0	0	0	0	0	0	0	0	0	0
	0	0	0	0	0	0	0	0	0	0	0	0
	0	0	0	0	0	0	0	0	0	0	0	0
	0	0	0	0	0	0	0	0	0	0	0	0
	0	0	0	0	0	0	0	0	0	0	0	0
	0	0	0	0	0	0	0	0	0	0	0	0
	0	0	0	0	0	0	0	0	0	0	0	0
	0	0	0	0	0	0	0	0	0	0	0	0
	0	0	0	0	0	0	0	0	0	0	0	0
	0	0	0	0	0	0	0	0	0	0	0	0
	0	0	0	0	0	0	0	0	0	0	0	0
	0	0	0	0	0	0	0	0	0	0	0	0
	0	0	0	0	0	0	0	0	0	0	0	1
	0	0	0	0	0	0	0	0	0	0	0	1
	0	0	0	0	0	0	0	0	0	0	0	0
	0	0	0	0	0	0	0	0	0	0	0	0
	0	0	0	0	0	0	0	0	0	0	0	0
	0	0	0	0	0	0	0	0	0	0	0	1
	0	0	0	0	0	0	0	0	0	0	0	0
	0	0	0	0	0	0	0	0	0	0	0	1
	0	0	0	0	0	0	0	0	0	0	0	0
	0	0	0	0	0	0	0	0	0	0	0	0
	0	0	0	0	0	0	0	0	0	0	0	0
	0	0	0	0	0	0	0	0	0	0	0	0
	0	0	0	0	0	0	0	0	0	0	0	0
	0	0	0	0	0	0	0	0	0	0	0	0
	0	0	0	0	0	0	0	0	0	0	0	1
	0	0	0	0	0	0	0	0	0	0	0	0
	0	0	0	0	0	0	0	0	0	0	0	0
	0	0	0	0	0	0	0	0	0	0	0	0
	0	0	0	0	0	0	0	0	0	0	0	0
	0	0	0	0	0	0	0	0	0	0	0	0
	0	0	0	0	0	0	0	0	0	0	0	0
	0	0	0	0	0	0	0	0	0	0	0	0
	0	0	0	0	0	0	0	0	0	0	0	0
	0	0	0	0	0	0	0	0	0	0	0	0
	0	0	0	0	0	0	0	0	0	0	0	0
	0	0	0	0	0	0	0	0	0	0	0	0
	0	0	0	0	0	0	0	0	0	0	0	0
	0	0	0	0	0	0	0	0	0	0	0	0
	0	0	0	0	0	0	0	1	0	0	0	0
	0	0	0	0	0	0	0	0	0	0	0	0
	0	0	0	0	0	0	0	0	0	0	0	0
	0	0	0	0	0	0	0	0	0	0	0	0
	0	0	0	0	0	0	0	0	0	0	0	0
	0	0	0	0	0	0	0	1	0	0	0	0
	0	0	0	0	0	0	0	0	0	0	0	0
	0	0	0	0	0	0	0	0	0	0	0	0
	0	0	0	0	0	0	0	0	0	0	0	0
	0	0	0	0	0	0	0	0	0	0	0	1
	0	0	0	0	0	0	0	0	0	0	0	1
	0	0	0	0	0	0	0	0	0	0	0	1
	0	0	0	0	0	0	0	0	0	0	0	0
	0	0	0	0	0	0	0	0	0	0	0	0
	0	0	0	0	0	0	0	0	0	0	0	1
	0	0	0	0	0	0	0	0	0	0	0	0
	0	0	0	0	0	0	0	0	0	0	0	0
	0	0	0	0	0	0	0	0	0	0	0	0
	0	0	0	0	0	0	0	0	0	0	0	0
	0	0	0	0	0	0	0	0	0	0	0	0
	0	0	0	0	0	0	0	0	0	0	0	0
	0	0	0	0	0	0	0	0	0	1	0	0
	0	0	0	0	0	0	0	0	0	0	0	0
	0	0	0	0	0	0	0	0	0	0	0	0
	0	0	0	0	0	0	0	0	0	0	0	0
	0	0	0	0	0	0	0	0	0	0	0	1
	0	0	0	0	0	0	0	0	0	0	0	0
	0	0	0	0	0	0	0	0	0	0	0	0
	0	0	0	0	0	0	0	0	0	0	0	0
	0	0	0	0	0	0	0	0	0	0	0	0
	0	0	0	0	0	0	0	0	0	0	0	0
	0	0	0	0	0	0	0	0	0	0	0	0
	0	0	0	0	0	0	0	0	0	0	0	0
	0	0	0	0	0	0	0	0	0	0	1	1
	0	0	0	0	0	0	0	0	0	0	0	1
	0	0	0	0	0	0	0	0	0	0	0	0
	0	0	0	0	0	0	0	0	0	0	0	0
	0	0	0	0	0	0	0	0	0	0	0	0
	0	0	0	0	0	0	1	0	0	0	0	0
	0	0	0	0	0	0	0	0	0	0	0	0
	0	0	0	0	0	0	0	1	0	0	0	0
	0	0	0	0	0	0	0	0	0	0	0	0
	0	0	0	0	0	0	0	0	0	0	0	1
	0	0	0	0	0	0	0	0	0	0	0	1
	0	0	0	0	0	0	0	0	0	0	0	0
	0	0	0	0	0	0	0	0	0	0	0	0
	0	0	0	0	0	0	0	0	0	0	0	0
	0	0	0	0	0	0	0	0	0	0	0	0
	0	0	0	0	0	0	0	0	0	0	0	0
	0	0	0	0	0	0	0	0	0	0	0	1
	0	0	0	0	0	0	0	0	0	0	0	0
	0	0	0	0	0	0	0	0	0	0	0	0
	0	1	0	0	0	0	0	0	0	0	0	1
	0	0	0	0	0	0	0	0	0	0	0	0
	0	0	0	0	0	0	0	0	0	0	0	0
	0	0	0	0	0	0	0	0	0	0	1	0
	0	0	0	0	0	0	0	0	0	0	0	0
	0	0	0	0	0	0	0	0	0	0	0	0
	0	0	0	0	0	0	0	0	0	0	0	0
	0	0	0	0	0	0	0	0	0	0	0	0
	0	0	0	0	0	0	0	0	0	0	0	0
	0	0	0	0	0	0	0	0	0	0	0	1
	0	0	0	0	0	0	0	0	0	0	0	0
	0	0	0	0	0	0	0	0	0	0	0	0
	0	0	0	0	0	0	0	0	0	0	1	0
	0	0	0	0	0	0	1	0	0	0	0	0
	0	0	0	0	0	0	0	0	0	0	0	0
	0	0	0	0	0	0	0	0	0	0	0	0
	0	0	0	0	0	0	0	0	0	0	0	1
	0	0	0	0	0	0	0	0	0	0	0	0
	0	0	0	0	0	0	0	0	0	0	0	0
	0	0	0	0	0	0	0	0	0	0	0	0
	0	0	0	0	0	0	0	0	0	0	0	0
	0	0	0	0	0	0	0	0	0	0	0	1
	0	0	0	0	0	0	0	0	0	0	0	0
	0	0	0	0	0	0	0	0	0	0	0	0
	0	0	0	0	0	0	1	0	0	0	0	0
	0	0	0	0	0	0	0	0	0	0	0	0
	0	0	0	0	0	0	0	0	0	0	0	1
	0	0	0	0	0	0	0	0	0	0	0	0
	0	0	0	0	0	0	0	0	0	0	0	1
	0	0	0	0	0	0	0	0	0	0	0	0
	0	0	0	0	0	0	0	0	0	0	0	0
	0	0	0	0	0	0	0	0	0	0	0	0
	0	0	0	0	0	0	0	0	0	0	0	1
	0	0	0	0	0	0	0	0	0	0	0	0
	0	0	0	0	0	0	0	0	0	0	0	1
	0	0	0	0	0	0	0	0	0	0	0	0
	0	0	0	0	0	0	0	0	0	0	0	0
	0	0	0	0	0	0	0	0	0	0	0	0
	0	0	0	0	0	0	0	0	0	0	0	0
	0	0	0	0	0	0	0	0	0	0	0	0
	0	0	0	0	0	0	0	0	0	0	0	0
	0	0	0	0	0	0	0	0	0	0	0	0
	0	0	0	0	0	0	0	0	0	0	0	0
	0	0	0	0	0	0	0	0	0	0	0	1
	0	0	0	0	0	0	0	0	0	0	0	0
	0	0	0	0	0	0	1	0	0	0	1	0
	0	0	0	0	0	0	0	0	0	0	0	0
	0	0	0	0	0	0	0	0	0	0	0	0
	0	0	0	0	0	0	0	0	0	0	0	0
	0	0	0	0	0	0	0	0	0	0	0	1
	0	0	0	0	0	0	0	0	0	0	0	0
	0	0	0	0	0	0	0	0	0	0	0	0
	0	0	0	0	0	0	0	0	0	0	0	0
	0	0	0	0	0	0	0	0	0	0	0	0
	0	0	0	0	0	0	0	0	0	0	0	0
	0	0	0	0	0	0	0	0	0	0	0	0
	0	0	0	0	0	0	0	0	0	0	0	0
	0	0	0	0	0	0	0	0	0	0	0	0
	0	0	0	0	0	0	0	0	0	0	0	0
	0	0	0	0	0	0	0	0	0	0	0	0
	0	0	0	0	0	0	0	0	0	0	0	1
	0	0	0	0	0	0	0	0	0	0	0	0
	0	0	0	0	0	0	0	0	0	0	0	0
	0	0	0	0	0	0	0	0	0	0	0	0
	0	0	0	0	0	0	0	0	0	0	0	0
	0	0	0	0	0	0	0	0	0	0	0	0
	0	0	0	0	0	0	0	0	0	0	0	0
	0	0	0	0	0	0	0	0	0	0	0	1
	0	0	0	0	0	0	0	0	0	0	0	0
	0	0	0	0	0	0	0	0	0	0	0	0
	0	0	0	0	0	0	0	0	0	0	0	0
	0	0	0	0	0	0	0	0	0	0	0	0
	0	0	0	0	0	0	0	0	0	0	0	0
	0	0	0	0	0	0	0	0	0	0	0	0
	0	0	0	0	0	0	0	0	0	0	0	0
	0	0	0	0	0	0	0	0	0	0	0	0
	0	0	0	0	0	0	0	0	0	0	0	0
	0	0	0	0	0	0	0	0	0	0	0	0
	0	0	0	0	0	0	0	0	0	0	0	0
	0	0	0	0	0	0	0	0	0	0	0	1
	0	0	0	0	0	0	0	0	0	0	0	0
	0	0	0	0	0	0	0	0	0	0	0	0
	0	0	0	0	0	0	0	0	0	0	0	0
	1	0	0	0	0	0	0	0	0	0	0	0
	1	0	0	0	0	0	0	0	0	0	0	0
	1	0	0	0	0	0	0	0	0	0	0	0
	1	0	0	0	0	0	0	0	0	0	0	0
	1	0	0	0	0	0	0	0	0	0	0	0
	1	0	0	0	0	0	0	0	0	0	0	0
	1	0	0	0	0	0	0	0	0	0	0	0
	1	0	0	0	0	0	0	0	0	0	0	0
	1	0	0	0	0	0	0	0	0	0	0	0
	1	0	0	0	0	0	0	0	0	0	0	0
	1	0	0	0	0	0	0	0	0	0	0	0
	1	0	0	0	0	0	0	0	0	0	0	0
	1	0	0	0	0	0	0	0	0	0	0	0
	1	0	0	0	0	0	0	0	0	0	0	0
	1	0	0	0	0	0	0	0	0	0	0	1
	1	0	0	0	0	0	0	0	0	0	0	0
	1	0	0	0	0	0	0	0	0	0	0	0
	0	0	0	0	0	0	0	0	0	0	0	0
	0	0	0	0	0	0	0	0	0	0	0	0
	1	0	0	0	0	0	0	0	0	0	0	0
	0	0	0	0	0	0	0	0	0	0	0	0
	0	0	0	0	0	0	0	0	0	0	0	1
	0	0	0	0	0	0	0	0	0	0	0	0
	0	0	0	0	0	0	0	0	0	0	0	0
	0	0	0	0	0	0	0	0	0	0	0	0
	0	0	0	0	0	0	0	0	0	0	0	0
	0	0	0	0	0	0	0	0	0	0	0	0
	0	0	0	0	0	0	0	0	0	0	0	0
	0	0	1	0	0	0	0	0	0	0	0	1
	0	0	0	0	0	0	0	0	0	0	0	0
	0	0	0	0	0	0	0	0	0	0	0	0
	0	0	0	0	0	0	0	0	0	0	0	0
	0	0	0	0	0	0	0	0	0	0	0	0
	0	0	0	0	0	0	0	0	0	0	0	0
	0	0	0	0	0	0	0	0	0	0	0	0
	0	0	0	0	0	0	0	0	0	0	0	0
	0	0	0	0	0	0	0	0	0	0	0	0
	0	0	1	0	0	0	0	0	0	0	0	0
	0	0	1	0	0	0	0	0	0	0	0	0
	0	0	0	0	0	0	0	0	0	0	0	0
	0	0	0	0	0	0	0	0	0	0	0	0
	0	0	0	0	0	0	0	0	0	0	0	0
	0	0	0	0	0	0	0	0	0	0	0	0
	0	0	0	0	0	0	0	0	0	0	0	1
	0	0	0	0	0	0	0	0	0	0	0	1
	0	0	0	0	0	0	0	0	0	0	0	1
	0	0	0	0	0	0	0	0	0	0	0	0
	0	0	0	0	0	0	0	0	0	0	0	0
	0	0	0	0	0	0	0	0	0	0	0	0
	0	0	1	0	0	0	0	0	0	0	0	0
	0	0	0	0	0	0	0	0	0	0	0	0
	0	0	0	0	0	0	0	0	0	0	0	0
	0	0	0	0	0	0	0	0	0	0	0	0
	0	0	1	0	0	0	0	0	0	0	0	0
	0	0	0	0	0	0	0	0	0	0	0	0
	0	0	0	0	0	0	0	0	0	0	0	0
	0	0	1	0	0	0	0	0	0	0	0	0
	0	0	0	0	0	0	0	0	0	0	0	0
	0	0	1	0	0	0	0	0	0	0	0	0
	0	0	0	0	0	0	0	0	0	0	0	1
	0	0	0	0	0	0	0	0	0	0	0	0
	0	0	1	0	0	0	0	0	0	0	0	0
	0	0	1	0	0	0	0	0	0	0	0	0
	0	0	0	0	0	0	0	0	0	0	0	0
	0	0	0	0	0	0	0	0	0	0	0	0
	0	0	0	0	0	0	0	0	0	0	0	0
	0	0	0	0	0	0	0	0	0	0	0	0
	0	0	1	0	0	0	0	0	0	0	0	0
	0	0	1	0	0	0	0	0	0	0	0	0
	0	0	0	0	0	0	0	0	0	0	0	0
	0	0	0	0	0	0	0	0	0	0	0	0
	0	0	0	0	0	0	0	0	0	0	0	0
	0	0	1	0	0	0	0	0	0	0	0	0
	0	0	1	0	0	0	0	0	0	0	0	0
	0	0	0	0	0	0	0	0	0	0	0	0
	0	0	0	0	0	0	0	0	0	0	0	1
	0	0	0	0	0	0	0	0	0	0	0	0
	0	0	0	0	0	0	0	0	0	0	0	0
	0	0	0	0	0	0	0	0	0	0	0	0
	0	0	1	0	0	0	0	0	0	0	0	0
	0	0	0	0	0	0	0	0	0	0	0	0
	0	0	0	0	0	0	0	0	0	0	0	0
	0	0	0	0	0	0	0	0	0	0	0	0
	0	0	0	0	0	0	0	0	0	0	0	1
	0	0	1	0	0	0	0	0	0	0	0	0
	0	0	0	0	0	0	0	0	0	0	0	0
	0	0	0	0	0	0	0	0	0	0	0	1
	0	0	0	0	0	0	0	0	0	0	0	0
	0	0	0	0	0	0	0	0	0	0	0	0
	0	0	0	0	0	0	0	0	0	0	0	0
	0	0	0	0	0	0	0	0	0	0	0	0
	0	0	0	0	0	0	0	0	0	0	0	0
	0	0	0	0	0	0	0	0	0	0	0	0
	0	0	0	0	0	0	0	0	0	0	0	0
	0	0	0	0	0	0	0	0	0	0	0	0
	0	0	0	0	0	0	0	0	0	0	0	0
	0	0	0	0	0	0	0	0	0	0	0	0
	0	0	0	0	0	0	0	0	0	0	0	0
	0	0	0	0	0	0	0	0	0	0	0	0
	0	0	0	0	0	0	0	0	0	0	0	0
	0	0	0	0	0	0	0	0	0	0	0	0
	0	0	1	0	0	0	0	0	0	0	0	0
	0	0	1	0	0	0	0	0	0	0	0	0
	0	0	1	0	0	0	0	0	0	0	0	0
	0	0	1	0	0	0	0	0	0	0	0	0
	0	0	0	0	0	0	0	0	0	0	0	0
	0	0	0	0	0	0	0	0	0	0	0	0
	0	0	0	0	0	0	0	0	0	0	0	0
	0	0	0	0	0	0	0	0	0	0	0	0
	0	0	1	0	0	0	0	0	0	0	0	0
	0	0	0	0	0	0	0	0	0	0	0	0
	0	0	0	0	0	0	0	0	0	0	0	0
	0	0	0	0	0	0	0	0	0	0	0	0
	0	0	0	0	0	0	0	0	0	0	0	0
	0	0	0	0	0	0	0	0	0	0	0	0
	0	0	0	0	0	0	0	0	0	0	0	0
	0	0	0	0	0	0	0	0	0	0	0	0
	0	0	0	0	0	0	0	0	0	0	0	0
	0	0	0	0	0	0	0	0	0	0	0	0
	0	0	0	0	0	0	0	0	0	0	0	0
	0	0	0	0	0	0	0	0	0	0	0	0
	0	0	1	0	0	0	0	0	0	0	0	0
	0	0	0	0	0	0	0	0	0	0	0	0
	0	0	0	0	0	0	0	0	0	0	0	0
	0	1	0	0	0	0	0	0	0	0	0	0
	0	0	1	0	0	0	0	0	0	0	0	0
	0	0	0	0	0	0	0	0	0	0	0	0
	0	0	0	0	0	0	0	0	0	0	0	0
	0	0	0	0	0	0	0	0	0	0	0	0
	0	0	0	0	0	0	0	0	0	0	0	0
	0	0	0	0	0	0	0	0	0	0	0	0
	0	0	0	0	0	0	0	0	0	0	0	0
	0	0	0	0	0	0	0	0	0	0	0	0
	0	0	0	0	0	0	0	0	0	0	0	0
	0	0	1	0	0	0	0	0	0	0	0	0
	0	1	0	0	0	0	0	0	0	0	0	0
	0	0	1	0	0	0	0	0	0	0	0	0
	0	0	0	0	0	0	0	0	0	0	0	0
	0	0	0	0	0	0	0	0	0	0	0	0
	0	0	1	0	0	0	0	0	0	0	0	0
	0	0	0	0	0	0	0	0	0	0	0	0
	0	0	0	0	0	0	0	0	0	0	0	0
	0	0	0	0	0	0	0	0	0	0	0	0
	0	0	0	0	0	0	0	0	0	0	0	0
	0	0	0	0	0	0	0	0	0	0	0	0
	0	0	0	0	0	0	0	0	0	0	0	0
	0	0	0	0	0	0	0	0	0	0	0	0
	0	0	0	0	0	0	0	0	1	0	0	0
	0	0	0	0	0	0	0	0	0	0	0	0
	0	0	0	0	0	0	0	0	0	0	0	0
	0	0	0	0	0	0	0	0	0	0	0	0
	0	0	0	0	0	0	0	0	0	0	0	0
	0	0	0	0	0	0	0	0	0	0	0	0
	0	0	0	0	0	0	0	0	0	0	0	0
	0	0	0	0	0	0	0	0	0	0	0	0
	0	0	0	0	0	0	0	0	0	0	0	0
	0	0	0	0	0	0	0	0	0	0	0	0
	0	0	0	0	0	0	0	0	0	0	0	0
	0	0	0	0	0	0	0	0	0	0	0	0
	0	0	0	0	0	0	0	0	0	0	0	0
	0	0	0	0	0	0	0	0	0	0	0	0
	0	0	0	0	0	0	0	0	0	0	0	0
	0	0	0	0	0	0	0	0	0	0	0	0
	0	0	0	0	0	0	0	0	0	0	0	0
	0	0	0	0	0	0	0	0	0	0	0	0
	0	0	0	0	0	0	0	0	0	0	0	0
	0	0	0	0	0	0	0	0	0	0	0	0
	0	0	0	0	0	0	0	0	0	0	0	0
	0	0	0	0	0	0	0	0	1	0	0	0
	0	0	0	0	0	0	0	0	0	0	0	0
	0	0	0	0	0	0	0	0	0	0	0	0
	0	0	0	0	0	0	0	0	0	0	0	0
	0	0	0	0	0	0	0	0	0	0	0	0
	0	0	0	0	0	0	0	0	0	0	0	0
	0	0	0	0	0	0	0	0	0	0	0	0
	0	0	0	0	0	0	0	0	0	0	0	0
	0	0	0	0	0	0	0	0	0	0	0	0
	0	0	0	0	0	0	0	0	0	0	0	0
	0	0	0	0	0	0	0	0	1	0	0	0
	0	0	0	0	0	0	0	0	0	0	0	0
	0	0	0	0	0	0	0	0	0	0	0	0
	0	0	0	0	0	0	0	0	0	0	0	0
	0	0	0	0	0	0	0	0	0	0	0	0
	0	0	0	0	0	0	0	0	0	0	0	0
	0	0	0	0	0	0	0	0	0	0	0	0
	0	0	0	0	0	0	0	0	0	0	0	0
	0	0	0	0	0	0	0	0	0	0	0	0
	0	0	0	0	0	0	0	0	0	0	0	0
	0	0	0	0	0	0	0	0	0	0	0	0
	0	0	0	0	0	0	0	0	0	0	0	0
	0	0	0	0	0	0	0	0	0	0	0	0
	0	0	0	0	0	0	0	0	0	0	0	0
	0	0	0	0	0	0	0	0	0	0	0	0
	0	0	0	0	0	0	0	0	0	0	0	0
	0	0	0	0	0	0	0	0	0	0	0	0
	0	0	0	0	0	0	0	0	0	0	0	0
	0	0	0	0	0	0	0	0	0	0	0	0
	0	0	0	0	0	0	0	0	0	0	0	0
	0	0	0	0	0	0	0	0	0	0	0	0
	0	0	0	0	0	0	0	0	0	0	0	0
	0	0	0	0	0	0	0	0	0	0	0	0
	0	0	0	0	0	0	0	0	0	0	0	0
	0	0	0	0	0	0	0	0	0	0	0	0
	0	0	0	0	0	0	0	0	0	0	0	0
	0	0	0	0	0	0	0	0	0	0	0	0
	0	0	0	0	0	0	0	0	0	0	0	0
	0	0	0	0	0	0	0	0	0	0	0	0
	0	0	0	0	0	0	0	0	0	0	0	0
	0	0	0	0	0	0	0	0	0	0	0	0
	0	0	0	0	0	0	0	0	0	0	0	0
	0	0	0	0	0	0	0	0	0	0	0	0
	0	0	0	0	0	0	0	0	0	0	0	0
	0	0	0	0	0	0	0	0	0	0	0	0
	0	0	0	0	0	0	0	0	0	0	0	0
	0	0	0	0	0	0	0	0	0	0	0	0
	0	0	0	0	0	0	0	0	0	0	0	0
	0	0	0	0	0	0	0	0	0	0	0	0
	0	0	0	0	0	0	0	0	0	0	0	0
	0	0	0	0	0	0	0	0	0	0	0	0
	0	0	0	0	0	0	0	0	0	0	0	0
	0	0	0	0	0	0	0	0	0	0	0	0
	0	0	0	0	0	0	0	0	0	0	0	0
	0	0	0	0	0	0	0	0	0	0	0	0
	0	0	0	0	0	0	0	0	0	0	0	0
	0	0	0	0	0	0	0	0	0	0	0	0
	0	0	0	0	0	0	0	0	0	0	0	0
	0	0	0	0	0	0	0	0	0	0	0	0
	0	0	0	0	0	0	0	0	0	0	0	0
	0	0	0	0	0	0	0	0	0	0	0	0
	0	0	0	0	0	0	0	0	0	0	0	0
	0	0	0	0	0	0	0	0	0	0	0	0
	0	0	0	0	0	0	0	0	0	0	0	0
	0	0	0	0	0	0	0	0	0	0	0	0
	0	0	0	0	0	0	0	0	0	0	0	0
	0	0	0	0	0	0	0	0	0	0	0	0
	0	0	0	0	0	0	0	0	0	0	0	0
	0	0	0	0	0	0	0	0	0	0	0	0
	0	0	0	0	0	0	0	0	0	0	0	0
	0	0	0	0	0	0	0	0	0	0	0	0
	0	0	0	0	0	0	0	0	0	0	0	0
	0	0	0	0	0	0	0	0	0	0	0	0
	0	0	0	0	0	0	0	0	0	0	0	0
	0	0	0	0	0	0	0	0	0	0	0	0
	0	0	0	0	0	0	0	0	0	0	0	0
	0	0	0	0	0	0	0	0	0	0	0	0
	0	0	0	0	0	0	0	0	0	0	0	0
	0	0	0	0	0	0	0	0	0	0	0	0
	0	0	0	0	0	0	0	0	0	0	0	0
	0	0	0	0	0	0	0	0	0	0	0	0
	0	0	0	0	0	0	0	0	0	0	0	0
	0	0	0	0	0	0	0	0	0	0	0	0
	0	0	0	0	0	0	0	0	0	0	0	0
	0	0	0	0	0	0	0	0	0	0	0	0
	0	0	0	0	0	0	0	0	0	0	0	0
	0	0	0	0	0	0	0	0	0	0	0	0
	0	0	0	0	0	0	0	0	0	0	0	0
	0	0	0	0	0	0	0	0	0	0	0	0
	0	0	0	0	0	0	0	0	0	0	0	0
	0	0	0	0	0	0	0	0	0	0	0	0
	0	0	0	0	0	0	0	0	0	0	0	0
	0	0	0	0	0	0	0	0	0	0	0	0
	0	0	0	0	0	0	0	0	0	0	0	0
	0	0	0	0	0	0	0	0	0	0	0	0
	0	0	0	0	0	0	0	0	0	0	0	0
	0	0	0	0	0	0	0	0	0	0	0	0
	0	0	0	0	0	0	0	0	0	0	0	0
	0	0	0	0	0	0	0	0	0	0	0	0
	0	0	0	0	0	0	0	0	0	0	0	0
	0	0	0	0	0	0	0	0	0	0	0	0
	0	0	0	0	0	0	0	0	0	0	0	0
	0	0	0	0	0	0	0	0	0	0	0	0
	0	0	0	0	0	0	0	0	0	0	0	0
	0	0	0	0	0	0	0	0	0	0	0	0
	0	0	0	0	0	0	0	0	0	0	0	0
	0	0	0	0	0	0	0	0	0	0	0	0
	0	0	0	0	0	0	0	0	0	0	0	0
	0	0	0	0	0	0	0	0	0	0	0	0
	0	0	0	0	0	0	0	0	0	0	0	0
	0	0	0	0	0	0	0	0	0	0	0	0
	0	0	0	0	0	0	0	0	0	0	0	0
	0	0	0	0	0	0	0	0	0	0	0	0
	0	0	0	0	0	0	0	0	0	0	0	0
	0	0	0	0	0	0	0	0	0	0	0	0
	0	0	0	0	0	0	0	0	0	0	0	0
	0	0	0	0	0	0	0	0	0	0	0	0
	0	0	0	0	0	0	0	0	0	0	0	0
	0	0	0	0	0	0	0	0	0	0	0	0
	0	0	0	0	0	0	0	0	0	0	0	0
	0	0	0	0	0	0	0	0	0	0	0	0
	0	0	0	0	0	0	0	0	0	0	0	0
	0	0	0	0	0	0	0	0	0	0	0	0
	0	0	0	0	0	0	0	0	0	0	0	0
	0	0	0	0	1	0	0	0	0	0	0	0
	0	0	0	0	0	0	0	0	0	0	0	0
	0	0	0	0	0	0	0	0	0	0	0	0
	0	0	0	0	0	0	0	0	0	0	0	0
	0	0	0	0	0	0	0	0	0	0	0	0
	0	0	0	0	0	0	0	0	0	0	0	0
	0	0	0	0	0	0	0	0	0	0	0	0
	0	0	0	0	0	0	0	0	0	0	0	0
	0	0	0	0	0	0	0	0	0	0	0	0
	0	0	0	0	0	0	0	0	0	0	0	0
	0	0	0	0	0	0	0	0	0	0	0	0
	0	0	0	0	0	0	0	0	0	0	0	0
	0	0	0	0	0	0	0	0	0	0	0	0
	0	0	0	0	0	0	0	0	0	0	0	0
	0	0	0	0	0	0	0	0	0	0	0	0
	0	0	0	0	0	0	0	0	0	0	0	0
	0	0	0	0	0	0	0	0	0	0	0	0
	0	0	0	0	0	0	0	0	0	0	0	0
	0	0	0	0	0	0	0	0	0	0	0	0
	0	0	0	0	0	0	0	0	0	0	0	0
	0	0	0	0	0	0	0	0	0	0	0	0
	0	0	0	0	0	0	0	0	0	0	0	0
	0	0	0	0	0	0	0	0	0	0	0	0
	0	0	0	0	0	0	0	0	0	0	0	0
	0	0	0	0	0	0	0	0	0	0	0	0
	0	0	0	0	0	0	0	0	0	0	0	0
		0	0	0	0	0	0	0	0	0	0	0
		0	0	0	0	0	0	0	0	0	0	0
		0	0	0	0	0	0	0	0	0	0	0
		0	0	0	0	0	0	0	0	0	0	0
		0	0	0	0	0	0	0	0	0	0	0
		0	0	0	0	0	0	0	0	0	0	0
		0	0	0	0	0	0	0	0	0	0	0
		0	0	0	0	0	0	0	0	0	0	0
		0	0	0	0	0	0	0	0	0	0	0
		0	0	0	0	0	0	0	0	0	0	0
		0	0	0	0	0	0	0	0	0	0	0
		0	0	0	0	0	0	0	0	0	0	0
		0	0	0	0	0	0	0	0	0	0	0
		0	0	0	0	0	0	0	0	0	0	0
		0	0	0	0	0	0	0	0	0	0	0
		0	0	0	0	0	0	0	0	0	0	0
		0	0	0	0	0	0	0	0	0	0	0
		0	0	0	0	0	0	0	0	0	0	0
		0	0	0	0	0	0	0	0	0	0	0
		0	0	0	0	0	0	0	0	0	0	0
		0	0	0	0	0	0	0	0	0	0	0
		0	0	0	0	0	0	0	0	0	0	0
		0	0	0	0	0	0	0	0	0	0	0
		0	0	0	0	0	0	0	0	0	0	0
		0	0	0	0	0	0	0	0	0	0	0
		0	0	0	0	0	0	0	0	0	0	0
		0	0	0	0	0	0	0	0	0	0	0
		0	0	0	0	0	0	0	0	0	0	0
		0	0	0	0	0	0	0	0	0	0	0
		0	0	0	0	0	0	0	0	0	0	0
		0	0	0	0	0	0	0	0	0	0	0
		0	0	0	0	0	0	0	0	0	0	0
		0	0	0	0	0	0	0	0	0	0	0
		0	0	0	0	0	0	0	0	0	0	0
		0	0	0	0	0	0	0	0	0	0	0
		0	0	0	0	0	0	0	0	0	0	0
		0	0	0	0	0	0	0	0	0	0	0
		0	0	0	0	0	0	0	0	0	0	0
		0	0	0	0	0	0	0	0	0	0	0
		0	0	0	0	0	0	0	0	0	0	0
		0	0	0	0	0	0	0	0	0	0	0
		0	0	0	0	0	0	0	0	0	0	0
		0	0	0	0	0	0	0	0	0	0	0
		0	0	0	0	0	0	0	0	0	0	0
		0	0	0	0	0	0	0	0	0	0	0
		0	0	0	0	0	0	0	0	0	0	0
		0	0	0	0	0	0	0	0	0	0	0
		0	0	0	0	0	0	0	0	0	0	0
		0	0	0	0	0	0	0	0	0	0	0
		0	0	0	0	0	0	0	0	0	0	0
		0	0	0	0	0	0	0	0	0	0	0
		0	0	0	0	0	0	0	0	0	0	0
		0	0	0	0	0	0	0	0	0	0	0
		0	0	0	0	0	0	0	0	0	0	0
		0	0	0	0	0	0	0	0	0	0	0
		0	0	0	0	0	0	0	0	0	0	0
		0	0	0	0	0	0	0	0	0	0	0
		0	0	0	0	0	0	0	0	0	0	0
		0	0	0	0	0	0	0	0	0	0	0
		0	0	0	0	0	0	0	0	0	0	0
		0	0	0	0	0	0	0	0	0	0	0
		0	0	0	0	0	0	0	0	0	0	0
		0	0	0	0	0	0	0	0	0	0	0
		0	0	0	0	0	0	0	0	0	0	0
		0	0	0	0	0	0	0	0	0	0	0
		0	0	0	0	0	0	0	0	0	0	0
		0	0	0	0	0	0	0	0	0	0	0
		0	0	0	0	0	0	0	0	0	0	0
		0	0	0	0	0	0	0	0	0	0	0
		0	0	0	0	0	0	0	0	0	0	0
		1	0	0	0	0	0	0	0	0	0	0
		0	0	0	0	0	0	0	0	0	0	0
		0	0	0	0	0	0	0	0	0	0	0
		0	0	0	0	0	0	0	0	0	0	0
		0	0	0	0	0	0	0	0	0	0	0
		0	0	0	0	0	0	0	0	0	0	0
		0	0	0	0	0	0	0	0	0	0	0
		0	0	0	0	0	0	0	0	0	0	0
		0	0	0	0	0	0	0	0	0	0	0
		0	0	0	0	0	0	0	0	0	0	0
		0	0	0	0	0	0	0	0	0	0	0
		0	0	0	0	0	0	0	0	0	0	0
		0	0	0	0	0	0	0	0	0	0	0
		0	0	0	0	0	0	0	0	0	0	0
		0	0	0	0	0	0	0	0	0	0	0
		0	0	0	0	0	0	0	0	0	0	0
		0	0	0	0	0	0	0	0	0	0	0
		0	0	0	0	0	0	0	0	0	0	0
		0	0	0	0	0	0	0	0	0	0	0
		0	0	0	0	0	0	0	1	0	0	0
		0	0	0	0	0	0	0	0	0	0	0
		0	0	0	0	0	0	0	0	0	0	0
		0	0	0	0	0	0	0	0	0	0	0
		0	0	0	0	0	0	0	0	0	0	0
		0	0	0	0	0	0	0	0	0	0	0
		0	0	0	0	0	0	0	0	0	0	0
		0	0	0	0	0	0	0	0	0	0	0
		0	0	0	0	0	0	0	0	0	0	0
		0	0	0	0	0	0	0	0	0	0	0
		0	0	0	0	0	0	0	0	0	0	0
		0	0	0	0	0	0	0	0	0	0	0
		0	0	0	0	0	0	0	1	0	0	0
		0	0	0	0	0	0	0	0	0	0	0
		0	0	0	0	0	0	0	0	0	0	0
		0	0	0	0	0	0	0	0	0	0	0
		0	0	0	0	0	0	1	0	0	0	0
		0	0	0	0	0	0	0	0	0	0	0
		0	0	0	0	0	0	0	0	0	0	0
		0	0	0	0	0	0	0	0	0	0	0
		0	0	0	0	0	0	0	0	0	0	0
		0	0	0	0	0	0	0	1	0	0	0
		0	0	0	0	0	0	0	0	0	0	0
		0	0	0	0	0	0	0	0	0	0	0
		0	0	0	0	0	0	0	0	0	0	0
		0	0	0	0	0	0	0	0	0	0	0
		0	0	0	0	0	0	0	0	0	0	0
		0	0	0	0	0	0	0	0	0	0	0
		0	0	0	0	0	0	0	0	0	0	0
		0	0	0	0	0	0	0	0	0	0	0
		0	0	0	0	0	0	0	0	0	0	0
		0	0	0	0	0	0	0	0	0	0	0
		0	0	0	0	0	0	0	0	0	0	0
		0	0	0	0	0	0	0	0	0	0	0
		0	0	0	0	0	0	1	0	0	0	0
		0	0	0	0	0	0	0	0	0	0	0
		0	0	0	0	0	0	0	0	0	0	0
		0	0	0	0	0	0	0	0	0	0	0
		0	0	0	0	0	0	0	0	0	0	0
		0	0	0	0	0	0	0	0	0	0	0
		0	0	0	0	0	0	0	0	0	0	0
		0	0	0	0	0	0	1	0	0	0	0
		0	0	0	0	0	0	0	0	0	0	0
		0	0	0	0	0	0	0	0	0	0	0
		0	0	0	0	0	0	0	0	0	0	0
		0	0	0	0	0	0	0	0	0	0	0
		0	0	0	0	0	0	0	0	0	0	0
		0	0	0	0	0	0	0	0	0	0	0
		0	0	0	0	0	0	0	0	0	0	0
		0	0	0	0	0	0	0	0	0	0	0
		0	0	0	0	0	0	0	0	0	0	0
		0	0	0	0	0	0	0	0	0	0	0
		0	0	0	0	0	0	0	0	0	0	0
		0	0	0	0	0	0	1	0	0	0	0
		0	0	0	0	0	0	0	0	0	0	0
		0	0	0	0	0	0	0	0	0	0	0
		0	0	0	0	0	0	0	0	0	0	0
		0	0	0	0	0	0	0	0	0	0	0
		0	0	0	0	0	0	0	0	0	0	0
		0	0	0	0	0	0	0	0	0	0	0
		0	0	0	0	0	0	0	0	0	0	0
		0	0	0	0	0	0	0	0	0	0	0
		0	0	0	0	0	0	0	0	0	0	0
		0	0	0	0	0	0	0	0	0	0	0
		0	0	0	0	0	0	0	0	0	0	0
		0	0	0	0	0	0	0	0	0	0	0
		0	0	0	0	0	0	0	0	0	0	0
		0	0	0	0	0	0	0	0	0	0	0
		0	0	1	0	0	0	0	0	0	0	0
		0	0	0	0	0	0	0	0	0	0	0
		0	0	0	0	0	0	0	0	0	0	0
		0	0	0	0	0	0	0	0	0	0	0
		0	0	0	0	0	0	0	0	0	0	0
		0	0	0	0	0	0	0	0	0	0	0
		0	0	0	0	0	0	0	0	0	0	0
		0	0	0	0	0	0	0	0	0	0	0
		0	0	0	0	0	0	0	0	0	0	0
		0	0	0	0	0	0	0	0	0	0	0
		0	0	0	0	0	0	0	0	0	0	0
		0	0	0	0	0	0	0	0	0	0	0
		0	0	0	0	0	0	0	0	0	0	0
		0	0	0	0	0	0	1	0	0	0	0
		0	0	0	0	0	0	0	0	0	0	0
		0	0	0	0	0	0	0	0	0	0	0
		0	0	0	0	0	0	0	0	0	0	0
		0	0	0	0	0	0	0	0	0	0	0
		0	0	0	0	0	0	0	0	0	0	0
		0	0	0	0	0	0	0	0	0	0	0
		0	0	0	0	0	0	0	0	0	0	0
		0	0	0	0	0	0	0	0	0	0	0
		0	0	0	0	0	0	0	0	0	0	0
		0	0	0	0	0	0	0	0	0	0	0
		0	0	0	0	0	0	0	0	0	0	0
		0	0	0	0	0	0	0	0	0	0	0
		0	0	0	0	0	0	0	0	0	0	0
		0	0	0	0	0	0	0	0	0	0	0
		0	0	0	0	0	0	0	0	0	0	0
		0	0	0	0	0	0	0	0	0	0	0
		0	0	0	0	0	0	0	0	0	0	0
		0	0	0	0	0	0	0	0	0	0	0
		0	0	0	0	0	0	0	0	0	0	0
		0	0	0	0	0	0	0	0	0	0	0
		0	0	0	0	0	1	0	0	0	0	0
		0	0	0	0	0	0	0	0	0	0	0
		0	0	1	0	0	0	0	0	0	0	0
		0	0	0	0	0	0	0	0	0	0	0
		0	0	0	0	0	0	0	0	0	0	0
		0	0	0	0	0	0	0	0	0	0	0
		0	0	0	0	0	0	0	0	0	0	0
		0	0	0	0	0	0	0	0	0	0	0
		0	0	0	0	0	0	0	0	0	0	0
		0	0	0	0	0	0	0	0	0	0	0
		0	0	0	0	0	0	0	0	0	0	0
		0	0	0	0	0	0	0	0	0	0	0
		0	0	0	0	0	0	0	0	0	0	0
		0	0	0	0	0	0	0	0	0	0	0
		0	0	0	0	0	0	0	0	0	0	0
		0	0	0	0	0	0	0	0	0	0	0
		0	0	0	0	0	0	0	0	0	0	0
		0	0	0	0	0	0	0	0	0	0	0
		0	0	0	0	0	0	0	0	0	0	0
		0	0	1	0	0	0	0	0	0	0	0
		0	0	0	0	0	0	0	0	0	0	0
		0	0	0	0	0	0	0	0	0	0	0
		0	0	0	0	0	0	0	0	0	0	0
		0	0	0	0	0	0	0	0	0	0	0
		0	0	0	0	0	0	0	0	0	0	0
		0	0	0	0	0	0	0	0	0	0	0
		0	0	0	0	0	0	0	0	0	0	0
		0	0	0	0	0	0	0	0	0	0	0
		0	0	0	0	0	0	0	0	0	0	0
		0	0	0	0	0	0	0	0	0	0	0
		0	0	0	0	0	0	0	0	0	0	0
		0	0	0	0	0	0	0	0	0	0	0
		0	0	0	0	0	0	0	0	0	0	0
		0	0	0	0	0	0	0	0	0	0	0
		0	0	0	0	0	0	0	0	0	0	0
		0	0	0	0	0	0	0	0	0	0	0
		0	0	0	0	0	0	0	0	0	0	0
		0	0	0	0	0	0	0	0	0	0	0
		0	0	0	0	0	0	0	0	0	0	0
		0	0	0	0	0	0	0	0	0	0	0
		0	0	0	0	0	0	0	0	0	0	0
		0	0	0	0	0	0	0	0	0	0	0
		0	0	0	0	0	0	0	0	0	0	0
		0	0	0	0	0	0	0	0	0	0	0
		0	0	0	0	0	0	0	0	0	0	0
		0	0	0	0	0	0	0	0	0	0	0
		0	0	0	0	0	0	0	0	0	0	0
		0	0	0	0	0	0	0	0	0	0	0
		0	0	0	0	0	0	0	0	0	0	0
		0	0	0	0	0	0	0	0	0	0	0
		0	0	0	0	0	0	0	0	0	0	0
		0	0	0	0	0	0	0	0	0	0	0
		0	0	0	0	0	0	0	0	0	0	0
		0	0	0	0	0	0	0	0	0	0	0
		0	0	0	0	0	0	0	0	0	0	0
		0	0	0	0	0	0	0	0	0	0	0
		0	0	0	0	0	0	0	0	0	0	0
		0	0	0	0	0	0	0	0	0	0	0
		0	0	0	0	0	0	0	0	0	0	0
		0	0	0	1	0	0	0	0	0	0	0
		0	0	0	0	0	0	0	0	0	0	0
		0	0	0	0	0	0	0	0	0	0	0
		0	0	0	0	0	0	0	0	0	0	0
		0	0	0	0	0	0	0	0	0	0	0
		0	0	0	0	0	0	0	0	0	0	0
		0	0	0	0	0	0	0	0	0	0	0
		0	0	0	1	0	0	0	0	0	0	0
		0	0	0	0	0	0	0	0	0	0	0
		0	0	0	0	0	0	0	0	0	0	0
		0	0	0	0	0	0	0	0	0	0	0
		0	0	0	0	0	0	0	0	0	0	0
		0	0	0	0	0	0	0	0	0	0	0
		0	0	0	0	0	0	0	0	0	0	0
		0	0	0	0	0	0	0	0	0	0	0
		0	0	0	0	0	0	0	0	0	0	0
		0	0	0	0	0	0	0	0	0	0	0
		0	0	0	0	0	0	0	0	0	0	0
		0	0	0	0	0	0	0	0	0	0	0
		0	0	0	0	0	0	0	0	0	0	0
		0	0	0	1	0	0	0	0	0	0	0
		0	0	0	0	0	0	0	0	0	0	0
		0	0	0	0	0	0	0	0	0	0	0
		0	0	0	0	0	0	0	0	0	0	0
		0	0	0	0	0	0	0	0	0	0	0
		0	0	0	0	0	0	0	0	0	0	0
		0	0	0	0	0	0	0	0	0	0	0
		0	0	0	0	0	0	0	0	0	0	0
		0	0	0	0	0	0	0	0	0	0	0
		0	0	0	1	0	0	0	0	0	0	0
		0	0	0	0	0	0	0	0	0	0	0
		0	0	0	1	0	0	0	0	0	0	0
		0	0	0	0	0	0	0	0	0	0	0
		0	1	0	0	0	0	0	0	0	0	0
		0	0	0	0	0	0	0	0	0	0	0
		0	0	0	0	0	0	0	0	0	0	0
		0	0	0	1	0	0	0	0	0	0	0
		0	0	0	0	0	0	0	0	0	0	0
		0	1	0	0	0	0	0	0	0	0	0
		0	0	0	1	0	0	0	0	0	0	0
		0	0	0	0	0	0	0	0	0	0	0
		0	0	0	0	0	0	0	0	0	0	0
		0	0	0	0	0	0	0	0	0	0	0
		0	0	0	0	0	0	0	0	0	0	0
		0	0	0	0	0	0	0	0	0	0	0
		0	0	0	0	0	0	0	0	0	0	0
		0	0	0	0	0	0	0	0	0	0	0
		0	0	0	0	0	0	0	0	0	0	0
		0	0	0	0	0	0	0	0	0	0	0
		0	0	0	0	0	0	0	0	0	0	0
		0	0	0	0	0	0	0	0	0	0	0
		0	0	0	0	0	0	0	0	0	0	0
		0	0	0	0	0	0	0	0	0	0	0
		0	0	0	0	0	0	0	0	0	0	0
		0	0	0	0	0	0	0	0	0	0	0
		0	0	0	0	0	0	0	0	0	0	0
		0	0	0	0	0	0	0	0	0	0	0
		0	0	0	0	0	0	0	0	0	0	0
		0	0	0	0	0	0	0	0	0	0	0
		0	0	0	0	0	0	0	0	0	0	0
		0	0	0	0	0	0	0	0	0	0	0
		0	0	0	0	0	0	0	0	0	0	0
		0	0	0	0	0	0	0	0	0	0	0
		0	0	0	1	0	0	0	0	0	0	0
		0	0	0	1	0	0	0	0	0	0	0
		0	0	0	0	0	0	0	0	0	0	0
		0	0	0	0	0	0	0	0	0	0	0
		0	0	0	0	0	0	0	0	0	0	0
		0	0	0	0	0	0	0	0	0	0	0
		0	0	0	0	0	0	0	0	0	0	0
		0	0	0	0	0	0	0	0	0	0	0
		0	0	0	0	0	0	0	0	0	0	0
		0	0	0	0	0	0	0	0	0	0	0
		0	0	0	0	0	0	0	0	0	0	0
		0	0	0	0	0	0	0	0	0	0	0
		0	0	0	0	0	0	0	0	0	0	0
		0	0	0	0	0	0	0	0	0	0	0
		0	0	0	0	0	0	0	0	0	0	0
		0	0	0	0	0	0	0	0	0	0	0
		0	0	0	0	0	0	0	0	0	0	0
		0	0	0	0	0	0	0	0	0	0	0
		0	0	0	0	0	0	0	0	0	0	0
		0	0	0	0	0	0	0	0	0	0	0
		0	0	0	0	0	0	0	0	0	0	0
		0	0	0	0	0	0	0	0	0	0	0
		0	0	0	0	0	0	0	0	0	0	0
		0	0	0	0	0	0	0	0	0	0	0
		0	0	0	0	0	0	0	0	0	0	0
		0	0	0	0	0	0	0	0	0	0	0
		0	0	0	0	0	0	0	0	0	0	0
		0	0	0	0	0	0	0	0	0	0	0
		0	0	0	0	0	0	0	0	0	0	0
		0	0	0	0	0	0	0	0	0	0	0
		0	0	0	0	0	0	0	0	0	0	0
		0	0	0	0	0	0	0	0	0	0	0
		0	0	0	0	0	0	0	0	0	0	0
		0	0	0	0	0	0	0	1	0	0	0
		0	0	0	0	0	0	0	0	0	0	0
		0	0	0	0	0	0	0	0	0	0	0
		0	0	0	0	0	0	0	0	0	0	0
		0	0	0	1	0	0	0	0	0	0	0
		0	0	0	0	0	0	0	0	0	0	0
		0	0	0	0	0	0	0	0	0	0	0
		0	0	0	0	0	0	0	0	0	0	0
		0	0	0	0	0	0	0	1	0	0	0
		0	0	0	0	0	0	0	0	0	0	0
		0	0	0	0	0	0	0	0	0	0	0
		0	0	0	0	0	0	0	0	0	0	0
		0	0	0	1	0	0	0	0	0	0	0
		0	0	0	0	0	0	0	0	0	0	0
		0	0	0	0	0	0	0	0	0	0	0
		0	0	0	0	0	0	0	0	0	0	0
		0	0	0	0	0	0	0	0	0	0	0
		0	0	0	0	0	0	0	0	0	0	0
		0	0	0	0	0	0	0	1	0	0	0
		0	0	0	0	0	0	0	0	0	0	0
		0	0	0	0	0	0	0	0	0	0	0
		0	0	0	0	0	0	0	0	0	0	0
		0	0	0	0	0	0	0	0	0	0	0
		0	0	0	0	0	0	0	0	0	0	0
		0	0	0	0	0	0	0	0	0	0	0
		0	0	0	0	0	0	0	0	0	0	0
		0	0	0	0	0	0	0	0	0	0	0
		0	0	0	0	0	0	0	0	0	0	0
		0	0	0	0	0	0	0	0	0	0	0
		0	0	0	0	0	0	0	0	0	0	0
		0	0	0	0	0	0	0	0	0	0	0
		0	0	0	0	0	0	0	0	0	0	0
		0	0	0	0	0	0	0	0	0	0	0
		0	0	0	0	0	0	0	0	0	0	0
		0	0	0	0	0	0	0	0	0	0	0
		0	0	0	0	0	0	0	0	0	0	0
		0	0	0	0	0	0	0	0	0	0	0
		0	0	0	0	0	0	0	0	0	0	0
		0	0	0	0	0	0	0	0	0	0	0
		0	0	0	0	0	0	0	0	0	0	0
		0	0	0	0	0	0	0	0	0	0	0
		0	0	0	0	0	0	0	0	0	0	0
		0	0	0	0	0	0	0	0	0	0	0
		0	0	0	0	0	0	0	0	0	0	0
		0	0	0	0	0	0	0	0	0	0	0
		0	0	0	0	0	0	0	0	0	0	0
[truncated: 39,472 more rows]

## Sheet: Exp5 04.17.23
Exp4

## Sheet: Exp1 Raw Data
veh	500	1000	2000	3000	4000	5000	6000	7000	8000	9000	10000	11000			500	5	5	10	10		1000	5	5	10	10		2000	5	5	10	10		3000	5	5	10	10		4000	5	5	10	10		5000	5	5	10	10
%Infected	0.00656077	0.00452855	0.00596134	0.00492156	0.00597479	0.00429225	0.00526949	0.00644496	0.00644496	0.0196464	0.0067421	0.0067421			%Infected	0.0584762	0.062369	0.0833333	0.0818182		%Infected	0.0512821	0.0561819	0.0865813	0.12167		%Infected	0.0662372	0.0550525	0.0960656	0.0942881		%Infected	0.0526202	0.0550081	0.10772	0.101247		%Infected	0.0792699	0.0496869	0.134162	0.0986852		%Infected	0.0821716	0.0835114	0.134517	0.150027
Total cells	2896	6183	16607	16255	28955	32151	37385	38790	38790	3054	50726	50726			Total cells	3557	3816	2340	2640		Total cells	5694	5233	3592	5293		Total cells	12108	12479	13293	10977		Total cells	13930	16743	9831	9946		Total cells	22190	16926	16577	13994		Total cells	30485	25733	25179	23669
Infected cells	19	28	99	80	173	138	197	250	250	60	342	342			Infected cells	208	238	195	216		Infected cells	292	294	311	644		Infected cells	802	687	1277	1035		Infected cells	733	921	1059	1007		Infected cells	1759	841	2224	1381		Infected cells	2505	2149	3387	3551
																18.2738	19.4903	13.0208	12.7841			32.0513	35.1137	27.0567	38.0219			82.7965	68.8156	60.041	58.93			98.663	103.14	100.988	94.9188			198.175	124.217	167.702	123.356			256.786	260.973	210.183	234.418
	ROI_A_Target_I_ObjectCount	ROI_A_Target_I_ObjectCount	ROI_A_Target_I_ObjectCount	ROI_A_Target_I_ObjectCount	ROI_A_Target_I_ObjectCount	ROI_A_Target_I_ObjectCount	ROI_A_Target_I_ObjectCount	ROI_A_Target_I_ObjectCount	ROI_A_Target_I_ObjectCount	ROI_A_Target_I_ObjectCount	ROI_A_Target_I_ObjectCount	ROI_A_Target_I_ObjectCount				ROI_A_Target_I_ObjectCount	ROI_A_Target_I_ObjectCount	ROI_A_Target_I_ObjectCount	ROI_A_Target_I_ObjectCount			ROI_A_Target_I_ObjectCount	ROI_A_Target_I_ObjectCount	ROI_A_Target_I_ObjectCount	ROI_A_Target_I_ObjectCount			ROI_A_Target_I_ObjectCount	ROI_A_Target_I_ObjectCount	ROI_A_Target_I_ObjectCount	ROI_A_Target_I_ObjectCount			ROI_A_Target_I_ObjectCount	ROI_A_Target_I_ObjectCount	ROI_A_Target_I_ObjectCount	ROI_A_Target_I_ObjectCount			ROI_A_Target_I_ObjectCount	ROI_A_Target_I_ObjectCount	ROI_A_Target_I_ObjectCount	ROI_A_Target_I_ObjectCount			ROI_A_Target_I_ObjectCount	ROI_A_Target_I_ObjectCount	ROI_A_Target_I_ObjectCount	ROI_A_Target_I_ObjectCount
	0	0	0	0	0	0	0	0	0	0	0	0				0	0	0	0			0	0	0	1			0	0	0	0			0	0	0	0			1	0	0	1			0	0	0	0
	0	0	0	0	0	0	0	0	0	1	0	0				0	0	0	0			0	0	1	1			0	0	0	0			0	0	0	0			0	0	0	0			1	0	0	0
	0	0	0	0	0	0	0	0	0	1	0	0				0	0	0	0			0	0	0	1			0	0	0	0			0	0	0	0			0	0	0	0			0	0	0	1
	0	0	0	0	0	0	0	0	0	0	0	0				0	0	0	0			0	0	0	0			0	0	0	0			0	0	0	0			0	0	0	0			0	0	0	0
	0	0	0	0	0	0	0	0	0	0	0	0				0	0	0	0			1	0	0	1			0	0	0	0			0	0	0	0			0	0	0	0			0	0	0	1
	0	0	0	0	0	0	0	0	0	0	0	0				0	0	0	0			0	0	0	1			0	1	0	0			0	0	0	0			0	0	0	0			0	0	0	0
	0	0	0	0	0	0	0	0	0	0	0	0				0	0	0	0			1	0	0	0			0	1	0	0			1	0	0	0			0	0	1	0			0	0	0	0
	0	0	0	0	0	0	0	0	0	0	0	0				0	0	0	0			0	0	0	0			0	0	0	0			0	0	0	0			0	0	0	1			0	0	0	0
	0	0	0	0	0	0	0	0	0	0	0	0				0	0	0	0			1	0	0	0			0	1	0	0			0	0	0	0			1	0	0	0			0	0	0	0
	0	0	0	0	0	0	0	0	0	0	0	0				1	0	0	0			0	0	0	0			0	1	0	0			0	0	0	0			1	0	0	1			0	0	0	0
	0	0	0	0	0	0	0	0	0	0	0	0				1	0	0	0			0	0	0	0			0	1	0	1			0	0	0	0			0	0	0	1			0	0	0	0
	0	0	0	0	0	0	0	0	0	0	0	0				1	0	0	0			0	0	0	0			0	0	0	0			0	0	0	0			0	0	0	0			1	0	0	0
	0	0	0	0	0	0	0	0	0	0	0	0				0	0	0	0			0	0	0	0			0	0	0	0			0	0	0	0			1	0	0	0			0	0	0	0
	0	0	0	0	0	0	0	0	0	0	0	0				0	0	0	0			0	0	0	0			0	0	0	0			0	0	0	0			0	0	0	0			0	0	1	0
	0	0	0	0	0	0	0	0	0	0	0	0				0	0	0	0			0	0	0	0			0	0	0	0			0	0	0	0			0	0	0	0			0	0	0	0
	0	0	0	0	0	0	0	0	0	0	0	0				0	0	0	0			0	0	0	0			0	1	0	0			0	0	0	0			0	0	0	0			0	0	0	0
	0	0	0	0	0	0	0	0	0	0	0	0				0	0	0	0			0	0	0	0			0	0	0	0			0	0	0	0			1	0	0	0			1	0	0	0
	0	0	0	0	0	0	0	0	0	0	0	0				0	0	0	0			0	0	0	0			0	0	0	0			0	0	0	0			0	1	0	0			0	0	0	0
	0	0	0	0	0	0	0	0	0	0	0	0				0	0	0	0			0	0	0	0			0	0	0	0			0	0	0	0			0	1	0	0			0	0	0	1
	0	0	0	0	0	0	0	0	0	0	0	0				0	0	0	0			0	0	0	0			0	0	0	0			0	0	0	0			0	0	0	0			0	0	0	0
	0	0	0	0	0	0	0	0	0	0	0	0				0	0	0	0			0	0	0	0			0	0	0	0			0	0	0	0			1	0	0	0			0	0	0	1
	0	0	0	0	0	0	0	0	0	0	0	0				0	0	0	0			0	0	0	0			0	0	0	0			0	0	0	0			0	0	0	0			1	0	0	1
	0	0	0	0	0	0	0	0	0	0	0	0				0	0	0	0			0	0	0	0			0	0	0	0			0	0	0	0			0	0	0	0			1	0	0	0
	0	0	0	0	0	0	0	0	0	0	0	0				0	0	0	0			0	0	0	0			0	0	0	0			0	0	0	0			0	0	0	0			0	0	0	0
	0	0	0	0	0	0	0	0	0	0	0	0				0	0	0	0			0	0	0	0			0	0	0	0			0	0	0	0			0	0	0	0			0	0	0	1
	0	0	0	0	0	0	0	0	0	0	0	0				0	0	0	0			0	0	0	0			0	0	0	0			1	0	0	0			1	0	0	0			0	0	0	0
	0	0	0	0	0	0	0	0	0	0	0	0				0	0	0	0			0	0	0	0			0	0	0	0			0	0	0	0			0	0	0	1			0	0	0	0
	0	0	0	0	0	0	0	0	0	0	0	0				0	0	0	0			0	0	0	0			0	0	0	0			0	0	0	0			0	0	0	1			1	0	0	0
	0	0	0	0	0	0	0	0	0	0	0	0				0	0	0	0			0	0	0	0			0	0	0	0			0	0	0	0			1	0	0	1			0	0	0	1
	0	0	0	0	0	0	0	0	0	0	0	0				0	0	0	0			0	0	0	0			0	0	0	0			1	0	0	0			0	0	0	0			0	0	0	0
	0	0	0	0	0	0	0	0	0	0	0	0				0	0	0	0			0	0	0	0			0	0	0	0			0	0	0	0			0	0	0	1			0	0	0	0
	0	0	0	0	0	0	0	0	0	0	0	0				0	0	0	0			0	0	0	0			0	0	0	0			0	0	0	0			0	0	0	0			0	0	0	0
	0	0	0	0	0	0	0	0	0	0	0	0				0	0	0	0			0	0	0	0			0	0	0	0			0	0	0	0			0	0	0	0			0	0	0	0
	0	0	0	0	0	0	0	0	0	0	0	0				0	0	0	0			0	0	0	0			0	0	0	0			0	1	0	0			0	0	0	1			1	0	0	0
	0	0	0	0	0	0	0	0	0	0	0	0				0	0	0	0			0	0	0	0			0	0	0	0			0	1	0	0			0	0	0	1			0	0	0	0
	0	0	0	0	0	0	0	0	0	0	0	0				0	0	0	0			0	0	0	0			0	0	0	0			0	0	0	0			1	0	0	0			0	0	0	0
	0	0	0	0	0	0	0	0	0	0	0	0				0	0	0	0			0	0	0	0			0	0	0	0			0	0	0	0			1	0	0	0			0	0	0	0
	0	0	0	0	0	0	0	0	0	0	0	0				0	0	0	0			0	0	0	0			0	0	0	0			0	0	0	0			0	0	0	0			0	0	1	0
	0	0	0	0	0	0	0	0	0	0	0	0				0	0	0	0			0	0	0	0			0	0	0	0			0	0	0	0			1	0	0	0			0	0	0	0
	0	0	0	0	0	0	0	0	0	0	0	0				0	0	0	1			0	0	0	0			0	0	0	0			0	1	0	0			1	0	0	0			0	0	0	0
	0	0	0	0	0	0	0	0	0	0	0	0				0	0	0	0			0	0	0	0			0	0	0	0			0	0	0	0			0	0	0	0			0	0	0	1
	0	0	0	0	0	0	0	0	0	0	0	0				0	0	0	0			0	0	0	0			0	0	0	0			0	0	0	0			0	0	0	0			0	0	0	0
	0	0	0	0	0	0	0	0	0	0	0	0				0	0	0	0			0	0	0	0			0	0	0	0			0	1	0	0			0	0	0	1			0	0	0	0
	0	0	0	0	0	0	0	0	0	0	0	0				0	0	0	0			0	0	0	0			0	0	0	0			0	0	0	0			1	0	0	0			0	0	0	0
	0	0	0	0	0	0	0	0	0	0	0	0				0	0	0	0			0	1	0	0			0	0	0	0			1	0	0	0			0	0	0	0			0	0	0	0
	0	0	0	0	0	0	0	0	0	0	0	0				0	0	0	0			0	0	0	0			0	0	0	0			0	0	0	0			0	0	1	1			0	0	0	0
	0	0	0	0	0	0	0	0	0	0	0	0				0	0	0	0			0	0	0	0			0	0	0	0			0	0	0	0			0	0	0	0			0	0	0	0
	0	0	0	0	0	0	0	0	0	0	0	0				0	0	0	0			0	0	0	0			0	0	0	0			0	0	1	0			1	0	0	0			1	0	0	0
	0	0	0	0	0	0	0	0	0	0	0	0				0	0	0	0			0	0	0	0			0	0	0	0			0	0	0	0			0	0	0	1			0	0	1	0
	0	0	0	0	0	0	0	0	0	0	0	0				0	0	0	0			0	0	0	0			0	0	0	0			0	0	0	0			0	0	0	1			0	0	0	1
	0	0	0	0	0	0	0	0	0	0	0	0				0	0	0	0			0	0	0	0			0	0	0	0			0	0	0	0			0	0	0	0			0	0	0	0
	0	0	0	0	0	0	0	0	0	0	0	0				0	0	0	0			0	1	0	0			0	0	0	0			0	0	0	0			0	0	1	1			0	0	1	0
	0	0	0	0	0	0	0	0	0	0	0	0				0	0	0	0			0	0	0	0			0	0	0	0			0	0	0	0			1	0	0	1			0	0	0	0
	0	0	0	0	0	0	0	0	0	0	0	0				0	0	0	0			0	0	0	0			0	0	0	0			0	0	0	0			0	0	0	0			0	0	0	0
	0	0	0	0	0	0	0	0	0	0	0	0				0	0	0	0			0	1	0	0			0	0	0	0			0	0	1	0			0	0	0	1			0	0	0	0
	0	0	0	0	0	0	0	0	0	0	0	0				0	0	1	1			0	0	0	0			0	0	0	0			0	0	0	0			0	0	0	1			0	0	0	0
	0	0	0	0	0	0	0	0	0	0	0	0				0	0	0	0			0	1	0	0			0	0	0	0			0	0	0	0			0	0	1	1			0	0	0	1
	0	0	0	0	0	0	0	0	0	0	0	0				0	0	0	0			0	0	0	0			0	0	0	0			0	0	0	0			0	0	0	0			0	0	0	0
	0	0	0	0	0	0	0	0	0	0	0	0				0	0	0	0			0	0	0	0			0	0	0	0			0	0	0	0			1	0	0	0			0	0	0	0
	0	0	0	0	0	0	0	0	0	0	0	0				0	0	0	0			0	0	0	0			0	0	0	0			0	0	0	0			0	0	0	1			0	0	0	0
	0	0	0	0	0	0	0	0	0	0	0	0				0	0	0	0			0	0	0	0			0	0	0	0			0	0	0	0			0	0	0	1			0	0	0	0
	0	0	0	0	0	0	0	0	0	0	0	0				0	0	0	0			0	0	0	0			0	0	0	0			0	0	1	0			0	0	1	1			0	0	0	0
	0	0	0	0	0	0	0	0	0	0	0	0				0	0	0	0			0	0	0	0			0	0	0	0			0	0	0	0			0	0	0	0			0	0	0	1
	0	0	0	0	0	0	0	0	0	0	0	0				0	0	0	0			0	0	0	0			0	0	0	0			0	0	0	0			0	0	0	0			0	0	0	0
	0	0	0	0	0	0	0	0	0	0	0	0				0	0	0	0			0	0	0	0			0	0	0	0			0	0	0	0			0	0	0	0			1	0	1	0
	0	0	0	0	0	0	0	0	0	1	0	0				0	0	0	0			0	0	0	0			0	0	0	0			0	0	0	0			0	0	0	0			0	0	0	0
	0	0	0	0	0	0	0	0	0	0	0	0				0	0	0	0			0	0	1	0			0	0	0	0			0	0	0	0			0	0	0	0			0	0	0	0
	0	0	0	0	0	0	0	0	0	1	0	0				0	1	0	0			0	0	0	0			0	0	0	0			0	0	0	0			0	0	0	0			0	0	0	0
	0	0	0	0	0	0	0	0	0	0	0	0				0	0	1	0			0	0	0	0			0	1	0	0			0	0	0	0			0	0	0	0			0	0	0	0
	0	0	0	0	0	0	0	0	0	0	0	0				0	0	1	0			0	0	0	0			0	0	0	0			0	0	0	0			0	0	0	0			0	0	0	0
	0	0	0	0	0	0	0	0	0	0	0	0				0	0	0	0			0	0	0	0			0	1	0	0			0	0	0	0			0	0	0	1			1	0	0	0
	0	0	0	0	0	0	0	0	0	0	0	0				0	0	0	0			0	0	0	0			0	0	0	0			0	0	0	0			0	0	0	1			0	1	1	0
	0	0	0	0	0	0	0	0	0	0	0	0				0	0	0	0			0	0	0	0			0	0	0	0			0	0	0	0			0	0	0	0			0	0	0	0
	0	0	0	0	0	0	0	0	0	1	0	0				0	0	0	0			0	0	0	0			0	0	0	0			0	0	0	0			1	0	1	2			1	1	0	1
	0	0	0	0	0	0	0	0	0	0	0	0				0	0	0	0			0	0	0	0			0	0	0	0			0	0	0	0			0	0	0	1			0	1	0	0
	0	0	0	0	0	0	0	0	0	0	0	0				0	0	0	0			0	1	0	0			0	0	0	0			0	0	0	0			0	0	0	0			0	0	0	0
	0	0	0	0	0	0	0	0	0	0	0	0				0	0	0	0			0	0	0	0			0	0	0	0			0	0	0	0			1	0	0	0			0	0	0	0
	0	0	0	0	0	0	0	0	0	0	0	0				0	0	0	0			0	0	0	0			0	0	0	0			0	0	0	0			0	0	0	0			1	0	0	0
	0	0	0	0	0	0	0	0	0	0	0	0				0	0	0	0			0	0	0	0			0	0	0	0			0	0	0	0			0	0	1	1			0	0	0	0
	0	0	0	0	0	0	0	0	0	0	0	0				0	0	0	0			0	0	0	0			0	0	0	0			0	0	0	0			0	0	1	0			0	0	0	1
	0	0	0	0	0	0	0	0	0	0	0	0				0	0	0	0			0	0	0	0			0	0	0	0			0	0	0	0			0	0	1	0			0	1	0	0
	0	0	0	0	0	0	0	0	0	0	0	0				0	0	0	0			0	0	0	0			0	0	0	0			0	0	0	0			0	0	1	0			0	0	0	0
	0	0	0	0	0	0	0	0	0	0	0	0				0	0	0	0			0	0	0	0			0	0	0	0			0	0	0	0			0	0	0	0			0	0	0	0
	0	0	0	0	0	0	0	0	0	0	0	0				0	0	0	0			0	0	0	0			0	0	0	0			0	0	0	0			0	0	0	1			2	0	0	0
	0	0	0	0	0	0	0	0	0	0	0	0				0	0	0	0			0	0	0	0			0	0	0	0			0	0	0	0			0	0	1	0			0	0	1	0
	0	0	0	0	0	0	0	0	0	0	0	0				0	0	0	0			0	0	0	0			0	0	0	0			0	0	0	0			0	0	0	0			0	0	0	0
	0	0	0	0	0	0	0	0	0	0	0	0				0	0	0	0			0	0	0	0			0	0	0	0			0	0	0	0			0	0	1	0			0	0	1	0
	0	0	0	0	0	0	0	0	0	0	0	0				0	0	0	0			0	0	0	0			0	0	0	0			0	0	0	0			0	0	1	0			0	1	0	0
	0	0	0	0	0	0	0	0	0	0	0	0				0	0	0	0			0	0	0	0			0	0	0	0			0	0	0	0			1	0	0	0			0	1	0	0
	0	0	0	0	0	0	0	0	0	0	0	0				0	0	0	0			0	0	0	0			0	0	0	0			0	0	0	0			0	0	0	0			0	0	0	0
	0	0	0	0	0	0	0	0	0	0	0	0				0	0	0	0			0	0	0	0			0	0	0	0			0	0	0	0			0	0	1	0			0	0	0	1
	0	0	0	0	0	0	0	0	0	0	0	0				0	0	0	0			0	0	0	0			0	0	0	0			0	0	0	0			1	0	0	0			0	0	1	0
	0	0	0	0	0	0	0	0	0	0	0	0				0	0	0	0			0	0	0	0			0	0	0	0			0	0	0	0			0	0	1	0			0	1	0	0
	0	0	0	0	0	0	0	0	0	0	0	0				0	0	0	0			0	0	1	0			0	0	0	0			0	0	0	0			0	0	0	0			1	0	0	0
	0	0	0	0	0	0	0	0	0	0	0	0				0	0	0	0			0	0	1	0			0	0	0	0			0	0	0	0			0	0	1	0			0	0	0	1
	0	0	0	0	0	0	0	0	0	0	0	0				0	0	0	0			0	0	0	0			0	0	0	0			0	0	0	0			0	0	1	0			0	0	0	0
	0	0	0	0	0	0	0	0	0	0	0	0				0	0	0	0			0	0	1	0			0	0	0	0			0	0	0	0			0	0	1	0			1	0	0	0
	0	0	0	0	0	0	0	0	0	0	0	0				0	0	0	0			0	0	0	0			0	0	0	0			0	0	0	0			0	0	1	0			0	0	0	0
	0	0	0	0	0	0	0	0	0	0	0	0				0	0	0	0			0	0	0	0			0	0	0	0			0	0	0	0			0	0	1	0			0	1	0	0
	0	0	0	0	0	0	0	0	0	0	0	0				0	0	0	0			0	0	0	0			0	0	0	0			1	0	0	0			0	0	0	0			1	0	0	2
	0	0	0	0	0	0	0	0	0	0	0	0				0	0	0	0			0	0	0	0			0	0	0	0			0	0	0	0			0	0	1	0			0	0	0	0
	0	0	0	0	0	0	0	0	0	0	0	0				0	0	0	0			0	0	0	0			0	0	0	0			0	0	0	1			0	0	1	0			0	0	0	0
	0	0	0	0	0	0	0	0	0	0	0	0				0	0	0	0			0	0	0	0			0	0	0	0			0	0	0	0			0	0	1	0			0	1	0	1
	0	0	0	0	0	0	0	0	0	0	0	0				0	0	0	0			0	0	0	0			0	0	0	0			1	0	0	1			0	0	0	0			0	0	0	0
	0	0	0	0	0	0	0	0	0	0	0	0				0	0	0	0			0	0	0	0			0	0	0	0			0	0	0	0			0	0	0	0			0	0	0	0
	0	0	0	0	0	0	1	0	0	0	0	0				0	0	0	0			1	0	0	0			0	0	0	0			0	0	0	0			0	0	0	0			0	1	0	1
	0	0	0	0	0	0	0	0	0	0	0	0				0	0	0	0			0	0	0	0			0	0	0	0			0	0	0	1			0	0	0	0			0	0	0	0
	0	0	0	0	0	0	0	0	0	0	0	0				0	0	0	0			0	0	0	0			0	0	0	0			0	0	0	0			0	0	1	0			1	0	1	0
	0	0	0	0	0	0	0	0	0	0	0	0				1	0	0	0			0	0	0	0			0	0	0	0			0	0	0	1			0	0	0	0			0	0	0	0
	0	0	0	0	0	0	0	0	0	0	0	0				0	0	0	0			0	0	0	0			0	0	0	0			0	0	0	1			1	0	1	0			0	0	0	0
	0	0	0	0	0	0	0	0	0	0	0	0				0	0	0	0			0	0	0	0			0	0	0	0			0	0	0	0			0	0	0	0			0	0	0	0
	0	0	0	0	0	0	0	0	0	0	0	0				1	0	0	0			0	0	0	0			0	0	0	0			0	0	0	0			0	0	0	0			0	0	0	0
	0	0	0	0	0	0	0	0	0	0	0	0				0	0	0	0			1	0	0	0			0	0	0	0			0	0	0	0			0	0	1	0			0	0	0	1
	0	0	0	0	0	0	1	0	0	0	0	0				0	0	0	0			0	0	0	0			0	0	0	0			1	0	0	1			0	0	0	0			1	1	0	0
	0	0	0	0	0	0	0	0	0	0	0	0				0	0	0	0			0	0	0	0			0	0	0	0			0	0	0	0			0	0	1	0			0	0	0	0
	0	0	0	0	0	0	0	0	0	0	0	0				0	0	0	0			0	0	0	0			0	0	0	0			0	0	0	0			0	0	1	0			0	0	0	0
	0	0	0	0	0	0	0	0	0	0	0	0				0	1	0	0			0	0	0	0			0	0	0	0			0	0	0	1			0	0	0	0			0	1	0	0
	0	0	0	0	0	0	0	0	0	0	0	0				0	0	0	0			0	0	0	0			0	0	0	0			0	0	0	0			0	0	0	0			0	1	0	0
	0	0	0	0	0	0	0	0	0	0	0	0				0	0	0	0			0	0	0	0			0	0	0	0			0	0	0	0			0	0	0	0			0	0	0	0
	0	0	0	0	0	0	0	0	0	0	0	0				0	0	0	0			0	0	1	0			0	0	0	0			0	0	0	0			0	0	0	0			0	0	0	1
	0	0	0	0	0	0	0	0	0	0	0	0				0	0	0	0			0	0	0	0			0	0	0	0			1	0	0	0			0	0	1	0			0	0	1	0
	0	0	0	0	0	0	0	0	0	0	0	0				0	0	0	0			0	0	0	0			0	0	0	0			0	0	0	0			0	0	0	0			1	0	0	0
	0	0	0	0	0	0	0	0	0	0	0	0				0	0	0	0			0	0	0	0			0	0	0	0			0	0	0	0			0	0	1	0			0	0	0	0
	0	0	0	0	0	0	0	0	0	0	0	0				0	0	0	0			0	0	0	0			0	0	0	0			0	0	1	0			0	0	0	0			0	0	0	0
	0	0	0	0	0	0	0	0	0	0	0	0				0	0	0	0			0	0	1	0			0	0	0	0			1	0	0	0			0	0	0	0			0	1	0	2
	0	0	0	0	0	0	0	0	0	0	0	0				0	0	0	0			0	0	1	0			0	0	0	0			0	0	1	1			0	0	0	0			1	0	0	1
	0	0	0	0	0	0	0	0	0	0	0	0				0	0	0	0			0	0	1	0			0	0	0	0			0	0	0	0			0	0	1	0			0	0	1	0
	0	0	0	0	0	0	0	0	0	0	0	0				0	0	0	0			0	0	0	0			0	0	0	0			0	0	0	0			0	0	0	0			0	1	1	0
	0	0	0	0	0	0	0	0	0	0	0	0				0	0	0	0			0	0	0	0			0	0	0	0			0	0	1	0			0	0	0	0			0	0	0	0
	0	0	0	0	0	0	0	0	0	0	0	0				0	0	0	0			0	0	0	0			0	0	0	0			0	0	0	0			0	0	0	0			0	1	0	2
	0	0	0	0	0	0	0	0	0	0	0	0				0	0	0	0			0	0	0	0			0	0	0	0			0	0	0	0			0	0	1	0			0	0	0	0
	0	0	0	0	0	0	0	0	0	0	0	0				0	0	0	0			0	0	0	0			0	0	0	0			0	0	0	0			0	0	0	0			1	0	0	0
	0	0	0	0	0	0	0	0	0	0	0	0				0	0	0	0			0	1	0	0			0	0	0	0			1	0	0	0			0	0	0	0			0	0	0	0
	0	0	0	0	0	0	0	0	0	0	0	0				0	0	0	0			0	0	0	0			0	1	0	0			0	0	0	0			0	0	0	0			0	1	0	0
	0	0	0	0	0	0	0	0	0	0	0	0				0	0	0	0			0	0	0	0			0	0	0	0			0	0	0	0			0	0	0	0			0	0	0	0
	0	0	0	0	0	0	0	0	0	0	0	0				0	1	0	1			0	0	0	0			0	1	0	0			0	0	0	0			0	0	1	0			0	0	0	0
	0	0	0	0	0	0	0	0	0	0	0	0				0	0	0	0			0	0	0	0			0	0	0	0			1	0	0	0			0	0	0	0			0	0	0	0
	0	0	0	0	0	0	0	0	0	0	0	0				0	0	0	0			0	0	0	0			0	0	0	0			0	0	0	0			0	0	0	0			0	1	0	2
	0	0	0	0	0	0	0	0	0	0	0	0				0	0	0	0			0	1	0	0			0	0	0	0			0	0	0	0			0	0	0	0			1	1	0	0
	0	0	0	0	0	0	0	0	0	0	0	0				0	0	0	1			0	1	0	0			0	0	0	0			0	0	0	0			0	0	0	0			0	0	0	0
	0	0	0	0	0	0	0	0	0	0	0	0				0	0	0	0			0	0	0	0			0	0	0	0			0	0	0	0			0	0	0	0			0	0	0	0
	0	0	0	0	0	0	0	0	0	0	0	0				0	0	0	0			0	1	0	0			0	0	0	0			0	0	0	0			0	0	0	0			0	1	1	0
	0	0	0	0	0	0	0	0	0	0	0	0				0	1	0	0			0	0	0	0			0	0	0	0			0	0	0	0			0	0	0	0			0	0	0	0
	0	0	0	0	0	0	0	0	0	0	0	0				0	1	0	0			0	0	0	0			0	0	0	0			0	0	0	0			0	0	0	0			0	0	0	1
	0	0	0	0	0	0	0	0	0	0	0	0				0	0	0	0			0	0	0	0			0	0	0	0			0	0	0	0			0	0	0	0			0	1	0	0
	0	0	0	0	0	0	0	0	0	0	0	0				0	0	0	0			0	0	0	0			0	1	0	0			0	0	0	0			0	0	0	0			0	0	0	0
	0	0	0	0	0	0	0	0	0	0	0	0				0	1	0	0			0	0	0	0			0	0	0	0			0	0	0	0			0	0	0	0			1	0	0	0
	0	0	0	0	0	0	0	0	0	0	0	0				0	0	0	0			0	0	0	0			0	0	0	0			0	0	0	0			0	0	0	0			0	0	0	2
	0	0	0	0	0	0	0	0	0	0	0	0				0	0	0	0			0	0	0	0			0	1	0	0			0	0	0	0			0	0	0	0			0	0	0	0
	0	0	0	0	0	0	0	0	0	0	0	0				0	0	0	0			0	0	0	0			0	0	0	0			0	0	0	0			0	0	1	0			0	0	1	0
	0	0	0	0	0	0	0	0	0	0	0	0				0	0	0	0			0	0	0	0			0	0	0	0			0	0	0	0			0	0	0	0			1	1	0	0
	0	0	0	0	0	0	0	0	0	0	0	0				0	0	0	0			0	0	0	0			0	0	0	0			0	0	0	0			0	0	0	0			0	0	0	0
	0	0	0	0	0	0	0	0	0	0	0	0				0	0	0	0			0	0	0	0			0	0	0	0			0	0	0	0			0	0	0	0			1	0	0	1
	0	0	0	0	0	0	0	0	0	1	0	0				0	0	1	0			0	0	0	0			0	0	0	0			0	0	0	0			0	0	1	0			0	1	0	0
	0	0	0	0	0	0	0	0	0	0	0	0				0	0	0	0			0	0	0	0			0	0	1	0			0	0	0	0			0	0	1	0			0	0	1	0
	0	0	0	0	0	0	0	0	0	0	0	0				0	0	0	0			0	0	0	0			0	0	0	0			0	0	0	0			0	0	0	0			0	0	0	0
	0	0	0	0	0	0	0	0	0	0	0	0				0	0	1	0			0	0	0	0			0	0	0	0			0	0	0	0			0	0	1	0			1	0	1	0
	0	0	0	0	0	0	0	0	0	0	0	0				0	0	1	0			0	0	0	0			0	1	0	0			0	0	0	0			0	0	0	0			0	0	0	0
	0	0	0	0	0	0	0	0	0	0	0	0				0	0	1	0			0	0	0	0			0	0	0	0			0	0	0	0			0	0	1	0			0	0	0	0
	0	0	0	0	0	0	0	0	0	0	0	0				0	0	0	0			0	0	0	0			0	0	0	0			0	0	0	0			0	0	0	0			0	0	0	0
	0	0	0	0	0	0	0	0	0	0	0	0				0	0	0	0			0	0	0	0			0	0	0	0			0	0	0	0			0	0	1	0			0	0	0	0
	0	0	0	0	0	0	0	0	0	0	0	0				0	0	0	0			0	0	0	0			0	0	0	0			0	0	0	0			0	0	0	0			1	0	0	0
	0	0	0	0	0	0	0	0	0	0	0	0				0	0	0	0			0	0	0	0			0	0	0	0			0	0	0	0			0	0	1	0			0	0	0	1
	0	0	0	0	0	0	0	0	0	0	0	0				0	0	0	0			0	0	0	0			0	0	0	0			0	0	0	0			0	0	0	0			0	1	0	0
	0	0	0	0	0	0	0	0	0	0	0	0				0	0	0	0			0	0	0	0			0	0	0	0			0	0	0	0			0	0	0	0			0	0	0	0
	0	0	0	0	0	0	0	0	0	0	0	0				0	0	0	0			0	0	0	0			0	0	0	0			0	0	0	0			0	0	1	0			0	0	0	0
	0	0	0	0	0	0	0	0	0	0	0	0				0	0	0	0			0	0	0	0			0	0	0	0			0	0	0	0			0	0	0	0			1	0	0	0
	0	0	0	0	0	0	0	0	0	0	0	0				0	0	0	0			0	0	0	0			0	0	0	0			0	0	0	0			0	0	1	0			0	0	0	1
	0	0	0	0	0	0	0	0	0	0	0	0				0	0	0	0			0	0	0	0			0	0	0	0			0	0	0	0			0	0	0	0			0	0	0	0
	0	0	0	0	0	0	0	0	0	0	0	0				0	0	0	0			0	0	0	0			0	0	0	0			0	0	0	0			0	0	0	0			1	1	0	1
	0	0	0	0	0	0	0	0	0	0	0	0				0	0	0	0			0	0	0	1			0	0	0	0			0	0	0	0			0	0	0	0			0	0	0	1
	0	0	0	0	0	0	0	0	0	0	0	0				0	0	0	0			0	0	0	0			0	0	0	0			0	0	0	0			0	0	1	0			0	0	0	0
	0	0	0	0	0	0	0	0	0	0	0	0				0	0	0	0			0	0	0	0			0	0	0	0			0	0	0	0			0	0	1	0			0	0	0	1
	0	0	0	0	0	0	0	0	0	0	0	0				0	0	0	0			0	0	0	0			0	0	1	0			0	0	0	0			0	0	0	0			0	0	0	0
	0	0	0	0	0	0	0	0	0	0	0	0				0	0	0	0			0	0	0	0			0	0	0	0			0	0	0	0			0	0	0	0			0	0	0	0
	0	0	0	0	0	0	0	0	0	0	0	0				0	0	0	0			0	0	0	0			0	0	0	0			0	0	0	0			0	0	0	0			0	0	0	1
	0	0	0	0	0	0	0	0	0	0	0	0				0	0	0	0			0	0	0	0			0	0	0	0			0	0	0	0			0	0	1	0			1	0	0	1
	0	0	0	0	0	0	0	0	0	0	0	0				0	0	0	0			0	0	0	0			0	0	0	0			0	0	0	0			0	0	0	0			1	0	0	1
	0	0	0	0	0	0	0	0	0	0	0	0				1	0	0	0			0	0	0	0			0	0	0	0			0	0	0	1			0	0	0	0			0	0	0	1
	0	0	0	0	0	0	0	0	0	0	0	0				0	0	0	0			0	0	0	0			0	0	0	0			0	0	0	0			0	0	2	0			0	0	0	0
	0	0	0	0	0	0	0	0	0	0	0	0				0	0	0	0			0	0	0	0			0	0	1	0			0	0	0	0			0	0	0	0			0	1	0	0
	0	0	0	0	0	0	0	0	0	0	0	0				0	0	0	0			0	0	0	0			0	0	0	0			0	0	0	0			0	0	1	0			0	0	0	0
	0	0	0	0	0	0	0	0	0	0	0	0				0	0	0	0			0	0	0	1			0	0	0	0			0	0	0	0			0	0	0	0			0	0	0	0
	0	0	0	0	0	0	0	0	0	0	0	0				0	0	0	0			0	0	0	0			0	0	1	0			0	0	0	0			0	0	0	0			1	0	1	0
	0	0	0	0	0	0	0	0	0	0	0	0				0	0	0	0			0	0	0	0			0	0	0	0			0	0	1	0			0	0	0	0			0	0	0	0
	0	0	0	0	0	0	0	0	0	0	0	0				0	0	0	0			0	0	0	0			0	0	0	0			0	0	0	0			0	0	1	0			0	0	0	0
	0	0	0	0	0	0	0	0	0	0	0	0				0	0	0	0			0	0	0	0			0	0	1	0			0	0	0	0			0	0	1	0			1	0	0	1
	0	0	0	0	0	0	0	0	0	0	0	0				0	0	0	0			0	0	0	0			0	0	0	0			0	0	0	0			0	0	0	0			0	0	0	1
	0	0	0	0	0	0	0	0	0	0	0	0				0	0	0	0			1	0	0	0			0	0	0	0			0	0	1	0			0	0	0	0			1	0	0	0
	0	0	0	0	0	0	0	0	0	0	0	0				0	0	0	0			0	0	0	0			0	0	1	0			0	0	0	0			0	0	0	0			0	0	0	0
	0	0	0	0	0	0	0	0	0	0	0	0				1	0	0	0			0	0	0	0			0	0	0	0			0	0	0	0			0	0	0	0			0	0	0	1
	0	0	0	0	0	0	0	0	0	0	0	0				1	0	0	0			0	0	0	0			0	0	0	0			0	0	0	0			0	0	1	0			0	0	0	0
	0	0	0	0	0	0	0	0	0	0	0	0				1	0	0	0			0	0	0	0			0	0	0	0			0	0	0	0			0	0	1	0			0	0	0	1
	0	0	0	0	0	0	0	0	0	0	0	0				1	0	0	0			0	0	0	0			0	0	0	0			0	0	0	0			0	0	0	0			1	0	0	0
	0	0	0	0	0	0	0	0	0	0	0	0				1	0	0	0			0	0	0	0			0	0	0	0			0	0	0	0			0	0	0	0			0	0	0	0
	0	0	0	0	0	0	0	0	0	0	0	0				1	0	0	0			0	0	0	0			0	0	0	0			0	0	0	0			0	0	0	0			0	0	0	1
	0	0	0	0	0	0	0	0	0	0	0	0				1	0	1	0			0	0	0	0			0	0	1	0			0	0	1	0			0	0	1	0			0	0	0	0
	0	0	0	0	0	0	0	0	0	0	0	0				0	0	1	0			0	0	0	0			0	0	0	0			0	0	0	0			0	0	0	0			0	0	0	0
	0	0	0	0	0	0	0	0	0	0	0	0				0	0	0	0			0	0	0	0			0	0	0	0			0	0	1	0			0	0	0	0			0	0	1	0
	0	0	0	0	0	0	0	0	0	0	0	0				0	0	0	0			0	0	0	0			0	0	0	0			0	0	1	0			0	0	1	0			0	0	1	0
	0	0	0	0	0	0	0	0	0	0	0	0				0	0	1	0			0	0	0	0			0	0	0	0			0	0	1	0			0	0	1	0			1	0	0	0
	0	0	0	0	0	0	0	0	0	0	0	0				0	0	0	0			0	0	1	0			0	0	0	0			0	0	1	0			0	0	1	0			1	0	0	0
	0	0	0	0	0	0	0	0	0	0	0	0				0	0	1	0			0	0	1	0			0	0	0	0			0	0	0	0			0	0	0	0			0	0	0	1
	0	0	0	0	0	0	0	0	0	0	0	0				0	0	1	0			0	0	0	0			0	0	0	0			0	0	0	0			0	0	0	0			0	0	0	0
	0	0	0	0	0	0	0	0	0	0	0	0				0	0	0	0			0	0	0	0			0	0	0	0			0	0	1	0			0	0	1	0			0	0	0	0
	0	0	0	0	0	0	0	0	0	0	0	0				0	0	1	0			0	0	0	0			0	0	0	0			0	0	0	0			0	0	0	0			0	0	0	0
	0	0	0	0	0	0	0	0	0	0	0	0				0	0	1	0			0	0	0	0			0	0	1	0			0	0	1	0			0	0	0	0			0	0	0	0
	0	0	0	0	0	0	0	0	0	0	0	0				0	0	1	0			0	0	0	0			0	0	0	0			0	0	0	0			0	0	1	0			0	0	0	0
	0	0	0	0	0	0	0	0	0	0	0	0				0	0	1	0			0	0	0	0			0	0	0	0			0	0	1	0			0	0	0	0			1	0	0	0
	0	0	0	0	0	0	0	0	0	0	0	0				0	0	1	0			0	0	0	0			0	0	0	0			0	0	0	0			0	0	1	0			0	0	0	0
	0	0	0	0	0	0	0	0	0	0	0	0				0	0	1	0			0	0	0	0			0	0	0	0			0	0	0	0			0	0	0	0			0	0	0	0
	0	0	0	0	0	0	0	0	0	0	0	0				0	0	1	0			0	0	0	0			0	0	0	0			0	0	0	0			0	0	1	0			0	0	0	1
	0	0	0	0	0	0	0	0	0	0	0	0				0	0	1	0			0	0	0	0			0	0	0	0			0	0	1	0			0	0	0	0			0	0	0	1
	0	0	0	0	0	0	0	0	0	0	0	0				0	0	1	0			0	0	0	0			0	0	0	0			0	0	0	0			0	0	0	0			0	0	0	0
	0	0	0	0	0	0	0	0	0	0	0	0				0	0	1	0			1	0	0	0			0	0	0	0			0	0	0	1			0	0	0	0			0	0	0	1
	0	0	0	0	0	0	0	0	0	0	0	0				0	1	1	0			0	0	0	0			0	0	0	0			0	0	0	0			0	0	0	0			0	0	1	1
	0	0	0	0	0	0	0	0	0	0	0	0				0	0	0	0			0	0	1	0			0	0	0	0			0	0	1	0			0	0	0	0			0	0	0	1
	0	0	0	0	0	0	0	0	0	0	0	0				0	1	1	0			0	0	0	0			0	0	0	0			0	0	1	0			0	0	0	1			0	0	0	0
	0	0	0	0	0	0	0	0	0	0	0	0				0	0	1	0			0	0	1	0			0	0	0	0			0	0	0	0			0	0	0	0			0	0	0	1
	0	0	0	0	0	0	0	0	0	0	0	0				0	0	1	0			0	0	0	0			0	0	0	0			0	1	1	0			0	0	0	0			0	0	0	0
	0	0	0	0	0	0	0	0	0	0	0	0				0	0	1	0			0	0	0	0			0	0	0	0			0	0	1	0			0	0	0	0			0	0	0	1
	0	0	0	0	0	0	0	0	0	0	0	0				0	0	1	0			0	0	0	0			0	0	0	0			0	0	1	0			0	0	0	1			0	0	0	0
	0	0	0	0	0	0	0	0	0	0	0	0				0	0	1	0			0	0	0	0			0	0	0	0			0	0	0	0			0	0	0	0			0	0	0	0
	0	0	0	0	0	0	0	0	0	0	0	0				0	0	1	0			0	0	0	0			0	0	0	0			0	0	0	0			0	0	0	0			0	0	0	0
	0	0	0	0	0	0	0	0	0	0	0	0				0	0	0	0			0	0	0	0			0	0	0	0			0	0	0	0			0	0	0	0			0	0	0	0
	0	0	0	0	0	0	0	0	0	0	0	0				0	0	0	0			0	0	0	0			0	0	0	0			0	0	1	0			0	0	0	0			0	0	0	0
	0	0	0	0	0	0	0	0	0	0	0	0				0	0	0	0			0	0	0	0			0	0	0	0			0	0	0	0			0	0	0	0			0	0	0	0
	1	0	0	0	0	0	0	0	0	0	0	0				0	0	0	0			0	0	0	0			0	0	0	0			0	0	0	0			0	0	1	0			0	0	0	0
	0	0	0	0	0	0	0	0	0	0	0	0				0	0	0	0			0	0	0	0			0	0	0	0			0	0	0	0			0	0	0	0			0	0	1	0
	0	0	0	0	0	0	0	0	0	0	0	0				0	0	0	0			0	0	0	0			0	0	0	0			0	0	0	0			0	0	0	0			0	0	0	0
	0	0	0	0	0	0	0	0	0	0	0	0				0	0	1	0			0	0	0	0			0	0	0	0			0	0	0	0			0	0	0	0			0	0	0	0
	0	0	0	0	0	0	0	0	0	0	0	0				0	0	1	0			0	0	0	0			0	0	0	0			0	0	0	0			0	0	0	0			0	0	0	1
	0	0	0	0	0	0	0	0	0	0	0	0				0	0	1	0			0	0	0	0			0	0	0	0			0	0	0	0			0	0	0	0			0	0	0	0
	0	0	0	0	0	0	0	0	0	0	0	0				0	0	1	0			0	0	0	0			0	0	0	0			0	0	0	0			0	0	0	1			0	0	0	0
	0	0	0	0	0	0	0	0	0	0	0	0				0	0	0	0			0	0	0	0			0	0	0	0			0	0	0	0			0	0	0	1			0	0	1	1
	0	0	0	0	0	0	0	0	0	0	0	0				0	0	0	0			0	0	0	0			0	0	0	0			0	1	0	0			0	0	0	0			0	0	0	0
	0	0	0	0	0	0	0	0	0	0	0	0				0	0	1	0			0	0	0	0			0	0	0	0			0	0	0	0			0	0	1	0			0	0	0	0
	0	0	0	0	0	0	0	0	0	0	0	0				0	0	0	0			0	0	0	0			0	0	0	0			0	0	0	0			0	0	0	1			0	0	0	0
	0	0	0	0	0	0	0	0	0	0	0	0				0	0	1	0			0	0	0	0			0	0	0	0			0	0	0	0			1	0	0	0			0	0	0	0
	0	0	0	0	0	0	0	0	0	0	0	0				0	0	1	0			0	0	0	0			0	0	0	0			0	0	0	0			0	0	0	0			0	0	0	1
	0	0	0	0	0	0	0	0	0	0	0	0				0	0	1	1			0	0	0	0			0	0	0	0			0	1	0	0			0	0	0	0			0	0	1	1
	0	0	0	0	0	0	0	0	0	0	0	0				0	0	0	0			0	0	0	1			0	0	0	0			0	0	0	0			0	0	0	0			0	0	0	1
	0	0	0	0	0	0	0	0	0	0	0	0				0	0	0	0			0	0	0	0			0	0	0	0			0	0	0	0			0	0	0	0			0	0	0	0
	0	0	0	0	0	0	0	0	0	0	0	0				0	0	0	0			0	0	0	0			0	0	0	0			0	0	0	0			0	0	0	0			0	1	1	0
	0	0	0	0	0	0	0	0	0	0	0	0				0	0	0	0			0	0	0	1			0	0	0	0			0	0	0	0			0	0	1	1			0	0	0	0
	0	0	0	0	0	0	0	0	0	0	0	0				0	0	0	0			0	0	0	0			0	0	0	0			0	0	0	0			0	0	0	0			0	0	0	0
	0	0	0	0	0	0	0	0	0	0	0	0				0	0	0	0			0	0	0	1			0	0	0	0			0	0	0	0			0	0	0	0			0	0	1	0
	0	0	0	0	0	0	0	0	0	0	0	0				0	0	0	0			0	0	0	0			0	0	0	0			0	0	0	0			0	0	0	0			0	0	0	0
	0	0	0	0	0	0	0	0	0	0	0	0				0	0	0	1			0	0	0	0			0	0	0	0			0	0	0	0			0	0	0	0			0	0	0	0
	0	0	0	0	0	0	0	0	0	0	0	0				0	0	0	0			0	0	0	0			0	0	0	0			0	0	0	0			0	0	0	0			0	0	0	0
	0	0	0	0	0	0	0	0	0	0	0	0				0	0	0	0			0	0	0	0			0	0	0	0			0	0	0	1			0	0	0	0			0	0	0	1
	0	0	0	0	0	0	0	0	0	0	0	0				0	0	0	1			0	0	0	0			0	0	0	0			0	0	0	0			0	0	0	0			0	0	0	0
	0	0	0	0	0	0	0	0	0	0	0	0				0	0	0	1			0	0	0	0			0	0	0	0			0	0	0	0			0	0	0	1			0	0	0	0
	0	0	0	0	0	0	0	0	0	0	0	0				0	0	0	0			0	0	1	0			0	0	0	0			0	1	0	0			0	0	0	0			0	0	0	0
	0	0	0	0	0	0	0	0	0	0	0	0				0	0	0	0			0	0	0	0			0	0	0	0			0	0	0	0			0	0	0	1			0	0	0	0
	0	0	0	0	0	0	0	0	0	0	0	0				0	0	0	1			0	0	0	0			0	0	0	0			0	0	0	0			0	0	0	1			0	0	0	0
	0	0	0	0	0	0	0	0	0	0	0	0				0	0	0	1			0	0	0	0			0	0	0	0			0	0	0	1			0	0	0	0			0	0	0	1
	0	0	0	0	0	0	0	0	0	0	0	0				0	0	0	0			0	0	0	1			0	0	0	0			0	0	0	0			0	0	0	0			0	0	0	0
	0	0	0	0	0	0	0	0	0	0	0	0				0	0	0	0			0	0	0	0			0	0	0	0			0	0	0	0			0	0	0	0			0	1	0	1
	0	0	0	0	0	0	0	0	0	0	0	0				0	0	0	1			0	0	0	0			0	0	0	0			0	0	0	0			0	0	0	1			0	0	0	0
	0	0	0	0	0	0	0	0	0	0	0	0				0	0	0	1			0	0	0	0			0	0	0	0			0	0	0	0			0	0	0	0			0	1	0	0
	0	0	0	0	0	0	0	0	0	0	0	0				0	0	0	1			0	0	0	1			0	0	0	0			0	0	0	0			0	0	1	0			0	0	0	0
	0	0	0	0	0	0	0	0	0	0	0	0				0	0	0	1			0	0	0	0			0	0	0	0			0	1	0	0			0	0	0	0			0	0	0	0
	0	0	0	0	0	0	0	0	0	0	0	0				0	0	0	0			0	0	0	0			0	0	0	0			0	0	0	0			0	0	0	0			0	0	0	1
	0	0	0	0	0	0	0	0	0	0	0	0				0	0	0	0			0	0	0	0			0	0	0	0			0	0	0	0			0	0	0	0			0	0	0	0
	0	0	0	0	0	0	0	0	0	0	0	0				0	0	0	0			0	0	0	0			0	0	0	0			0	0	0	0			0	0	0	0			0	1	0	1
	0	0	0	0	0	0	0	0	0	0	0	0				0	0	0	0			0	0	0	0			0	0	0	1			0	0	0	0			0	0	1	0			0	0	0	1
	0	0	0	0	0	0	0	0	0	0	0	0				0	0	0	0			0	0	0	0			0	0	0	0			0	0	0	0			0	0	0	0			0	0	0	1
	0	0	0	0	0	0	0	0	0	0	0	0				0	0	0	0			0	0	0	0			0	0	0	0			0	0	0	0			0	0	0	1			0	0	1	0
	0	0	0	0	0	0	0	0	0	0	0	0				0	0	0	0			0	0	0	0			0	0	0	0			0	0	0	0			0	0	1	1			0	0	0	0
	0	0	0	0	0	0	0	0	0	0	0	0				0	0	0	0			0	0	0	0			1	0	0	0			0	1	0	0			0	0	0	1			0	0	0	1
	0	0	0	0	0	0	0	0	0	0	0	0				0	0	0	0			0	0	0	0			0	0	0	0			0	0	0	0			0	0	1	0			0	0	1	1
	0	0	0	0	0	0	0	0	0	0	0	0				0	0	0	0			0	0	0	0			0	0	0	0			0	0	0	0			0	0	0	1			0	0	0	0
	0	0	0	0	0	0	0	0	0	0	0	0				0	0	0	0			0	0	0	0			0	0	0	0			0	0	0	0			0	0	1	0			0	0	0	0
	0	0	0	0	0	0	0	0	0	0	0	0				0	0	0	0			0	0	0	0			0	0	0	0			0	1	0	0			0	0	0	0			0	0	0	1
	0	0	0	0	0	0	0	0	0	0	0	0				0	0	0	0			0	0	0	0			0	0	0	0			0	0	0	0			0	0	0	0			0	0	0	0
	0	0	0	0	0	0	0	0	0	0	0	0				0	0	0	0			0	0	0	0			0	0	0	1			0	0	0	0			0	0	0	0			0	0	0	0
	0	0	0	0	0	0	0	0	0	0	0	0				0	0	0	0			1	0	0	0			0	0	0	0			0	0	0	0			0	0	1	0			0	0	1	1
	0	0	0	0	0	0	0	0	0	0	0	0				0	0	0	0			0	0	0	0			0	0	0	0			0	0	0	0			0	0	1	0			0	1	1	0
	0	0	0	0	0	0	0	0	0	0	0	0				0	0	0	0			0	0	0	0			0	0	0	1			0	0	0	0			0	0	1	1			0	0	0	1
	0	0	0	0	0	0	0	0	0	0	0	0				0	0	0	0			0	0	0	0			0	0	0	0			0	0	0	0			0	0	0	0			0	0	0	0
	0	0	0	0	0	0	0	0	0	0	0	0				0	0	0	0			0	0	0	0			0	0	0	0			0	0	0	0			0	0	0	0			0	0	0	0
	0	0	0	0	0	0	0	0	0	0	0	0				0	0	0	0			0	0	0	0			0	0	0	0			0	0	0	0			1	0	1	0			0	0	0	0
	0	0	0	0	0	0	0	0	0	0	0	0				0	0	0	0			0	0	0	0			0	0	0	0			0	0	0	0			0	0	0	0			0	0	0	0
	0	0	0	0	0	0	0	0	0	0	0	0				0	0	0	0			0	0	0	0			0	0	0	0			0	0	0	0			0	0	1	0			0	0	0	1
	0	0	0	0	0	0	0	0	0	0	0	0				0	0	0	0			0	0	0	0			1	0	0	0			0	0	1	0			0	0	1	0			0	0	0	1
	0	0	0	0	0	0	0	0	0	0	0	0				0	0	0	0			0	0	0	0			0	0	0	0			0	0	1	0			0	0	0	0			0	0	0	0
	0	0	0	0	0	0	0	0	0	0	0	0				0	0	0	0			0	0	0	0			0	0	0	0			0	0	0	0			0	0	0	0			0	1	0	0
	0	0	0	0	0	0	0	0	0	0	0	0				0	0	0	0			0	0	1	0			0	0	0	0			0	0	0	0			0	0	1	1			0	0	0	0
	0	0	0	0	0	0	0	0	0	0	0	0				0	0	0	0			0	0	1	0			0	0	0	0			0	0	0	0			0	0	0	1			0	0	0	0
	0	0	0	0	0	0	0	0	0	0	0	0				0	0	0	0			0	0	1	0			0	0	0	0			0	0	0	0			0	0	1	0			0	0	0	0
	0	0	0	0	0	0	0	0	0	0	0	0				0	0	0	0			0	0	1	0			0	0	0	0			0	0	0	0			0	0	1	0			0	0	0	1
	0	0	0	0	0	0	0	0	0	0	0	0				0	0	0	0			0	0	0	0			0	0	0	0			0	0	0	0			0	0	1	0			0	0	0	0
	0	0	0	0	0	0	0	0	0	0	0	0				0	0	0	0			0	0	0	0			0	0	0	0			0	0	0	0			1	0	0	1			0	0	0	0
	0	0	0	0	0	0	0	0	0	0	0	0				0	0	0	0			0	0	0	0			0	0	0	0			0	0	0	0			0	0	0	0			0	0	0	1
	1	0	0	0	0	0	0	0	0	0	0	0				0	0	0	0			0	0	0	0			0	0	0	0			0	0	0	0			0	0	0	1			0	0	0	1
	0	0	0	0	0	0	0	0	0	0	0	0				0	0	0	0			0	0	0	0			0	0	0	0			0	0	0	0			0	0	0	0			0	0	0	0
	0	0	0	0	0	0	0	0	0	0	0	0				0	0	0	0			1	0	0	0			0	0	0	1			0	0	0	0			0	0	0	0			0	0	0	0
	0	0	0	0	0	0	0	0	0	0	0	0				0	0	0	0			0	0	0	0			0	0	0	0			0	0	0	0			0	0	0	0			0	0	0	0
	0	0	0	0	0	0	0	0	0	0	0	0				0	0	0	0			0	0	0	0			0	0	0	1			0	0	0	0			0	0	0	1			0	1	1	1
	0	0	0	0	0	0	0	0	0	0	0	0				0	0	0	0			0	0	0	0			0	0	0	0			0	0	0	0			0	0	0	0			0	0	1	0
	1	0	0	0	0	0	0	0	0	0	0	0				0	0	0	0			0	0	0	0			0	0	0	0			0	0	0	0			1	0	0	0			0	0	1	0
	1	0	0	0	0	0	0	0	0	0	0	0				0	0	0	0			0	1	0	0			1	0	0	1			0	0	0	0			0	0	0	0			0	0	0	0
	0	0	0	0	0	0	0	0	0	0	0	0				0	0	0	0			0	1	0	0			0	0	0	1			0	0	0	0			0	0	1	0			0	0	1	0
	0	0	0	0	0	0	0	0	0	0	0	0				0	0	0	0			0	0	0	0			0	0	0	0			0	0	0	0			0	0	1	0			0	0	0	1
	0	0	0	0	0	0	0	0	0	0	0	0				0	0	0	0			0	0	1	0			0	0	0	0			0	0	0	0			0	0	1	0			0	0	1	1
	0	0	0	0	0	0	0	0	0	0	0	0				0	0	0	0			0	0	0	0			0	0	0	0			0	0	0	0			0	0	0	1			0	0	0	0
	0	0	0	0	0	0	0	0	0	0	0	0				0	0	0	0			0	0	0	0			1	0	0	0			0	0	0	0			0	0	1	0			0	0	0	0
	0	0	0	0	0	0	0	0	0	0	0	0				0	0	0	0			0	0	1	0			0	0	0	0			0	0	0	0			1	0	1	0			0	0	0	0
	0	0	0	0	0	0	0	0	0	0	0	0				0	0	0	0			0	0	1	0			0	0	0	0			0	0	0	0			0	0	0	0			0	1	1	1
	0	0	0	0	0	0	0	0	0	0	0	0				0	0	0	0			0	0	0	0			0	0	0	0			0	0	0	0			0	0	0	0			0	0	0	1
	0	0	0	0	0	0	0	0	0	0	0	0				0	0	0	0			0	0	0	0			0	0	0	1			0	0	0	0			0	0	1	0			0	0	0	0
	0	0	0	0	0	0	0	0	0	0	0	0				0	0	0	0			0	0	0	0			0	0	0	0			0	1	0	0			0	0	0	0			0	0	0	1
	0	0	0	0	0	0	0	0	0	0	0	0				0	0	0	0			0	0	1	0			0	0	0	0			0	0	0	0			0	0	1	0			0	0	0	0
	0	0	0	0	0	0	0	0	0	0	0	0				0	0	0	0			0	0	0	0			0	0	0	0			0	0	0	0			0	0	1	0			0	0	0	0
	0	0	0	0	0	0	0	0	0	0	0	0				0	0	0	0			0	0	1	0			0	0	0	0			0	0	0	0			0	0	0	0			0	0	0	0
	0	0	0	0	0	0	0	0	0	0	0	0				0	0	0	0			0	0	0	0			0	0	0	0			0	0	0	0			1	0	0	0			0	0	0	0
	0	0	0	0	0	0	0	0	0	0	0	0				0	0	0	0			0	1	1	0			0	0	0	0			0	0	0	0			0	0	0	0			0	0	0	0
	0	0	0	0	0	0	0	0	0	0	0	0				0	0	0	0			0	0	1	1			0	0	0	1			0	0	0	0			0	0	0	0			0	0	0	1
	0	0	0	0	0	0	0	0	0	0	0	0				0	0	0	0			0	0	1	0			0	0	0	1			0	1	0	0			0	0	1	0			0	0	0	0
	0	0	0	0	0	0	0	0	0	0	0	0				0	0	0	0			0	0	1	0			0	0	0	0			0	0	0	0			0	0	1	0			0	0	1	1
	0	0	0	0	0	0	0	0	0	0	0	0				0	0	0	0			0	0	1	1			0	0	0	0			0	0	0	0			1	0	1	0			0	0	0	0
	0	0	0	0	0	0	0	0	0	0	0	0				0	0	0	0			0	0	1	1			0	0	0	0			0	0	0	0			0	0	1	0			0	0	0	0
	0	0	0	0	0	0	0	0	0	0	0	0				0	0	0	0			0	0	0	1			0	0	0	0			0	0	0	0			0	0	1	0			0	0	0	0
	0	0	0	0	0	0	0	0	0	0	0	0				0	0	0	0			0	1	0	0			0	0	0	0			0	0	0	0			0	0	1	0			0	0	0	1
	0	0	0	0	0	0	0	0	0	0	0	0				0	0	0	0			0	0	1	0			0	0	0	0			0	0	0	0			0	0	1	0			0	0	1	0
	0	0	0	0	0	0	0	0	0	0	0	0				0	0	0	0			0	0	0	1			0	0	0	0			0	0	0	0			0	0	1	0			0	0	0	0
	0	0	0	0	0	0	0	0	0	0	0	0				0	0	0	0			0	0	1	0			0	0	0	0			0	0	0	0			0	0	1	0			0	0	0	0
	0	0	0	0	0	0	0	0	0	0	0	0				0	0	0	0			0	0	0	0			0	0	0	1			0	0	1	0			0	0	1	0			0	0	0	0
	0	0	0	0	0	0	0	0	0	0	0	0				0	0	0	0			0	0	0	0			0	0	0	0			0	0	0	0			1	0	1	0			0	0	1	0
	0	0	0	0	0	0	0	0	0	0	0	0				0	0	0	0			0	0	0	0			0	0	0	0			0	0	1	0			0	0	0	0			0	0	0	0
	0	0	0	0	0	0	0	0	0	0	0	0				0	0	0	0			0	0	0	0			0	0	0	1			0	0	0	1			0	0	1	0			0	0	0	0
	0	0	0	0	0	0	0	0	0	0	0	0				0	0	0	0			0	0	0	0			0	0	0	1			0	1	0	0			0	0	1	0			0	0	1	0
	0	0	0	0	0	0	0	0	0	0	0	0				0	0	0	0			0	0	0	0			0	0	0	1			0	0	0	0			0	0	0	0			0	0	0	0
	0	0	0	0	0	0	0	0	0	0	0	0				0	0	0	0			0	0	1	0			0	0	0	1			0	0	0	0			1	0	0	0			0	1	0	0
	0	0	0	0	0	0	0	0	0	0	0	0				0	0	0	0			0	0	0	0			0	0	0	0			0	0	0	0			0	0	1	0			0	0	0	0
	0	0	0	0	0	0	0	0	0	0	0	0				0	0	0	0			0	0	0	0			0	0	0	0			0	0	0	0			0	0	1	0			0	0	1	0
	0	0	0	0	0	0	0	0	0	0	0	0				0	0	0	0			0	0	0	1			0	0	0	0			0	0	0	0			0	0	0	0			0	0	0	0
	0	0	0	0	0	0	0	0	0	0	0	0				0	0	0	0			0	0	0	0			0	0	0	0			0	0	0	0			0	0	0	0			0	0	1	1
	0	0	0	0	0	0	0	0	0	0	0	0				0	0	0	0			0	0	0	0			0	0	0	1			0	0	0	0			0	0	0	0			0	0	0	0
	0	0	0	0	0	0	0	0	0	0	0	0				0	0	0	0			0	0	0	0			0	0	0	1			0	0	0	0			0	0	1	0			0	0	1	0
	0	0	0	0	0	0	0	0	0	0	0	0				0	0	0	0			0	0	0	0			0	0	0	1			0	0	0	0			1	0	1	0			0	0	0	0
	0	0	0	0	0	0	0	0	0	0	0	0				0	0	1	0			0	0	0	0			0	0	0	0			0	0	0	0			0	0	0	0			0	0	0	0
	0	0	0	0	0	0	0	0	0	0	0	0				0	0	0	0			0	0	0	0			0	0	0	0			1	0	0	0			0	0	0	0			0	0	0	0
	0	0	0	0	0	0	0	0	0	0	0	0				0	0	0	1			0	0	0	0			0	0	0	0			0	0	0	0			0	0	1	0			0	0	0	0
	0	0	0	0	0	0	0	0	0	0	0	0				0	0	0	1			0	0	0	0			0	0	0	1			0	0	0	0			1	0	1	0			0	0	0	0
	0	0	0	0	0	0	0	0	0	0	0	0				0	0	1	0			0	0	0	0			0	0	0	0			0	0	0	0			0	0	0	0			0	0	0	0
	0	0	0	0	0	0	0	0	0	0	0	0				0	0	0	0			0	0	0	0			0	0	0	0			0	0	0	0			0	0	0	0			0	0	0	0
	0	0	0	0	0	0	0	0	0	0	0	0				0	0	0	1			0	0	0	0			0	0	0	1			0	0	0	0			0	0	0	0			0	0	0	0
	0	0	0	0	0	0	0	0	0	0	0	0				0	0	0	1			0	0	0	0			0	0	0	0			0	0	0	0			0	0	0	0			0	0	0	1
	0	0	0	0	0	0	0	0	0	0	0	0				0	1	0	0			0	0	0	0			0	0	0	0			0	1	0	0			0	0	2	0			0	0	0	1
	0	0	0	0	0	0	0	0	0	0	0	0				0	0	0	1			0	0	0	0			0	0	0	0			1	0	0	1			0	0	0	0			0	0	1	1
	0	0	0	0	0	0	0	0	0	0	0	0				1	0	0	0			0	0	1	0			0	0	0	1			0	0	0	0			0	0	0	0			0	0	0	0
	0	0	0	0	0	0	0	0	0	0	0	0				1	0	0	1			0	0	0	0			0	0	0	0			1	0	0	0			0	0	1	0			0	0	0	1
	0	0	0	0	0	0	0	0	0	0	0	0				0	0	0	1			0	0	0	0			0	0	0	0			0	0	0	0			0	0	0	0			0	0	1	0
	0	0	0	0	0	0	0	0	0	0	0	0				0	0	0	0			0	0	0	0			0	0	0	0			0	0	0	0			1	0	0	0			0	0	0	0
	0	0	0	0	0	0	0	0	0	0	0	0				0	0	0	0			0	0	1	0			0	0	0	0			0	0	0	0			0	0	0	0			0	0	0	0
	0	0	0	0	0	0	0	0	0	0	0	0				1	0	0	0			0	0	0	0			0	0	0	0			0	0	0	0			0	0	0	0			0	0	0	0
	0	0	0	0	0	0	0	0	0	0	0	0				0	0	0	0			0	0	0	0			0	0	0	0			0	0	0	0			0	0	0	0			0	1	0	0
	0	0	0	0	0	0	0	0	0	0	0	0				0	0	0	0			0	0	0	0			0	0	0	0			0	0	0	0			0	0	0	0			0	0	1	1
	0	0	0	0	0	0	0	0	0	0	0	0				1	0	0	0			0	0	0	0			0	0	0	0			0	1	0	1			0	0	0	0			0	1	0	0
	0	0	0	0	0	0	0	0	0	0	0	0				0	0	0	0			0	0	0	0			0	0	0	0			0	0	0	0			0	0	1	0			0	0	0	1
	0	0	0	1	0	0	0	0	0	0	0	0				0	0	0	0			0	0	0	0			0	0	0	0			1	0	0	0			0	0	0	0			0	0	0	1
	0	0	0	0	0	0	0	0	0	0	0	0				0	0	0	0			0	0	0	0			0	0	0	0			0	0	0	0			0	0	0	0			0	0	0	0
	0	0	0	0	0	0	0	0	0	0	0	0				0	0	0	0			0	0	0	0			0	0	0	0			0	0	0	1			0	0	1	0			0	0	0	1
	0	0	0	0	0	0	0	0	0	0	0	0				0	0	0	0			0	1	0	0			0	0	0	0			0	0	0	0			0	0	1	0			0	0	1	0
	0	0	0	0	0	0	0	0	0	0	0	0				0	0	0	0			0	0	0	0			0	0	0	0			0	0	0	0			0	0	0	0			0	0	0	0
	0	0	0	0	0	0	0	0	0	0	0	0				0	0	0	0			0	0	0	0			0	0	0	0			0	0	0	0			0	0	1	0			0	0	0	0
	0	0	0	0	0	0	0	0	0	0	0	0				0	0	0	0			0	0	0	0			0	0	0	0			0	0	0	0			0	0	0	0			0	0	0	0
	0	0	0	0	0	0	0	0	0	0	0	0				0	0	0	0			0	0	0	0			0	0	0	0			0	0	0	0			0	0	0	0			1	0	0	0
	0	0	0	0	0	0	0	0	0	0	0	0				0	0	0	0			0	0	0	0			0	0	0	0			0	0	0	0			0	0	1	0			1	1	0	0
	0	0	0	0	0	0	0	0	0	0	0	0				0	0	0	0			0	0	0	0			0	0	0	0			0	0	0	0			0	0	1	0			0	0	0	0
	0	0	0	0	0	0	0	0	0	0	0	0				0	0	0	0			0	0	0	0			0	0	0	0			1	0	0	0			0	0	0	0			0	0	0	0
	0	0	0	0	0	0	0	0	0	0	0	0				0	0	0	0			0	0	0	1			0	0	0	0			0	0	0	0			1	0	1	0			0	0	0	0
	0	0	0	0	0	0	0	0	0	0	0	0				0	0	0	0			0	0	0	0			0	0	0	0			0	0	0	0			0	0	0	0			0	0	0	0
	0	0	0	0	0	0	0	0	0	0	0	0				0	0	0	0			0	0	0	0			0	0	0	0			0	0	0	0			0	0	0	0			0	0	0	0
	0	0	0	0	0	0	0	0	0	0	0	0				0	0	0	1			0	0	0	0			0	0	0	0			0	0	0	0			0	0	0	0			0	0	0	0
	0	0	0	0	0	0	0	0	0	0	0	0				0	0	0	0			0	0	0	1			0	0	0	0			0	0	0	0			0	0	0	0			0	1	0	0
	0	0	0	0	0	0	0	0	0	0	0	0				0	0	0	1			0	0	0	0			0	0	0	0			0	0	0	0			0	0	0	0			0	0	0	0
	0	0	0	0	0	0	0	0	0	0	0	0				0	0	0	1			0	0	0	0			0	0	0	0			0	0	0	0			0	0	0	0			0	1	0	0
	0	0	0	0	0	0	0	0	0	0	0	0				0	0	0	0			0	0	0	0			0	0	0	0			0	0	0	0			0	0	0	0			0	0	0	0
	0	0	0	0	0	0	0	0	0	0	0	0				0	0	0	0			0	0	0	0			0	0	0	0			0	0	0	0			0	0	0	0			0	0	0	0
	0	0	0	0	0	0	0	0	0	0	0	0				0	0	0	1			0	0	0	0			0	0	0	0			0	0	0	0			0	0	1	0			0	0	0	1
	0	0	0	0	0	0	0	0	0	0	0	0				0	0	0	0			0	0	0	0			0	0	0	0			0	0	0	0			0	0	0	0			0	0	0	0
	0	0	0	0	0	0	0	0	0	0	0	0				0	0	0	1			0	0	0	0			0	0	0	0			1	0	0	0			0	0	1	0			0	0	0	0
	0	0	0	0	0	0	0	0	0	0	0	0				1	0	0	0			0	0	0	0			0	0	0	0			0	0	0	0			0	0	1	0			0	0	0	0
	0	0	0	0	0	0	0	0	0	0	0	0				1	0	0	0			0	0	0	0			0	0	0	0			0	0	0	0			0	0	1	0			0	1	0	0
	0	0	0	0	0	0	0	0	0	0	0	0				0	0	0	0			0	0	0	0			0	0	0	0			0	0	0	0			1	0	0	0			0	1	0	0
	0	0	0	0	0	0	0	0	0	0	0	0				0	0	0	0			0	0	0	0			0	0	0	0			0	0	0	0			0	0	0	0			0	0	0	1
	0	0	0	0	0	0	0	0	0	0	0	0				0	0	0	0			0	0	0	0			0	0	0	0			0	0	0	0			0	0	0	0			0	0	0	1
	0	0	0	0	0	0	0	0	0	0	0	0				1	1	0	0			0	0	0	0			0	0	0	0			0	0	0	0			0	0	0	0			0	0	0	0
	0	0	0	0	0	0	0	0	0	0	0	0				0	0	0	0			0	0	0	0			0	0	0	0			0	0	0	0			0	0	0	0			0	0	0	0
	0	0	0	0	0	0	0	0	0	0	0	0				0	0	0	0			0	0	0	0			0	0	0	0			0	0	0	0			0	0	0	0			0	1	0	0
	0	0	0	0	0	0	0	0	0	0	0	0				0	0	0	0			0	0	0	0			0	0	0	0			0	0	0	0			0	0	1	0			0	1	0	0
	0	0	0	0	0	0	0	0	0	0	0	0				1	0	0	0			0	0	0	0			0	0	0	0			0	0	0	0			0	0	1	0			0	0	0	0
	0	0	0	0	0	0	0	0	0	0	0	0				1	0	0	0			0	0	1	0			0	0	0	0			0	0	0	0			0	0	1	0			0	0	0	0
	0	0	0	0	0	0	0	0	0	0	0	0				0	0	0	0			0	0	0	0			0	0	0	0			0	0	0	0			0	0	0	0			0	0	0	0
	0	0	0	0	0	0	0	0	0	0	0	0				0	0	0	0			0	0	0	0			0	0	0	0			0	0	0	0			0	0	0	0			0	1	0	0
	0	0	0	0	0	0	0	0	0	0	0	0				0	0	0	0			0	0	1	0			0	0	0	0			0	0	1	0			0	0	0	0			0	0	0	0
	0	0	0	0	0	0	0	0	0	1	0	0				0	0	0	0			0	0	0	0			0	0	0	0			0	0	0	0			0	0	1	0			0	0	0	1
	0	0	0	0	0	0	0	0	0	0	0	0				0	0	0	0			0	0	0	0			0	0	0	0			0	0	0	0			0	0	0	0			0	0	0	0
	0	0	0	0	0	0	0	0	0	0	0	0				0	0	0	0			0	0	0	0			0	0	0	0			0	0	0	0			0	0	0	0			0	1	0	0
	0	0	0	0	0	0	0	0	0	0	0	0				0	0	0	0			0	0	0	0			0	0	0	0			0	0	0	0			0	0	1	0			0	0	0	0
	0	0	0	0	0	0	0	0	0	1	0	0				0	0	0	0			0	0	0	0			0	0	0	0			0	0	1	0			0	0	1	0			0	1	0	0
	0	0	0	0	0	0	0	0	0	0	0	0				0	0	0	0			0	0	0	0			0	0	0	0			0	0	0	0			0	0	0	0			0	0	0	0
	0	0	0	0	0	0	0	0	0	0	0	0				0	0	0	0			0	0	0	0			0	0	0	0			1	0	0	0			0	0	0	0			0	0	0	0
	0	0	0	0	0	0	0	0	0	0	0	0				0	0	0	0			0	0	0	0			0	0	0	0			0	0	0	0			0	0	0	0			0	0	0	0
	0	0	0	0	0	0	0	0	0	0	0	0				0	0	0	0			0	0	0	0			0	0	0	0			0	0	1	0			0	0	0	0			0	0	0	0
	0	0	0	0	0	0	0	0	0	0	0	0				0	0	0	0			0	0	0	0			0	0	1	0			0	0	0	0			0	0	0	0			0	0	0	0
	0	0	0	0	0	0	0	0	0	0	0	0				0	0	0	0			0	0	0	0			0	0	0	0			0	0	1	0			0	0	1	0			1	0	0	0
	0	0	0	0	0	0	0	0	0	0	0	0				0	0	0	0			0	0	0	0			0	0	1	0			1	1	0	0			0	0	1	0			0	1	0	0
	0	0	0	0	0	0	0	0	0	0	0	0				0	0	0	0			0	0	0	1			0	0	0	0			0	0	0	0			0	0	0	0			0	1	0	0
	0	0	0	0	0	0	0	0	0	0	0	0				0	0	0	0			0	0	0	0			0	0	0	0			0	0	0	0			0	0	0	0			0	1	0	0
	0	0	0	0	0	0	0	0	0	0	0	0				0	0	0	0			0	0	0	0			0	0	0	0			0	1	0	0			0	0	1	0			0	0	0	1
	0	0	0	0	0	0	0	0	0	0	0	0				0	0	0	0			0	0	0	0			0	0	0	0			0	1	0	0			0	0	1	0			0	0	0	0
	0	0	0	0	0	0	0	0	0	0	0	0				0	0	0	0			0	0	0	0			0	0	0	0			0	0	0	0			0	0	0	0			0	0	0	0
	0	0	0	0	0	0	0	0	0	0	0	0				0	0	0	0			0	0	0	0			0	0	0	0			0	0	0	0			0	0	0	0			0	0	0	1
	0	0	0	0	0	0	0	0	0	0	0	0				0	0	0	0			0	0	0	0			0	0	0	0			0	1	0	0			0	0	1	0			0	0	0	0
	0	0	0	0	0	0	0	0	0	0	0	0				0	0	0	0			0	0	0	0			0	0	0	0			0	0	0	0			0	0	0	0			0	0	0	0
	0	0	0	0	0	0	0	0	0	0	0	0				0	0	0	0			0	0	0	0			0	0	0	0			0	0	0	0			0	0	0	0			0	0	0	0
	0	0	0	0	0	0	0	0	0	0	0	0				0	0	0	0			0	1	0	1			0	0	1	0			0	0	0	0			0	0	0	0			0	0	0	0
	0	0	0	0	0	0	0	0	0	0	0	0				0	0	0	0			0	0	0	0			0	0	0	0			0	0	0	0			0	0	0	0			0	0	0	0
	0	0	0	0	0	0	0	0	0	0	0	0				0	1	0	0			0	0	0	0			0	0	0	0			0	0	0	0			0	0	0	0			0	1	0	0
	0	0	0	0	0	0	0	0	0	0	0	0				0	0	0	0			0	0	0	1			0	0	0	0			0	0	0	0			0	0	0	0			0	0	0	0
	0	0	0	0	0	0	0	0	0	0	0	0				0	1	0	0			0	0	0	0			0	0	0	0			0	0	0	0			0	0	0	0			1	1	0	0
	0	0	0	0	0	0	0	0	0	0	0	0				0	0	0	0			0	0	0	0			0	0	0	0			0	1	0	0			0	0	0	0			0	0	0	1
	0	0	0	0	0	0	0	0	0	0	0	0				0	0	0	0			0	0	0	0			0	0	1	0			0	0	0	0			0	0	0	0			0	0	0	0
	0	0	0	0	0	0	0	0	0	0	0	0				0	0	0	0			0	0	0	0			0	0	0	0			0	0	0	0			0	0	0	0			0	0	0	1
	0	0	0	0	0	0	0	0	0	0	0	0				0	0	0	0			0	0	0	1			0	0	0	0			0	0	0	0			0	0	0	0			0	0	0	0
	0	0	0	0	0	0	0	0	0	0	0	0				0	0	0	0			0	0	0	1			0	0	0	0			0	0	0	0			0	0	0	0			0	0	0	0
	0	0	0	0	0	0	0	0	0	0	0	0				0	1	0	0			0	0	0	0			0	0	0	0			0	0	0	0			0	0	0	0			0	0	0	0
	0	0	0	0	0	0	0	0	0	0	0	0				0	0	0	0			0	0	0	0			0	0	0	0			0	0	0	1			0	0	0	0			0	1	0	0
	0	0	0	0	0	0	0	0	0	0	0	0				0	0	0	0			0	0	0	0			0	0	0	0			0	0	0	0			0	1	0	0			0	0	0	1
	0	0	0	0	0	0	0	0	0	0	0	0				0	0	0	0			0	0	0	1			0	0	0	0			0	0	0	0			0	0	0	0			1	1	0	0
	0	0	0	0	0	0	0	0	0	0	0	0				0	1	0	0			0	0	0	0			0	0	0	0			0	0	0	0			0	0	0	0			0	0	0	0
	0	0	0	0	0	0	0	0	0	0	0	0				0	0	0	0			0	0	0	1			0	0	0	0			1	0	0	0			0	0	0	0			0	0	0	0
	0	0	0	0	0	0	0	0	0	0	0	0				0	0	0	0			0	0	0	0			0	0	0	0			0	0	0	0			0	0	0	0			0	0	0	1
	0	0	0	0	0	0	0	0	0	0	0	0				0	0	0	0			0	0	0	1			0	0	0	0			0	0	0	0			0	0	0	0			0	0	0	1
	0	0	0	0	0	0	0	0	0	0	0	0				0	1	0	0			0	0	0	0			0	0	0	0			0	0	0	0			0	0	0	0			0	0	0	0
	0	0	0	0	0	0	0	0	0	0	0	0				0	0	0	0			0	0	0	0			0	0	0	0			0	0	0	0			0	0	0	0			1	0	0	1
	0	0	0	0	0	0	0	1	1	0	0	0				0	0	0	0			0	0	1	0			0	0	0	0			0	1	0	0			0	0	0	0			0	0	0	0
	0	0	0	0	0	0	0	0	0	0	0	0				0	0	0	0			0	0	1	0			0	0	0	0			0	0	0	1			0	0	0	0			0	0	0	1
	0	0	0	0	0	0	0	0	0	0	0	0				0	0	0	0			0	0	0	0			0	0	0	0			0	0	0	0			0	0	0	0			0	0	0	0
	0	0	0	0	0	0	0	0	0	0	0	0				0	0	0	0			0	1	0	0			0	0	0	0			0	0	0	1			0	0	0	0			0	1	0	0
	0	0	0	0	0	0	0	0	0	0	0	0				1	0	0	0			0	0	0	0			0	0	0	0			0	0	0	0			0	0	0	0			1	0	0	0
	0	0	0	0	0	0	0	0	0	0	0	0				0	0	0	0			0	0	0	0			0	0	0	0			0	1	0	0			0	0	0	0			0	0	0	1
	0	0	0	0	0	0	0	0	0	0	0	0				0	0	0	0			0	0	0	0			0	0	0	0			0	0	0	2			0	0	0	0			0	0	0	0
	0	0	0	0	0	0	0	0	0	0	0	0				0	0	0	0			0	0	0	0			0	0	0	0			0	0	0	0			0	0	0	0			0	0	0	1
	0	0	0	0	0	0	0	0	0	0	0	0				0	0	0	0			0	0	0	0			0	0	0	0			0	0	1	0			0	0	0	0			0	0	0	0
	0	0	0	0	0	0	0	0	0	0	0	0				0	0	0	1			0	0	0	0			0	0	0	0			0	0	0	0			0	0	0	0			0	0	0	1
	0	0	0	0	0	0	0	0	0	0	0	0				0	0	0	0			0	0	0	0			0	0	0	0			0	0	0	0			0	0	0	0			0	0	0	1
	0	0	0	0	0	0	0	0	0	0	0	0				0	0	0	1			0	0	0	0			0	0	0	0			0	1	0	1			0	0	0	0			1	0	0	0
	0	0	0	0	0	0	0	0	0	0	0	0				0	0	0	0			0	0	0	0			0	0	0	0			0	0	1	1			0	0	0	0			0	0	0	1
	0	0	0	0	0	0	0	0	0	0	0	0				0	0	0	0			0	0	0	0			0	0	0	0			0	1	1	0			0	0	0	0			0	0	0	0
	0	0	0	0	0	0	0	0	0	0	0	0				0	0	0	0			0	0	0	0			0	0	0	0			0	0	0	0			0	0	0	0			0	0	0	1
	0	0	0	0	0	0	0	0	0	0	0	0				0	0	0	0			0	0	0	1			0	0	0	0			0	0	0	0			1	0	0	0			0	1	0	0
	0	0	0	0	0	0	0	0	0	0	0	0				0	0	0	0			0	0	0	0			0	0	0	0			0	1	0	0			0	0	0	0			0	0	0	1
	0	0	0	0	0	0	0	0	0	0	0	0				0	0	0	1			0	0	0	0			0	0	0	0			0	0	0	1			0	0	0	0			0	0	0	0
	0	0	0	0	0	0	0	0	0	0	0	0				0	0	1	1			0	0	0	0			0	0	0	0			0	0	0	0			0	0	0	0			0	1	0	0
	0	0	0	0	0	0	0	0	0	0	0	0				0	0	0	0			0	0	0	0			0	0	0	0			0	0	1	0			1	0	0	0			0	0	0	1
	0	0	0	0	0	0	0	0	0	0	0	0				0	0	0	0			0	0	0	0			0	0	0	0			0	1	0	0			0	0	0	0			0	0	0	0
	0	0	0	0	0	0	0	0	0	0	0	0				0	0	0	0			0	0	0	0			0	0	0	0			0	0	0	0			0	0	0	0			0	0	0	0
	0	0	0	0	0	0	0	0	0	0	0	0				0	0	0	0			0	0	0	0			0	0	0	0			0	0	0	0			0	0	0	0			0	0	0	0
	0	0	0	0	0	0	0	0	0	0	0	0				0	0	0	0			0	0	0	0			0	0	0	0			0	0	0	0			0	0	0	0			0	0	0	0
	0	0	0	0	0	0	0	0	0	0	0	0				0	0	0	1			0	0	0	0			0	0	0	0			0	0	0	0			0	0	0	0			0	0	0	0
	0	0	0	0	0	0	0	0	0	0	0	0				0	0	0	1			0	0	0	0			0	0	0	0			0	0	0	0			1	0	0	0			0	0	0	0
	0	0	0	0	0	0	0	0	0	0	0	0				0	0	0	1			0	0	0	0			0	0	0	0			0	1	0	0			0	0	0	0			0	0	0	0
	0	0	0	0	0	0	0	0	0	0	0	0				0	0	0	1			0	0	0	0			0	0	0	0			0	0	0	0			0	0	0	0			0	0	0	1
	0	0	0	0	0	0	0	0	0	0	0	0				0	0	0	0			0	0	0	0			0	0	0	0			0	0	0	0			0	0	0	0			0	0	0	1
	0	0	0	0	0	0	0	0	0	0	0	0				0	0	0	0			0	0	0	0			0	0	0	0			0	1	0	0			0	0	0	0			0	0	0	1
	0	0	0	0	0	0	0	0	0	0	0	0				0	0	0	0			0	0	0	0			0	0	0	0			0	0	0	0			1	0	0	0			0	0	0	0
	0	0	0	0	0	0	0	0	0	0	0	0				0	0	0	0			0	0	0	0			0	0	0	0			0	0	0	0			0	0	0	0			0	0	0	0
	0	0	0	0	0	0	0	0	0	0	0	0				0	0	0	0			0	0	0	0			0	0	0	0			0	0	0	0			1	0	0	0			0	0	0	0
	0	0	0	0	0	0	0	0	0	0	0	0				0	0	0	0			0	0	0	0			0	0	0	0			0	0	0	0			0	0	0	0			0	0	0	1
	0	0	0	0	0	0	0	0	0	0	0	0				0	0	0	0			0	0	0	0			0	0	0	0			0	0	0	0			0	0	1	0			0	0	0	0
	0	0	0	0	0	0	0	0	0	0	0	0				0	0	0	0			0	0	0	0			0	0	0	0			0	0	0	0			0	0	0	0			0	0	0	0
	0	0	0	0	0	0	0	0	0	0	0	0				0	0	0	0			0	0	0	0			0	0	0	0			0	0	0	0			0	0	0	0			0	0	0	0
	0	0	0	0	0	0	0	0	0	0	0	0				0	0	0	0			0	0	0	0			0	0	0	0			0	1	0	0			0	0	0	0			0	0	0	1
	0	0	0	0	0	0	0	0	0	0	0	0				0	0	0	0			0	0	0	0			0	0	0	0			0	0	0	0			0	0	0	0			0	0	0	1
	0	0	0	0	0	0	0	0	0	0	0	0				0	0	0	0			0	0	0	0			0	0	0	0			0	0	0	0			0	0	0	0			0	0	0	0
	0	0	0	0	0	0	0	0	0	0	0	0				0	0	0	0			0	0	0	0			0	0	0	0			0	0	0	0			0	0	0	0			0	0	0	1
	0	0	0	0	0	0	0	0	0	0	0	0				0	0	0	0			0	0	0	0			0	0	0	0			0	0	0	0			0	0	0	0			0	0	0	1
	0	0	0	0	0	0	0	0	0	0	0	0				0	0	0	0			0	0	0	0			0	0	0	0			0	0	0	0			0	0	0	0			0	1	0	0
	0	0	0	0	0	0	0	0	0	0	0	0				0	0	0	0			0	0	0	0			0	0	0	0			0	0	0	0			0	0	0	0			0	0	0	0
	0	0	0	0	0	0	0	0	0	0	0	0				0	0	0	0			0	0	0	0			0	0	0	0			0	0	0	0			0	0	0	0			0	0	0	1
	0	0	0	0	0	0	0	0	0	0	0	0				0	0	0	0			0	0	0	0			0	0	0	0			0	0	0	0			0	0	0	0			0	0	0	0
	0	0	0	0	0	0	0	0	0	0	0	0				0	0	0	0			0	0	1	0			0	0	0	0			0	0	0	0			0	0	0	0			0	0	0	0
	0	0	0	0	0	0	0	0	0	0	0	0				0	0	0	0			0	0	0	0			0	0	0	0			0	0	0	0			1	0	0	0			0	0	0	0
	0	0	0	0	0	0	0	0	0	0	0	0				0	0	0	0			0	0	0	0			0	0	0	0			0	0	0	0			0	0	0	0			0	0	0	1
	0	0	0	0	0	0	0	0	0	0	0	0				0	0	0	0			0	0	0	0			0	0	0	0			0	0	0	0			0	0	0	0			0	0	0	0
	0	0	0	0	0	0	0	0	0	0	0	0				0	1	0	0			0	0	0	0			0	0	0	0			0	0	0	0			0	0	0	0			0	0	0	0
	0	0	0	0	0	0	0	0	0	0	0	0				0	0	0	0			1	0	0	0			0	0	0	0			0	0	0	0			0	0	0	0			0	0	0	1
	0	0	0	0	0	0	0	0	0	0	0	0				0	0	0	0			1	0	0	0			0	0	0	0			0	0	0	0			0	1	0	0			0	0	0	0
	0	0	0	0	0	0	0	0	0	0	0	0				0	0	0	0			0	0	0	0			0	0	0	0			0	0	0	0			0	1	0	0			0	0	0	1
	0	0	0	0	0	0	0	0	0	0	0	0				0	0	0	0			0	1	0	0			0	0	0	0			0	0	0	0			0	0	0	0			0	0	0	0
	0	0	0	0	0	0	0	0	0	0	0	0				0	0	0	0			1	1	0	0			0	0	0	0			0	0	0	0			0	0	0	0			0	0	0	0
	0	0	0	0	0	0	0	0	0	0	0	0				0	0	0	0			0	1	0	0			0	0	0	0			0	0	0	0			0	0	0	0			0	0	0	1
	0	0	0	0	0	0	0	0	0	0	0	0				0	0	0	0			0	1	0	0			0	0	0	0			0	0	0	0			0	0	0	0			0	0	0	0
	0	0	0	0	0	0	0	0	0	0	0	0				0	0	0	0			1	0	1	0			0	0	0	0			0	0	0	0			0	0	0	0			0	0	0	0
	0	0	0	0	0	0	0	0	0	0	0	0				0	0	0	0			2	0	0	0			0	0	0	0			0	0	0	0			0	0	0	0			0	0	0	1
	0	0	0	0	0	0	0	0	0	0	0	0				0	0	0	0			1	0	0	0			0	0	0	0			0	0	0	0			1	0	0	0			0	0	0	0
	0	0	0	0	0	0	0	0	0	0	0	0				0	0	0	0			1	0	0	0			0	0	0	0			0	0	0	0			0	0	0	0			0	0	0	0
	0	0	0	0	0	0	0	0	0	0	0	0				0	0	0	0			1	0	0	0			0	0	0	0			0	0	0	0			0	0	0	0			0	0	0	0
	0	0	0	0	0	0	0	0	0	0	0	0				0	0	0	0			1	0	0	0			0	0	0	0			0	0	0	0			0	0	0	0			0	0	0	1
	0	0	0	0	0	0	0	0	0	0	0	0				0	0	0	0			0	0	0	0			0	0	0	0			0	0	0	0			0	0	0	0			0	0	0	1
	0	0	0	0	0	0	0	0	0	0	0	0				0	0	1	0			0	0	0	0			0	0	0	0			0	0	1	0			0	0	0	0			0	0	0	1
	0	0	0	0	0	0	0	0	0	0	0	0				0	0	0	0			0	0	0	0			0	0	0	0			0	0	0	0			0	0	0	0			0	0	0	0
	0	0	0	0	0	0	0	0	0	0	0	0				0	0	1	0			0	0	0	0			0	0	0	0			0	0	0	0			0	0	0	0			0	0	0	1
	0	0	0	0	0	0	0	0	0	0	0	0				0	0	0	0			0	0	0	0			0	0	0	0			0	0	0	0			0	0	0	0			0	0	0	1
	0	0	0	0	0	0	0	0	0	0	0	0				0	0	0	0			0	0	0	0			0	0	0	0			0	0	0	0			0	0	0	1			0	0	0	1
	0	0	0	0	0	0	0	0	0	0	0	0				0	0	1	0			0	0	0	1			0	0	0	0			0	0	0	0			0	0	0	0			0	0	0	1
	0	0	0	0	0	0	0	0	0	0	0	0				0	0	0	0			0	0	0	0			0	0	0	0			0	0	0	0			0	0	0	0			0	0	0	0
	0	0	0	0	0	0	0	0	0	0	0	0				0	0	0	0			0	0	0	1			0	0	0	0			0	0	0	0			0	0	0	0			0	0	0	0
	0	0	0	0	0	0	0	0	0	0	0	0				0	0	0	0			0	0	0	0			0	0	0	0			0	0	0	0			0	0	0	0			0	0	0	1
	0	0	0	0	0	0	0	0	0	0	0	0				0	0	0	0			0	0	0	0			0	0	0	0			0	0	0	0			0	0	0	0			0	0	0	1
	0	0	0	0	0	0	0	0	0	0	0	0				0	0	0	0			0	0	0	0			0	0	0	0			0	0	0	0			0	0	0	0			0	0	0	0
	0	0	0	0	0	0	0	0	0	0	0	0				0	0	0	0			0	0	0	0			0	0	0	0			0	0	0	0			0	0	0	0			0	0	0	1
	0	0	0	0	0	0	0	0	0	0	0	0				0	0	0	0			0	0	0	0			0	0	0	0			0	0	0	0			0	0	0	0			0	0	0	1
	0	0	0	0	0	0	0	0	0	0	0	0				0	0	0	0			0	0	0	0			0	0	0	0			0	0	0	0			0	0	0	0			0	0	0	1
	0	0	0	0	0	0	0	0	0	1	0	0				0	0	0	0			0	0	0	0			0	0	0	0			0	0	0	0			0	0	0	0			0	0	0	0
	0	0	0	0	0	0	0	0	0	0	0	0				0	0	0	0			0	0	0	0			0	1	0	0			0	0	0	0			0	0	0	0			0	0	0	0
	0	0	0	0	0	0	0	0	0	0	0	0				0	0	0	0			0	0	0	0			0	0	0	0			0	0	0	0			0	0	0	0			0	0	0	0
	0	0	0	0	0	0	0	0	0	1	0	0				0	0	0	0			0	0	0	0			0	0	0	0			0	0	0	0			0	0	0	0			0	0	0	1
	0	0	0	0	0	0	0	0	0	0	0	0				0	0	0	0			0	0	0	0			0	0	0	0			0	0	0	0			0	0	0	0			0	0	0	0
	0	0	0	0	0	0	0	0	0	0	0	0				0	0	0	0			0	0	0	0			0	0	0	0			0	0	0	0			0	0	0	0			0	0	0	1
	0	0	0	0	0	0	0	0	0	1	0	0				0	0	0	0			0	0	1	0			0	0	0	0			0	0	0	0			0	0	0	0			0	0	0	0
	0	0	0	0	0	0	0	0	0	0	0	0				1	0	0	0			0	0	0	0			0	0	0	1			0	0	0	0			0	0	0	0			0	0	0	1
	0	0	0	0	0	0	0	0	0	0	0	0				0	0	0	0			0	0	0	0			0	0	0	0			0	0	0	0			0	0	0	0			0	0	0	1
	0	0	0	0	0	0	0	0	0	0	0	0				0	0	0	0			0	0	0	0			0	0	0	0			0	0	0	0			0	0	0	0			0	0	0	0
	0	0	0	0	0	0	0	0	0	0	0	0				0	0	0	0			0	0	1	0			0	0	0	0			0	0	0	0			0	0	0	0			0	0	0	1
	0	0	0	0	0	0	0	0	0	0	0	0				0	0	0	0			0	0	0	0			0	0	0	0			0	0	0	0			0	0	0	0			0	0	0	1
	0	0	0	0	0	0	0	0	0	0	0	0				0	0	0	0			0	0	0	0			0	0	0	0			0	0	0	0			0	0	0	0			0	0	0	0
	0	0	0	0	0	0	0	0	0	0	0	0				1	0	0	0			0	0	0	0			0	0	0	0			0	0	0	0			0	0	0	0			0	0	0	1
	0	0	0	0	0	0	0	0	0	0	0	0				0	0	0	0			0	0	0	0			0	0	0	0			0	0	0	0			0	0	0	0			0	0	1	1
	0	0	0	0	0	0	0	0	0	0	0	0				0	0	0	0			0	0	0	0			0	0	0	0			0	0	0	0			0	0	0	0			0	0	0	0
	0	0	0	0	0	0	0	0	0	0	0	0				0	0	0	0			0	0	0	0			0	0	0	1			0	0	0	0			0	0	0	0			0	0	0	1
	0	0	0	0	0	0	0	0	0	0	0	0				0	0	0	0			0	0	0	0			0	0	0	1			0	0	0	0			0	0	0	0			0	0	0	0
	0	0	0	0	0	0	0	0	0	0	0	0				0	0	0	0			0	0	0	0			0	0	0	0			0	0	0	0			0	0	0	0			0	0	0	1
	0	0	0	0	0	0	0	0	0	0	0	0				0	0	0	0			0	0	0	0			0	0	0	0			0	0	0	0			0	0	0	0			0	0	0	1
	0	0	0	0	0	0	0	0	0	0	0	0				0	0	0	0			0	0	0	1			0	0	0	1			0	0	0	0			0	0	0	0			0	0	0	1
	0	0	0	0	0	0	0	0	0	0	0	0				0	0	0	0			0	0	0	0			1	0	0	0			0	0	0	0			0	0	0	0			0	0	0	1
	0	0	0	0	0	0	0	0	0	0	0	0				0	0	0	0			0	0	0	0			0	0	0	0			0	0	0	0			0	0	0	0			0	0	0	0
	0	0	0	0	0	0	0	0	0	0	0	0				0	0	0	0			0	0	0	0			0	0	0	1			0	0	0	0			0	0	0	0			0	0	0	0
	0	0	0	0	0	0	0	0	0	0	0	0				0	0	0	0			0	0	0	0			0	0	0	1			0	0	0	0			0	0	0	0			0	0	1	0
	0	0	0	0	0	0	0	0	0	0	0	0				0	0	0	0			0	0	0	0			0	0	0	0			0	0	0	0			0	0	0	0			0	0	0	1
	0	0	0	0	0	0	0	0	0	0	0	0				0	0	0	0			0	0	0	0			0	0	0	0			0	0	0	0			0	0	0	0			0	0	0	1
	0	0	0	0	0	0	0	0	0	0	0	0				0	0	0	0			0	0	0	0			0	0	0	0			0	0	0	0			0	0	0	0			0	0	0	1
	0	0	0	0	0	0	0	0	0	0	0	0				0	1	0	0			0	0	0	0			0	0	0	0			0	0	0	0			0	0	0	0			0	0	0	0
	0	0	0	0	0	0	0	0	0	0	0	0				0	0	0	0			0	0	0	0			0	0	0	0			0	0	0	0			0	1	0	0			0	0	1	0
	0	0	0	0	0	0	0	0	0	0	0	0				0	0	0	0			0	0	1	0			0	0	0	0			0	0	0	0			0	0	0	0			0	0	0	1
	0	0	0	0	0	0	0	0	0	0	0	0				0	0	0	0			1	0	0	0			0	0	0	0			0	0	0	0			0	0	0	0			0	0	0	0
	0	0	0	0	0	0	0	0	0	0	0	0				0	0	0	0			0	0	0	0			0	0	0	0			0	0	0	0			0	0	0	0			0	0	0	0
	0	0	0	0	0	0	0	0	0	0	0	0				0	1	0	0			0	0	0	0			0	0	0	0			0	0	0	0			0	0	0	0			0	0	0	0
	0	0	0	0	0	0	0	0	0	0	0	0				0	0	0	0			1	0	0	0			0	0	0	0			0	0	0	0			0	0	0	0			0	0	1	1
	0	0	0	0	0	0	0	0	0	0	0	0				0	0	0	0			0	0	0	0			0	0	0	0			0	0	0	0			0	0	0	0			0	0	0	0
	0	0	0	0	0	0	0	0	0	0	0	0				0	0	0	0			0	0	0	0			0	0	0	0			0	0	0	0			0	0	0	0			0	0	0	1
	0	0	0	0	0	0	0	0	0	0	0	0				0	0	0	0			0	0	1	0			0	0	0	0			0	0	0	0			0	0	0	0			0	0	0	1
	0	0	0	0	0	0	0	0	0	0	0	0				0	0	0	0			1	0	0	0			0	0	0	0			0	0	0	0			0	0	0	0			0	1	0	0
	0	0	0	0	0	0	0	0	0	0	0	0				0	0	0	0			1	0	0	0			0	0	0	0			0	0	0	0			0	0	0	0			0	0	0	1
	0	0	0	0	0	0	0	0	0	0	0	0				0	0	0	0			0	0	0	0			0	0	0	0			0	0	0	0			0	0	0	0			0	0	0	0
	0	0	0	0	0	0	0	0	0	0	0	0				0	0	1	0			0	0	0	0			1	0	0	0			0	0	0	0			0	0	0	0			0	0	0	0
	0	0	0	0	0	0	0	0	0	0	0	0				0	1	1	0			0	0	0	0			0	0	0	0			0	0	0	0			0	0	0	0			0	0	0	1
	0	0	0	0	0	0	0	0	0	0	0	0				0	0	1	0			0	0	0	0			0	0	0	0			0	0	0	0			0	1	0	0			0	0	0	0
	0	0	0	0	0	0	0	0	0	0	0	0				0	1	0	0			0	0	0	0			0	0	0	0			0	0	0	0			0	1	0	0			0	0	0	0
	0	0	0	0	0	0	0	0	0	0	0	0				0	0	0	0			0	0	0	0			0	0	0	0			0	0	0	0			0	1	0	0			0	0	0	0
	0	0	0	0	0	0	0	0	0	0	0	0				0	1	0	0			0	0	0	0			0	0	0	0			0	0	0	0			0	0	0	0			0	0	0	0
	0	0	0	0	0	0	0	0	0	0	0	0				0	0	1	0			0	0	0	0			0	0	0	0			0	0	0	0			0	0	0	0			0	0	0	0
	0	0	0	0	0	0	0	0	0	0	0	0				0	0	0	0			0	0	0	0			0	0	0	0			0	0	0	0			0	0	0	0			0	0	0	0
	0	1	0	0	0	0	0	0	0	0	0	0				0	1	0	0			0	0	0	0			0	0	0	0			0	0	0	0			0	0	0	0			0	0	0	0
	0	0	0	0	0	0	0	0	0	0	0	0				1	0	0	0			0	0	0	0			0	0	0	0			0	0	0	0			0	0	0	0			0	0	0	0
	0	1	0	0	0	0	0	0	0	0	0	0				0	0	0	0			0	0	0	0			0	0	0	0			0	0	0	0			0	0	0	0			0	1	0	1
	0	0	0	0	0	0	0	0	0	0	0	0				1	0	0	0			0	0	0	1			1	0	0	0			0	0	0	0			0	0	0	0			0	0	0	0
	0	0	0	0	0	0	0	0	0	0	0	0				0	0	0	0			0	0	0	0			0	0	0	0			0	0	0	0			0	0	0	0			0	0	0	0
	0	0	0	0	0	0	0	0	0	0	0	0				0	0	0	0			0	0	0	0			0	0	0	0			0	0	0	0			0	0	0	0			0	1	0	1
	0	0	0	0	0	0	0	0	0	0	0	0				0	0	0	0			0	0	0	0			0	0	0	0			0	0	0	0			0	0	0	0			0	0	0	1
	0	0	0	0	0	0	0	0	0	0	0	0				0	0	0	0			0	0	0	0			0	0	0	0			0	0	0	0			0	0	0	0			0	0	0	0
	0	0	0	0	0	0	0	0	0	0	0	0				0	0	0	0			0	0	0	0			0	0	0	0			0	0	0	0			0	0	1	0			0	0	0	0
	0	0	0	0	0	0	0	0	0	0	0	0				0	0	0	0			0	0	0	0			0	0	0	0			0	0	0	0			0	0	0	0			0	0	0	1
	0	0	0	0	0	0	0	0	0	0	0	0				1	0	0	0			0	0	0	0			0	0	0	0			0	0	0	0			0	0	0	0			0	0	0	0
	0	0	0	0	0	0	0	0	0	0	0	0				0	0	0	0			0	0	0	0			0	0	0	0			0	0	0	0			0	1	0	0			0	0	0	0
	0	0	0	0	0	0	0	0	0	0	0	0				0	0	0	0			0	0	0	1			0	0	0	0			0	0	0	0			0	0	0	0			0	0	0	0
	0	0	0	0	0	0	0	0	0	0	0	0				0	0	0	0			0	0	0	0			0	0	0	0			0	0	0	0			0	0	0	0			0	0	0	1
	0	0	0	0	0	0	0	0	0	0	0	0				0	0	0	0			0	0	0	0			0	0	0	0			0	0	0	0			0	0	0	0			0	0	0	1
	0	0	0	0	0	0	0	0	0	0	0	0				0	0	0	0			0	0	0	0			0	0	0	0			0	0	0	0			0	1	0	0			0	0	0	0
	0	0	0	0	0	0	0	0	0	1	0	0				0	0	0	0			0	0	0	0			0	1	0	0			0	0	0	0			0	0	0	0			0	0	0	0
	0	0	0	0	0	0	0	0	0	0	0	0				0	0	0	0			0	0	0	0			0	0	0	0			0	0	0	0			0	0	0	0			0	0	0	0
	0	0	0	0	0	0	0	0	0	1	0	0				0	0	0	0			0	0	0	0			0	0	0	0			0	0	0	0			0	0	0	0			0	0	1	0
	0	0	0	0	0	0	0	0	0	0	0	0				0	0	0	0			0	0	0	0			0	1	0	0			0	0	0	0			0	0	0	0			0	0	0	0
	0	0	0	0	0	0	0	0	0	1	0	0				0	0	0	0			0	0	0	0			0	0	0	0			0	0	0	0			0	0	0	0			0	0	0	0
	0	0	0	0	0	0	0	0	0	0	0	0				1	0	0	0			0	0	0	0			0	0	0	0			0	0	0	0			0	0	0	0			0	0	0	0
	0	0	0	0	0	0	0	0	0	0	0	0				0	0	0	0			0	0	0	0			0	0	0	0			0	0	0	0			0	0	0	0			0	0	0	0
	0	0	0	0	0	0	0	0	0	0	0	0				0	0	0	0			0	0	0	0			0	0	0	0			0	0	0	0			0	0	0	0			0	0	0	0
	0	0	0	0	0	0	0	0	0	0	0	0				0	0	0	0			0	0	0	0			0	0	0	0			0	0	0	0			0	0	0	0			0	0	0	0
	0	0	0	0	0	0	0	0	0	0	0	0				0	0	0	0			0	0	0	0			0	1	0	0			0	0	0	0			0	0	0	0			0	0	0	0
	0	0	0	0	0	0	0	0	0	0	0	0				0	0	0	0			0	0	0	0			0	0	0	0			0	0	0	0			0	0	0	0			0	0	0	0
	0	0	0	0	0	0	0	0	0	0	0	0				0	1	0	0			1	0	0	0			0	0	0	0			0	0	0	0			0	0	0	0			0	0	1	1
	0	0	0	0	0	0	0	0	0	0	0	0				0	0	0	0			0	0	0	0			0	0	0	0			0	0	0	0			0	0	0	0			0	0	0	0
	0	0	0	0	0	0	0	0	0	0	0	0				0	0	0	0			0	0	0	0			0	0	0	0			0	0	0	0			0	0	0	0			0	0	0	0
	0	0	0	0	0	0	0	0	0	0	0	0				0	0	0	0			0	0	0	0			0	0	0	0			0	0	0	0			0	0	1	0			0	0	0	0
	0	0	0	0	0	0	0	0	0	0	0	0				0	0	0	0			1	0	0	0			0	0	0	0			0	0	0	0			0	0	0	0			0	0	0	0
	0	0	0	0	0	0	0	0	0	0	0	0				0	0	1	0			0	0	0	1			0	0	0	0			0	0	0	0			0	0	0	0			0	0	0	0
	0	0	0	0	0	0	0	0	0	0	0	0				0	0	0	0			0	0	0	0			0	0	0	0			0	0	0	0			0	0	0	0			0	1	0	1
	0	0	0	0	0	0	0	0	0	0	0	0				0	0	0	0			0	0	0	1			0	0	0	0			0	0	0	0			0	0	0	0			0	0	0	1
	0	0	0	0	0	0	0	0	0	0	0	0				0	0	0	0			0	0	0	0			0	0	0	0			0	0	0	0			0	0	0	0			0	0	0	0
	0	0	0	0	0	0	0	0	0	0	0	0				0	0	0	0			0	0	0	0			0	0	0	0			0	0	0	0			0	0	0	0			0	0	0	0
	0	0	0	0	0	0	0	0	0	0	0	0				0	0	0	0			0	0	0	0			0	0	0	0			0	0	0	0			0	0	0	0			0	0	0	0
	0	0	0	0	0	0	0	0	0	0	0	0				0	0	1	0			0	0	0	0			0	0	0	0			0	0	0	0			0	0	0	0			0	0	0	1
	0	0	0	0	0	0	0	0	0	0	0	0				0	0	0	0			0	0	0	0			0	0	0	0			0	0	0	0			0	0	0	0			0	0	0	0
	0	0	0	0	0	0	0	0	0	0	0	0				0	0	1	0			0	0	0	0			0	0	0	0			0	0	0	0			0	0	0	0			0	0	0	0
	0	0	0	0	0	0	0	0	0	0	0	0				0	0	1	0			0	0	0	0			0	0	0	0			0	0	0	0			0	0	0	0			0	0	0	0
	0	0	0	0	0	0	0	0	0	0	0	0				0	0	0	0			0	0	0	0			0	0	0	0			0	0	0	0			0	0	0	0			0	0	0	0
	0	0	0	0	0	0	0	0	0	0	0	0				0	0	0	0			0	0	0	0			0	0	0	0			0	0	0	0			0	0	0	0			0	0	0	0
	0	0	0	0	0	0	0	0	0	0	0	0				0	0	1	0			0	0	0	0			0	0	0	0			0	0	0	0			0	0	0	0			0	0	0	0
	0	0	0	0	0	0	0	0	0	0	0	0				0	0	1	0			0	0	1	0			0	0	0	0			0	0	0	0			0	0	0	0			0	0	0	0
	0	0	0	0	0	0	0	0	0	0	0	0				0	0	1	0			0	0	0	0			0	0	0	1			0	0	0	0			0	0	0	0			0	0	0	1
	0	0	0	0	0	0	0	0	0	0	0	0				0	0	1	1			0	0	0	0			0	0	0	0			0	0	0	0			0	1	0	0			0	0	0	1
	0	0	0	0	0	0	0	0	0	0	0	0				0	0	0	0			0	0	0	0			0	0	0	0			0	0	0	0			0	1	0	0			0	0	0	0
	0	0	0	0	0	0	0	0	0	0	0	0				0	0	0	0			0	0	0	0			0	0	0	0			0	0	0	0			0	0	0	0			0	0	0	0
	0	0	0	0	0	0	0	0	0	0	0	0				0	0	0	0			0	0	0	0			0	0	0	1			0	0	0	0			0	0	0	0			0	0	0	0
	0	0	0	0	0	0	0	0	0	0	0	0				0	0	1	1			0	0	0	0			0	0	0	0			0	0	0	0			0	0	0	0			0	0	0	0
	0	0	0	0	0	0	0	0	0	0	0	0				0	0	0	0			0	0	0	0			0	0	0	0			0	0	0	0			0	0	0	0			0	0	0	0
	0	0	0	0	0	0	0	0	0	0	0	0				0	0	1	0			0	0	0	0			0	0	0	0			0	0	0	0			0	0	0	0			0	0	0	0
	0	0	0	0	0	0	0	0	0	0	0	0				0	0	1	0			0	0	0	0			0	0	0	0			0	0	0	0			0	0	0	0			0	0	0	0
	0	0	0	0	0	0	0	0	0	0	0	0				0	0	1	0			0	0	1	0			0	0	0	0			0	0	0	0			0	0	0	0			0	0	0	2
	0	0	0	0	0	0	0	0	0	0	0	0				0	0	1	0			0	0	0	1			0	0	0	1			0	0	0	0			0	0	0	0			0	0	0	0
	0	0	0	0	0	0	0	0	0	0	0	0				0	0	0	0			0	0	0	1			0	0	0	0			0	0	0	0			0	0	0	0			0	0	0	0
	0	0	0	0	0	0	0	0	0	0	0	0				0	0	1	0			0	0	0	1			0	0	0	0			0	0	0	0			0	0	0	0			0	0	0	0
	0	0	0	0	0	0	0	0	0	0	0	0				0	0	0	0			0	0	0	0			0	0	0	0			0	0	0	0			0	0	0	0			0	0	0	1
	0	0	0	0	0	0	0	0	0	0	0	0				0	0	0	0			0	0	0	0			0	0	0	0			0	0	0	0			0	0	0	0			0	0	0	0
	0	0	0	0	0	0	0	0	0	0	0	0				0	0	0	0			0	0	0	1			0	0	0	0			0	0	0	0			0	0	0	0			0	0	0	0
	0	0	0	0	0	0	0	0	0	0	0	0				0	0	0	0			0	0	0	1			0	0	0	0			0	0	0	0			0	0	0	0			0	0	0	0
	0	0	0	0	0	0	0	0	0	0	0	0				0	1	0	0			0	0	0	1			0	0	0	1			0	0	0	0			0	0	0	0			0	0	0	0
	0	0	0	0	0	0	0	0	0	0	0	0				0	0	0	0			0	0	0	1			0	0	0	0			0	0	0	0			0	0	0	0			0	0	0	0
	0	0	0	0	0	0	0	0	0	0	0	0				0	0	0	0			0	0	0	1			0	0	0	0			0	0	0	0			0	0	0	0			0	0	1	0
	0	0	0	0	0	0	0	0	0	0	0	0				0	0	1	0			0	0	0	0			0	0	0	0			0	0	0	0			0	0	0	0			0	0	0	0
	0	0	0	0	0	0	0	0	0	0	0	0				0	0	0	0			0	0	0	1			0	0	0	0			0	0	0	0			0	0	0	0			0	0	0	1
	0	0	0	0	0	0	0	0	0	0	0	0				0	0	0	0			0	0	0	0			0	0	0	0			0	0	0	0			0	0	0	0			0	0	0	0
	0	0	0	0	0	0	0	0	0	0	0	0				0	0	0	0			0	0	0	0			0	0	0	0			0	0	0	0			0	0	0	0			0	0	0	1
	0	0	0	0	0	0	0	0	0	0	0	0				0	0	0	0			0	0	0	0			0	0	0	0			0	0	0	0			0	0	0	0			0	0	0	0
	0	0	0	0	0	0	0	0	0	0	0	0				0	0	0	0			0	0	0	0			0	0	0	0			0	0	0	0			0	0	0	0			0	0	0	0
	0	0	0	0	0	0	0	0	0	0	0	0				0	0	0	0			0	0	0	0			0	0	0	0			0	0	0	0			0	0	1	0			0	0	0	1
	1	0	0	0	0	0	0	0	0	0	0	0				0	0	0	0			0	0	0	0			0	0	0	0			0	0	0	0			0	0	0	0			0	0	0	0
	0	0	0	0	0	0	0	0	0	0	0	0				0	0	1	0			0	0	0	0			0	0	0	0			0	0	0	0			0	0	1	0			0	0	0	0
	0	0	0	0	0	0	0	0	0	0	0	0				0	0	0	0			0	0	0	0			0	0	0	1			0	0	0	0			0	0	0	0			0	0	0	0
	0	0	0	0	0	0	0	0	0	0	0	0				0	0	0	0			0	0	0	0			0	0	1	0			0	0	0	0			0	0	0	0			0	0	0	1
	0	0	0	0	0	0	0	0	0	0	0	0				0	0	0	0			0	0	0	0			0	0	1	0			0	0	0	0			0	0	0	0			0	0	0	0
	0	0	0	0	0	0	0	0	0	0	0	0				0	0	0	0			0	0	0	0			0	0	1	0			0	0	0	0			0	0	0	0			0	0	0	0
	0	0	0	0	0	0	0	0	0	0	0	0				0	0	0	0			0	0	0	0			0	0	0	0			0	0	0	0			0	0	0	0			0	0	0	0
	0	0	0	0	0	0	0	0	0	0	0	0				0	0	0	0			0	0	0	0			0	0	1	0			0	0	0	0			0	0	0	0			0	1	0	0
	0	0	0	0	0	0	0	0	0	0	0	0				0	0	0	0			0	0	0	1			0	0	0	0			0	0	0	0			0	0	0	1			0	1	0	0
	0	0	0	0	0	0	0	0	0	0	0	0				0	0	0	0			0	0	0	1			0	0	0	0			0	0	0	0			0	0	0	1			0	0	0	0
	0	0	0	0	0	0	0	0	0	0	0	0				0	0	0	0			0	0	0	0			0	0	0	0			0	0	0	0			0	0	0	1			0	0	0	0
	0	0	0	0	0	0	0	0	0	0	0	0				0	0	0	0			0	0	0	0			0	0	0	0			0	0	0	0			0	0	0	1			0	0	0	0
	0	0	0	0	0	0	0	0	0	0	0	0				0	0	0	0			0	0	0	0			0	0	0	0			0	0	0	0			0	0	0	0			0	0	0	0
	0	0	0	0	0	0	0	0	0	0	0	0				0	0	0	0			0	0	0	0			0	0	0	0			0	0	0	0			0	0	0	1			0	1	0	0
	0	0	0	0	0	0	0	0	0	0	0	0				0	0	0	0			0	0	0	0			0	0	0	0			0	0	0	0			0	0	0	1			0	0	0	0
	0	0	0	0	0	0	0	0	0	0	0	0				0	0	0	0			0	0	0	0			0	0	0	0			0	0	0	0			0	0	0	1			0	0	0	0
	0	0	0	0	0	0	0	0	0	0	0	0				0	0	0	0			0	0	0	0			0	0	0	0			0	0	0	0			0	0	0	0			0	0	0	0
	0	0	0	0	0	0	0	0	0	0	0	0				0	0	0	0			0	0	0	0			0	0	0	0			0	0	0	0			0	0	0	1			0	0	0	0
	0	0	0	0	0	0	0	0	0	0	0	0				0	0	0	0			0	0	0	0			0	0	0	0			0	0	0	0			0	0	0	0			0	1	0	0
	0	0	0	0	0	0	0	0	0	0	0	0				0	0	0	0			0	0	0	0			0	0	0	0			0	0	0	0			0	0	0	0			0	0	0	0
	0	0	1	0	0	0	0	0	0	0	0	0				0	0	0	0			0	0	0	0			0	0	0	0			0	0	0	0			0	0	0	1			0	1	0	0
	0	0	0	0	0	0	0	0	0	0	0	0				0	0	0	0			0	0	0	0			0	0	0	0			0	0	0	0			0	0	0	0			0	0	0	0
	0	0	0	0	0	0	0	0	0	0	0	0				0	0	0	0			0	0	0	0			0	0	0	0			0	0	0	0			0	0	0	1			0	0	0	0
	0	0	0	0	0	0	0	0	0	0	0	0				0	0	0	0			0	0	0	0			0	0	0	0			0	0	0	0			0	0	0	1			0	0	0	0
	0	0	0	0	0	0	0	0	0	0	0	0				0	0	0	0			0	0	0	0			0	0	0	0			0	0	0	0			0	0	0	0			0	0	0	0
	0	0	0	0	0	0	0	0	0	0	0	0				0	0	0	0			0	0	0	0			0	0	0	0			0	0	0	0			0	0	0	1			0	0	0	0
	0	0	0	0	0	0	0	0	0	0	0	0				0	0	0	0			0	0	0	0			0	0	0	0			0	0	0	0			0	0	0	1			0	1	0	0
	0	0	0	0	0	0	0	0	0	0	0	0				0	0	0	0			0	0	0	0			0	0	0	0			0	0	0	0			0	0	0	0			0	0	0	0
	0	0	0	0	0	0	0	0	0	0	0	0				0	0	0	0			0	0	0	0			0	0	0	0			0	0	0	0			0	0	0	0			0	1	1	0
	0	0	0	0	0	0	0	0	0	0	0	0				0	0	0	0			0	0	0	0			0	0	0	0			0	0	0	0			0	0	0	0			0	0	1	0
	0	0	0	0	0	0	0	0	0	0	0	0				0	0	0	0			0	0	0	0			0	0	0	0			0	0	0	0			0	0	0	1			0	0	0	0
	0	0	0	0	0	0	0	0	0	0	0	0				0	0	0	0			0	0	0	0			0	0	0	0			0	0	0	0			0	0	0	1			0	0	0	0
	0	0	0	0	0	0	0	0	0	0	0	0				0	0	0	0			0	0	0	0			0	0	0	0			0	0	0	0			0	0	0	1			0	0	0	0
	0	0	0	0	0	0	0	0	0	0	0	0				0	0	0	0			0	0	0	0			0	0	0	0			0	0	0	0			0	0	0	1			0	0	0	0
	0	0	0	0	0	0	0	0	0	0	0	0				0	0	0	0			0	0	0	0			0	0	0	0			0	0	0	0			0	0	0	1			0	0	0	0
	0	0	0	0	0	0	0	0	0	0	0	0				0	0	0	0			0	0	0	0			0	0	0	0			0	0	0	0			0	0	0	0			0	0	0	0
	0	0	0	0	0	0	0	0	0	0	0	0				0	0	0	0			0	0	0	0			0	0	0	0			0	0	0	0			0	0	0	1			0	0	1	0
	0	0	0	0	0	0	0	0	0	0	0	0				0	0	0	0			0	0	0	0			0	0	0	0			0	0	0	0			0	0	0	0			0	0	0	0
	0	0	0	0	0	0	0	0	0	0	0	0				0	0	0	0			0	0	0	0			0	0	0	0			0	0	0	0			0	0	0	0			0	0	0	0
	0	0	0	0	0	0	0	0	0	0	0	0				0	0	0	0			0	0	0	0			0	0	0	0			0	0	0	0			0	0	0	1			0	0	0	1
	0	0	0	0	0	0	0	0	0	0	0	0				0	0	0	0			0	0	0	0			0	0	0	0			0	0	0	0			0	0	0	1			0	0	1	1
	0	0	0	0	0	0	0	0	0	0	0	0				0	0	0	0			0	0	0	0			0	0	0	1			0	0	0	0			0	0	0	1			0	0	0	1
	0	0	0	0	0	0	0	0	0	0	0	0				0	0	0	0			0	0	0	0			0	0	0	1			0	0	1	0			0	0	0	1			0	0	0	0
	0	0	0	0	0	0	0	0	0	0	0	0				0	0	0	0			0	0	0	0			0	0	0	0			0	0	0	0			0	0	0	1			0	0	0	0
	0	0	0	0	0	0	0	0	0	0	0	0				0	0	0	1			0	0	0	0			0	0	0	0			0	0	1	0			0	0	0	0			0	0	1	1
	0	0	0	0	0	0	0	0	0	1	0	0				0	0	0	0			0	0	1	0			0	0	0	0			0	0	0	0			0	0	0	1			0	0	2	1
	0	0	0	0	0	0	0	0	0	0	0	0				0	0	0	0			0	0	0	0			0	0	0	0			0	0	0	0			0	0	0	1			0	0	0	0
	0	0	0	0	0	0	0	0	0	0	0	0				0	0	0	0			0	0	0	0			0	0	0	0			0	0	0	0			0	0	0	1			0	0	0	0
	0	0	0	0	0	0	0	0	0	0	0	0				0	0	0	1			0	0	0	0			0	0	0	0			0	0	0	0			0	0	0	0			0	0	0	0
	0	0	0	0	0	0	0	0	0	0	0	0				0	0	0	1			0	0	0	0			0	0	0	0			0	0	0	0			0	0	0	1			0	0	1	0
	0	0	0	0	0	0	0	0	0	0	0	0				0	0	0	1			0	0	0	0			0	0	0	0			0	0	0	0			0	0	0	1			0	0	1	0
	0	0	0	0	0	0	0	0	0	0	0	0				0	0	0	0			0	0	1	0			0	0	0	0			0	0	0	0			0	0	0	1			0	0	1	1
	0	0	0	0	0	0	0	0	0	0	0	0				0	0	0	0			0	0	0	0			0	0	0	0			0	0	0	0			0	0	0	1			0	0	0	0
	0	0	0	0	0	0	0	0	0	1	0	0				0	0	0	0			0	0	0	0			0	0	0	0			0	0	0	0			0	0	0	0			0	0	0	0
	0	0	0	0	0	0	0	0	0	0	0	0				1	0	0	0			0	0	0	0			0	0	0	0			0	0	0	0			0	0	0	0			0	0	0	1
	0	0	0	0	0	0	0	0	0	1	0	0				0	0	0	1			0	0	0	0			0	0	0	0			0	0	0	0			0	0	0	0			0	0	1	0
	0	0	0	0	0	0	0	0	0	0	0	0				0	0	0	0			0	0	1	0			0	0	0	0			0	0	0	0			0	0	0	1			0	0	0	0
	0	0	0	0	0	0	0	0	0	0	0	0				0	0	0	0			0	0	0	1			0	0	0	0			0	0	0	0			0	0	0	1			0	0	2	0
	0	0	0	0	0	0	0	0	0	0	0	0				0	0	0	0			0	0	0	0			0	0	0	0			0	0	0	0			0	0	0	0			0	0	1	0
	0	0	0	0	0	0	0	0	0	0	0	0				0	0	0	0			0	0	0	0			0	0	0	0			0	0	0	0			0	0	0	1			0	0	1	1
	0	0	0	0	0	0	0	0	0	0	0	0				0	0	0	0			0	0	0	0			0	0	0	0			0	0	0	0			0	0	0	0			0	0	0	0
	0	0	0	0	0	0	0	0	0	0	0	0				0	0	0	0			0	0	1	0			0	0	0	0			0	0	0	0			0	0	0	0			0	0	0	1
	0	0	0	0	0	0	0	0	0	0	0	0				0	0	0	0			0	0	1	0			0	0	0	0			0	0	0	0			0	0	0	0			0	0	0	0
	0	0	0	0	0	0	0	0	0	0	0	0				0	0	0	0			0	0	0	0			0	0	0	0			0	0	0	0			0	0	0	0			0	0	0	0
	0	0	0	0	0	0	0	0	0	0	0	0				0	0	0	1			0	0	1	0			0	0	0	0			0	0	0	0			0	0	0	0			0	0	1	0
	0	0	0	0	0	0	0	0	0	0	0	0				0	0	0	0			0	0	0	0			0	0	0	0			0	0	0	0			0	0	0	0			0	0	1	0
	0	0	0	0	0	0	0	0	0	0	0	0				0	0	0	0			0	0	0	0			0	0	0	0			0	0	0	0			0	0	0	0			0	0	0	0
	0	0	0	0	0	0	0	0	0	0	0	0				0	0	0	0			0	0	0	0			0	0	0	0			0	0	0	0			0	0	0	0			0	0	0	0
	0	0	0	0	0	0	0	0	0	0	0	0				0	0	0	0			0	0	0	0			0	0	0	0			0	0	0	0			0	0	0	0			0	0	0	0
	0	0	0	0	0	0	0	0	0	0	0	0				0	1	0	0			0	0	0	0			0	0	0	0			0	0	0	0			0	0	0	0			0	0	1	0
	0	0	0	0	0	0	0	0	0	0	0	0				0	0	0	0			0	0	0	0			0	0	0	0			0	0	0	0			0	0	0	0			0	0	0	1
	0	0	0	0	0	0	0	0	0	0	0	0				0	0	0	0			0	0	0	0			0	0	0	0			0	0	0	0			0	0	0	0			0	0	1	0
	0	0	0	0	0	0	0	0	0	0	0	0				1	0	0	0			0	0	0	0			0	0	0	0			0	0	0	0			0	0	0	0			0	0	1	1
	0	0	0	0	0	0	0	0	0	0	0	0				0	0	0	0			0	0	0	0			0	0	0	0			0	0	0	0			0	0	0	0			0	0	1	0
	0	0	0	0	0	0	0	0	0	0	0	0				0	0	0	0			0	1	0	0			0	0	0	0			0	0	0	0			0	0	0	0			0	0	1	0
	0	0	0	0	0	0	0	0	0	0	0	0				0	0	0	0			0	1	0	0			0	0	0	0			0	0	0	0			0	0	0	0			0	0	0	0
	1	0	0	0	0	0	0	0	0	0	0	0				0	0	0	0			0	0	0	0			0	0	0	0			0	0	0	0			0	0	0	1			0	0	1	0
	0	0	0	0	0	0	0	0	0	0	0	0				0	0	0	0			0	0	0	0			0	0	0	0			0	1	0	0			1	0	0	0			0	0	1	0
	0	0	0	0	0	0	0	0	0	0	0	0				0	0	0	0			0	0	0	0			0	0	0	0			0	0	0	0			0	0	0	1			0	0	0	0
	0	0	0	0	0	0	0	0	0	0	0	0				0	0	0	0			0	0	0	0			0	0	0	0			0	0	0	0			0	0	0	1			0	0	0	0
	0	0	0	0	0	0	0	0	0	0	0	0				0	0	0	0			0	0	0	0			0	0	0	0			0	0	0	0			0	0	0	0			0	0	0	0
	0	0	0	0	0	0	0	0	0	0	0	0				0	0	0	0			0	0	0	0			0	0	0	0			0	0	0	0			0	0	0	0			0	0	0	0
	0	0	0	0	0	0	0	0	0	0	0	0				0	0	0	0			0	0	0	0			0	0	0	0			0	0	0	0			0	0	0	0			0	0	0	0
	0	0	0	0	0	0	0	0	0	0	0	0				0	1	0	0			0	0	1	0			0	0	0	0			0	0	0	0			0	0	0	0			0	0	0	1
	0	0	0	0	0	0	0	0	0	0	0	0				0	0	0	0			0	0	0	0			0	0	0	0			0	0	0	0			0	0	0	0			0	0	0	1
	0	0	0	0	0	0	0	0	0	0	0	0				0	0	0	0			0	0	0	0			0	0	0	0			0	0	0	0			0	0	0	0			0	0	0	0
	0	0	0	0	0	0	0	0	0	0	0	0				0	0	0	0			0	0	0	0			0	0	0	0			0	0	0	0			0	0	0	0			0	0	0	0
	0	0	0	0	0	0	0	0	0	0	0	0				0	0	0	0			0	0	1	0			0	0	0	0			0	0	0	0			0	0	0	0			0	0	0	0
	0	0	0	0	0	0	0	0	0	0	0	0				0	0	0	0			0	0	0	0			0	0	0	0			0	0	1	0			0	0	0	0			0	0	0	0
	0	0	0	0	0	0	0	0	0	0	0	0				0	1	0	0			0	0	0	0			0	0	0	0			0	0	0	0			0	0	0	0			0	1	0	1
	0	0	0	0	0	0	0	0	0	0	0	0				0	0	0	0			0	1	0	0			0	0	0	0			0	0	0	0			0	0	0	0			0	0	0	0
	0	0	0	0	0	0	0	0	0	0	0	0				0	0	1	0			0	0	1	0			0	0	0	0			0	0	0	0			0	0	0	0			0	1	1	1
	0	0	0	0	0	0	0	0	0	0	0	0				0	0	0	0			0	0	0	0			0	0	0	0			0	0	0	0			0	0	0	0			0	0	0	0
	0	0	0	0	0	0	0	0	0	0	0	0				0	0	0	0			0	0	0	0			0	0	0	0			0	0	0	0			0	0	0	0			0	0	0	0
	0	0	0	0	0	0	0	0	0	0	0	0				0	1	0	0			0	1	0	0			0	0	0	0			0	0	0	0			0	0	0	0			0	0	1	0
	0	0	0	0	0	0	0	0	0	0	0	0				0	1	0	0			0	0	0	0			0	0	0	0			0	0	0	0			0	0	0	0			0	0	0	0
	0	0	0	0	0	0	0	0	0	0	0	0				0	0	0	0			0	0	0	0			0	0	0	0			0	0	0	0			0	0	0	0			0	0	1	0
	0	0	0	0	0	0	0	0	0	0	0	0				0	0	0	0			0	0	1	0			0	0	0	0			0	0	0	0			0	0	0	0			0	0	0	0
	0	0	0	0	0	0	0	0	0	0	0	0				0	0	0	0			0	0	0	0			0	0	0	0			0	0	0	0			0	0	0	0			0	0	1	0
	0	0	0	0	0	0	0	0	0	0	0	0				0	0	0	0			0	0	0	0			0	0	0	0			0	0	0	0			0	0	0	0			0	0	0	1
	0	0	0	0	0	0	0	0	0	0	0	0				0	0	0	0			0	0	0	0			0	0	0	0			0	0	0	0			0	0	0	0			0	0	0	0
	0	0	0	0	0	0	0	0	0	0	0	0				0	0	0	0			0	0	1	0			0	0	0	0			0	0	0	0			0	0	0	0			0	0	0	1
	0	0	0	0	0	0	0	0	0	0	0	0				0	0	0	0			0	0	0	0			0	0	0	0			0	0	0	0			0	0	0	0			0	0	0	1
	0	0	0	0	0	0	0	0	0	0	0	0				0	0	0	0			0	0	0	0			0	0	0	1			0	0	0	0			0	0	0	0			0	1	0	0
	0	0	0	0	0	0	0	0	0	0	0	0				0	0	0	0			0	0	0	0			0	0	0	0			0	0	0	0			0	0	0	0			0	0	1	0
	0	0	0	0	0	0	0	0	0	0	0	0				0	0	0	0			0	1	1	1			0	0	0	0			0	0	0	0			0	0	0	0			0	0	0	0
	0	0	0	0	0	0	0	0	0	0	0	0				0	1	1	0			0	0	0	0			0	0	0	0			0	0	0	0			1	0	0	0			0	0	0	0
	0	0	0	0	0	0	0	0	0	0	0	0				0	1	0	0			0	0	1	0			0	0	0	0			0	0	0	0			0	0	0	0			0	0	0	1
	0	0	0	0	0	0	0	0	0	0	0	0				0	0	0	0			0	0	1	0			0	0	0	0			0	0	0	0			0	0	0	0			0	0	1	0
	0	0	0	0	0	0	0	0	0	0	0	0				0	0	0	0			0	1	0	0			0	0	0	0			0	0	0	0			0	0	0	0			0	0	1	1
	0	0	0	0	0	0	0	0	0	0	0	0				0	1	0	0			0	0	1	0			0	0	0	0			0	0	0	0			0	0	0	0			0	0	0	1
	0	0	0	0	0	0	0	0	0	0	0	0				0	0	0	0			0	0	0	1			0	0	0	0			0	0	0	0			1	0	0	0			0	1	0	0
	0	0	0	0	0	0	0	0	0	0	0	0				0	0	0	0			0	0	0	1			0	0	0	0			0	0	0	0			0	0	0	0			0	0	0	0
	0	0	0	0	0	0	0	0	0	0	0	0				0	0	0	0			0	0	0	0			0	0	0	0			0	0	0	0			0	0	0	0			0	0	0	0
	0	0	0	0	0	0	0	0	0	0	0	0				0	0	0	0			0	0	1	1			0	0	0	0			0	0	0	0			0	0	0	0			0	1	0	0
	0	0	0	0	0	0	0	0	0	0	0	0				0	0	0	0			0	0	1	1			0	0	0	0			0	0	0	0			0	0	0	0			0	0	0	0
	0	0	0	0	0	0	0	0	0	0	0	0				0	1	0	0			0	0	1	0			0	0	0	0			0	0	0	0			0	0	0	0			0	1	0	0
	0	0	0	0	0	0	0	0	0	0	0	0				0	0	0	0			0	0	0	0			0	0	0	0			0	0	0	0			0	0	0	0			0	0	0	0
	0	0	0	0	0	0	0	0	0	0	0	0				0	0	0	0			0	1	0	0			0	0	0	0			0	0	0	0			0	0	0	0			0	0	0	1
	0	0	0	0	0	0	0	0	0	0	0	0				0	1	1	0			0	0	1	0			0	0	0	0			0	0	0	0			0	0	0	0			0	0	0	1
	0	0	0	0	0	0	0	0	0	0	0	0				0	1	1	0			0	0	0	1			0	0	0	0			0	0	0	0			0	0	0	0			0	0	0	1
	0	0	0	0	0	0	0	0	0	0	0	0				0	1	1	0			0	1	1	0			1	0	0	0			0	0	0	0			0	0	0	0			0	0	0	0
	0	0	0	0	0	0	0	0	0	0	0	0				0	0	1	0			0	0	0	0			0	0	0	0			0	0	0	0			0	0	0	0			0	0	0	0
	0	0	0	0	0	0	0	0	0	0	0	0				0	0	0	0			0	0	0	0			0	0	0	0			0	0	0	0			0	0	0	0			0	0	0	0
	0	0	0	0	0	0	0	0	0	0	0	0				0	0	0	0			0	0	0	1			0	0	0	0			0	0	0	0			0	0	0	0			0	0	0	1
	0	0	0	0	0	0	0	0	0	0	0	0				0	0	1	0			0	0	1	0			0	0	0	0			0	0	0	0			0	0	0	0			0	0	1	0
	0	0	0	0	0	0	0	0	0	0	0	0				0	0	0	0			0	0	0	0			0	0	0	0			0	0	0	0			0	0	0	0			0	0	0	1
	0	0	0	0	0	0	0	0	0	0	0	0				0	0	1	0			0	0	1	0			0	0	0	0			0	0	0	0			1	0	0	0			0	0	1	0
	0	0	0	0	0	0	0	0	0	0	0	0				0	0	0	0			0	0	0	1			0	0	0	0			0	0	0	0			0	0	0	0			0	0	0	0
	0	0	0	0	0	0	0	0	0	0	0	0				0	0	0	0			0	0	0	1			0	0	0	0			0	0	0	0			0	0	0	0			0	0	0	0
	0	0	0	0	0	0	0	0	0	0	0	0				0	0	0	0			0	0	0	1			0	0	0	0			0	0	0	0			0	0	0	0			0	0	0	1
	0	0	0	0	0	0	0	0	0	0	0	0				0	0	0	0			0	0	0	1			0	0	0	0			0	0	0	0			0	0	0	0			0	0	1	0
	0	0	0	0	0	0	0	0	0	0	0	0				0	0	0	0			0	0	0	1			0	0	0	0			0	0	0	0			1	0	0	0			0	0	1	0
	0	0	0	0	0	0	0	0	0	0	0	0				0	0	0	0			0	0	0	1			0	0	0	0			0	0	0	0			1	0	0	0			0	0	0	0
	0	0	0	0	0	0	0	0	0	0	0	0				0	0	0	0			0	0	0	1			0	0	0	0			0	0	0	0			0	0	1	0			0	0	0	0
	0	0	0	0	0	0	0	0	0	0	0	0				0	0	0	0			0	0	0	0			0	0	0	0			0	0	0	0			0	0	0	0			0	0	0	0
	0	0	0	0	0	0	0	0	0	0	0	0				0	0	1	0			0	0	0	0			0	0	0	0			0	0	1	0			0	0	0	0			0	0	0	0
	0	0	0	0	0	0	0	0	0	0	0	0				0	0	1	1			0	0	0	1			0	0	0	0			0	0	1	0			0	0	1	0			0	0	0	0
	0	0	0	0	0	0	0	0	0	0	0	0				0	0	0	0			0	0	0	0			0	0	0	0			0	0	0	0			0	0	0	0			0	0	0	0
	0	0	0	0	0	0	0	0	0	0	0	0				0	0	0	0			0	0	1	0			0	0	0	0			0	0	0	0			0	0	0	0			0	0	0	0
	0	0	0	0	0	0	0	0	0	0	0	0				0	0	0	0			0	0	0	1			0	0	0	0			0	0	0	0			0	0	0	0			0	1	1	1
	0	0	0	0	0	0	0	0	0	0	0	0				0	0	0	0			0	0	0	0			0	0	0	0			0	0	0	0			0	0	0	0			0	0	0	0
	0	0	0	0	0	0	0	0	0	0	0	0				0	0	0	0			0	0	1	0			0	0	0	0			0	0	0	0			0	0	0	0			0	0	0	1
	0	0	0	0	0	0	0	0	0	0	0	0				0	0	0	0			0	0	0	0			0	0	0	0			0	0	0	0			0	0	1	0			0	0	0	0
	0	0	0	0	0	0	0	0	0	0	0	0				0	0	0	0			0	0	0	0			0	0	0	0			0	0	0	0			0	0	0	0			0	0	0	0
	0	0	0	0	0	0	0	0	0	0	0	0				0	0	0	0			0	0	0	0			0	0	0	0			0	0	0	0			1	0	0	0			0	0	0	1
	0	0	0	0	0	0	0	0	0	0	0	0				0	0	0	0			0	0	0	0			0	0	0	0			0	0	0	0			1	0	0	0			0	0	0	1
	0	0	0	0	0	0	0	0	0	0	0	0				0	0	0	0			0	0	0	0			0	0	0	0			1	0	1	0			0	0	0	0			0	0	0	0
	0	0	0	0	0	0	0	0	0	0	0	0				0	0	0	0			0	0	0	1			0	0	0	0			0	0	0	0			0	0	0	0			0	0	0	0
	0	0	0	0	0	0	0	0	0	0	0	0				0	0	0	0			0	0	0	0			0	0	0	0			0	0	0	0			0	0	0	0			0	0	0	1
	0	0	0	0	0	0	0	0	0	0	0	0				0	0	0	0			0	0	0	0			0	0	0	0			0	0	0	0			0	0	0	0			0	0	0	0
	0	0	0	0	0	0	0	0	0	0	0	0				0	0	0	0			0	0	0	0			1	0	0	0			0	0	0	0			0	0	0	0			0	0	1	0
	0	0	0	0	0	0	0	0	0	0	0	0				0	0	0	0			0	0	0	0			0	0	0	0			0	0	0	0			0	0	0	0			0	0	0	0
	0	0	0	0	0	0	0	0	0	0	0	0				0	0	0	1			0	0	0	0			1	0	0	0			0	0	0	0			0	0	0	0			0	0	0	0
	0	0	0	0	0	0	0	0	0	0	0	0				0	0	0	0			0	0	0	0			0	0	0	0			0	0	0	0			0	0	0	0			0	0	0	0
	0	0	0	0	0	0	0	0	0	0	0	0				0	0	0	0			0	0	0	1			0	0	0	0			0	0	0	0			1	0	0	0			0	0	1	0
	0	0	0	0	0	0	0	0	0	0	0	0				0	0	0	0			0	0	0	0			0	0	0	0			0	0	0	0			0	0	0	0			0	0	0	1
	0	0	0	0	0	0	0	0	0	0	0	0				0	0	0	0			0	0	0	0			0	0	0	0			0	0	0	0			1	0	0	0			0	0	0	0
	0	0	0	0	0	0	0	0	0	0	0	0				0	0	0	1			0	0	0	0			0	0	0	0			1	0	0	0			0	0	0	0			0	0	0	0
	0	0	0	0	0	0	0	0	0	0	0	0				0	0	1	0			0	0	0	0			0	0	1	0			0	0	0	0			0	0	0	0			0	0	0	0
	0	0	0	0	0	0	0	0	0	0	0	0				0	0	0	0			0	0	0	0			0	0	1	1			0	0	0	0			0	0	0	0			0	1	0	0
	0	0	0	0	0	0	0	0	0	0	0	0				0	0	0	1			0	0	0	0			0	0	0	0			0	0	0	0			0	0	0	0			0	0	0	1
	0	0	0	0	0	0	0	0	0	0	0	0				0	0	0	1			0	0	0	0			0	0	0	1			0	0	0	0			0	0	0	0			0	0	0	0
	0	0	0	0	0	0	0	0	0	0	0	0				0	0	0	1			0	0	0	0			0	0	1	0			0	0	1	0			0	0	0	1			0	0	0	0
	0	0	0	0	0	0	0	0	0	0	0	0				0	0	0	0			0	0	0	0			0	0	0	0			0	0	0	1			1	0	0	0			0	0	0	1
	0	0	0	0	0	0	0	0	0	0	0	0				0	0	0	0			0	0	0	1			0	0	0	0			0	0	1	1			0	0	0	0			0	0	0	0
	0	0	0	0	0	0	0	0	0	0	0	0				0	0	0	0			0	0	0	0			0	0	0	1			0	0	0	0			0	0	0	0			0	0	0	0
	0	0	0	0	0	0	0	0	0	0	0	0				0	0	0	0			0	0	0	1			0	0	0	1			1	0	0	1			0	0	0	0			0	0	0	0
	0	0	0	0	0	0	0	0	0	0	0	0				0	0	0	0			0	0	0	0			0	0	1	1			0	0	0	0			0	0	0	1			0	0	0	0
	0	0	0	0	0	0	0	0	0	0	0	0				0	0	0	0			0	0	0	1			0	0	0	0			0	0	0	0			0	0	0	0			0	0	0	0
	0	0	0	0	0	0	0	0	0	0	0	0				0	0	0	0			0	0	0	0			0	0	0	0			0	0	0	0			0	0	0	0			0	0	0	0
	0	0	0	0	0	0	0	0	0	0	0	0				0	0	0	0			0	0	0	0			0	0	0	0			0	0	0	0			0	0	0	0			0	0	0	0
	0	0	0	0	0	0	0	0	0	0	0	0				0	0	0	0			0	0	0	0			1	0	0	0			0	0	1	0			0	0	0	0			0	0	1	0
	0	0	0	0	0	0	0	0	0	0	0	0				0	0	0	0			0	0	0	0			0	0	0	0			0	0	1	0			0	0	0	0			0	0	0	1
	0	0	0	0	0	0	0	0	0	0	0	0				0	0	0	0			0	0	0	0			0	0	0	0			0	0	1	0			0	0	0	0			0	0	0	0
	0	0	0	0	0	0	0	0	0	0	0	0				0	0	0	0			0	0	0	0			0	0	0	0			0	0	0	0			1	0	0	0			0	1	0	0
	0	0	0	0	0	0	0	0	0	0	0	0				0	0	0	0			0	0	0	0			1	0	0	0			0	0	0	0			0	0	0	0			0	1	0	0
	0	0	0	0	0	0	0	0	0	0	0	0				0	0	0	0			0	0	0	0			0	0	0	0			0	0	0	0			0	0	0	0			0	0	0	0
	0	0	0	0	0	0	0	0	0	0	0	0				0	0	0	0			0	0	0	0			0	0	0	0			1	0	1	1			0	0	0	0			0	0	0	0
	0	0	0	0	0	0	0	0	0	0	0	0				0	0	0	0			0	0	0	0			0	0	0	1			0	0	0	0			0	0	0	0			0	0	1	0
	0	0	0	0	0	0	0	0	0	0	0	0				0	0	0	0			0	0	0	0			0	0	0	1			0	0	0	0			0	0	0	0			0	1	1	0
	0	0	0	0	0	0	0	0	0	0	0	0				0	0	0	0			0	0	0	0			0	0	0	1			0	0	1	0			0	0	0	0			0	0	0	0
	0	0	0	0	0	0	0	0	0	0	0	0				0	0	0	0			0	0	0	0			0	0	0	0			0	0	0	0			0	0	0	0			0	0	0	0
	0	0	0	0	0	0	0	0	0	0	0	0				0	0	0	0			0	0	0	0			0	0	0	1			0	0	0	0			0	0	0	0			0	0	0	0
	0	0	0	0	0	0	0	0	0	0	0	0				0	0	0	0			0	0	0	0			0	0	0	0			0	0	1	0			0	0	0	0			0	0	0	0
	0	0	0	0	0	0	0	0	0	0	0	0				0	0	0	0			0	0	0	0			0	0	0	1			0	0	1	0			1	0	0	0			0	0	0	0
	0	0	0	0	0	0	0	0	0	0	0	0				0	0	0	0			0	0	0	0			0	0	0	1			0	0	1	0			0	0	0	0			0	0	1	0
	0	0	0	0	0	0	0	0	0	0	0	0				0	0	0	0			0	0	0	0			0	0	0	0			0	0	0	1			0	0	0	0			0	0	0	0
	0	0	0	0	0	0	0	0	0	0	0	0				0	0	0	0			0	0	0	0			0	0	0	1			0	0	0	0			0	0	0	0			0	0	1	0
	0	0	0	0	0	0	0	0	0	0	0	0				0	0	0	0			0	0	0	0			0	0	0	0			0	0	0	0			0	0	0	0			0	1	0	0
	0	0	0	0	0	0	0	1	1	0	0	0				0	0	0	0			0	0	0	0			0	0	0	1			0	0	0	1			0	0	0	0			0	0	1	1
	0	0	0	0	0	0	0	0	0	0	0	0				0	0	0	0			0	0	0	0			0	0	0	0			0	0	0	0			0	0	0	0			0	0	0	0
	0	0	0	0	0	0	0	0	0	0	0	0				0	0	0	0			0	0	0	0			0	0	0	0			0	0	0	0			0	0	0	0			0	0	0	0
	0	0	0	0	0	0	0	0	0	0	0	0				0	0	0	0			0	0	0	0			0	0	0	0			0	0	0	0			0	0	0	0			0	0	0	0
	0	0	0	0	0	0	0	0	0	0	0	0				0	0	0	0			0	0	0	0			0	0	0	0			1	0	0	1			0	0	0	0			0	0	0	0
	0	0	0	0	0	0	0	0	0	0	0	0				0	0	0	0			0	0	0	0			0	0	0	0			0	0	0	0			0	0	0	0			0	0	0	0
	0	0	0	0	0	0	0	0	0	0	0	0				0	0	0	0			0	0	0	0			0	0	0	0			0	0	0	1			0	0	0	0			0	1	0	0
	0	0	0	0	0	0	0	0	0	0	0	0				0	0	0	0			0	0	0	0			0	0	0	0			0	0	0	1			0	0	0	0			0	0	0	0
	0	0	0	0	0	0	0	0	0	0	0	0				0	0	0	0			0	0	0	0			0	0	0	0			0	0	0	0			0	0	0	0			0	0	0	0
	0	0	0	0	0	0	0	0	0	0	0	0				0	0	0	0			0	0	0	0			0	0	0	0			0	0	0	0			0	0	0	0			0	1	0	0
	0	0	0	0	0	0	0	1	1	0	0	0				0	0	0	1			0	0	0	0			0	0	0	0			1	0	0	0			0	0	0	0			0	0	0	0
	0	0	0	0	0	0	0	0	0	0	0	0				0	0	0	0			0	0	0	1			0	0	0	0			0	0	0	0			0	0	0	0			0	1	1	0
	0	0	0	0	0	0	0	0	0	0	0	0				0	0	0	0			0	0	0	0			0	0	0	0			0	0	0	0			0	0	0	0			0	0	0	0
	0	0	0	0	0	0	0	0	0	0	0	0				0	0	0	0			0	0	0	0			0	0	0	0			0	0	0	0			0	0	0	0			0	1	2	1
	0	0	0	0	0	0	0	0	0	0	0	0				0	0	0	0			0	0	0	0			0	0	1	0			0	0	0	0			0	0	0	0			0	1	1	0
	0	0	0	0	0	0	0	0	0	0	0	0				0	0	0	0			0	0	0	0			0	0	0	0			0	0	0	0			0	0	0	0			0	0	0	0
	0	0	0	0	0	0	0	0	0	0	0	0				0	0	0	1			0	0	0	1			0	0	0	0			0	0	0	0			0	0	0	0			0	0	0	0
	0	0	0	0	0	0	0	0	0	0	0	0				0	0	0	0			0	0	0	1			0	0	1	0			0	0	0	0			0	0	0	0			0	0	0	0
	0	0	0	0	0	0	0	0	0	0	0	0				0	0	0	0			0	0	0	0			0	0	0	0			0	0	0	0			0	0	0	1			0	0	0	0
	0	0	0	0	0	0	0	0	0	0	0	0				0	0	0	0			0	0	0	0			0	0	0	0			0	0	0	0			0	0	0	0			0	0	0	0
	0	0	0	0	0	0	0	0	0	0	0	0				0	1	0	0			0	0	0	0			0	0	0	0			0	0	0	0			0	0	0	0			1	0	0	0
	0	0	0	0	0	0	0	0	0	0	0	0				0	0	0	0			0	0	0	0			0	0	0	0			0	0	0	0			0	0	0	0			0	1	0	0
	0	0	0	0	0	0	0	0	0	0	0	0				0	1	0	0			0	0	0	0			0	0	0	1			0	0	0	0			0	0	0	0			0	0	1	0
	0	0	0	0	0	0	0	0	0	0	0	0				0	0	0	0			0	0	0	0			0	0	0	1			0	0	0	0			0	0	0	0			0	0	0	0
	0	0	0	0	0	0	0	0	0	0	0	0				0	0	0	0			0	0	0	0			0	0	0	1			0	0	0	0			0	0	0	0			0	0	1	0
	0	0	0	0	0	0	0	0	0	0	0	0				0	0	0	0			0	0	0	1			0	0	0	0			0	0	0	0			0	1	0	1			0	0	0	0
	0	0	0	0	0	0	0	0	0	0	1	1				0	0	0	0			0	0	0	1			0	0	0	1			0	0	0	0			0	0	0	0			0	0	0	0
	0	0	0	0	0	0	0	0	0	0	0	0				0	1	0	0			0	0	0	1			0	0	0	1			0	0	0	0			0	0	0	1			0	0	0	0
	0	0	0	0	0	0	0	0	0	0	0	0				0	0	0	0			0	0	0	0			0	0	0	0			0	0	0	0			0	0	0	0			0	1	0	0
	0	0	0	0	0	0	0	0	0	0	0	0				0	0	0	0			0	0	1	0			0	0	0	0			0	0	0	0			0	0	0	0			0	0	0	0
	0	0	0	0	0	0	0	1	1	0	0	0				0	1	0	1			0	0	0	0			0	0	0	1			0	0	0	0			0	0	0	0			0	0	0	0
	0	0	0	0	0	0	0	0	0	0	0	0				0	1	0	0			0	0	1	0			0	0	0	0			0	0	0	0			0	0	0	1			0	1	0	0
	0	0	0	0	0	0	0	0	0	0	0	0				0	1	0	0			0	0	0	0			0	0	0	0			0	0	0	0			0	0	0	0			0	0	0	0
	0	0	0	0	0	0	0	0	0	0	0	0				0	0	0	0			0	0	0	1			1	0	0	0			0	0	0	0			0	0	0	1			0	0	0	0
	0	0	0	0	0	0	0	0	0	0	0	0				0	1	0	1			0	0	0	0			0	0	0	0			0	0	0	0			0	0	0	0			0	0	0	0
	0	0	0	0	0	0	0	0	0	0	0	0				0	1	0	1			0	0	1	0			1	0	0	0			0	0	0	0			0	0	0	1			0	0	1	0
	0	0	0	0	0	0	0	0	0	0	0	0				0	1	0	1			0	0	0	1			1	0	0	0			0	0	0	0			0	0	0	0			0	0	0	0
	0	0	0	0	0	0	0	0	0	0	0	0				0	0	0	0			0	0	0	0			0	0	0	0			0	0	0	0			0	0	0	0			0	0	0	0
	0	0	0	0	0	0	0	0	0	0	0	0				0	1	0	0			0	1	0	1			0	0	0	0			0	0	0	0			0	0	0	1			0	0	0	0
	0	0	0	0	0	0	0	0	0	0	0	0				0	1	0	1			0	0	1	0			0	0	0	0			0	0	0	0			0	0	0	0			0	0	0	0
	0	0	0	0	0	0	0	0	0	0	0	0				0	0	0	1			0	0	1	0			0	0	0	0			0	0	0	0			0	0	0	1			0	1	1	0
	0	0	0	0	0	0	0	0	0	0	1	1				0	0	0	1			0	1	0	1			1	0	0	0			0	0	0	0			0	1	0	1			0	0	1	0
	0	0	0	0	0	0	0	0	0	0	0	0				0	0	0	1			0	0	0	0			0	0	0	0			0	0	0	0			0	0	0	0			0	1	0	0
	0	0	0	0	0	0	0	0	0	0	0	0				0	0	0	0			0	0	0	1			0	0	0	0			0	0	0	0			0	0	0	0			0	0	1	0
	0	0	0	0	0	0	0	0	0	0	0	0				0	0	0	0			0	0	0	0			0	0	0	0			0	0	0	0			0	0	0	0			0	0	0	0
	0	0	0	0	0	0	0	0	0	0	0	0				0	0	0	0			1	1	1	0			0	0	0	0			0	0	0	0			0	0	0	0			0	0	0	0
	0	0	0	0	0	0	0	0	0	0	0	0				0	0	0	0			1	0	0	0			1	0	0	0			0	0	0	0			0	0	0	0			0	0	0	0
	0	0	0	0	0	0	0	0	0	0	0	0				0	0	0	0			1	0	0	0			0	0	0	0			0	0	0	0			0	1	1	0			0	0	0	0
	0	0	0	0	0	0	0	0	0	0	0	0				0	0	0	0			1	0	1	0			0	0	0	0			0	0	0	0			0	0	1	0			0	0	0	1
	0	0	0	0	0	0	0	0	0	0	0	0				0	0	0	0			1	0	0	1			0	0	0	0			0	0	0	0			0	0	0	0			0	0	0	1
	0	0	0	0	0	0	0	0	0	0	0	0				0	0	0	0			0	0	1	1			1	0	0	0			0	0	0	0			0	0	0	0			1	1	0	0
	0	0	0	0	0	0	0	0	0	0	0	0				0	0	0	0			0	0	1	0			0	0	0	0			0	0	0	0			0	0	1	0			0	1	0	0
	0	0	0	0	0	0	0	0	0	0	0	0				0	0	0	0			0	0	0	0			0	0	0	0			0	0	0	0			0	0	0	0			0	0	0	0
	0	0	0	0	0	0	0	0	0	0	0	0				0	0	0	0			0	0	0	0			0	0	0	0			0	0	0	0			0	0	0	0			1	0	0	0
	0	0	0	0	0	0	0	0	0	0	0	0				0	0	0	0			0	0	0	0			0	0	0	0			0	0	0	1			0	1	0	0			0	0	0	0
	0	0	0	0	0	0	0	0	0	0	0	0				1	0	0	0			0	0	0	1			1	0	0	0			0	0	0	0			0	0	0	0			0	0	0	0
	0	0	0	0	0	0	0	0	0	0	0	0				0	0	0	0			0	0	0	0			0	0	0	0			0	0	0	0			0	0	0	0			0	0	0	0
	0	0	0	0	0	0	0	0	0	0	0	0				0	0	0	0			0	0	1	0			0	0	0	0			0	0	0	0			0	0	0	0			0	0	0	0
	0	0	0	0	0	0	0	0	0	0	0	0				0	0	0	0			0	0	0	1			0	0	0	0			0	0	0	0			0	1	0	0			0	0	0	0
	0	0	0	0	0	0	0	0	0	0	0	0				0	0	0	0			0	0	0	1			0	0	0	0			0	0	0	0			0	0	0	0			0	0	0	0
	0	0	0	0	0	0	0	1	1	0	0	0				0	0	0	0			0	0	0	0			0	0	0	0			0	0	0	0			0	0	0	0			0	0	0	0
	0	0	0	0	0	0	0	0	0	0	0	0				0	0	0	0			0	0	0	0			0	0	0	0			0	0	0	0			0	0	0	0			0	0	0	0
	0	0	0	0	0	0	0	0	0	0	0	0				0	0	0	1			0	0	1	0			0	0	0	0			0	0	0	0			0	0	0	0			0	0	1	0
	0	0	0	0	0	0	0	0	0	0	0	0				0	0	0	0			0	0	0	1			0	0	0	0			1	0	0	1			0	0	0	0			0	0	0	0
	0	0	0	0	0	0	0	0	0	0	0	0				0	0	0	0			0	0	0	0			0	0	0	0			0	0	0	0			0	0	0	0			0	0	0	0
	0	0	0	0	0	0	0	0	0	0	0	0				0	0	1	0			0	0	1	0			1	0	1	0			1	0	1	0			0	0	1	0			1	0	0	0
	0	0	0	0	0	0	0	0	0	0	0	0				0	0	0	0			0	0	1	1			1	0	0	0			1	0	1	0			0	0	0	0			0	0	0	0
	0	0	0	0	0	0	0	0	0	0	0	0				0	0	0	0			0	0	1	0			0	0	0	0			0	0	0	0			0	0	0	0			0	0	0	0
	0	0	0	0	0	0	0	0	0	0	0	0				0	0	1	0			0	0	1	1			0	0	0	0			0	0	0	0			0	0	0	0			0	0	1	0
	0	0	0	0	0	0	0	0	0	0	0	0				0	0	0	0			0	0	0	0			0	0	0	0			0	0	0	0			0	0	1	0			0	0	0	0
	0	0	0	0	0	0	0	0	0	0	0	0				0	0	0	0			0	0	0	1			0	0	0	0			0	0	1	0			0	0	0	0			0	0	0	1
	0	0	0	0	0	0	0	0	0	0	1	1				0	0	0	0			0	0	0	1			0	0	0	0			0	0	1	0			0	0	0	0			0	0	0	0
	0	0	0	0	0	0	0	0	0	0	0	0				0	0	0	0			0	0	0	1			0	0	0	0			0	0	0	0			0	0	0	0			0	0	0	1
	0	0	0	0	0	0	0	0	0	0	0	0				0	0	0	0			0	0	0	0			0	0	0	0			0	0	0	0			0	0	0	0			0	0	0	0
	0	0	0	0	0	0	0	0	0	0	0	0				0	0	0	0			0	0	1	0			1	0	0	0			0	0	1	0			0	0	0	0			0	0	0	0
	0	0	0	0	0	0	0	0	0	0	0	0				0	0	1	0			0	0	1	0			0	0	0	0			0	0	0	0			0	0	0	0			0	0	0	0
	0	0	0	1	0	0	0	0	0	0	0	0				0	0	0	0			0	0	0	1			0	0	0	0			0	0	1	0			0	0	0	0			0	0	0	0
	0	0	0	0	0	0	0	0	0	0	0	0				0	0	0	1			0	0	0	0			0	0	0	0			0	0	1	0			0	0	1	0			0	0	0	0
	0	0	0	0	0	0	0	0	0	0	0	0				0	0	0	1			0	0	1	0			0	0	0	0			0	0	0	0			0	0	0	0			0	0	0	0
	0	0	0	0	0	0	0	0	0	0	0	0				0	0	0	1			0	0	0	1			0	0	0	0			0	0	0	0			0	0	1	0			0	0	0	0
	0	0	0	0	0	0	0	0	0	0	0	0				0	0	0	1			0	0	0	0			0	0	0	0			0	0	1	1			0	0	0	0			0	0	0	0
	0	0	0	0	0	0	0	0	0	0	0	0				0	0	0	0			0	0	0	0			1	0	0	0			0	0	0	0			0	0	0	0			0	0	0	0
	0	0	0	0	0	0	0	0	0	0	0	0				0	0	0	1			0	0	0	0			0	0	0	0			0	0	1	0			0	0	0	0			0	0	0	0
	0	0	0	0	0	0	0	0	0	0	0	0				0	0	0	0			0	0	0	0			0	0	0	0			0	0	1	0			0	0	0	1			0	0	0	0
	0	0	0	0	0	0	0	0	0	0	1	1				1	0	0	0			0	0	0	0			0	0	0	0			0	0	0	0			0	0	0	1			0	0	0	0
	0	0	0	0	0	0	0	0	0	0	0	0				0	0	0	0			0	0	0	1			0	0	0	0			0	0	0	0			0	0	0	0			0	0	0	0
	0	0	0	0	0	0	0	0	0	0	0	0				0	0	0	0			0	0	0	1			0	0	0	0			0	0	1	1			0	0	0	0			0	0	0	0
	0	0	0	1	0	0	0	0	0	0	0	0				0	0	0	0			0	0	0	0			0	0	0	0			0	0	0	0			0	0	0	0			0	0	0	0
	0	0	0	0	0	0	0	0	0	0	0	0				0	0	0	0			0	0	0	0			0	0	0	0			0	0	0	0			0	0	0	0			0	0	0	0
	0	0	0	0	0	0	0	0	0	0	1	1				0	0	0	0			0	0	0	0			0	0	0	0			0	0	0	0			0	0	0	0			0	0	0	0
	0	0	0	0	0	0	0	0	0	0	0	0				0	0	0	0			0	0	0	0			0	0	0	0			0	0	1	0			0	0	0	0			0	0	0	0
	0	0	0	0	0	0	0	0	0	0	0	0				0	0	0	1			0	0	0	0			0	0	0	0			0	0	0	0			0	0	0	0			0	0	0	0
	0	0	0	0	0	0	0	0	0	0	0	0				0	0	0	1			0	0	0	0			0	0	0	0			0	0	1	0			0	0	0	0			0	0	0	0
	0	0	0	0	0	0	0	0	0	0	0	0				0	0	0	0			0	0	0	1			0	0	0	0			0	0	0	0			0	0	0	0			0	0	0	1
	0	0	0	0	0	0	0	0	0	0	0	0				0	0	0	0			0	0	1	1			0	0	0	0			0	0	1	1			0	0	0	0			0	0	0	0
	0	0	0	0	0	0	0	0	0	0	0	0				0	0	0	0			0	0	0	0			0	1	0	0			0	0	1	1			0	0	0	0			0	0	0	0
	0	0	0	0	0	0	0	0	0	0	0	0				0	0	0	1			0	0	0	1			0	0	0	0			0	0	0	1			0	0	0	0			0	0	0	1
	0	0	0	0	0	0	0	0	0	0	0	0				1	0	0	1			0	0	0	0			0	0	0	0			0	0	1	0			0	0	0	1			0	0	0	0
	0	0	0	0	0	0	0	0	0	0	0	0				0	0	0	1			0	0	0	0			0	0	0	0			0	0	1	0			0	0	0	0			0	0	0	0
	0	0	0	0	0	0	0	0	0	0	0	0				0	0	0	1			0	0	0	0			0	0	0	0			0	0	0	0			0	0	0	0			0	0	0	1
	0	0	0	0	0	0	0	0	0	0	0	0				0	0	0	0			0	0	0	0			0	0	0	0			0	0	0	0			0	0	0	0			0	0	0	1
	0	0	0	0	0	0	0	0	0	0	0	0				1	0	0	0			0	0	1	0			0	0	0	0			0	0	1	0			0	0	0	0			0	0	0	0
	0	0	0	0	0	0	0	0	0	0	0	0				1	0	0	0			0	0	1	0			0	0	0	0			0	0	0	0			0	0	0	0			0	0	0	0
	0	0	0	0	0	0	0	0	0	0	0	0				1	0	0	0			0	0	0	0			0	0	0	0			0	0	1	0			0	0	0	0			0	0	0	0
	0	0	0	0	0	0	0	0	0	0	0	0				0	0	0	0			0	0	1	1			0	0	0	0			0	0	0	0			0	0	0	0			0	0	0	0
	0	0	0	0	0	0	0	0	0	0	0	0				0	0	0	0			0	0	0	0			0	0	0	0			0	0	0	0			0	0	0	0			0	0	0	0
	0	0	0	0	0	0	0	0	0	0	0	0				0	0	0	1			0	0	0	0			0	0	0	0			0	0	0	0			0	0	0	0			0	0	0	0
	0	0	0	0	0	0	0	0	0	0	0	0				0	0	0	0			0	0	0	0			0	0	0	0			0	0	0	0			0	0	0	0			0	0	0	0
	0	0	0	0	0	0	0	0	0	0	0	0				0	0	0	0			0	0	1	0			0	0	0	0			0	0	0	0			0	0	0	0			0	0	0	0
	0	0	0	0	0	0	0	0	0	0	0	0				0	0	0	0			0	0	0	0			0	0	0	0			0	0	0	0			0	0	0	0			0	0	0	0
	0	0	0	0	0	0	0	0	0	0	0	0				0	0	0	0			0	0	0	0			0	0	1	0			0	0	0	0			0	0	0	0			0	0	0	0
	0	0	0	0	0	0	0	0	0	0	0	0				0	0	0	0			0	0	0	0			0	0	0	0			0	0	0	0			0	0	0	0			0	0	0	0
	0	0	0	0	0	0	0	0	0	0	0	0				0	0	0	0			0	0	0	0			0	0	0	0			0	0	0	0			0	0	0	0			0	0	0	0
	0	0	0	0	0	0	0	0	0	0	0	0				0	0	0	0			0	0	0	0			0	0	0	0			0	0	0	0			0	0	0	0			0	0	0	0
	0	0	0	0	0	0	0	0	0	0	0	0				0	1	0	0			0	0	0	0			0	0	0	0			0	0	0	0			0	0	0	0			0	0	0	0
	0	0	0	0	0	0	0	0	0	0	0	0				0	0	0	0			0	0	0	0			0	1	0	0			0	0	0	0			0	0	0	0			0	0	0	0
	0	0	0	0	0	0	0	0	0	0	0	0				0	0	0	0			0	0	0	0			0	0	0	0			0	0	0	0			0	0	0	0			0	0	0	1
	0	0	0	0	0	0	0	0	0	0	0	0				0	0	0	0			0	0	0	1			0	0	0	0			0	0	0	0			0	0	0	0			0	0	0	0
	0	0	0	0	0	0	0	0	0	0	0	0				0	0	0	0			0	0	0	0			0	1	0	0			0	0	0	0			0	0	0	0			0	0	0	1
	0	0	0	0	0	0	0	0	0	0	0	0				0	0	0	0			0	0	0	0			0	0	0	0			0	0	1	0			0	0	0	0			0	0	0	0
	0	0	0	0	0	0	0	0	0	0	0	0				0	0	0	1			0	0	0	0			0	0	0	0			0	0	0	0			0	0	0	0			0	0	0	0
	0	0	0	0	0	0	0	0	0	0	0	0				0	0	0	1			0	0	0	0			0	0	0	0			0	0	1	0			0	0	0	0			0	0	0	0
	0	0	0	0	0	0	0	0	0	0	0	0				0	0	0	0			0	0	0	0			0	0	0	0			0	0	0	0			0	0	0	0			1	0	0	0
	0	0	0	0	0	0	0	0	0	0	0	0				0	0	0	0			0	0	0	0			0	0	0	0			0	0	1	0			0	0	0	0			0	0	0	1
	0	0	0	0	0	0	0	0	0	0	0	0				1	0	0	0			0	0	0	0			0	0	0	0			0	0	0	0			0	0	0	0			0	0	0	0
	0	0	0	0	0	0	0	0	0	0	0	0				0	0	0	0			0	0	0	0			0	0	0	0			0	0	0	0			0	0	0	0			0	0	0	0
	0	0	0	0	0	0	0	0	0	0	0	0				1	0	0	0			0	0	0	0			0	0	0	0			0	0	1	0			0	0	0	0			0	0	0	0
	0	0	0	0	0	0	0	0	0	0	0	0				1	0	0	0			0	0	0	0			0	0	0	0			0	0	0	0			0	0	0	0			0	0	0	0
	0	0	0	0	0	0	0	0	0	0	0	0				0	0	0	0			0	0	0	0			0	1	0	0			0	0	1	0			0	0	0	0			0	0	0	0
	0	0	0	0	0	0	0	0	0	0	0	0				1	0	0	0			0	0	0	0			0	0	0	0			0	0	0	0			0	0	0	0			0	0	0	0
	0	0	0	0	0	0	0	0	0	0	0	0				1	0	0	0			0	0	0	0			0	0	0	0			0	0	1	0			0	0	0	0			0	0	0	0
	0	0	0	0	0	0	0	0	0	0	0	0				1	0	0	0			0	0	0	0			0	0	0	0			0	0	1	0			0	0	0	0			0	0	0	0
	0	0	0	0	0	0	0	0	0	0	0	0				0	0	0	0			0	0	0	0			0	0	0	0			0	0	1	0			0	0	0	0			0	0	0	0
	0	0	0	0	0	0	0	0	0	0	0	0				0	0	0	0			0	0	0	0			0	0	0	0			0	0	0	0			0	0	0	0			0	0	0	0
	0	0	0	0	0	0	0	0	0	0	0	0				0	0	0	0			0	0	0	0			0	0	0	0			0	0	0	0			0	0	0	0			0	0	0	0
	0	0	0	0	0	0	0	0	0	0	0	0				0	0	0	1			0	0	0	0			0	0	0	0			0	0	0	0			0	0	0	0			0	0	0	1
	0	0	0	0	0	0	0	0	0	0	0	0				0	0	0	0			0	0	0	0			0	0	0	0			0	0	0	0			0	0	0	0			0	0	0	0
	0	0	0	0	0	0	0	0	0	0	0	0				0	0	0	1			0	0	0	0			0	0	0	0			0	0	0	0			0	0	0	0			0	0	0	0
	0	0	0	0	0	0	0	0	0	0	0	0				0	0	0	0			0	0	0	0			0	0	0	0			0	0	0	0			0	0	0	0			0	0	0	0
	0	0	0	0	0	0	0	0	0	0	0	0				0	0	0	0			0	0	0	1			0	0	0	0			0	0	0	0			0	1	0	0			0	0	0	0
	0	0	0	0	0	0	0	0	0	0	0	0				0	1	0	1			0	0	0	1			1	0	1	0			0	0	0	0			0	0	0	0			0	0	0	0
	0	0	0	0	0	0	0	0	0	0	0	0				0	0	0	0			0	0	0	0			0	0	1	0			0	0	0	0			0	0	0	0			0	0	0	0
	0	0	0	0	0	0	0	0	0	0	0	0				0	0	0	1			0	0	0	0			0	0	0	0			0	0	0	0			0	0	0	0			1	0	0	0
	0	0	0	0	0	0	0	0	0	0	0	0				0	0	0	0			0	0	0	0			0	0	0	0			0	0	1	0			0	0	0	0			0	0	0	0
	0	0	0	0	0	0	0	0	0	0	0	0				1	0	0	0			0	0	0	0			0	0	0	0			0	1	0	0			0	0	0	0			0	0	0	1
	0	0	0	0	0	0	0	0	0	0	0	0				0	0	0	1			0	0	0	0			0	0	0	0			0	1	0	0			0	0	0	0			0	0	0	1
	0	0	0	0	0	0	0	0	0	0	0	0				1	1	0	1			0	0	0	0			0	0	0	0			0	1	0	0			1	0	0	0			0	0	0	0
	0	0	0	0	0	0	0	0	0	0	0	0				0	0	0	1			0	0	0	1			0	0	0	0			0	1	0	0			0	0	0	0			0	0	0	0
	0	0	0	0	0	0	0	0	0	0	0	0				0	1	0	1			0	0	0	0			0	0	0	0			0	1	0	0			0	0	0	0			0	0	0	0
	0	0	0	0	0	0	0	0	0	0	0	0				0	1	0	1			0	0	0	0			0	0	0	0			0	1	0	0			0	0	0	0			1	0	0	0
	0	0	0	0	0	0	0	0	0	0	0	0				0	0	0	1			0	0	0	0			1	1	0	0			0	1	0	0			0	0	0	0			1	0	0	0
	0	0	0	0	0	0	0	0	0	0	0	0				0	0	0	1			0	0	0	0			0	0	0	0			0	1	0	0			1	0	0	0			1	0	0	0
	0	0	0	0	0	0	0	0	0	0	0	0				0	0	0	0			0	0	0	0			0	0	0	0			0	0	0	0			0	0	0	0			0	0	0	0
	0	0	0	0	0	0	0	0	0	0	0	0				0	0	0	0			0	0	0	0			0	0	0	0			0	0	0	0			0	0	0	0			0	0	0	0
	0	0	0	0	0	0	0	0	0	0	0	0				0	0	0	0			0	0	0	1			0	0	0	0			0	0	0	0			0	0	0	0			0	0	0	0
	0	0	0	0	0	0	0	0	0	0	0	0				0	0	0	0			0	0	0	0			0	0	0	0			0	0	0	0			0	0	0	0			0	0	0	0
	0	0	0	0	0	0	0	0	0	0	0	0				0	0	1	0			0	0	0	0			0	0	0	0			0	0	0	0			0	0	0	0			0	0	0	0
	0	0	0	0	0	0	0	0	0	0	0	0				0	1	0	0			0	0	0	0			0	1	0	0			0	0	0	0			0	0	0	0			1	0	0	0
	0	0	0	0	0	0	0	0	0	0	0	0				0	1	0	0			0	0	0	0			0	0	0	0			0	0	0	0			0	0	0	0			1	0	0	1
	0	0	0	0	0	0	0	0	0	0	0	0				0	0	0	0			0	0	0	0			0	0	0	0			0	0	0	0			0	0	0	0			1	0	0	0
	0	0	0	0	0	0	0	0	0	0	0	0				0	1	0	0			0	0	0	0			0	0	0	0			0	0	0	0			0	0	0	0			0	0	0	0
	0	0	0	0	0	0	0	0	0	0	0	0				0	0	0	0			0	0	0	0			0	0	0	0			0	0	0	0			0	0	0	0			0	0	0	0
	0	0	0	0	0	0	0	0	0	0	0	0				0	0	0	0			0	0	0	0			0	0	0	0			0	0	0	0			0	0	0	0			0	0	0	0
	0	0	0	0	0	0	0	0	0	0	0	0				0	0	0	0			0	0	0	0			0	0	0	0			0	0	0	0			0	0	0	0			0	0	0	0
	0	0	0	0	0	0	0	0	0	0	0	0				0	1	0	0			0	0	0	0			0	0	0	0			0	0	0	0			0	0	0	0			0	0	0	0
	0	0	0	0	0	0	0	0	0	0	0	0				0	1	0	0			0	0	0	0			0	0	0	0			0	0	0	0			0	0	0	0			0	0	0	0
	0	0	0	0	0	0	0	0	0	0	0	0				0	0	0	0			0	0	0	0			0	0	0	0			0	0	0	0			0	0	0	0			0	0	0	0
	0	0	0	0	0	0	0	0	0	0	0	0				0	1	0	0			0	0	0	0			0	0	0	0			0	0	0	0			0	0	0	0			0	0	0	0
	0	0	0	0	0	0	0	0	0	0	0	0				0	1	0	0			0	0	0	0			0	0	0	0			0	0	0	0			0	0	0	0			0	0	0	0
	0	0	0	0	0	0	0	0	0	0	0	0				0	0	0	0			0	0	0	0			0	0	0	0			0	0	0	0			0	0	0	0			0	0	0	0
	0	0	0	0	0	0	0	0	0	0	0	0				0	0	0	0			0	0	0	0			0	0	0	0			0	0	0	0			0	0	0	0			0	0	0	0
	0	0	0	0	0	0	0	0	0	0	0	0				0	0	0	0			0	0	1	0			0	0	0	0			0	0	0	0			0	0	0	0			0	0	0	0
	0	0	0	0	0	0	0	0	0	0	0	0				0	0	0	0			0	0	0	0			0	0	0	0			1	0	0	0			0	0	0	0			0	0	0	0
	0	0	0	0	0	0	0	0	0	0	0	0				0	1	0	0			0	0	0	0			0	0	0	0			0	0	0	0			0	0	0	0			0	0	0	0
	0	0	0	0	0	0	0	0	0	0	0	0				0	0	0	0			0	0	0	0			0	0	0	0			0	0	0	0			0	0	0	0			0	0	0	0
	0	0	0	0	0	0	0	0	0	0	0	0				0	0	0	0			0	0	0	0			0	0	0	0			0	0	0	0			0	0	0	0			0	0	0	0
	0	0	0	0	0	0	0	0	0	0	0	0				0	0	0	0			0	0	0	1			0	0	0	0			1	0	0	0			0	0	0	0			1	0	0	0
	0	0	0	0	0	0	0	0	0	0	0	0				0	0	0	0			0	0	0	0			0	0	0	0			1	0	0	0			0	0	0	0			0	0	0	0
	0	0	0	0	0	0	0	0	0	0	0	0				0	0	0	0			0	0	1	0			0	0	0	0			1	0	0	0			0	0	0	0			1	0	0	0
	0	0	0	0	0	0	0	0	0	0	0	0				0	0	0	0			0	0	0	0			0	0	0	0			0	0	0	0			0	0	0	0			0	0	0	0
	0	0	0	0	0	0	0	0	0	0	0	0				0	1	0	0			0	0	0	0			0	0	0	0			1	0	0	0			0	0	0	0			0	0	0	0
	0	0	0	0	0	0	0	0	0	0	0	0				0	0	0	1			0	0	1	0			0	0	0	0			0	0	0	0			0	0	0	0			1	0	0	0
	0	0	0	0	0	0	0	0	0	0	0	0				0	0	0	1			0	0	1	0			0	0	0	0			0	0	0	0			0	0	0	0			0	0	0	0
	0	0	0	0	0	0	0	0	0	0	0	0				0	0	0	0			0	0	0	0			0	0	0	0			1	0	0	0			0	0	0	0			0	0	0	0
	0	0	0	0	0	0	0	0	0	0	0	0				0	0	0	0			0	0	0	0			0	0	0	0			1	0	0	0			0	0	0	0			0	0	0	0
	0	0	0	0	0	0	0	0	0	0	0	0				0	1	0	0			0	0	1	0			0	0	0	0			1	0	0	0			0	0	0	0			0	0	0	0
	0	0	0	0	0	0	0	0	0	0	0	0				0	0	0	0			0	0	0	0			0	0	0	0			0	0	0	0			0	0	0	0			0	0	0	0
	0	0	0	0	0	0	0	0	0	0	0	0				0	0	0	0			0	0	0	1			0	0	0	0			0	0	0	0			0	0	0	0			0	0	0	0
	0	0	0	0	0	0	0	0	0	0	0	0				0	0	0	0			0	0	0	1			0	0	0	1			0	0	0	0			0	0	0	1			1	0	0	0
	0	0	0	0	0	0	0	0	0	0	0	0				0	0	0	0			0	0	0	0			0	0	0	0			0	0	0	0			0	0	0	0			0	0	0	0
	0	0	0	0	0	0	0	0	0	0	0	0				0	0	0	0			0	0	0	0			0	0	0	0			0	0	0	0			0	0	0	0			0	0	0	0
	0	0	0	0	0	0	0	0	0	0	0	0				0	0	0	0			0	0	0	0			0	0	0	0			0	0	0	0			0	0	0	0			0	0	0	0
	0	0	0	0	0	0	0	0	0	0	0	0				0	0	0	0			0	0	0	0			0	0	0	0			0	0	0	0			0	0	1	0			1	0	0	0
	0	0	0	0	0	0	0	0	0	0	0	0				0	1	0	0			0	0	0	0			0	0	0	0			0	0	0	0			0	0	1	0			0	1	0	0
	0	0	0	0	0	0	0	0	0	0	0	0				0	1	0	0			0	0	0	0			0	0	0	0			0	0	0	0			0	0	0	0			0	0	0	0
	0	0	0	0	0	0	0	0	0	0	0	0				0	0	0	0			0	0	0	0			0	0	0	0			0	0	0	1			0	0	0	0			0	0	0	0
	0	0	0	0	0	0	0	0	0	0	0	0				0	0	0	0			0	0	0	0			0	0	0	0			0	0	0	0			0	0	0	0			0	1	0	0
	0	0	0	0	0	0	0	0	0	0	0	0				0	1	0	0			0	0	0	0			0	0	0	0			0	0	0	0			0	0	0	0			0	0	0	0
	0	0	0	0	0	0	0	0	0	0	0	0				0	0	0	0			0	0	0	0			0	0	0	0			0	0	0	1			0	0	0	0			1	0	0	0
	0	0	0	0	0	0	0	0	0	0	0	0				0	1	0	0			0	0	0	0			0	0	0	0			0	0	0	0			0	0	0	0			0	0	0	0
	0	0	0	0	0	0	0	0	0	0	0	0				0	0	0	0			0	0	0	0			0	0	0	1			0	0	0	0			0	0	0	0			0	1	0	0
	0	0	0	0	0	0	0	0	0	0	0	0				1	0	0	0			0	0	0	0			0	0	0	0			0	0	0	1			0	0	0	0			0	0	0	0
	0	0	0	0	0	0	0	0	0	0	0	0				1	1	0	0			0	0	0	0			0	0	0	0			0	0	0	0			0	0	0	0			0	1	0	0
	0	0	0	0	0	0	0	0	0	0	0	0				0	0	0	0			0	0	0	0			0	0	0	0			0	0	0	0			0	0	0	0			0	0	0	0
	0	0	0	0	0	0	0	0	0	0	0	0				0	0	0	0			0	0	0	0			0	0	0	0			0	0	0	0			0	0	0	0			0	0	0	0
	0	0	0	0	0	0	0	0	0	0	0	0				0	0	0	0			0	0	0	0			0	0	0	0			0	0	0	0			0	0	0	0			1	0	0	0
	0	0	0	0	0	0	0	0	0	0	0	0				0	0	0	0			0	0	0	0			0	0	1	0			1	0	0	0			0	0	0	0			0	0	0	0
	0	0	0	0	0	0	0	0	0	0	0	0				0	0	0	0			0	0	0	0			0	0	0	0			1	0	0	0			0	0	0	0			0	1	0	0
	0	0	0	0	0	0	0	0	0	0	0	0				1	0	0	0			0	0	0	0			0	0	0	0			1	0	0	0			0	0	0	0			0	0	1	0
	0	0	0	0	0	0	0	0	0	0	0	0				0	0	0	0			0	0	0	0			0	0	0	0			1	0	0	0			0	0	0	0			0	0	0	0
	0	0	0	0	0	0	0	0	0	0	0	0				0	0	0	0			0	0	0	1			0	0	1	0			1	0	0	1			0	0	0	0			0	0	0	0
	0	0	0	0	0	0	0	0	0	0	0	0				0	0	0	0			0	0	0	0			0	0	1	0			0	0	0	0			0	0	0	0			0	0	0	0
	0	0	0	0	0	0	0	0	0	0	0	0				1	0	0	0			0	0	0	0			0	1	1	0			0	0	0	0			0	0	0	0			0	0	1	0
	0	0	0	0	0	0	0	0	0	0	0	0				0	0	0	0			0	0	0	0			0	0	0	0			0	0	0	0			0	0	0	0			0	0	0	0
	0	0	0	0	0	0	0	0	0	0	0	0				1	0	0	0			0	0	0	1			0	0	0	0			0	0	0	0			0	0	0	0			0	0	0	0
	0	0	0	0	0	0	0	0	0	0	0	0				0	0	0	0			0	0	0	0			0	0	0	0			0	0	0	0			0	0	0	0			0	0	0	0
	0	0	0	0	0	0	0	0	0	0	0	0				1	0	0	0			0	0	0	0			0	0	0	1			0	0	0	0			0	0	0	0			1	0	0	0
	0	0	0	0	0	0	0	0	0	0	0	0				0	0	0	0			0	0	0	0			0	1	1	0			0	0	0	0			0	0	0	0			0	0	0	0
	0	0	0	0	0	0	0	0	0	1	0	0				1	0	0	0			0	0	0	0			0	0	0	0			0	0	0	0			0	0	0	0			0	0	0	0
	0	0	0	0	0	0	0	0	0	0	0	0				0	1	0	0			0	0	0	1			0	0	1	0			0	0	0	0			0	0	1	0			0	0	0	0
	0	0	0	0	0	0	0	0	0	0	0	0				0	0	1	0			0	0	0	0			0	0	1	0			0	0	0	0			0	0	0	0			0	0	0	0
	0	0	0	0	0	0	0	0	0	0	0	0				1	1	1	1			0	0	0	0			0	0	0	0			0	0	0	0			0	0	0	0			0	0	0	0
	0	0	0	0	0	0	0	0	0	0	0	0				0	0	1	1			0	0	0	0			0	0	1	1			0	0	0	0			0	0	0	0			0	0	0	0
	0	0	0	0	0	0	0	0	0	0	0	0				0	0	0	0			0	0	0	0			0	0	0	0			0	0	0	0			0	0	0	1			0	1	0	0
	0	0	0	0	0	0	0	0	0	0	0	0				0	0	0	0			0	0	0	1			0	0	0	0			0	0	0	0			0	0	0	0			0	0	0	0
	0	0	0	0	0	0	0	0	0	0	0	0				0	0	0	0			0	0	0	0			0	0	0	0			0	0	0	0			0	0	0	0			0	0	0	1
	0	0	0	0	0	0	0	0	0	0	0	0				0	0	1	0			0	0	0	0			0	0	0	0			0	0	0	0			0	0	0	0			0	0	0	0
	0	0	0	0	0	0	0	0	0	0	0	0				0	0	1	1			0	0	0	0			0	0	1	0			0	0	0	1			0	0	0	1			0	0	0	0
	0	0	0	0	0	0	0	0	0	0	0	0				0	0	1	1			0	0	0	0			0	0	1	1			0	0	0	0			0	0	0	0			1	0	0	0
	0	0	0	0	0	0	0	0	0	0	0	0				0	0	1	0			0	0	0	0			0	0	1	1			0	0	0	0			0	0	0	0			0	0	0	0
	0	0	0	0	0	0	0	0	0	0	0	0				0	0	0	1			0	0	0	0			0	0	0	0			0	0	0	0			0	1	0	0			0	0	0	0
	0	0	0	0	0	0	0	0	0	0	0	0				0	0	1	0			0	0	0	1			0	0	0	1			0	0	0	0			0	0	0	0			0	0	0	0
	0	0	0	0	0	0	0	0	0	0	0	0				0	0	0	0			0	0	0	0			0	0	1	0			0	0	0	0			0	0	0	0			0	0	0	0
	0	0	0	0	0	0	0	0	0	0	0	0				0	0	1	0			0	0	0	0			0	0	0	0			0	0	0	0			0	0	0	0			0	0	0	0
	0	0	0	0	0	0	0	0	0	0	0	0				0	0	0	0			0	0	1	0			0	0	0	0			0	0	0	0			0	0	0	1			0	0	0	1
	0	0	0	0	0	0	0	0	0	0	0	0				0	0	1	0			0	0	0	0			0	0	0	1			0	0	0	0			0	0	0	1			0	0	0	0
	0	0	0	0	0	0	0	0	0	0	0	0				0	0	1	0			0	0	0	0			0	0	0	0			0	0	0	0			0	0	0	0			0	0	0	1
	0	0	0	0	0	0	0	0	0	0	0	0				0	0	1	0			0	0	0	0			0	0	0	0			0	0	0	0			0	0	0	0			0	0	0	1
	0	0	0	0	0	0	0	0	0	0	0	0				0	0	1	0			0	0	0	0			0	0	0	1			0	0	0	0			0	0	0	0			0	0	0	1
	0	0	0	0	0	0	0	0	0	0	0	0				0	0	1	0			0	0	0	0			0	0	0	1			0	0	0	0			0	0	0	1			0	0	0	0
	0	0	0	0	0	0	0	0	0	0	0	0				0	0	0	0			0	0	0	0			0	0	0	0			0	0	0	0			0	0	0	0			0	0	1	0
	0	0	0	0	0	0	0	0	0	0	0	0				0	0	0	0			0	0	1	0			0	0	1	0			0	0	0	0			0	0	0	0			0	0	1	0
	0	0	0	0	0	0	0	0	0	0	0	0				0	0	0	0			0	0	0	0			0	0	0	0			0	0	0	0			0	0	0	0			1	0	0	1
	0	0	0	0	0	0	0	0	0	0	0	0				0	0	0	0			0	0	1	1			0	0	0	0			0	0	0	0			0	0	0	1			0	0	0	0
	0	0	0	0	0	0	0	0	0	0	0	0				0	0	0	0			0	0	0	0			0	0	1	0			0	0	0	0			0	0	0	1			0	0	0	1
	0	0	0	0	0	0	0	0	0	1	0	0				0	0	0	0			0	0	0	0			0	0	0	0			0	0	0	0			0	0	0	1			0	0	0	0
	0	0	0	0	0	0	0	0	0	0	0	0				0	0	0	0			0	0	0	0			0	0	0	0			0	0	0	0			0	0	0	0			0	0	0	0
	0	0	0	0	0	0	0	0	0	0	0	0				0	0	0	0			0	0	0	0			0	0	1	0			0	0	0	0			0	0	0	0			0	0	0	0
	0	0	0	0	0	0	0	0	0	0	0	0				0	0	0	0			0	0	0	0			0	0	0	0			0	0	0	0			0	0	0	0			0	0	0	1
	0	0	0	0	0	0	0	0	0	0	0	0				0	0	0	0			0	0	0	0			0	0	0	0			0	0	0	0			0	0	0	0			0	0	0	0
	0	0	0	0	0	0	0	0	0	0	0	0				1	0	0	0			0	0	0	0			0	0	0	0			0	0	0	0			0	0	0	0			0	0	0	0
	0	0	0	0	0	0	0	0	0	0	0	0				1	0	0	0			0	0	1	0			0	0	0	0			0	0	0	0			0	0	0	0			0	0	0	0
	0	0	0	1	0	0	0	0	0	0	0	0				0	0	0	0			0	0	0	0			0	0	0	0			0	0	0	0			0	0	1	0			0	0	0	0
	0	0	0	0	0	0	0	0	0	0	0	0				1	0	0	0			0	0	0	0			0	0	0	0			0	0	0	0			0	0	0	1			0	0	1	0
	0	0	0	0	0	0	0	0	0	0	0	0				1	0	0	0			0	0	0	0			0	0	0	0			0	0	0	0			0	0	0	1			0	0	1	0
	0	0	0	0	0	0	0	0	0	0	0	0				0	0	0	0			0	0	0	0			0	0	0	0			0	0	0	0			0	0	0	0			0	0	1	0
	0	0	0	0	0	0	0	0	0	0	0	0				0	0	0	0			0	0	0	0			0	0	1	0			0	0	0	0			0	0	0	0			0	0	1	0
	0	0	0	0	0	0	0	0	0	0	0	0				0	0	0	0			0	0	0	0			0	0	0	0			0	0	0	0			0	0	0	0			0	0	1	1
	0	0	0	0	0	0	0	0	0	0	0	0				0	0	0	0			0	0	0	0			0	0	0	0			0	0	0	0			0	1	0	0			0	0	0	1
	0	0	0	0	0	0	0	0	0	0	0	0				0	0	0	0			0	0	0	0			0	0	0	0			0	0	0	0			0	0	0	0			0	0	0	0
	0	0	0	0	0	0	0	0	0	0	0	0				0	0	0	0			0	0	0	1			0	0	0	0			0	0	0	0			0	0	0	0			0	0	0	0
	0	0	0	0	0	0	0	0	0	0	0	0				0	0	0	0			0	0	0	0			0	0	1	0			0	0	0	0			0	0	0	0			0	0	1	0
	0	0	0	0	0	0	0	0	0	0	0	0				0	0	0	0			0	0	0	1			0	0	0	0			0	0	0	0			0	0	0	0			1	0	0	0
	0	0	0	1	0	0	0	0	0	0	0	0				0	0	0	0			0	0	0	0			0	0	0	0			0	0	0	1			0	0	0	0			0	0	0	1
	0	0	0	0	0	0	0	0	0	0	0	0				0	0	0	0			0	0	0	0			0	0	0	0			0	0	0	0			0	0	0	1			0	0	0	0
	0	0	0	0	0	0	0	0	0	0	0	0				0	0	0	0			0	0	0	0			0	0	1	0			0	0	0	0			0	0	0	1			0	0	0	0
	0	0	0	0	0	0	0	0	0	0	0	0				0	0	0	0			0	0	0	0			0	0	0	1			1	0	0	1			0	0	0	0			0	0	0	0
	0	0	0	0	0	0	0	0	0	1	0	0				0	0	0	0			0	0	0	0			0	0	1	0			0	0	0	0			0	0	0	0			0	0	1	1
	0	0	0	0	0	0	0	0	0	0	0	0				0	0	0	0			0	0	0	0			0	0	0	0			0	0	0	0			0	0	0	0			0	0	1	0
	0	0	0	0	0	0	0	0	0	0	0	0				0	0	0	0			0	0	0	1			0	0	0	0			0	0	0	0			0	0	0	0			0	0	0	0
	0	0	0	0	0	0	0	0	0	0	0	0				0	0	0	0			0	0	0	0			0	0	0	0			0	0	0	0			0	0	0	0			0	0	0	0
	0	0	0	0	0	0	0	0	0	0	0	0				0	0	0	0			0	0	0	0			0	0	1	0			0	0	0	0			0	0	0	0			0	0	0	0
	0	0	0	0	0	0	0	0	0	0	0	0				0	0	0	0			0	0	0	1			0	0	0	0			0	0	0	0			0	0	0	0			0	0	0	1
	0	0	0	0	0	0	0	0	0	0	0	0				0	0	0	0			0	0	0	1			0	0	0	0			0	1	0	0			0	0	0	0			0	0	1	0
	0	0	0	0	0	0	0	0	0	0	0	0				0	0	0	0			0	0	0	0			0	0	1	0			0	0	0	0			0	0	0	1			0	0	1	0
	0	0	0	0	0	0	0	0	0	0	0	0				0	0	0	0			0	0	0	0			0	0	0	0			0	1	0	0			0	0	0	0			0	0	0	0
	0	0	0	0	0	0	0	0	0	0	0	0				0	0	0	0			0	0	0	0			0	0	0	0			0	0	0	0			0	0	0	1			0	0	0	1
	0	0	0	0	0	0	0	0	0	0	0	0				0	0	0	0			0	0	0	0			0	0	0	0			0	0	0	0			0	0	1	0			0	0	0	0
	0	0	0	0	0	0	0	0	0	0	0	0				0	0	1	0			0	0	0	0			0	0	0	0			0	0	0	0			0	0	1	0			0	0	0	0
	0	0	0	0	0	0	0	0	0	0	0	0				0	0	0	0			0	0	0	0			0	0	1	0			0	0	0	0			0	0	0	0			0	0	0	0
	0	0	0	0	0	0	0	0	0	0	0	0				0	0	0	0			0	0	0	0			0	0	0	0			0	0	0	0			0	0	0	0			0	0	0	0
	0	0	0	0	0	0	0	0	0	0	0	0				0	0	0	0			0	0	0	0			0	0	0	0			0	0	0	1			0	0	1	1			0	0	0	0
	0	0	0	0	0	0	0	0	0	0	0	0				0	0	1	0			0	0	0	0			0	0	1	0			0	0	0	1			0	0	1	0			0	0	0	0
	0	0	0	0	0	0	0	0	0	0	0	0				0	0	0	0			0	0	0	1			0	0	0	0			0	1	0	0			0	0	0	0			0	0	0	0
	0	0	0	0	0	0	0	0	0	0	0	0				0	0	0	0			0	0	1	0			0	0	0	0			0	0	0	0			0	0	1	0			0	0	0	0
	0	0	0	0	0	0	0	0	0	0	0	0				0	0	1	0			0	0	0	1			0	0	0	0			0	1	0	0			0	0	0	0			0	0	0	0
	0	0	0	0	0	0	0	0	0	0	0	0				0	0	0	0			0	0	0	0			0	0	0	0			0	0	0	0			0	0	1	0			0	0	1	1
	0	0	0	0	0	0	0	0	0	0	0	0				0	0	0	0			0	0	0	0			0	0	1	0			0	0	0	0			0	0	1	0			0	0	0	0
	0	0	0	0	0	0	0	0	0	0	0	0				0	1	0	0			0	0	0	0			0	0	0	0			0	0	0	0			0	0	0	0			0	0	1	0
	0	0	0	0	0	0	0	0	0	0	0	0				0	0	0	0			0	0	0	0			0	0	0	0			0	1	0	0			0	0	0	0			0	0	0	0
	0	0	0	0	0	0	0	0	0	0	0	0				0	0	1	0			0	0	0	0			0	0	0	0			0	0	0	0			0	0	1	0			0	0	0	1
	0	0	0	0	0	0	0	0	0	0	0	0				0	0	0	0			0	1	0	0			0	0	0	1			0	0	0	0			0	0	1	0			0	0	1	0
	0	0	0	0	0	0	0	0	0	0	0	0				0	0	0	0			0	0	0	0			1	0	1	0			0	0	0	0			0	0	0	0			0	0	0	0
	0	0	0	0	0	0	0	0	0	0	0	0				0	0	0	0			0	0	0	1			0	0	0	0			0	0	0	0			0	0	0	1			0	0	0	0
	0	0	0	0	0	0	0	0	0	0	0	0				0	0	0	0			0	0	0	0			0	0	0	0			0	0	0	0			0	0	0	0			0	0	1	1
	0	0	0	0	0	0	0	0	0	0	0	0				0	0	0	0			0	0	1	0			0	0	0	0			0	0	0	0			0	0	1	0			0	0	0	0
	0	0	0	0	0	0	0	0	0	0	0	0				0	0	0	0			0	0	1	0			0	0	0	0			0	0	0	0			0	0	1	0			0	0	1	0
	0	0	0	0	0	0	0	0	0	0	0	0				0	0	1	0			0	0	0	0			0	0	0	0			0	0	0	0			0	0	0	0			0	0	0	0
	0	0	0	0	0	0	0	0	0	0	0	0				0	0	0	0			0	0	1	0			0	0	0	0			0	0	0	0			0	0	1	0			0	0	1	0
	0	0	0	0	0	0	0	0	0	0	0	0				0	0	0	0			0	0	0	1			0	0	1	0			0	0	0	0			0	0	0	0			0	0	0	0
	0	0	0	0	0	0	0	0	0	0	0	0				0	0	0	0			0	0	0	0			0	0	0	0			0	0	0	0			0	0	0	0			0	0	0	0
	0	0	0	0	0	0	0	0	0	0	0	0				0	1	0	0			0	1	0	0			0	0	0	0			0	0	0	0			0	0	0	0			0	0	0	0
	0	0	1	0	0	0	0	0	0	0	0	0				0	0	0	0			0	0	0	0			0	0	0	0			0	0	0	0			0	0	0	0			0	0	1	0
	0	0	1	0	0	0	0	0	0	0	0	0				0	0	0	0			0	0	1	0			0	0	0	0			0	1	0	0			0	0	0	0			0	0	1	0
	0	0	0	0	0	0	0	0	0	0	0	0				0	0	0	0			0	0	0	1			0	0	0	0			0	0	0	0			0	0	0	0			0	0	1	0
	0	0	0	0	0	0	0	0	0	0	0	0				0	0	0	0			0	0	1	0			0	0	0	0			0	1	0	0			0	0	0	0			0	0	0	0
	0	0	0	0	0	0	0	0	0	0	0	0				0	0	0	0			0	0	0	0			1	0	0	0			0	0	0	0			0	0	0	0			0	0	1	0
	0	0	0	0	0	0	0	0	0	1	0	0				0	1	0	0			0	0	0	1			0	0	0	0			0	0	0	0			0	0	0	0			0	0	0	0
	0	0	0	0	0	0	0	0	0	0	0	0				0	1	0	0			0	0	0	1			0	0	0	0			0	0	0	0			0	0	0	0			0	0	0	0
	0	0	0	0	0	0	0	0	0	0	0	0				0	0	0	0			0	0	0	1			0	0	0	0			0	1	0	0			0	0	0	0			0	0	1	0
	0	0	0	0	0	0	0	0	0	0	0	0				0	0	1	0			0	0	0	0			0	0	0	0			0	0	0	0			0	0	0	0			0	0	0	0
	0	0	1	0	0	0	0	0	0	0	0	0				0	1	1	0			0	0	0	0			0	0	0	0			0	0	0	0			0	0	0	0			0	0	0	1
	0	0	0	0	0	0	0	0	0	0	0	0				0	0	1	0			0	0	0	1			0	0	0	0			0	0	0	1			0	0	0	0			0	0	1	0
	0	0	0	0	0	0	0	0	0	0	0	0				0	0	1	0			0	0	0	0			0	0	0	0			0	0	0	0			0	0	0	0			0	0	1	0
	0	0	0	0	0	0	0	0	0	0	0	0				0	0	0	0			0	0	0	0			0	0	0	1			0	1	0	0			0	0	0	0			0	0	0	0
	0	0	1	0	0	0	0	0	0	0	0	0				0	1	0	0			0	0	0	1			0	0	0	0			0	0	0	0			1	0	0	0			0	0	1	0
	0	0	0	0	0	0	0	0	0	0	0	0				0	0	0	0			0	0	0	0			0	0	0	0			0	0	0	1			0	0	0	0			0	0	0	0
	0	0	0	0	0	0	0	0	0	0	0	0				0	0	0	0			0	0	0	0			0	0	0	0			0	0	0	0			0	0	0	0			0	0	0	0
	0	0	0	0	0	0	0	0	0	0	0	0				0	0	0	0			0	0	0	0			0	0	0	0			0	0	0	0			0	0	0	0			0	0	0	0
	0	0	0	0	0	0	0	0	0	0	0	0				0	0	0	0			0	0	0	0			0	1	0	0			0	1	0	0			0	1	0	0			0	0	1	0
	0	0	0	0	0	0	0	0	0	0	0	0				0	0	0	0			1	0	0	1			0	0	0	0			0	0	0	1			0	0	0	0			0	0	0	0
	0	0	0	0	0	0	0	0	0	0	0	0				0	0	0	0			1	0	0	0			0	0	0	0			0	0	0	0			0	0	1	0			0	0	0	0
	0	0	0	0	0	0	0	0	0	0	0	0				0	0	0	0			0	0	0	0			0	0	0	0			0	0	0	0			1	0	0	0			0	0	0	0
	0	0	0	0	0	0	0	0	0	0	0	0				0	0	0	0			0	0	0	0			0	0	0	0			1	0	0	0			0	0	0	0			0	0	0	0
	0	0	0	0	0	0	0	0	0	0	0	0				0	0	0	0			1	0	0	1			0	0	0	0			0	0	0	1			0	0	0	0			0	0	0	0
	0	0	0	0	0	0	0	0	0	0	0	0				0	0	0	0			1	0	0	0			0	0	0	1			0	0	0	0			0	0	0	0			0	0	0	0
	0	0	0	0	0	0	0	0	0	0	0	0				0	0	0	0			1	0	0	0			0	0	0	0			0	0	0	0			0	0	0	0			0	0	0	0
	0	0	0	0	0	0	0	0	0	0	0	0				0	0	0	0			0	0	0	1			0	0	0	0			1	0	0	1			0	0	0	0			0	0	1	0
	0	0	0	0	0	0	0	0	0	0	0	0				0	0	0	0			0	0	0	0			0	0	0	0			1	0	0	1			0	0	0	0			0	0	0	0
	0	0	0	0	0	0	0	0	0	0	0	0				0	0	0	0			0	0	0	1			0	0	0	1			0	0	0	0			0	0	0	0			0	0	1	0
	0	0	1	0	0	0	0	0	0	0	0	0				0	0	0	0			0	0	0	0			1	0	0	0			0	0	0	0			0	0	0	0			0	0	0	0
	0	0	0	0	0	0	0	0	0	0	0	0				0	0	0	0			0	0	0	0			0	0	0	0			0	0	0	0			0	0	0	0			0	0	0	0
	0	0	0	0	0	0	0	0	0	0	0	0				0	0	0	0			0	0	0	0			0	0	0	0			1	0	0	0			0	1	0	0			0	0	0	0
	0	0	0	0	0	0	0	0	0	0	0	0				0	0	0	0			0	0	0	1			0	0	0	0			0	0	0	0			0	0	0	0			0	0	0	0
	0	0	0	0	0	0	0	0	0	0	0	0				0	0	0	0			0	0	0	0			0	0	0	0			0	0	0	0			0	0	0	0			0	0	0	0
	0	0	0	0	0	0	0	0	0	0	0	0				0	0	0	0			0	0	0	1			0	0	0	0			0	0	0	0			0	1	0	0			0	0	1	0
	0	0	0	0	0	0	0	0	0	0	0	0				0	0	0	0			1	0	0	0			0	0	0	0			0	0	0	0			0	0	0	0			0	0	0	1
	0	0	0	0	0	0	0	0	0	0	0	0				0	0	0	0			0	0	0	0			0	0	0	0			0	0	0	0			0	0	0	0			0	0	0	1
	0	0	0	0	0	0	0	0	0	0	0	0				0	0	0	0			0	0	0	1			0	1	0	0			0	0	0	0			0	0	0	0			0	0	0	0
	0	0	0	0	0	0	0	0	0	0	0	0				0	0	0	0			1	0	0	0			0	0	0	1			0	0	0	0			0	0	0	0			0	0	0	0
	0	0	0	0	0	0	0	0	0	0	0	0				0	0	0	0			0	0	0	0			0	0	0	0			0	0	0	0			0	1	0	0			0	0	1	0
	0	0	0	0	0	0	0	0	0	0	0	0				0	0	0	0			0	0	0	0			0	0	0	0			0	0	0	0			1	0	0	0			0	0	0	0
	0	0	1	0	0	0	0	0	0	0	0	0				0	0	0	0			0	0	0	0			0	0	0	0			0	0	0	0			0	0	0	0			0	0	0	0
	0	0	0	0	0	0	0	0	0	0	0	0				0	0	0	0			0	0	0	0			0	0	0	0			0	0	0	0			0	0	0	0			0	0	0	0
	0	0	0	0	0	0	0	0	0	0	0	0				0	0	1	0			0	0	0	0			0	0	0	0			0	0	0	0			0	0	0	0			0	0	0	0
	0	0	0	0	0	0	0	0	0	0	0	0				0	0	0	0			0	0	0	0			0	0	0	0			0	0	0	0			0	1	0	0			0	0	0	0
	0	0	0	0	0	0	0	0	0	0	0	0				0	0	0	1			0	0	0	0			0	0	0	0			0	0	0	0			0	0	0	0			0	0	1	0
	0	0	0	0	0	0	0	0	0	0	0	0				0	0	0	1			0	0	0	0			0	0	0	0			0	0	0	0			1	0	0	0			0	0	0	0
	0	0	0	0	0	0	0	0	0	0	0	0				0	0	0	1			0	0	0	0			0	0	0	1			0	0	0	0			1	1	0	0			0	0	0	0
	0	0	0	0	0	0	0	0	0	0	0	0				0	0	0	0			0	0	0	0			0	0	0	0			0	0	0	0			0	0	0	0			0	0	1	0
	0	0	0	0	0	0	0	0	0	0	0	0				0	0	0	1			0	0	0	0			0	0	0	0			0	0	0	0			0	0	0	0			0	1	0	0
	0	0	0	0	0	0	0	0	0	0	0	0				0	0	0	1			0	0	0	0			0	0	0	0			0	0	0	0			0	0	0	0			0	1	0	0
	0	0	0	0	0	0	0	0	0	0	0	0				0	0	0	1			0	0	0	0			0	0	0	0			0	0	0	0			0	0	0	0			0	0	0	1
	0	0	0	0	0	0	0	0	0	0	0	0				0	0	0	1			0	0	0	0			0	0	0	0			0	0	0	0			0	1	0	0			0	0	0	0
	0	0	0	0	0	0	0	0	0	0	0	0				0	0	0	1			0	0	0	1			0	0	0	0			0	0	1	0			0	0	0	0			0	0	0	0
	0	0	0	0	0	0	0	0	0	0	0	0				0	0	0	1			1	0	0	0			0	0	0	0			0	0	0	0			0	0	0	0			0	0	0	0
	0	0	0	0	0	0	0	0	0	0	0	0				0	0	0	1			1	0	0	0			0	0	0	0			0	0	0	0			0	0	0	0			0	0	0	0
	0	0	0	0	0	0	0	0	0	0	0	0				0	0	0	1			0	0	0	0			0	0	0	0			0	0	0	0			0	0	0	0			0	0	0	1
	0	0	0	0	0	0	0	0	0	0	0	0				0	0	0	1			1	0	0	0			0	0	0	0			0	0	0	0			0	0	0	0			0	0	0	0
	0	0	0	0	0	0	0	0	0	0	0	0				0	0	0	0			0	0	0	0			0	0	0	0			0	0	0	0			0	0	0	0			0	0	0	0
	0	0	0	0	0	0	0	0	0	0	0	0				0	0	0	0			0	0	0	0			0	0	0	1			0	0	0	0			0	0	0	0			0	0	0	0
	0	0	0	0	0	0	0	0	0	0	0	0				0	0	0	0			0	0	0	0			0	0	0	0			0	0	1	0			1	0	0	0			0	0	0	0
	0	0	0	0	0	0	0	0	0	0	0	0				0	0	0	0			0	0	0	0			0	0	0	0			0	0	0	0			0	0	0	0			0	1	0	0
	0	0	0	0	0	0	0	0	0	0	0	0				0	0	0	0			0	0	0	0			0	0	0	0			0	0	0	0			0	0	0	0			0	1	0	0
	0	0	0	0	0	0	0	0	0	0	0	0				0	0	0	1			0	0	0	0			0	0	0	0			0	0	0	0			0	1	0	0			0	0	0	0
	0	0	0	0	0	0	0	0	0	0	0	0				0	0	0	0			0	0	0	0			0	0	0	0			0	0	0	0			0	0	0	0			0	0	1	0
	0	0	0	0	0	0	0	0	0	0	0	0				0	0	0	0			0	0	0	0			0	0	0	0			0	0	0	0			0	0	0	0			0	1	0	0
	0	0	0	0	0	0	0	0	0	0	0	0				0	0	0	0			0	0	0	0			0	0	0	0			0	0	0	0			0	0	0	0			0	0	1	0
	0	0	0	0	0	0	0	0	0	0	0	0				0	0	0	0			0	0	0	0			0	0	0	1			0	0	0	0			0	0	0	0			0	0	0	0
	0	0	0	0	0	0	0	0	0	0	0	0				0	0	0	0			0	0	0	0			0	0	0	1			0	0	0	0			0	0	0	0			0	0	0	0
	0	0	0	0	0	0	0	0	0	0	0	0				0	0	0	0			0	0	0	0			0	0	0	0			0	0	0	0			1	0	0	0			0	0	0	0
	0	0	0	0	0	0	0	0	0	0	0	0				0	0	0	0			0	0	0	0			0	0	0	0			0	0	0	0			0	0	0	0			0	0	0	0
	0	0	0	0	0	0	0	0	0	0	0	0				0	0	0	0			0	0	0	0			0	0	0	0			0	0	0	0			0	0	0	0			0	0	1	0
	0	0	0	0	0	0	0	0	0	1	0	0				0	0	0	0			0	0	0	0			0	0	0	0			0	0	0	0			1	0	0	0			0	0	0	0
	0	0	0	0	0	0	0	0	0	1	0	0				0	0	0	0			0	0	0	0			0	0	0	0			0	0	0	0			0	0	0	0			0	0	0	0
	0	0	0	0	0	0	0	0	0	0	0	0				0	0	0	0			0	0	0	0			0	0	0	0			0	0	0	0			0	1	0	0			0	0	1	0
	0	0	0	0	0	0	0	0	0	0	0	0				0	0	0	0			0	0	0	0			0	0	0	0			0	0	0	0			0	0	0	0			0	0	1	0
	0	0	0	0	0	0	0	0	0	0	0	0				0	0	0	0			0	0	0	0			0	0	0	0			0	0	0	0			0	0	0	0			0	0	0	0
	0	0	0	0	0	0	0	0	0	0	0	0				0	0	0	0			0	0	0	1			0	0	0	0			0	0	0	0			0	0	0	0			0	0	0	0
	0	0	0	0	0	0	0	0	0	0	0	0				0	0	0	0			0	0	0	0			0	0	0	0			0	0	0	0			0	1	0	0			0	0	0	0
	0	0	0	0	0	0	0	0	0	0	0	0				0	0	0	0			0	0	0	0			0	0	0	0			0	0	0	0			0	0	0	0			0	1	0	0
	0	0	0	0	0	0	0	0	0	0	0	0				0	0	0	0			0	0	0	0			0	0	0	1			0	0	0	0			0	0	0	0			0	0	0	0
	0	0	0	0	0	0	0	0	0	0	0	0				0	0	0	0			0	0	0	0			0	0	0	1			0	0	0	0			0	0	0	0			0	0	0	0
	0	0	0	0	0	0	0	0	0	0	0	0				0	0	0	0			0	0	0	0			0	0	0	0			0	0	0	0			0	0	0	0			0	0	0	1
	0	0	0	0	0	0	0	0	0	1	0	0				0	0	0	0			0	0	1	0			0	0	0	1			0	0	0	0			0	0	0	0			0	0	0	0
	0	0	0	0	0	0	0	0	0	0	0	0				0	0	0	0			0	0	0	0			1	0	0	1			0	0	1	0			0	0	0	0			0	0	0	0
	0	0	0	0	0	0	0	0	0	0	0	0				0	0	0	0			0	0	0	0			0	0	0	1			0	0	0	0			0	0	0	0			0	0	0	0
	0	0	0	0	0	0	0	0	0	0	0	0				0	0	0	0			0	0	0	0			0	0	1	0			0	0	1	1			0	0	0	0			0	0	1	0
	0	0	0	0	0	0	0	0	0	0	0	0				0	1	0	0			0	0	0	0			1	0	0	1			0	0	0	0			0	1	0	0			0	0	1	0
	0	0	0	0	0	0	0	0	0	0	0	0				0	1	0	0			0	0	0	1			0	0	0	0			0	0	0	0			1	0	0	0			0	0	0	0
	0	0	0	0	0	0	0	0	0	0	0	0				0	1	0	0			0	0	0	1			1	0	0	0			0	0	1	0			0	0	0	0			0	0	0	0
	0	0	0	0	0	0	0	0	0	0	0	0				0	0	0	0			0	0	0	0			0	0	0	0			0	0	1	0			0	0	0	0			0	0	0	0
	0	0	0	0	0	0	0	0	0	0	0	0				0	1	0	0			0	0	0	0			0	0	0	0			0	0	0	1			0	0	0	0			0	1	1	0
	0	0	0	0	0	0	0	0	0	0	0	0				0	1	0	0			0	0	0	0			0	0	0	0			0	0	0	0			0	0	0	0			0	0	0	0
	0	0	0	0	0	0	0	0	0	0	0	0				0	1	0	0			0	0	0	0			0	0	0	2			0	0	0	0			0	0	0	0			0	0	0	0
	0	0	0	0	0	0	0	0	0	0	0	0				0	1	0	0			0	0	0	0			0	0	0	0			0	0	0	0			0	0	0	0			0	0	0	0
	0	0	0	0	0	0	0	0	0	0	0	0				0	1	0	0			0	0	0	0			0	0	0	0			0	0	0	0			0	0	0	0			0	0	0	0
	0	0	0	0	0	0	0	0	0	0	0	0				0	1	0	0			0	0	0	0			0	0	0	0			0	0	0	1			0	0	0	0			0	0	0	0
	0	0	0	0	0	0	0	0	0	0	0	0				0	1	0	0			0	0	0	0			0	0	0	1			0	0	0	0			0	0	0	0			0	0	0	0
	0	0	0	0	0	0	0	0	0	0	0	0				0	1	0	0			0	0	0	1			0	0	0	0			0	0	0	0			0	0	0	0			0	0	0	0
	0	0	0	0	0	0	0	0	0	0	0	0				0	0	0	1			0	0	0	0			0	0	0	0			0	0	0	0			0	0	0	0			0	0	0	0
	0	0	0	0	0	0	0	0	0	0	0	0				0	1	0	1			0	0	0	1			1	0	0	0			0	0	0	0			0	0	0	0			0	0	0	0
	0	0	0	0	0	0	0	0	0	0	0	0				0	1	0	0			0	0	0	0			0	0	0	0			1	0	0	0			0	0	0	0			0	0	1	0
	0	0	0	0	0	0	0	0	0	0	0	0				0	1	0	0			0	0	0	0			0	0	0	1			1	0	0	0			0	0	0	0			0	0	0	0
	0	0	0	0	0	0	0	0	0	0	0	0				0	0	0	0			0	0	0	0			0	0	0	1			1	0	0	0			0	0	0	0			0	0	0	0
	0	0	0	0	0	0	0	0	0	0	0	0				0	1	0	0			0	0	0	0			0	0	0	0			1	0	0	0			1	0	0	0			0	0	0	0
	0	0	0	0	0	0	0	0	0	0	0	0				0	1	0	0			0	0	0	0			0	0	1	1			1	0	0	1			0	0	0	0			0	0	1	0
	0	0	0	0	0	0	0	0	0	0	0	0				0	1	0	0			0	0	0	1			1	0	0	1			0	0	0	0			0	0	0	0			0	0	0	0
	0	0	0	0	0	0	0	0	0	0	0	0				0	1	0	0			0	0	0	1			1	0	1	0			1	0	1	0			0	0	0	0			0	0	0	0
	0	0	0	0	0	0	0	0	0	0	0	0				0	0	0	0			0	0	0	0			0	0	0	0			1	0	1	1			0	0	0	0			0	0	0	0
	0	0	0	0	0	0	0	0	0	0	0	0				0	0	0	0			0	0	0	0			0	0	0	0			1	0	1	1			0	0	0	0			0	0	1	0
	0	0	0	0	0	0	0	0	0	0	0	0				0	1	0	0			0	0	0	0			0	0	0	0			0	0	0	1			0	0	0	0			0	0	0	0
	0	0	0	0	0	0	0	0	0	0	0	0				0	1	0	0			0	0	0	1			1	0	0	1			1	0	0	0			0	0	0	0			0	0	0	0
	0	0	0	0	0	0	0	0	0	0	0	0				0	0	0	0			0	0	0	0			1	0	1	0			1	0	1	1			0	0	0	0			0	0	0	0
	0	0	0	0	0	0	0	0	0	0	0	0				0	1	0	0			0	0	0	0			0	0	0	0			1	0	1	1			0	0	0	0			0	0	0	0
	0	0	0	0	0	0	0	0	0	0	0	0				0	0	0	0			0	0	0	0			0	0	0	0			1	0	1	1			0	0	0	0			0	0	0	0
	0	0	0	0	0	0	0	0	0	0	0	0				0	0	0	0			0	0	0	0			0	0	0	1			1	0	0	1			0	0	0	0			0	0	0	0
	0	0	0	0	0	0	0	0	0	0	0	0				0	0	0	0			0	0	0	1			0	0	0	0			1	0	1	0			0	0	0	0			0	0	0	0
	0	0	0	0	0	0	0	0	0	1	0	0				0	0	0	0			0	0	0	0			0	0	0	0			0	0	1	0			0	0	0	0			0	0	0	0
	0	0	0	0	0	0	0	0	0	1	0	0				0	0	0	0			0	0	0	1			0	0	0	1			0	0	1	0			0	0	0	0			0	0	0	0
	0	0	0	0	0	0	0	0	0	1	0	0				0	0	0	0			0	0	0	0			0	0	0	0			0	0	1	0			1	0	0	0			0	0	0	0
	0	0	0	0	0	0	0	0	0	0	0	0				0	0	1	0			0	0	0	1			0	0	0	0			0	0	1	1			0	0	0	0			0	0	0	0
	0	0	0	0	0	0	0	0	0	0	0	0				0	0	0	0			0	0	0	0			1	0	0	0			0	0	1	1			0	0	0	0			0	0	0	0
	0	0	0	0	0	0	0	0	0	0	0	0				0	0	0	0			0	0	0	1			0	0	0	1			0	1	1	0			1	0	0	0			0	0	0	0
	0	0	0	0	0	0	0	0	0	0	0	0				0	0	1	0			0	1	0	1			0	0	1	1			0	0	1	0			0	0	0	0			0	0	0	0
	0	0	0	0	0	0	0	0	0	0	0	0				0	0	0	0			0	0	0	1			0	0	0	0			0	1	1	1			0	0	0	0			0	0	0	0
	0	0	0	0	0	0	0	0	0	0	0	0				0	0	0	0			0	0	0	0			0	0	0	0			0	0	1	0			0	0	0	0			0	0	0	0
	0	0	0	0	0	0	0	0	0	0	0	0				0	0	0	0			0	1	0	0			0	0	1	0			0	1	1	0			0	0	0	0			0	0	0	0
	0	0	0	0	0	0	0	0	0	0	0	0				0	0	1	0			0	0	0	1			0	0	0	1			0	0	1	0			0	0	0	0			0	0	0	1
	0	0	0	0	0	0	0	0	0	0	0	0				0	0	0	0			0	0	0	0			1	0	0	0			0	0	0	0			0	0	0	0			0	0	0	0
	0	0	0	0	0	0	0	0	0	0	0	0				0	0	0	0			0	0	0	0			1	0	0	0			0	0	1	0			0	0	0	0			0	0	0	0
	0	0	0	0	0	0	0	0	0	0	0	0				0	0	0	1			0	0	0	1			0	0	0	0			0	0	1	1			0	0	0	0			0	0	0	0
	0	0	0	0	0	0	0	0	0	0	0	0				0	0	0	0			0	0	0	1			0	0	0	1			0	0	1	0			0	0	0	0			0	0	0	0
	0	0	0	0	0	0	0	0	0	0	0	0				0	0	0	0			0	0	0	0			0	0	0	1			0	0	1	1			0	0	0	0			0	0	0	1
	0	0	0	0	0	0	0	0	0	0	0	0				0	0	0	0			0	0	0	0			1	0	0	0			0	1	1	0			0	0	0	0			0	0	1	0
	0	0	0	0	0	0	0	0	0	0	0	0				0	0	0	0			0	0	0	0			0	0	0	0			0	0	0	0			0	0	0	0			0	0	1	1
	0	0	0	0	0	0	0	0	0	0	0	0				1	0	0	0			0	0	0	1			0	0	0	0			0	0	1	1			1	0	0	0			0	0	0	0
	0	0	0	0	0	0	0	0	0	0	0	0				1	0	0	0			0	0	0	0			0	0	0	0			0	0	1	0			0	0	0	0			0	0	0	0
	0	0	0	0	0	0	0	0	0	0	0	0				1	0	0	0			0	0	0	0			0	0	0	0			0	1	1	0			0	0	0	0			0	0	0	0
	0	0	0	0	0	0	0	0	0	0	0	0				0	1	0	0			0	0	0	1			0	0	0	0			0	1	1	0			0	0	0	0			0	0	0	0
	0	0	0	0	0	0	0	0	0	0	0	0				0	0	0	0			0	0	0	0			0	0	0	1			0	1	1	0			0	0	0	0			0	0	0	0
	0	0	0	0	0	0	0	0	0	0	0	0				0	0	0	0			0	0	0	1			0	0	0	1			0	0	1	1			0	0	0	0			0	0	1	0
	0	0	0	0	0	0	0	0	0	0	0	0				0	0	0	0			0	0	0	0			0	0	0	1			0	0	1	1			0	0	0	0			0	0	0	0
	0	0	0	0	0	0	0	0	0	1	0	0				0	0	0	0			0	0	0	0			0	0	0	0			0	0	1	1			0	0	0	0			0	0	0	0
	0	0	0	0	0	0	0	0	0	0	0	0				0	0	0	0			0	0	0	0			0	0	0	1			0	0	0	0			0	0	0	0			0	0	1	0
	0	0	0	0	0	0	0	0	0	0	0	0				1	0	0	0			0	0	0	0			1	1	0	0			0	0	1	1			0	0	0	0			0	0	0	0
	0	0	0	0	0	0	0	0	0	0	0	0				0	0	0	0			0	0	0	0			1	0	0	0			0	0	0	1			0	0	0	0			1	0	0	0
	0	0	0	0	0	0	0	0	0	0	0	0				0	0	0	0			1	0	0	0			0	0	0	0			1	0	0	0			0	0	0	1			0	0	0	0
	0	0	0	0	0	0	0	0	0	0	0	0				0	0	0	0			0	0	0	0			0	0	1	0			0	1	0	0			1	0	0	0			0	0	0	0
	0	0	0	0	0	0	0	0	0	0	0	0				0	0	0	0			0	0	0	0			0	0	0	0			0	0	0	0			0	0	0	0			0	0	0	1
	0	0	0	0	0	0	0	0	0	0	0	0				0	0	1	1			0	0	0	1			0	0	0	0			0	0	0	0			0	0	0	1			0	0	0	1
	0	0	0	0	0	0	0	0	0	0	0	0				0	0	0	0			0	0	0	0			0	0	0	0			0	0	0	0			0	0	0	0			0	0	0	0
	0	0	0	0	0	0	0	0	0	0	0	0				1	0	0	0			0	1	0	1			0	0	0	0			0	0	0	0			0	0	0	1			0	0	0	0
	0	0	0	0	0	0	0	0	0	0	0	0				0	0	0	1			0	0	0	0			0	0	1	0			0	0	1	1			0	0	0	0			0	0	0	0
	0	0	0	0	0	0	0	0	0	0	0	0				0	0	0	0			0	0	0	0			1	0	0	0			1	0	0	1			0	0	0	0			0	0	0	0
	0	0	0	0	0	0	0	0	0	0	0	0				0	0	1	1			0	0	0	0			0	1	0	1			1	0	0	0			0	0	0	0			0	0	0	0
	0	0	0	0	0	0	0	0	0	0	0	0				0	0	1	0			1	0	0	0			0	0	0	0			1	0	0	0			0	0	0	0			0	0	0	1
	0	0	0	0	0	0	0	0	0	0	0	0				0	0	0	0			0	0	0	0			0	0	0	0			0	0	0	0			0	0	0	0			0	0	0	0
	0	0	0	0	0	0	0	0	0	0	0	0				0	0	0	0			0	0	0	1			0	1	0	0			0	0	0	0			1	0	0	0			0	0	0	0
	0	0	0	0	0	0	0	0	0	0	0	0				0	0	1	0			0	0	0	0			0	0	1	0			1	0	0	0			0	0	0	0			0	0	0	0
	0	0	0	0	0	0	0	0	0	0	0	0				0	0	0	0			0	0	0	0			1	0	2	1			1	0	0	0			1	0	0	0			0	0	0	0
	0	0	0	0	0	0	0	0	0	0	0	0				0	0	0	0			1	0	0	0			0	0	0	0			1	0	0	1			0	0	1	0			0	0	0	1
	0	0	0	0	0	0	0	0	0	0	0	0				0	0	0	0			0	0	0	0			0	0	0	0			1	0	0	1			0	0	0	0			0	0	0	1
	0	0	0	0	0	0	0	0	0	0	0	0				0	0	0	0			0	0	0	0			0	0	0	0			0	0	0	0			0	0	0	0			0	0	0	0
	0	0	0	0	0	0	0	0	0	0	0	0				0	0	0	0			0	0	0	0			1	0	0	0			1	0	0	1			0	0	0	0			0	0	0	0
	0	0	0	0	0	0	0	0	0	0	0	0				0	0	0	0			0	0	0	0			0	0	0	1			1	0	1	0			0	0	0	0			0	0	0	0
	0	0	0	0	0	0	0	0	0	0	0	0				0	0	0	0			0	0	0	0			0	0	0	0			0	0	0	1			0	0	0	0			0	0	1	0
	0	0	0	0	0	0	0	0	0	0	0	0				0	0	0	1			0	0	0	0			0	0	0	0			1	0	0	0			1	0	0	0			0	0	0	0
	0	0	0	0	0	0	0	0	0	0	0	0				0	0	0	0			0	0	1	0			0	0	0	0			0	0	0	1			0	0	0	0			0	0	0	1
	0	0	0	0	0	0	0	0	0	0	0	0				0	0	0	0			0	0	0	0			0	0	1	0			0	0	0	0			0	0	0	0			0	0	0	0
	0	0	0	0	0	0	0	0	0	0	0	0				0	0	0	0			0	0	0	0			0	0	0	0			1	0	0	1			0	0	0	0			0	0	0	1
	0	0	0	0	0	0	0	0	0	0	0	0				0	0	0	0			0	0	0	0			0	0	0	0			0	0	0	1			0	0	0	0			0	0	0	0
	0	0	0	0	0	0	0	0	0	0	0	0				0	0	0	0			0	0	0	0			0	0	0	0			1	0	0	1			0	0	0	0			0	0	0	0
	0	0	0	0	0	0	0	0	0	1	0	0				0	0	0	0			0	0	0	0			0	0	0	0			0	0	0	0			0	0	0	0			0	0	0	0
	0	0	0	0	0	0	0	0	0	0	0	0				0	0	0	0			0	0	0	0			0	0	2	1			0	0	1	1			0	0	0	0			0	0	1	0
	0	0	0	0	0	0	0	0	0	0	0	0				0	0	0	0			0	0	0	0			0	0	0	0			0	0	0	1			0	0	1	0			0	0	0	0
	0	0	0	0	0	0	0	0	0	0	0	0				0	0	0	0			0	0	0	0			0	0	0	0			0	0	0	1			1	0	0	0			0	0	0	1
	0	0	0	0	0	0	0	0	0	0	0	0				0	0	0	0			0	0	0	0			1	0	0	0			0	0	0	0			0	0	0	0			0	0	0	1
	0	0	0	0	0	0	0	0	0	0	0	0				0	0	0	0			0	0	0	0			0	0	0	0			0	0	0	0			1	0	0	0			0	0	0	0
	0	0	0	0	0	0	0	0	0	0	0	0				0	0	0	0			0	0	0	0			0	0	1	1			0	0	0	0			0	0	0	0			0	0	0	1
	0	0	0	0	0	0	0	0	0	0	0	0				0	0	0	0			0	0	0	0			0	1	0	0			0	0	1	1			1	0	0	0			0	0	0	0
	0	0	0	0	0	0	0	0	0	0	0	0				0	0	0	0			0	0	0	0			0	0	0	0			0	0	0	1			0	0	0	0			0	0	0	0
	0	0	0	0	0	0	0	0	0	0	0	0				0	0	0	0			0	0	0	0			0	0	1	0			0	0	0	1			0	0	0	0			0	0	0	0
	0	0	0	0	0	0	0	0	0	0	0	0				0	0	0	0			0	0	0	0			1	0	1	0			0	0	0	0			0	0	0	0			0	0	0	0
	0	0	0	0	0	0	0	0	0	0	0	0				0	0	0	0			0	0	0	0			0	0	1	0			0	0	0	1			0	0	0	0			0	0	0	1
	0	0	0	0	0	0	0	0	0	0	0	0				0	0	0	0			0	0	0	0			0	0	0	0			0	0	1	0			0	0	0	0			1	0	1	0
	0	0	0	0	0	0	0	0	0	0	0	0				0	0	0	0			0	0	0	1			0	0	0	0			1	0	0	1			0	0	0	0			0	0	0	1
	0	0	0	0	0	0	0	0	0	0	0	0				0	0	0	0			0	1	0	0			0	1	1	0			1	0	0	0			1	0	0	0			0	0	0	0
	0	0	0	0	0	0	0	0	0	0	0	0				0	0	0	0			0	0	0	0			0	0	0	1			1	0	0	1			0	0	0	0			0	0	0	0
	0	0	0	0	0	0	0	0	0	0	0	0				0	0	0	0			0	1	0	0			1	0	1	1			1	0	0	0			0	0	0	0			0	0	0	0
	0	0	0	0	0	0	0	0	0	0	0	0				0	0	0	0			0	0	0	0			1	0	1	1			0	0	1	0			0	0	0	0			0	0	0	0
	0	0	0	0	0	0	0	0	0	0	0	0				0	0	0	0			0	0	0	0			0	0	0	0			1	0	0	0			0	0	1	0			0	0	1	0
	0	0	0	0	0	0	0	0	0	0	0	0				0	0	0	0			0	0	0	0			0	0	1	1			0	0	0	1			0	0	0	0			0	0	0	0
	0	0	0	0	0	0	0	0	0	0	0	0				0	0	0	0			0	0	0	0			0	0	0	0			0	0	0	2			0	0	0	0			0	0	0	1
	0	0	0	0	0	0	0	0	0	0	0	0				0	0	0	0			0	0	0	0			0	0	1	0			1	0	0	1			0	0	0	0			0	0	0	0
	0	0	0	0	0	0	0	0	0	0	0	0				0	0	0	0			0	1	0	0			0	0	1	1			0	0	1	0			1	0	0	0			0	0	0	0
	0	0	0	0	0	0	0	0	0	0	0	0				0	0	0	0			0	0	0	0			0	0	0	0			1	0	1	0			0	0	0	0			0	0	0	0
	0	0	0	0	0	0	0	0	0	0	0	0				0	0	0	0			0	0	0	0			0	0	0	0			0	0	0	0			0	0	0	0			0	0	0	0
	0	0	0	0	0	0	0	0	0	0	0	0				0	1	0	0			0	0	0	0			0	0	0	0			1	0	1	0			0	0	1	0			0	0	0	0
	0	0	0	0	0	0	0	0	0	0	0	0				0	0	0	0			0	0	0	0			0	0	0	0			1	0	1	0			0	0	0	0			0	0	0	0
	0	0	0	0	0	0	0	0	0	0	0	0				0	0	0	0			0	0	0	0			0	0	1	0			0	0	0	0			0	0	0	0			0	0	0	1
	0	0	0	0	0	0	0	0	0	0	0	0				0	0	0	0			0	0	0	0			1	0	0	0			0	0	1	0			0	0	0	0			0	1	0	1
	0	0	0	0	0	0	0	0	0	0	0	0				0	0	0	0			0	0	0	0			0	0	0	1			1	0	1	0			0	0	0	0			0	0	0	0
	0	0	0	0	0	0	0	0	0	0	0	0				0	0	0	0			0	0	0	0			0	0	0	0			1	0	0	1			0	0	0	0			0	0	0	1
	0	0	0	0	0	0	0	0	0	0	0	0				0	0	0	0			0	0	0	0			0	0	1	0			0	0	1	0			0	0	0	0			0	0	0	0
	0	0	0	0	0	0	0	0	0	0	0	0				0	0	0	0			0	0	0	0			0	0	1	0			0	0	0	1			0	0	0	0			0	0	0	0
	0	0	0	0	0	0	0	0	0	0	0	0				0	0	0	0			0	0	0	0			0	0	1	0			1	0	1	0			0	0	0	0			0	0	0	0
	0	0	0	0	0	0	0	0	0	0	0	0				0	0	0	0			0	0	0	0			0	0	0	0			0	0	0	1			0	0	0	0			0	0	0	0
	0	0	0	0	0	0	0	0	0	0	0	0				0	0	0	0			0	0	0	0			0	0	0	0			1	0	1	0			0	0	0	0			0	0	0	1
	0	0	0	0	0	0	0	0	0	0	0	0				0	0	0	0			0	0	0	0			0	0	1	1			1	0	0	0			0	0	0	0			0	0	0	0
	0	0	0	0	0	0	0	0	0	0	0	0				0	0	0	0			0	0	0	0			0	0	0	0			0	0	0	1			0	0	0	0			0	0	1	0
	0	0	0	0	0	0	0	0	0	0	0	0				0	0	0	0			0	0	0	0			1	0	1	0			0	0	0	0			0	0	0	0			0	0	0	0
	0	0	0	0	0	0	0	0	0	0	0	0				0	0	0	0			0	0	0	0			0	0	0	0			0	0	1	1			0	0	0	0			0	0	0	0
	0	0	0	0	0	0	0	0	0	0	0	0				0	0	0	0			0	0	0	0			0	0	0	0			0	0	0	0			0	0	0	0			0	0	0	0
	0	0	0	0	0	0	0	0	0	0	0	0				0	0	0	0			0	0	0	0			0	0	1	0			1	0	0	0			0	0	0	0			0	0	1	1
	0	0	0	0	0	0	0	0	0	0	0	0				0	0	0	0			0	0	0	0			0	0	1	0			1	0	1	0			0	0	0	0			0	0	0	0
	0	0	1	0	0	0	0	0	0	0	0	0				0	0	0	0			0	0	0	0			0	0	1	0			1	0	1	0			0	0	0	0			0	0	0	1
	0	0	0	0	0	0	0	0	0	0	0	0				0	0	0	0			0	0	0	0			0	0	1	0			1	0	0	0			0	0	0	1			0	1	0	0
	0	0	0	0	0	0	0	0	0	0	0	0				0	0	0	0			0	0	0	0			0	0	0	0			0	0	0	1			0	0	0	0			0	0	0	0
	0	0	1	0	0	0	0	0	0	0	0	0				0	0	0	0			0	0	0	0			1	0	1	0			0	0	0	1			0	0	0	0			0	0	0	0
	0	0	0	0	0	0	0	0	0	0	0	0				0	0	0	0			0	0	0	0			1	0	0	0			0	0	0	1			1	0	0	0			0	0	0	0
	0	0	0	0	0	0	0	0	0	0	0	0				0	0	0	0			0	0	0	0			0	0	0	0			0	0	0	0			0	0	0	0			0	0	0	0
	0	0	0	0	0	0	0	0	0	0	0	0				0	0	0	0			0	0	0	0			0	0	1	0			1	0	0	0			0	0	0	0			0	0	0	1
	0	0	1	0	0	0	0	0	0	0	0	0				0	0	0	0			0	0	0	0			0	0	0	1			0	0	0	0			0	0	0	0			0	0	0	0
	0	0	0	0	0	0	0	0	0	0	0	0				0	1	0	0			0	0	0	0			1	0	0	0			1	0	0	0			0	0	0	0			0	0	0	0
	0	0	0	0	0	0	0	0	0	0	0	0				0	1	0	0			0	0	0	0			0	0	1	0			0	0	0	0			0	0	0	0			0	0	0	0
	0	0	0	0	0	0	0	0	0	0	0	0				0	1	0	0			0	0	0	0			1	0	1	1			0	0	0	1			0	0	0	1			0	0	0	0
	0	0	1	0	0	0	0	0	0	0	0	0				0	0	0	0			0	0	0	0			0	0	1	0			1	0	0	1			1	0	0	0			0	0	0	0
	0	0	0	0	0	0	0	0	0	0	0	0				0	0	0	0			0	0	0	0			0	0	1	0			1	0	0	0			0	0	0	0			0	0	0	0
	0	0	0	0	0	0	0	0	0	0	0	0				0	0	0	0			1	0	0	0			1	0	0	0			0	0	0	0			1	0	0	0			0	1	1	0
	0	0	0	0	0	0	0	0	0	0	0	0				0	0	0	0			0	0	0	0			0	0	1	0			0	0	0	0			0	0	0	0			0	0	0	0
	0	0	1	0	0	0	0	0	0	0	0	0				0	0	0	0			0	0	0	0			0	0	1	0			0	0	0	0			0	0	0	0			0	0	0	0
	0	0	0	0	0	0	0	0	0	0	0	0				0	0	0	0			0	0	0	0			0	0	0	1			0	0	0	0			0	0	0	0			0	0	1	1
	0	0	0	0	0	0	0	0	0	0	0	0				0	0	0	0			0	0	0	0			0	0	1	1			1	0	0	0			0	0	0	0			0	0	0	1
	0	0	0	0	0	0	0	0	0	0	0	0				0	0	0	0			0	0	0	0			0	0	0	0			0	0	0	0			0	0	0	0			0	1	0	0
	0	0	0	0	0	0	0	0	0	0	0	0				0	0	0	0			0	0	0	0			0	0	0	0			0	0	1	0			0	0	0	0			0	0	0	0
	0	0	0	0	0	0	0	0	0	0	0	0				0	0	0	0			0	0	0	0			0	0	1	0			0	0	0	1			0	0	0	0			0	0	0	0
	0	0	0	0	0	0	0	0	0	0	0	0				0	0	0	0			0	0	0	0			0	0	0	2			0	0	0	0			0	0	0	0			0	0	0	0
	0	0	0	0	0	0	0	0	0	0	0	0				0	0	0	0			0	0	0	0			0	0	1	0			0	0	0	0			0	0	0	0			0	0	0	0
	0	0	0	0	0	0	0	0	0	0	0	0				0	0	0	0			0	0	0	0			0	0	1	0			0	0	0	1			0	0	0	1			0	1	0	0
	0	0	0	0	0	0	0	0	0	0	0	0				0	0	0	0			0	0	0	0			1	0	1	0			0	0	0	0			1	0	0	0			0	0	0	0
	0	0	0	0	0	0	0	0	0	0	0	0				0	0	0	0			0	0	0	0			0	0	0	0			0	0	0	1			0	0	0	0			0	0	0	0
	0	0	0	0	0	0	0	0	0	0	0	0				0	0	0	0			0	0	0	0			0	0	0	2			0	0	0	1			0	0	0	0			0	0	1	0
	0	0	0	0	0	0	0	0	0	0	0	0				0	0	0	0			0	0	0	0			0	0	0	0			0	0	0	0			0	0	0	0			0	0	0	0
	0	0	0	0	0	0	0	0	0	0	0	0				0	0	0	0			0	0	0	0			0	0	1	0			0	0	0	0			0	0	0	0			0	0	0	1
	0	0	0	0	0	0	0	0	0	0	0	0				0	0	0	0			0	0	0	0			1	0	2	0			0	0	0	0			1	0	0	0			0	1	0	0
	1	0	1	0	0	0	0	0	0	0	0	0				0	0	0	0			0	0	0	0			0	0	0	0			0	0	0	0			0	0	0	0			0	0	0	0
	0	0	0	0	0	0	0	0	0	0	0	0				0	0	0	0			0	0	0	0			0	0	1	0			0	0	0	0			1	0	0	0			0	0	0	0
	0	0	0	0	0	0	0	0	0	0	0	0				0	0	0	0			0	0	0	1			0	0	0	0			0	0	0	0			0	0	0	0			0	0	0	0
	0	0	0	0	0	0	0	0	0	0	0	0				0	0	0	0			0	0	0	0			0	0	1	0			0	0	1	1			0	0	0	0			0	0	0	0
	0	0	0	0	0	0	0	0	0	0	0	0				0	0	0	0			0	0	0	0			0	0	0	0			0	0	0	0			0	0	0	0			0	0	0	0
	1	0	0	0	0	0	0	0	0	0	0	0				0	0	0	0			0	0	0	0			0	0	0	0			0	0	0	0			1	0	0	0			0	0	0	0
	0	0	0	0	0	0	0	0	0	0	0	0				0	0	0	0			1	0	0	0			0	0	0	0			0	0	0	0			1	0	0	0			0	0	0	0
	0	0	0	0	0	0	0	0	0	0	0	0				0	0	0	0			0	0	0	0			1	0	0	0			0	0	0	1			0	0	0	0			0	0	0	0
	0	0	0	0	0	0	0	0	0	0	0	0				0	0	0	0			0	0	0	0			0	0	0	1			0	0	0	0			0	0	0	0			0	0	0	0
	0	0	0	0	0	0	0	0	0	0	0	0				0	0	0	0			0	0	0	0			0	0	0	0			0	0	0	0			0	0	0	0			0	1	0	1
	0	0	0	0	0	0	0	0	0	0	0	0				0	0	0	0			0	0	0	0			0	0	0	0			0	0	0	0			0	0	0	0			0	0	1	0
	0	0	0	0	0	0	0	0	0	0	0	0				0	0	0	0			0	0	1	0			0	0	0	0			0	0	0	0			0	0	0	0			0	0	0	0
	0	0	0	0	0	0	0	0	0	0	0	0				0	0	0	0			0	0	1	0			0	0	0	1			0	0	0	0			0	0	0	0			0	1	0	0
	0	0	0	0	0	0	0	0	0	0	0	0				0	0	0	0			0	0	0	0			0	0	0	1			0	0	0	0			0	0	0	0			0	0	0	0
	0	0	0	0	0	0	0	0	0	0	0	0				0	0	0	0			0	0	0	0			0	0	0	0			0	0	0	0			0	0	0	0			0	0	0	0
	0	0	0	0	0	0	0	0	0	0	0	0				0	0	0	0			0	0	1	0			0	0	0	0			0	0	0	0			0	0	0	0			0	1	0	0
	0	0	0	0	0	0	0	0	0	0	0	0				0	0	0	0			0	0	0	0			0	0	1	0			0	0	0	0			0	0	0	0			0	0	1	0
	0	0	0	0	0	0	0	0	0	0	0	0				0	0	0	0			0	0	0	0			0	0	0	0			0	0	0	0			0	0	0	0			0	0	0	0
	0	0	0	0	0	0	0	0	0	0	0	0				0	0	0	0			0	0	0	1			0	0	0	0			0	0	0	0			0	0	0	0			0	0	0	0
	0	0	0	0	0	0	0	0	0	0	0	0				0	0	0	0			0	0	0	0			0	0	0	0			0	0	0	0			0	0	0	0			0	1	0	0
	1	0	0	0	0	0	0	0	0	0	0	0				0	0	0	0			0	0	0	0			1	0	0	0			0	0	0	0			0	0	0	0			0	0	0	1
	0	0	0	0	0	0	0	0	0	0	0	0				0	0	0	0			1	0	0	0			0	0	0	0			0	0	0	0			0	0	0	0			0	0	0	0
	0	0	0	0	0	0	0	0	0	0	0	0				0	0	0	0			0	0	0	1			1	0	0	0			0	0	0	0			0	0	0	0			0	1	0	0
	1	1	0	0	0	0	0	0	0	0	0	0				0	0	0	0			0	0	0	0			0	0	0	0			0	0	0	0			0	0	0	0			0	0	0	0
	0	0	0	0	0	0	0	0	0	0	0	0				0	0	0	0			0	0	0	0			0	0	0	0			0	0	0	0			0	0	0	0			0	0	0	0
	1	0	0	0	0	0	0	0	0	0	0	0				0	0	0	0			0	0	0	0			0	0	0	0			0	0	0	0			0	0	0	0			0	0	0	0
	0	0	0	0	0	0	0	0	0	0	0	0				0	0	0	0			0	0	0	0			0	0	0	0			0	0	0	0			0	0	0	0			0	0	1	0
	0	0	0	0	0	0	0	0	0	0	0	0				0	0	0	0			0	0	0	0			0	0	0	0			0	0	0	0			0	0	0	0			0	0	0	0
	0	0	0	0	0	0	0	0	0	0	0	0				0	0	0	0			1	0	0	0			0	0	0	0			0	0	0	0			0	0	0	0			0	0	0	1
	1	0	0	0	0	0	0	0	0	0	0	0				0	0	0	0			0	0	0	0			0	0	1	0			0	0	0	0			0	0	0	0			0	0	0	0
	0	0	0	0	0	0	0	0	0	0	0	0				0	0	0	0			0	0	0	0			0	0	0	0			0	0	0	0			0	0	0	0			0	1	0	1
	0	0	0	0	0	0	0	0	0	0	0	0				0	0	0	0			0	0	0	0			0	0	0	0			0	0	1	0			0	0	0	0			0	0	0	1
	0	0	0	0	0	0	0	0	0	0	0	0				0	0	0	0			0	0	0	0			0	0	1	0			0	0	1	0			0	0	0	0			0	0	0	1
	0	0	0	0	0	0	0	0	0	0	0	0				0	0	0	0			0	0	0	0			0	0	0	0			0	0	1	0			0	0	0	0			0	0	0	0
	0	0	0	0	0	0	0	0	0	0	0	0				0	0	0	0			1	0	0	0			0	0	1	0			0	0	0	0			0	0	0	0			0	0	0	0
	0	0	0	0	0	0	0	0	0	0	0	0				0	0	0	0			0	0	0	0			0	0	0	0			0	0	1	0			0	0	0	0			0	0	0	0
	0	0	0	0	0	0	0	0	0	0	0	0				0	0	0	0			0	0	0	0			1	0	1	0			0	0	0	0			1	0	0	0			0	1	0	0
	0	0	0	0	0	0	0	0	0	0	0	0				0	0	0	0			1	0	0	1			1	0	1	0			0	0	0	0			0	0	0	0			0	0	0	0
	0	0	0	0	0	0	0	0	0	0	0	0				0	0	0	0			0	0	0	1			0	0	1	0			0	0	0	0			0	0	0	0			0	0	0	0
	0	0	0	0	0	0	0	0	0	0	0	0				0	0	0	0			0	0	0	1			0	0	0	0			0	0	0	0			0	0	0	0			0	0	0	0
	0	0	0	0	0	0	0	0	0	0	0	0				0	0	0	0			0	0	0	0			0	0	1	0			0	0	1	0			0	0	0	0			0	1	0	0
	0	0	0	0	0	0	0	0	0	0	0	0				0	0	0	0			0	0	0	0			0	0	0	0			0	0	0	0			0	0	0	0			0	0	0	0
	0	0	0	0	0	0	0	0	0	0	0	0				0	0	0	0			0	0	0	0			0	0	0	0			0	0	1	0			0	1	0	0			0	0	0	0
	0	0	0	0	0	0	0	0	0	0	0	0				0	0	0	0			0	0	0	1			0	0	0	0			0	0	0	0			0	0	0	0			0	1	0	0
	1	0	0	0	0	0	0	0	0	0	0	0				0	0	0	0			1	0	0	0			0	0	0	0			0	0	0	0			1	0	0	0			0	0	0	0
	0	0	0	0	0	0	0	0	0	0	0	0				0	0	0	0			1	0	0	0			0	0	1	0			0	0	0	0			0	0	0	0			0	0	0	0
	0	0	0	0	0	0	0	0	0	0	0	0				0	0	0	0			0	0	0	0			0	0	0	0			0	0	0	0			1	1	0	0			0	0	0	0
	0	0	0	0	0	0	0	0	0	0	0	0				0	0	0	0			0	0	0	0			0	0	0	0			0	0	1	0			1	0	0	0			0	1	0	0
	0	0	0	0	0	0	0	0	0	0	0	0				0	0	0	0			0	0	0	1			0	0	0	0			0	0	0	0			0	0	0	0			0	0	0	0
	0	0	0	0	0	0	0	0	0	0	0	0				0	0	0	0			0	0	0	0			0	0	0	0			0	0	0	0			0	0	0	0			0	1	0	1
	0	0	0	0	0	0	0	0	0	0	0	0				0	0	0	0			1	0	0	0			0	0	0	0			0	0	0	0			0	0	0	0			0	0	0	1
	1	0	0	0	0	0	0	0	0	0	0	0				0	0	0	0			0	0	0	0			1	0	0	0			0	0	0	0			0	0	0	0			0	0	1	1
	0	0	0	0	0	0	0	0	0	0	0	0				0	0	0	0			0	0	0	0			1	0	0	0			0	0	0	0			0	0	0	0			0	0	0	0
	0	0	0	0	0	0	0	0	0	0	0	0				0	0	0	0			0	0	0	0			0	0	0	0			0	0	1	0			0	0	0	0			0	0	0	0
	0	0	0	0	0	0	0	0	0	0	0	0				0	0	0	0			1	0	0	0			0	0	0	0			0	0	0	0			0	0	0	0			0	0	0	0
	0	0	0	0	0	0	0	0	0	0	0	0				0	0	0	0			0	0	0	1			0	0	1	0			0	0	0	0			0	0	0	0			0	0	0	0
	0	0	0	0	0	0	0	0	0	0	0	0				0	0	0	0			0	0	0	0			0	0	0	0			0	0	0	0			0	0	0	0			0	0	0	0
	0	0	0	0	0	0	0	0	0	0	0	0				0	0	0	0			1	0	0	1			0	0	0	0			0	0	0	0			0	1	0	0			0	0	0	0
	0	0	0	0	0	0	0	0	0	0	0	0				0	0	0	0			1	0	0	0			0	0	0	0			0	0	0	0			0	0	0	0			0	0	0	0
	0	0	0	0	0	0	0	0	0	0	0	0				0	0	0	0			0	0	0	0			0	0	0	0			0	0	1	0			0	0	0	0			0	0	0	0
	0	0	0	0	0	0	0	0	0	0	0	0				0	0	0	0			1	0	0	0			0	0	1	0			0	0	0	0			0	0	0	0			0	0	0	0
	0	0	0	0	0	0	0	0	0	0	0	0				0	0	0	0			0	0	0	0			0	0	0	0			0	0	0	0			1	0	0	0			0	0	0	0
	0	0	0	0	0	0	0	0	0	0	0	0				0	0	0	0			0	0	0	0			0	0	0	0			0	0	0	0			1	0	0	0			0	0	0	0
	0	0	0	0	0	0	0	0	0	0	0	0				0	0	0	0			0	0	0	0			0	0	0	0			0	0	1	0			1	0	0	0			0	0	0	0
	0	0	0	0	0	0	0	1	1	0	0	0				0	0	0	0			0	0	0	0			0	0	0	0			0	0	0	0			1	0	0	0			0	0	0	0
	0	0	0	0	0	0	0	0	0	0	0	0				0	0	0	0			0	0	0	0			0	0	0	0			0	0	0	0			1	0	0	0			0	0	0	0
	0	0	0	0	0	0	0	0	0	0	0	0				0	0	0	0			1	0	0	1			0	0	1	0			0	0	0	0			0	0	0	0			0	0	0	0
	0	0	0	0	0	0	0	0	0	0	0	0				0	0	0	0			0	0	0	0			0	0	1	0			0	0	0	0			1	0	0	0			0	0	0	0
	0	0	0	0	0	0	0	0	0	0	0	0				0	0	0	0			0	0	0	1			0	0	0	0			0	0	0	0			0	0	0	0			0	1	1	1
	0	0	0	0	0	0	0	0	0	0	0	0				0	0	0	0			0	0	0	0			0	0	1	0			0	0	0	0			0	0	0	0			0	0	0	0
	0	0	0	0	0	0	0	0	0	0	0	0				0	0	0	0			0	0	0	0			1	0	0	0			0	0	0	0			1	0	0	0			0	0	0	0
	0	0	0	0	0	0	0	0	0	0	0	0				0	0	0	0			0	0	0	0			0	0	1	0			0	0	0	0			1	1	0	0			0	0	0	0
	0	0	0	0	0	0	0	0	0	0	0	0				0	0	0	0			0	0	0	0			0	0	1	0			0	0	0	0			0	0	0	0			0	0	0	2
	0	0	0	0	0	0	0	0	0	0	0	0				0	0	0	0			0	0	0	0			0	0	0	0			0	0	0	0			1	0	0	0			0	0	0	1
	0	0	0	0	0	0	0	0	0	0	0	0				0	0	0	0			0	0	0	0			0	0	1	0			0	0	0	0			1	0	0	0			0	0	0	0
	0	0	0	0	0	0	0	0	0	0	0	0				0	0	0	0			0	0	0	0			0	0	1	0			0	0	0	0			1	0	0	0			0	0	0	0
	0	0	0	0	0	0	0	0	0	0	0	0				0	0	0	0			0	0	0	0			1	0	1	1			0	0	0	0			1	0	0	0			0	0	0	0
	0	0	0	0	0	0	0	0	0	0	0	0				0	0	0	0			0	0	0	1			0	0	0	0			0	0	0	0			1	0	0	0			0	0	0	0
	0	0	0	0	0	0	0	0	0	0	0	0				0	0	0	0			1	0	0	0			0	0	0	0			0	0	0	0			1	1	0	0			0	0	0	0
	0	0	0	0	0	0	0	0	0	0	0	0				0	0	0	0			0	0	0	0			0	0	0	0			0	0	0	0			1	0	0	0			0	0	0	0
	0	0	0	0	0	0	0	0	0	0	0	0				0	0	1	0			1	0	0	0			0	0	0	0			0	0	0	0			0	0	0	0			0	1	0	0
	0	0	0	0	0	0	0	0	0	0	0	0				0	0	0	0			0	0	0	0			0	0	0	0			0	0	0	0			0	0	0	0			0	0	0	0
	0	0	0	0	0	0	0	0	0	0	0	0				0	0	0	0			0	0	0	0			0	0	0	0			0	0	0	0			0	0	0	0			0	1	1	0
	0	0	0	0	0	0	0	0	0	0	0	0				0	0	0	0			1	0	0	0			0	0	0	0			0	0	0	0			0	0	0	0			0	0	0	0
	0	0	0	0	0	0	0	0	0	0	0	0				0	0	0	0			0	0	0	0			0	0	0	0			0	0	0	0			0	0	0	0			0	0	0	1
	0	0	0	0	0	0	0	0	0	0	0	0				0	0	0	1			1	0	0	0			0	0	0	0			0	0	0	0			0	0	0	0			1	0	0	0
	0	0	0	0	0	0	0	0	0	0	0	0				0	0	0	1			0	0	0	0			0	0	0	1			0	0	0	0			0	0	0	0			0	0	1	0
	0	0	0	0	0	0	0	0	0	0	0	0				0	0	0	1			0	0	0	0			0	0	0	0			0	0	0	0			0	0	0	0			0	0	0	0
	0	0	0	0	0	0	0	1	1	0	0	0				0	0	0	0			0	0	0	0			0	0	0	0			0	0	0	0			0	0	0	0			0	0	0	0
	0	0	0	0	0	0	0	1	1	0	0	0				0	0	0	0			0	0	0	0			0	0	0	0			0	0	0	0			0	0	0	0			0	0	0	0
	0	0	0	0	0	0	0	0	0	0	0	0				0	0	0	0			0	0	0	0			0	0	0	0			0	0	0	0			0	0	0	0			0	0	1	0
	0	0	0	0	0	0	0	0	0	0	0	0				0	0	0	0			0	0	0	0			0	0	1	0			0	0	0	0			0	0	0	0			0	0	0	0
	0	0	0	0	0	0	0	0	0	0	0	0				0	0	0	0			0	0	0	0			1	0	0	0			0	0	0	0			0	0	0	0			0	0	0	0
	0	0	0	0	0	0	0	0	0	0	0	0				0	0	0	0			0	0	0	0			0	0	0	0			0	0	0	0			0	0	0	0			0	0	0	0
	0	0	0	0	0	0	0	0	0	0	0	0				0	0	0	0			0	0	0	1			0	0	0	0			0	0	0	0			0	0	0	0			0	0	0	1
	0	0	0	0	0	0	0	0	0	0	0	0				0	0	0	0			0	0	0	0			0	0	1	0			0	0	0	0			0	0	0	0			0	0	0	0
	0	0	0	0	0	0	0	0	0	0	0	0				0	0	0	0			1	0	0	0			0	0	0	0			0	0	0	0			0	0	0	0			0	0	0	1
	0	0	0	0	0	0	0	0	0	0	0	0				0	0	0	0			0	0	0	0			0	0	0	0			0	0	0	0			0	0	0	0			0	0	0	0
	0	0	0	0	0	0	0	0	0	0	0	0				0	0	0	0			0	0	0	0			0	0	0	0			0	0	0	0			0	0	0	0			0	0	0	0
	0	0	0	0	0	0	0	0	0	0	0	0				0	0	0	0			1	0	0	0			0	0	0	0			0	0	0	0			0	0	0	0			0	0	0	0
	0	0	0	0	0	0	0	0	0	0	0	0				0	0	0	0			0	0	0	0			0	0	1	0			0	0	0	0			0	0	0	0			0	0	0	0
	0	0	0	0	0	0	0	0	0	0	0	0				0	0	0	0			0	0	0	0			0	0	0	0			0	0	0	0			1	0	0	0			0	0	0	0
	0	0	0	0	0	0	0	0	0	0	0	0				0	0	0	0			0	0	0	0			0	0	0	0			0	0	0	0			0	0	0	0			0	0	0	1
	0	0	0	0	0	0	0	0	0	0	0	0				0	0	0	0			0	0	0	0			0	0	0	0			0	0	1	0			0	0	0	0			0	0	1	0
	0	0	0	0	0	0	0	0	0	0	0	0				0	0	0	0			0	0	0	0			0	0	0	0			0	0	0	1			1	0	0	0			0	0	0	1
	0	0	0	0	0	0	0	0	0	0	0	0				0	0	0	0			0	0	0	0			0	0	0	0			0	0	0	0			1	0	0	0			0	0	0	0
	0	0	0	0	0	0	0	0	0	0	0	0				0	0	0	0			0	0	0	1			0	0	0	0			0	0	1	0			0	0	0	0			0	0	0	0
	0	0	0	0	0	0	0	0	0	0	0	0				0	0	0	0			1	0	0	0			0	0	0	0			0	0	0	0			0	0	0	0			0	0	0	0
	0	0	0	0	0	0	0	0	0	0	0	0				0	0	0	1			0	0	0	0			0	0	0	0			0	0	0	0			0	0	0	0			0	0	0	0
	0	0	0	0	0	0	0	0	0	0	0	0				0	0	0	1			0	0	0	0			0	0	0	0			0	0	0	0			0	0	0	0			0	0	0	0
	0	0	0	0	0	0	0	1	1	0	0	0				0	0	0	0			0	0	0	0			0	0	0	0			0	0	1	1			0	0	0	0			0	0	1	0
	0	0	0	0	0	0	0	0	0	0	0	0				0	0	0	1			0	0	0	1			0	0	0	1			0	0	0	1			0	0	0	0			0	0	0	0
	0	0	0	0	0	0	0	0	0	0	0	0				0	0	0	0			0	0	0	1			0	0	0	0			0	0	0	0			1	0	0	0			1	0	0	0
	0	0	0	0	0	0	0	0	0	0	0	0				0	0	0	1			0	0	0	0			0	0	0	0			0	0	0	0			0	0	0	0			1	0	0	0
	0	0	0	0	0	0	0	0	0	0	0	0				0	0	0	0			0	0	0	0			0	0	0	0			0	0	1	0			0	0	0	0			0	0	0	0
	0	0	0	0	0	0	0	1	1	0	0	0				0	0	0	0			0	0	0	0			0	0	0	0			0	0	0	0			0	0	0	0			0	0	0	0
	0	0	0	0	0	0	0	0	0	0	0	0				0	0	0	1			0	0	0	0			0	0	0	0			0	0	1	1			0	0	0	0			1	0	0	0
	0	0	0	0	0	0	0	0	0	0	0	0				0	0	0	0			0	0	0	0			0	0	0	0			0	0	0	0			0	0	0	0			0	0	0	1
	0	0	0	0	0	0	0	0	0	0	0	0				0	0	0	1			0	0	0	0			0	0	0	0			0	0	1	0			0	0	0	0			0	0	0	0
	0	0	0	0	0	0	0	0	0	0	0	0				0	0	0	0			0	0	0	0			0	0	1	0			0	0	0	0			0	0	0	0			0	0	0	0
	0	0	0	0	0	0	0	0	0	0	0	0				0	0	0	1			0	0	0	0			0	0	0	0			0	0	0	0			0	0	0	0			0	0	0	0
	0	0	0	0	0	0	0	0	0	0	0	0				1	0	0	0			0	0	0	0			0	0	0	0			0	0	1	0			0	0	0	0			0	0	0	0
	0	0	0	0	0	0	0	0	0	0	0	0				1	0	0	1			1	0	0	0			0	0	0	0			0	0	1	0			0	0	0	0			0	0	1	0
	0	0	0	0	0	0	0	0	0	0	0	0				1	0	0	1			0	0	0	1			0	0	0	0			0	0	0	0			0	0	0	0			1	0	1	0
	0	0	0	0	0	0	0	0	0	0	0	0				0	0	0	0			0	0	0	0			0	0	0	0			0	0	0	0			0	0	0	0			0	0	0	0
	0	0	0	0	0	0	0	0	0	0	0	0				1	0	0	0			0	0	0	0			0	0	0	1			0	0	0	0			1	0	0	0			0	0	0	0
	0	0	0	0	0	0	0	0	0	0	0	0				1	0	0	0			0	0	0	0			0	0	0	0			0	0	0	0			1	0	0	0			0	0	0	0
	0	0	0	0	0	0	0	0	0	0	0	0				1	0	0	0			0	0	0	0			0	0	0	0			0	0	1	0			0	0	0	0			0	0	0	0
	0	0	0	0	0	0	0	0	0	0	0	0				0	0	0	0			0	0	0	0			0	0	0	0			1	0	1	0			1	0	0	0			0	0	0	0
	0	0	0	0	0	0	0	0	0	0	0	0				1	0	0	0			0	0	0	1			0	0	0	0			0	0	0	0			1	0	0	0			0	0	0	1
	0	0	0	0	0	0	0	0	0	0	0	0				0	0	0	0			1	0	0	1			0	0	0	0			0	0	1	0			0	0	0	0			0	0	0	0
	0	0	0	0	0	0	0	0	0	0	0	0				1	0	0	0			0	0	0	0			0	0	0	0			0	0	0	0			0	0	0	0			1	0	0	0
	0	0	0	0	0	0	0	0	0	0	0	0				1	0	0	0			0	0	0	1			0	1	1	0			1	0	0	0			0	0	0	0			0	0	1	0
	0	0	0	0	0	0	0	0	0	0	0	0				1	0	0	1			0	0	0	0			0	0	0	0			0	0	0	0			0	0	0	0			0	0	0	0
	0	0	0	0	0	0	0	0	0	0	0	0				1	0	0	1			1	0	0	1			0	0	0	0			0	0	0	0			0	0	0	0			1	0	0	1
	0	0	0	0	0	0	0	0	0	0	0	0				1	0	0	0			0	0	0	0			0	0	0	0			1	0	0	0			0	0	0	0			0	0	0	0
	0	0	0	0	0	0	0	0	0	0	0	0				0	0	0	0			0	0	0	1			0	0	0	0			0	0	1	0			0	0	0	1			0	0	0	0
	0	0	0	0	0	0	0	0	0	0	0	0				1	0	0	0			0	0	0	1			0	0	0	0			0	0	0	0			0	0	0	0			1	0	1	0
	0	0	0	0	0	0	0	0	0	0	0	0				1	0	0	0			0	0	0	1			0	0	0	0			0	0	0	0			0	0	0	0			0	0	0	0
	0	0	0	0	0	0	0	0	0	0	0	0				0	0	0	0			0	0	0	1			0	0	1	0			0	0	0	0			0	0	0	0			0	0	1	0
	0	0	0	0	0	0	0	0	0	0	0	0				1	0	0	0			1	0	0	1			0	0	0	0			0	0	0	0			0	0	0	0			0	0	0	0
	0	0	0	0	0	0	0	0	0	0	0	0				1	0	0	0			0	0	0	0			0	0	0	0			0	0	0	0			0	0	0	1			0	0	0	0
	0	0	0	0	0	0	0	0	0	0	0	0				0	0	0	0			0	0	0	1			0	0	0	0			0	0	0	0			0	0	0	1			0	0	0	0
	0	0	0	0	0	0	0	0	0	0	0	0				0	0	0	0			0	0	0	0			0	0	0	0			0	0	0	0			0	0	0	0			1	0	0	0
	0	0	0	0	0	0	0	0	0	0	0	0				0	0	0	0			0	0	0	0			0	0	0	0			0	0	0	0			0	0	0	0			0	0	0	0
	0	0	0	0	0	0	0	0	0	0	0	0				0	0	0	0			0	0	0	0			0	0	0	0			0	0	0	0			0	0	0	0			0	0	0	0
	0	0	0	0	0	0	0	0	0	0	0	0				0	0	0	0			0	0	0	1			0	0	0	0			0	0	0	0			0	0	0	0			1	0	0	0
	0	0	0	0	0	0	0	0	0	0	0	0				0	0	0	0			0	0	0	0			0	0	0	0			0	0	0	0			0	0	0	0			0	0	0	1
	0	0	0	0	0	0	0	0	0	0	0	0				0	0	0	0			0	0	0	0			0	0	0	0			0	1	0	0			0	0	0	0			0	0	0	0
	0	0	0	0	0	0	0	0	0	0	0	0				0	0	0	0			0	0	0	0			0	0	0	0			0	0	0	0			0	0	0	1			0	0	0	0
	0	0	0	0	0	0	0	0	0	0	0	0				0	0	0	0			0	0	0	0			0	0	0	0			0	0	0	0			0	1	0	0			0	0	0	0
	0	0	0	0	0	0	0	0	0	0	0	0				0	0	0	0			0	0	0	0			0	0	0	0			0	0	0	0			0	0	0	0			0	0	0	0
	0	0	0	0	0	0	0	0	0	0	0	0				0	0	0	0			1	0	0	0			0	0	0	0			0	0	0	0			0	0	0	1			1	0	0	1
	0	0	0	0	0	0	0	0	0	0	0	0				0	0	0	0			0	0	0	0			0	0	0	0			0	0	0	0			0	0	0	0			0	0	0	0
	0	0	0	0	0	0	0	0	0	0	0	0				0	0	0	0			1	0	0	0			0	1	0	0			0	1	0	0			0	0	0	1			0	0	1	0
	0	0	0	0	0	0	0	0	0	0	0	0				0	0	0	0			0	0	0	0			0	1	0	0			0	0	0	0			0	0	0	0			0	0	1	0
	0	0	0	0	0	0	0	0	0	0	0	0				0	0	0	0			0	0	0	0			0	0	0	0			0	0	0	0			0	0	0	0			0	0	0	1
	0	0	0	0	0	0	0	0	0	0	0	0				0	1	0	0			1	0	0	0			0	0	1	0			0	0	0	0			0	0	0	0			0	0	0	1
	0	0	0	0	0	0	0	0	0	0	0	0				0	1	0	0			0	0	0	1			0	0	0	0			0	0	0	0			0	0	0	1			0	0	1	0
	0	0	0	0	0	0	0	0	0	0	0	0				0	1	0	0			0	0	0	0			0	0	0	0			0	0	0	0			0	0	0	0			0	0	0	0
	0	0	0	0	0	0	0	0	0	0	0	0				0	0	0	0			0	0	0	0			0	0	0	0			0	0	0	0			0	0	0	0			1	0	0	0
	0	0	0	0	0	0	0	0	0	0	0	0				0	0	0	0			0	0	0	0			0	1	0	0			0	0	0	0			0	0	0	0			0	0	0	1
	0	0	0	0	0	0	0	0	0	0	0	0				0	0	0	0			0	0	0	0			0	0	0	0			0	1	0	0			0	0	0	0			0	0	0	0
	0	0	0	0	0	0	0	0	0	0	0	0				0	0	0	0			0	0	0	0			0	0	0	0			0	0	0	0			0	0	0	0			0	0	0	0
	0	0	0	0	0	0	0	0	0	0	0	0				0	0	0	0			1	0	0	0			0	1	0	0			0	0	0	0			0	0	0	0			1	0	0	0
	0	0	0	0	0	0	0	0	0	0	0	0				0	0	0	0			0	0	0	0			0	1	0	0			0	0	0	0			0	0	0	0			1	0	0	0
	0	0	0	0	0	0	0	0	0	0	0	0				0	0	0	0			0	0	0	0			0	1	0	0			0	0	0	0			0	0	0	0			0	0	0	0
	0	0	0	0	0	0	0	0	0	0	0	0				0	0	0	0			0	0	0	0			0	0	0	0			0	0	0	0			0	0	0	0			0	1	1	0
	0	0	0	0	0	0	0	0	0	1	0	0				0	0	0	0			0	0	0	0			0	1	0	0			0	0	0	0			0	0	0	0			0	0	1	1
	0	0	0	0	0	0	0	0	0	1	0	0				0	0	0	0			0	0	0	0			0	0	0	0			0	0	0	0			0	0	0	0			0	0	0	0
	0	0	0	0	0	0	0	0	0	0	0	0				0	0	0	0			0	0	0	0			0	0	0	0			0	0	0	0			0	0	0	0			0	0	0	0
	0	0	0	0	0	0	0	0	0	0	0	0				0	0	0	0			0	0	0	0			0	1	0	0			0	0	0	0			0	0	0	0			0	0	1	0
	0	0	0	0	0	0	0	0	0	0	0	0				0	0	0	0			0	0	0	0			0	0	0	0			0	0	0	0			0	0	0	0			0	0	0	0
	0	0	0	0	0	0	0	0	0	0	0	0				0	0	0	0			0	0	0	0			0	0	0	0			1	0	0	0			0	0	0	0			0	0	0	0
	0	0	0	0	0	0	0	0	0	0	0	0				0	0	0	0			0	0	0	1			0	0	0	0			0	0	0	0			0	0	0	0			0	0	0	0
	0	0	0	0	0	0	0	0	0	0	0	0				0	0	0	0			0	0	1	1			0	1	0	0			1	1	0	0			0	0	0	0			0	0	0	0
	0	0	0	0	0	0	0	0	0	0	0	0				0	0	0	0			0	0	0	0			0	1	0	0			1	0	0	0			0	0	0	0			0	0	0	1
	0	0	0	0	0	0	0	0	0	0	0	0				0	0	0	1			0	0	1	1			0	0	1	0			1	0	0	0			0	0	0	0			1	1	0	0
	0	0	0	0	0	0	0	0	0	0	0	0				0	0	0	1			0	0	0	0			0	0	0	0			0	0	0	0			0	0	0	0			1	0	1	0
	0	0	0	0	0	0	0	0	0	0	0	0				0	0	0	1			0	0	0	0			0	1	0	0			1	0	0	0			0	0	0	1			0	0	0	0
	0	0	0	0	0	0	0	0	0	1	0	0				0	0	0	0			0	0	0	0			0	0	0	0			0	0	0	0			0	0	0	0			0	0	1	1
	0	0	0	0	0	0	0	0	0	0	0	0				0	0	0	0			0	0	0	0			0	1	0	0			1	0	0	0			0	0	0	0			0	0	1	0
	0	0	0	0	0	0	0	0	0	0	0	0				0	0	0	0			0	0	0	0			0	1	0	0			1	0	0	0			0	0	0	0			0	0	0	0
	0	0	0	0	0	0	0	0	0	0	0	0				0	0	0	0			0	0	0	0			0	1	0	0			0	0	0	0			0	0	0	1			0	0	1	0
	0	0	0	0	0	0	0	0	0	0	0	0				0	0	0	0			0	0	0	0			0	0	0	0			0	0	0	0			0	0	0	0			0	0	0	0
	0	0	0	0	0	0	0	0	0	0	0	0				1	0	0	0			0	0	0	0			0	0	0	0			0	0	0	0			0	0	0	0			0	1	1	0
	0	0	0	0	0	0	0	0	0	0	0	0				0	0	0	0			0	0	0	0			0	1	0	0			0	0	0	0			0	0	0	0			0	0	1	0
	0	0	0	0	0	0	0	0	0	1	0	0				0	0	0	0			0	0	0	0			0	1	1	0			1	0	0	0			0	0	0	0			0	0	1	1
	0	0	0	0	0	0	0	0	0	0	0	0				0	0	0	0			0	0	0	0			0	0	0	0			1	0	0	0			0	0	0	0			1	0	1	0
	0	0	0	0	0	0	0	0	0	0	0	0				0	0	0	0			0	0	0	0			0	1	0	0			0	0	0	0			0	0	0	0			0	0	0	1
	0	0	0	0	0	0	0	0	0	0	0	0				0	0	0	0			0	0	0	0			0	0	0	0			1	0	0	0			0	0	0	0			0	0	0	0
	0	0	0	0	0	0	0	0	0	0	0	0				0	0	0	0			1	0	0	0			0	1	0	0			0	0	0	0			0	0	0	0			0	0	0	0
	0	0	0	0	0	0	0	0	0	0	0	0				0	0	0	0			0	0	0	0			0	0	0	0			1	0	0	0			0	0	0	1			0	0	0	0
	0	0	0	0	0	0	0	0	0	0	0	0				0	0	1	0			0	0	0	0			0	0	0	0			1	0	0	0			0	0	0	0			0	0	0	0
	0	0	0	0	0	0	0	0	0	0	0	0				0	0	1	0			0	0	0	0			0	1	0	0			1	0	0	0			0	0	0	0			0	0	1	0
	0	0	0	0	0	0	0	0	0	0	0	0				0	0	0	0			0	0	0	0			0	1	0	0			1	0	0	0			0	0	0	0			0	0	0	0
	0	0	0	0	0	0	0	0	0	0	0	0				0	0	0	0			0	0	0	0			0	0	0	0			0	0	0	0			0	0	0	1			0	0	0	0
	0	0	0	0	0	0	0	0	0	0	0	0				0	0	0	0			0	0	0	0			0	0	0	0			1	0	0	0			0	0	0	0			0	0	0	1
	0	0	0	0	0	0	0	0	0	0	0	0				0	1	0	0			0	0	0	0			0	0	0	0			0	0	1	0			0	0	0	0			1	0	0	0
	0	0	0	0	0	0	0	0	0	0	0	0				1	0	0	0			1	0	0	0			0	0	0	0			0	0	0	0			0	0	0	0			0	0	0	0
	0	0	0	0	0	0	0	0	0	0	0	0				1	1	0	1			0	0	0	1			0	1	0	0			0	0	0	0			0	0	0	0			0	0	0	1
	0	0	0	0	0	0	0	0	0	0	0	0				0	0	0	1			0	0	0	0			0	0	0	0			0	0	0	0			0	0	0	0			0	0	1	0
	0	0	0	0	0	0	0	0	0	0	0	0				0	0	0	1			0	0	0	0			0	1	1	0			0	0	0	0			0	0	1	0			0	0	0	1
	0	0	0	0	0	0	0	0	0	0	0	0				0	0	0	1			0	0	0	0			0	0	0	0			1	0	0	0			0	0	0	1			0	0	0	0
	0	0	0	0	0	0	0	0	0	0	0	0				0	0	1	1			0	0	0	0			0	0	0	0			1	0	0	0			0	0	0	0			0	0	0	0
	0	0	0	0	0	0	0	0	0	0	0	0				0	0	0	1			0	1	0	0			0	0	0	0			0	0	0	0			0	0	0	0			0	0	0	0
	0	0	0	0	0	0	0	0	0	0	0	0				0	0	0	0			0	0	1	0			0	0	0	0			0	0	0	0			0	0	0	1			2	0	0	0
	0	0	0	0	0	0	0	0	0	0	0	0				0	0	0	0			0	0	0	0			0	0	0	0			0	0	0	0			0	0	0	1			0	0	0	0
	0	0	0	0	0	0	0	0	0	1	0	0				0	0	0	0			0	0	1	0			0	0	0	0			0	0	0	0			0	0	0	0			0	0	0	0
	0	0	0	0	0	0	0	0	0	0	0	0				0	0	0	0			0	0	1	0			0	0	0	0			0	0	0	0			0	0	1	1			0	0	0	0
	0	0	0	0	0	0	0	0	0	0	0	0				0	0	0	0			0	0	0	0			0	0	0	0			0	0	0	0			0	0	0	1			0	0	0	0
	0	0	0	0	0	0	0	0	0	0	0	0				0	0	0	0			0	0	0	0			0	0	1	0			0	0	0	0			0	0	0	0			0	0	0	1
	1	0	0	0	0	0	0	0	0	0	0	0				0	0	0	0			0	0	1	0			0	0	0	0			0	0	0	0			0	0	0	0			0	0	0	0
	0	0	0	0	0	0	0	0	0	0	0	0				0	0	0	0			0	0	1	0			0	0	0	0			0	0	0	0			0	0	0	0			0	0	0	0
	0	0	0	0	0	0	0	0	0	0	0	0				0	0	0	0			0	0	0	0			0	0	0	0			1	0	0	0			0	0	0	0			0	0	0	0
	0	0	0	0	0	0	0	0	0	0	0	0				0	0	0	0			0	0	0	0			0	1	0	0			0	0	0	0			0	0	0	0			0	0	0	1
	0	0	0	0	0	0	0	0	0	0	0	0				0	0	0	0			0	0	0	0			0	0	0	0			1	0	0	0			0	0	0	0			0	0	1	0
	0	0	0	0	0	0	0	0	0	0	0	0				0	0	0	0			0	0	0	0			0	0	0	0			0	0	0	0			0	0	0	0			0	0	0	0
	0	0	0	0	0	0	0	0	0	0	0	0				0	0	0	0			0	0	1	0			0	0	0	0			0	0	0	0			0	0	0	1			0	0	0	0
	0	0	0	0	0	0	0	0	0	0	0	0				0	0	0	0			1	0	0	0			1	0	0	0			0	1	0	0			0	0	0	1			0	0	0	0
	0	0	0	0	0	0	0	0	0	0	0	0				0	0	0	0			0	0	0	0			0	0	0	0			1	0	0	0			0	0	0	0			0	0	0	0
	0	0	0	0	0	0	0	0	0	0	0	0				0	0	0	1			0	0	1	0			0	0	1	0			1	0	0	0			0	0	0	0			0	0	0	0
	0	0	0	0	0	0	0	0	0	0	0	0				0	0	0	0			1	0	0	0			0	0	0	0			0	0	0	0			0	0	0	1			0	0	0	0
	0	0	0	0	0	0	0	0	0	0	0	0				0	0	0	1			0	0	1	0			0	0	0	0			0	0	0	0			0	0	0	0			0	0	0	0
	0	0	0	0	0	0	0	0	0	0	0	0				0	0	0	1			0	0	0	0			0	0	0	0			1	0	0	0			0	0	0	0			0	0	0	1
	0	0	0	0	0	0	0	0	0	0	0	0				0	0	0	0			0	0	1	0			0	0	0	0			1	0	0	0			0	1	0	0			1	0	0	0
	0	0	0	0	0	0	0	0	0	0	0	0				0	0	0	0			0	0	0	0			0	0	0	0			0	0	0	0			0	0	0	0			0	0	1	0
	0	0	0	0	0	0	0	0	0	0	0	0				1	0	1	0			0	0	0	0			1	0	0	0			1	0	0	0			0	0	0	0			0	0	0	0
	0	0	0	0	0	0	0	0	0	0	0	0				0	0	0	0			0	0	1	0			0	0	0	0			0	0	0	0			0	0	0	1			0	0	0	1
	0	0	0	0	0	0	0	0	0	0	0	0				0	0	0	0			1	0	1	0			0	0	1	0			0	0	0	0			0	0	0	1			0	0	1	0
	0	0	0	0	0	0	0	0	0	0	0	0				0	0	0	0			1	0	0	0			0	0	0	0			0	0	0	0			0	1	0	0			0	0	0	0
	0	0	0	0	0	0	0	0	0	0	0	0				0	0	0	0			0	0	0	0			0	0	0	0			0	0	0	0			0	0	0	0			0	0	0	0
	0	0	0	0	0	0	0	0	0	0	0	0				0	0	0	0			0	0	1	0			0	0	0	0			0	0	0	0			0	0	0	0			0	0	1	0
	0	0	0	0	0	0	0	0	0	0	0	0				0	0	0	0			0	0	0	0			0	0	0	0			0	0	0	0			0	0	0	0			0	0	0	0
	0	0	0	0	0	0	0	0	0	0	0	0				0	0	0	0			0	0	1	0			0	0	0	0			1	0	0	0			0	0	0	0			0	0	0	0
	0	0	0	0	0	0	0	0	0	0	0	0				0	0	0	0			0	0	1	0			0	0	0	0			0	0	0	0			0	0	0	0			0	0	0	0
	0	0	0	0	0	0	0	0	0	0	0	0				0	0	0	0			0	0	0	0			0	0	0	0			0	0	0	0			1	0	0	0			0	0	0	0
	0	0	0	0	0	0	0	0	0	0	0	0				0	0	0	0			0	0	1	0			0	0	0	0			1	1	0	0			0	1	0	0			0	0	0	0
	0	0	0	0	0	0	0	0	0	0	0	0				0	0	1	0			0	0	1	0			0	1	0	0			0	0	0	0			0	0	0	0			0	0	0	1
	0	0	0	0	0	0	0	0	0	0	0	0				0	0	0	0			0	0	1	0			1	0	0	1			0	0	0	0			0	1	0	0			0	0	1	0
	0	0	0	0	0	0	0	0	0	0	0	0				0	0	0	0			0	0	0	0			0	0	0	0			0	0	0	0			0	1	0	0			0	0	1	0
	0	0	0	0	0	0	0	0	0	0	0	0				0	0	0	0			0	0	1	0			0	0	1	1			0	0	0	0			0	0	0	0			0	0	1	0
	0	0	0	0	0	0	0	0	0	0	0	0				0	0	0	0			0	0	1	0			0	0	0	0			0	0	0	0			0	0	0	0			0	0	0	0
	0	0	0	0	0	0	0	0	0	0	0	0				0	0	0	0			0	0	0	0			0	0	0	0			1	0	0	0			1	0	0	0			1	0	0	0
	0	0	0	0	0	0	0	0	0	0	0	0				0	0	0	1			1	0	1	1			0	0	0	0			0	0	0	0			0	0	0	0			0	0	0	0
	0	0	0	0	0	0	0	0	0	0	0	0				0	0	0	1			0	0	1	1			0	0	0	0			0	0	0	0			0	0	0	0			0	0	0	0
	0	0	0	0	0	0	0	0	0	0	0	0				0	0	0	1			0	0	0	0			0	0	0	0			1	0	0	0			0	0	0	0			0	0	1	1
	0	0	0	0	0	0	0	0	0	0	0	0				0	0	0	0			0	0	0	1			0	0	0	0			0	0	0	0			0	0	0	0			0	0	0	0
	0	0	0	0	0	0	0	0	0	0	0	0				0	0	0	1			0	0	0	0			0	0	0	0			0	0	0	0			0	0	0	0			1	1	0	0
	0	0	0	0	0	0	0	0	0	0	0	0				0	0	0	1			0	0	0	1			1	0	0	0			0	0	0	0			0	0	0	0			0	0	0	1
	0	0	0	0	0	0	0	0	0	0	0	0				0	0	0	0			0	0	1	0			0	0	1	0			0	0	0	0			1	0	0	0			0	0	0	0
	0	0	0	0	0	0	0	0	0	0	0	0				0	0	0	0			0	0	1	0			0	0	0	0			0	0	0	0			0	0	0	0			1	0	0	0
	0	0	0	0	0	0	0	0	0	0	0	0				0	0	0	0			0	0	1	1			0	0	0	0			0	0	0	0			0	0	0	0			1	0	0	0
	0	0	0	0	0	0	0	0	0	0	0	0				0	0	0	0			0	0	1	0			0	0	1	1			0	0	0	0			0	0	0	0			1	0	0	0
	0	0	0	0	0	0	0	0	0	0	0	0				0	0	0	0			0	0	0	1			0	0	0	0			0	1	0	0			0	0	0	0			0	0	0	0
	0	0	0	0	0	0	0	0	0	0	0	0				0	0	0	0			0	0	1	1			0	0	0	0			0	0	0	0			0	0	0	0			0	0	0	0
	0	0	0	0	0	0	0	0	0	0	0	0				0	0	0	0			0	0	1	0			0	0	0	0			0	0	0	0			0	0	0	0			0	0	0	0
	0	0	0	0	0	0	0	0	0	0	0	0				0	0	0	0			0	0	1	1			0	0	0	1			0	0	0	0			0	0	0	0			0	0	0	0
	0	0	0	0	0	0	0	0	0	0	0	0				0	0	0	0			0	0	1	0			0	0	0	0			0	0	0	0			0	0	0	0			0	1	0	0
	0	0	0	0	0	0	0	0	0	0	0	0				0	0	0	0			0	0	1	0			0	0	0	0			0	0	0	0			0	0	0	0			0	0	0	0
	0	0	0	0	0	0	0	0	0	0	0	0				0	0	0	0			0	0	1	0			0	0	0	0			0	0	0	0			0	0	0	0			0	0	0	1
	0	0	0	0	0	0	0	0	0	0	0	0				0	0	0	0			0	0	1	0			0	0	0	0			0	0	0	0			0	0	0	0			0	1	0	0
	0	0	0	0	0	0	0	0	0	0	0	0				0	0	0	0			0	0	1	0			1	0	0	0			0	0	0	0			1	0	0	1			0	0	1	1
	0	0	0	0	0	0	0	0	0	0	0	0				0	0	0	0			0	0	1	1			0	0	0	0			0	0	0	0			0	0	0	0			0	0	0	0
	0	0	0	0	0	0	0	0	0	0	0	0				0	0	0	0			0	0	1	1			0	0	0	0			0	0	0	0			0	0	0	0			0	1	0	0
	0	0	0	0	0	0	0	0	0	0	0	0				0	0	0	0			0	0	1	1			0	0	0	0			0	0	0	0			0	0	0	0			0	0	0	1
	0	0	0	0	0	0	0	0	0	0	0	0				0	1	0	0			0	0	0	0			0	0	0	0			0	0	0	0			0	0	0	0			2	0	1	0
	0	0	0	0	0	0	0	0	0	0	0	0				0	1	0	0			0	0	1	1			0	0	0	0			0	0	0	0			0	0	0	0			0	0	0	1
	0	0	0	0	0	0	0	0	0	0	0	0				0	0	0	0			0	0	0	0			0	0	0	0			0	0	0	0			1	0	0	0			0	0	0	0
	0	0	0	0	0	0	0	0	0	0	0	0				0	0	0	0			0	0	0	0			0	0	0	0			0	0	0	0			0	0	0	0			0	0	0	0
	0	0	0	0	0	0	0	0	0	0	0	0				0	0	0	0			0	0	1	1			0	0	0	0			0	0	0	0			0	0	0	0			0	0	0	0
	0	0	0	0	0	0	0	0	0	0	0	0				0	0	0	0			0	0	1	0			0	0	0	0			0	0	0	0			0	0	0	0			0	0	0	0
	0	0	0	0	0	0	0	0	0	0	0	0				0	1	0	0			0	0	0	1			0	0	0	0			0	0	0	0			0	0	0	1			0	1	0	0
	0	0	0	0	0	0	0	0	0	0	0	0				0	1	0	0			0	0	1	0			0	0	0	0			0	0	0	0			0	0	0	0			0	0	0	0
	0	0	0	0	0	0	0	0	0	0	0	0				0	0	0	0			0	0	1	1			0	0	0	0			0	0	0	0			0	1	1	0			0	0	0	0
	0	0	0	0	0	0	0	0	0	0	0	0				0	0	0	0			0	0	0	0			0	0	0	0			0	0	0	0			0	0	0	1			0	0	0	0
	0	0	0	0	0	0	0	0	0	0	0	0				0	0	0	0			0	0	1	0			0	0	0	0			0	0	0	0			0	0	0	1			0	0	0	0
	0	0	0	0	0	0	0	0	0	0	0	0				0	0	0	0			0	0	0	0			1	0	0	0			0	0	0	0			0	0	0	0			1	0	0	0
	0	0	0	0	0	0	0	0	0	0	0	0				0	0	0	0			0	0	0	0			0	0	0	0			0	0	0	0			0	0	0	0			0	0	0	0
	0	0	0	0	0	0	0	0	0	0	0	0				0	0	0	0			0	0	1	0			0	0	0	0			0	0	0	0			0	0	0	0			0	0	0	0
	0	0	0	0	0	0	0	0	0	0	0	0				0	0	0	0			0	0	1	0			0	0	0	0			0	0	0	0			0	0	0	1			0	0	0	0
	0	0	0	0	0	0	0	0	0	1	0	0				0	0	0	0			0	0	1	1			0	0	0	0			0	0	0	0			0	0	0	0			1	0	0	0
	0	0	0	0	0	0	0	0	0	0	0	0				1	0	0	0			0	0	0	0			0	0	0	0			0	1	0	0			0	0	0	0			1	0	0	1
	0	0	0	0	0	0	0	0	0	0	0	0				0	0	0	0			0	0	0	1			0	0	1	0			1	0	0	0			0	1	0	0			0	0	0	0
	0	0	0	0	0	0	0	0	0	1	0	0				0	0	0	0			0	0	1	1			0	1	0	0			1	0	0	0			1	0	0	0			0	0	0	0
	0	0	0	0	0	0	0	0	0	1	0	0				0	1	0	0			0	0	1	0			0	1	0	0			0	0	0	0			0	0	0	0			0	0	0	0
	0	0	0	0	0	0	0	0	0	0	0	0				1	1	0	0			0	0	0	0			0	0	0	0			0	0	0	0			0	1	0	0			0	0	0	0
	0	0	0	0	0	0	0	0	0	0	0	0				0	0	0	0			0	0	0	0			0	0	0	0			0	0	0	0			0	0	0	0			0	0	0	0
	0	0	0	0	0	0	0	0	0	0	0	0				0	1	0	0			0	0	0	0			0	0	0	0			0	0	0	0			0	0	0	0			0	0	0	0
	0	0	0	0	0	0	0	0	0	0	0	0				0	1	0	0			0	0	0	0			0	0	1	0			0	0	1	0			0	1	1	0			0	0	0	0
	0	0	0	0	0	0	0	0	0	0	0	0				1	1	0	0			0	0	0	1			1	1	0	0			0	0	0	0			0	0	0	0			0	0	0	0
	0	0	0	0	0	0	0	0	0	0	0	0				1	0	0	0			0	0	0	0			0	0	1	0			0	0	0	0			0	0	0	0			0	0	1	0
	0	0	0	0	0	0	0	0	0	0	0	0				0	0	0	0			0	0	0	0			0	0	0	0			1	0	0	0			0	1	0	0			0	0	0	1
	0	0	0	0	0	0	0	0	0	0	0	0				0	1	0	0			0	0	0	1			0	0	1	0			0	0	0	0			0	0	0	0			0	0	0	0
	0	0	0	0	0	0	0	0	0	0	0	0				0	0	0	0			0	0	0	0			0	0	0	0			0	0	0	0			0	0	0	0			1	0	0	0
	0	0	0	0	0	0	0	0	0	0	0	0				0	1	0	0			0	0	0	0			0	0	0	0			0	0	0	0			0	1	0	0			0	0	0	0
	0	0	0	0	0	0	0	0	0	0	0	0				0	1	0	0			0	0	1	1			0	0	0	1			0	0	0	0			0	1	0	0			0	0	1	1
	0	0	0	0	0	0	0	0	0	0	0	0				0	0	0	0			0	0	0	0			0	0	0	0			0	0	0	0			0	0	0	0			0	0	0	0
	0	0	0	0	0	0	0	0	0	0	0	0				0	0	0	0			0	0	0	1			0	1	0	0			0	0	0	0			0	1	1	0			1	0	0	0
	0	0	0	0	0	0	0	0	0	0	0	0				0	0	0	0			0	0	0	0			0	0	0	0			0	0	0	0			0	0	0	0			0	0	0	0
	0	0	0	0	0	0	0	0	0	0	0	0				0	0	0	0			0	0	0	0			0	0	0	0			0	0	0	0			0	0	0	0			0	0	0	0
	0	0	0	0	0	0	0	0	0	0	0	0				0	0	0	0			0	0	0	0			0	0	0	0			0	0	0	0			0	0	0	0			0	0	0	0
	0	0	0	0	0	0	0	0	0	0	0	0				0	0	0	0			0	0	0	1			0	0	1	0			0	0	0	0			0	1	0	0			0	0	0	1
	0	0	0	0	0	0	0	0	0	0	0	0				0	0	0	0			0	0	0	0			0	0	1	0			0	0	0	0			0	0	1	0			0	0	0	1
	0	0	0	0	0	0	0	0	0	0	0	0				0	0	0	0			0	0	0	1			0	0	0	0			0	0	1	0			0	0	0	0			1	0	1	0
	0	0	0	0	0	0	0	0	0	0	0	0				0	0	0	0			0	0	0	1			0	0	1	0			0	0	0	0			1	0	0	0			1	0	0	0
	0	0	0	0	0	0	0	0	0	0	0	0				0	0	0	0			0	0	0	0			0	0	1	0			0	0	1	0			0	0	0	0			1	0	0	1
	0	0	0	0	0	0	0	0	0	0	0	0				0	0	0	0			0	0	0	0			0	0	0	0			0	0	0	0			0	1	0	0			0	0	0	0
	0	0	0	0	0	0	0	0	0	0	0	0				1	0	0	0			0	0	0	1			0	0	0	0			1	0	1	0			0	0	0	0			0	0	0	0
	0	0	0	0	0	0	0	0	0	0	0	0				0	0	0	0			0	0	0	1			0	0	0	0			0	0	0	0			0	1	0	0			1	0	0	1
	0	0	0	0	0	0	0	0	0	0	0	0				0	1	0	0			0	0	0	0			0	0	0	0			0	0	0	0			0	0	1	0			1	0	0	0
	0	0	0	0	0	0	0	0	0	0	0	0				0	1	0	0			0	0	0	1			0	0	1	0			0	0	0	0			1	0	0	0			0	0	0	0
	0	0	0	0	0	0	0	0	0	0	0	0				0	1	0	0			0	0	0	0			0	0	0	0			0	0	1	0			0	0	0	0			0	0	0	0
	0	0	0	0	0	0	0	0	0	0	0	0				0	0	0	0			0	0	0	0			0	0	0	0			0	0	0	0			0	0	1	0			0	0	0	0
	0	0	0	0	0	0	0	0	0	0	0	0				0	0	0	0			0	0	0	1			0	0	0	0			0	0	1	0			0	0	0	0			0	0	1	0
	0	0	0	0	0	0	0	0	0	0	0	0				0	0	0	0			0	0	0	1			0	0	0	0			0	0	0	0			0	0	0	0			0	0	0	0
	0	0	0	0	0	0	0	0	0	0	0	0				1	0	0	0			0	0	0	0			0	0	0	0			0	0	0	0			0	0	0	0			0	0	0	0
	0	0	0	0	0	0	0	0	0	0	0	0				0	0	0	0			0	0	0	0			0	0	0	0			0	0	0	0			0	0	0	0			0	0	0	0
	0	0	0	0	0	0	0	0	0	0	0	0				0	0	0	0			0	0	0	1			0	0	0	0			0	0	0	0			0	0	0	0			1	0	0	0
	0	0	0	0	0	0	0	0	0	0	0	0				0	0	0	0			0	0	0	0			0	0	1	0			0	0	1	0			0	0	0	0			0	0	0	0
	0	0	0	0	0	0	0	0	0	0	0	0				0	0	0	1			0	0	0	1			0	0	1	0			0	0	0	0			1	0	0	0			0	0	1	0
	0	0	0	0	0	0	0	0	0	0	0	0				0	0	0	0			0	0	0	0			0	0	0	0			0	0	0	0			0	0	0	1			0	0	0	0
	0	0	0	0	0	0	0	0	0	0	0	0				1	0	0	0			0	0	0	0			0	0	1	0			0	0	1	0			0	0	0	0			0	0	0	0
	0	0	0	0	0	0	0	0	0	0	0	0				1	0	0	0			0	0	0	0			0	0	0	0			0	0	1	0			0	0	0	1			0	0	0	0
	0	0	0	0	0	0	0	0	0	0	0	0				1	0	0	0			0	0	0	0			0	0	0	0			0	0	0	0			0	0	0	0			1	0	0	0
	0	0	0	0	0	0	0	0	0	0	0	0				1	0	0	1			0	0	0	1			0	0	1	0			0	0	0	0			0	0	1	1			0	0	0	0
	0	0	0	0	0	0	0	0	0	0	0	0				1	1	0	0			0	0	0	0			0	0	1	0			0	0	0	0			0	0	0	0			0	0	0	1
	0	0	0	0	0	0	0	0	0	0	0	0				1	0	0	0			0	0	0	1			0	0	1	0			0	0	0	0			0	0	1	0			0	0	0	0
	0	0	0	0	0	0	0	0	0	0	0	0				1	0	0	0			0	0	0	0			0	0	0	0			0	1	0	0			0	0	0	0			0	0	0	0
	0	0	1	0	0	0	0	0	0	0	0	0				1	0	0	0			0	0	0	1			0	0	0	0			0	1	0	0			0	0	0	0			0	0	0	0
	0	0	0	0	0	0	0	0	0	0	0	0				1	0	0	0			0	0	0	0			0	0	0	0			0	0	0	0			0	0	0	0			0	0	1	1
	0	0	0	0	0	0	0	0	0	0	0	0				1	0	0	0			0	0	1	1			0	0	1	0			0	0	0	0			0	0	0	0			0	0	1	0
	0	0	0	0	0	0	0	0	0	0	0	0				1	0	0	0			0	0	0	0			0	0	0	0			0	0	0	0			0	0	0	0			0	0	0	1
	0	0	0	0	0	0	0	0	0	0	0	0				1	0	0	0			0	0	0	1			0	0	0	0			0	0	0	0			0	0	0	1			0	0	0	0
	0	0	0	0	0	0	0	0	0	0	0	0				0	0	0	0			0	0	1	1			0	0	1	0			0	0	0	0			0	0	0	1			0	0	0	1
	0	0	0	0	0	0	0	0	0	0	0	0				0	0	0	0			0	0	0	0			0	0	0	0			0	0	0	0			0	0	0	0			0	0	1	0
	0	0	0	0	0	0	0	0	0	0	0	0				1	0	0	0			0	0	0	1			0	0	0	0			0	1	0	0			1	0	0	0			1	0	0	0
	0	0	0	0	0	0	0	0	0	0	0	0				0	0	0	1			0	0	0	0			0	0	0	0			0	0	0	0			0	0	1	0			0	0	0	0
	0	0	0	0	0	0	0	0	0	0	0	0				0	0	0	0			0	0	0	0			0	0	0	0			0	1	1	0			0	0	0	1			1	0	1	0
	0	0	0	0	0	0	0	0	0	0	0	0				0	0	0	1			1	0	0	1			0	0	0	0			0	0	1	0			0	0	0	0			0	0	0	0
	0	0	0	0	0	0	0	0	0	0	0	0				0	0	0	0			1	0	0	1			0	0	0	0			0	0	0	0			0	1	0	0			0	0	0	0
	0	0	0	0	0	0	0	0	0	0	0	0				0	0	0	0			0	0	0	0			0	0	0	0			0	0	0	0			0	0	0	0			1	0	0	0
	0	0	0	0	0	0	0	0	0	0	0	0				0	1	0	1			0	0	0	0			0	0	1	0			0	0	0	1			0	0	0	0			1	0	0	1
	0	0	0	0	0	0	0	0	0	0	0	0				0	0	0	1			0	1	0	0			0	0	0	0			0	0	0	0			0	0	0	0			0	0	0	1
	0	0	1	0	0	0	0	0	0	0	0	0				0	0	0	1			0	0	0	0			0	0	1	0			0	0	0	1			0	0	1	1			0	0	0	1
	0	0	0	0	0	0	0	0	0	0	0	0				1	1	0	0			0	0	0	1			0	0	0	0			0	0	1	0			0	0	1	0			0	0	0	0
	0	0	0	0	0	0	0	0	0	0	0	0				1	1	0	1			1	0	1	0			0	0	0	0			0	0	0	0			0	0	0	0			0	0	0	0
	0	0	0	0	0	0	0	0	0	0	0	0				1	0	0	1			0	0	0	0			0	0	0	0			0	0	0	0			0	0	0	1			0	0	0	0
	0	0	0	0	0	0	0	0	0	0	0	0				1	1	0	0			0	0	0	0			0	0	1	0			0	0	0	0			0	0	0	1			0	0	0	0
	0	0	0	0	0	0	0	0	0	0	0	0				1	1	0	1			0	0	0	0			0	0	1	0			0	0	1	1			0	0	0	0			0	0	0	0
	0	0	0	0	0	0	0	0	0	0	0	0				1	1	0	0			0	0	0	0			0	0	0	0			0	0	0	0			0	0	0	0			0	0	0	1
	0	0	1	0	0	0	0	0	0	0	0	0				1	0	0	0			1	0	0	0			0	0	0	0			0	0	0	0			0	0	0	1			0	0	0	0
	0	0	0	0	0	0	0	0	0	0	0	0				1	1	0	0			1	0	1	0			0	0	0	0			0	0	1	0			1	0	0	1			0	0	0	0
	0	0	0	0	0	0	0	0	0	0	0	0				1	1	0	0			1	0	0	0			0	0	0	0			0	1	0	0			0	0	1	0			0	0	0	0
	0	0	0	0	0	0	0	0	0	0	0	0				1	1	0	0			1	0	1	0			0	0	1	0			0	0	0	0			0	0	0	0			0	0	0	1
	0	0	0	0	0	0	0	0	0	0	0	0				1	0	0	0			0	0	0	1			0	0	0	0			0	0	1	0			0	0	0	0			0	0	0	0
	0	0	0	0	0	0	0	0	0	0	0	0				1	0	0	0			0	0	1	0			0	0	0	0			0	0	0	1			0	0	0	0			0	0	0	1
	0	0	0	0	0	0	0	0	0	0	0	0				1	1	0	0			0	0	0	1			0	0	1	0			0	1	0	1			0	0	0	1			0	0	0	1
	0	0	0	0	0	0	0	0	0	0	0	0				1	0	0	0			1	0	0	0			0	0	0	0			0	0	0	1			0	0	0	0			0	0	0	1
	0	0	0	0	0	0	0	0	0	0	0	0				1	0	0	0			1	0	0	0			0	0	0	0			0	0	0	1			0	0	0	1			0	0	0	0
	0	0	0	0	0	0	0	0	0	0	0	0				0	0	0	0			0	0	0	0			0	0	1	0			0	0	1	0			0	1	0	0			0	0	0	0
	0	0	0	0	0	0	0	0	0	0	0	0				1	0	0	0			0	0	0	0			0	0	1	0			0	0	0	0			0	0	0	0			0	0	0	0
	0	0	0	0	0	0	0	0	0	0	0	0				0	0	0	0			0	0	0	0			0	0	1	0			0	0	0	0			0	0	0	1			0	0	0	0
	0	0	0	0	0	0	0	0	0	0	0	0				0	0	0	0			0	0	0	0			0	0	0	0			1	0	0	1			0	1	0	0			0	0	0	0
	0	0	0	0	0	0	0	0	0	0	0	0				0	0	0	0			1	0	0	0			0	0	0	0			0	0	1	0			0	0	0	1			0	0	0	0
	0	0	0	0	0	0	0	0	0	0	0	0				1	0	0	0			0	0	0	1			0	0	0	0			0	0	1	0			0	0	0	0			0	0	0	1
	0	0	0	0	0	0	0	0	0	0	0	0				0	0	1	0			0	0	0	1			0	0	0	0			0	1	1	1			0	0	0	0			0	0	0	1
	0	0	0	0	0	0	0	0	0	0	0	0				0	0	0	0			0	0	0	0			0	0	0	0			0	0	1	0			1	0	0	0			0	0	0	0
	0	0	0	0	0	0	0	0	0	0	0	0				0	0	1	0			1	0	0	1			0	0	0	0			0	0	0	1			0	0	0	0			0	0	0	0
	0	0	0	0	0	0	0	0	0	0	0	0				0	0	0	0			0	0	0	0			0	0	0	0			0	0	1	0			0	1	0	0			1	0	0	0
	0	0	0	0	0	0	0	0	0	0	0	0				0	0	0	0			0	0	0	0			0	0	0	0			1	0	0	0			0	0	0	1			0	0	0	0
	0	0	0	0	0	0	0	0	0	0	0	0				0	0	1	0			0	0	0	1			0	0	0	0			0	0	0	0			0	0	0	0			0	0	0	0
	0	0	0	0	0	0	0	0	0	0	0	0				0	0	0	0			0	0	0	0			0	0	0	0			0	0	1	0			0	0	0	0			0	0	0	0
	0	0	0	0	0	0	0	0	0	0	0	0				0	0	1	0			0	0	0	1			0	0	1	0			0	0	0	0			0	1	0	0			0	0	0	0
	0	0	0	0	0	0	0	0	0	0	0	0				0	0	0	0			0	0	0	0			0	0	0	0			0	0	0	0			0	1	0	0			0	0	0	2
	0	0	0	0	0	0	0	0	0	0	0	0				0	0	0	0			0	0	0	1			0	0	0	0			0	0	0	0			0	0	0	0			0	0	0	1
	0	0	0	0	0	0	0	0	0	0	0	0				0	0	0	0			0	0	0	0			0	0	0	0			0	0	0	0			0	1	0	0			0	0	0	0
	0	0	0	0	0	0	0	0	0	0	0	0				0	0	0	0			0	0	0	0			0	0	0	0			0	0	0	0			0	0	0	0			0	0	0	1
	0	0	0	0	0	0	0	0	0	1	0	0				0	0	0	0			0	0	0	0			0	0	1	0			0	0	0	1			0	0	0	1			0	0	0	1
	1	0	0	0	0	0	0	0	0	1	0	0				0	0	0	0			0	0	0	1			0	0	0	0			0	0	0	0			0	0	0	1			0	0	0	1
	0	0	0	0	0	0	0	0	0	0	0	0				0	0	0	1			0	0	0	0			0	0	0	0			0	0	0	0			0	0	0	0			0	0	0	0
	0	0	0	0	0	0	0	0	0	0	0	0				0	0	0	1			0	0	0	0			0	0	0	0			0	0	0	0			0	0	0	0			0	0	0	0
	0	0	0	0	0	0	0	0	0	0	0	0				0	0	0	0			0	0	0	0			0	0	0	0			0	0	1	0			0	0	0	0			0	0	0	1
	0	0	0	0	0	0	0	0	0	0	0	0				0	0	0	0			0	0	0	0			0	0	1	0			0	0	0	0			0	0	0	0			0	0	0	1
	0	0	0	0	0	0	0	0	0	1	0	0				0	0	0	0			0	0	0	0			0	0	0	0			0	0	1	0			0	0	0	0			0	0	0	1
	0	0	0	0	0	0	0	0	0	0	0	0				0	0	0	0			0	0	0	0			0	0	1	0			0	0	0	0			1	1	0	0			0	0	0	0
	1	0	0	0	0	0	0	0	0	0	0	0				0	0	0	0			0	0	0	0			0	0	0	1			0	0	0	0			0	0	0	0			0	0	0	0
	0	0	0	0	0	0	0	0	0	0	0	0				0	0	0	0			0	0	0	0			0	0	1	0			1	0	0	0			0	0	0	1			0	0	0	1
	0	0	0	0	0	0	0	0	0	0	0	0				0	0	0	0			0	0	0	0			0	0	0	0			1	0	0	0			1	0	0	0			0	0	0	0
	0	0	0	0	0	0	0	0	0	0	0	0				0	0	0	0			0	0	0	0			0	0	0	0			0	0	0	0			1	1	0	0			0	1	0	0
	0	0	0	0	0	0	0	0	0	0	0	0				0	0	0	1			0	0	0	0			0	0	0	0			0	0	1	0			0	0	0	0			0	0	0	0
	0	0	0	0	0	0	0	0	0	0	0	0				0	0	0	0			0	0	0	1			0	0	0	0			0	0	1	0			0	0	0	0			0	0	0	1
	0	0	0	0	0	0	0	0	0	0	0	0				0	0	0	1			0	0	0	1			0	0	0	0			0	0	0	0			0	0	0	0			0	0	0	1
	0	0	0	0	0	0	0	0	0	0	0	0				0	0	0	0			0	0	0	0			0	0	0	0			0	0	0	0			0	0	1	0			0	0	0	1
	0	0	0	0	0	0	0	0	0	0	0	0				0	0	0	1			0	0	0	0			0	0	0	0			0	0	1	0			0	0	1	0			0	1	0	0
	0	0	0	0	0	0	0	0	0	0	0	0				0	0	0	0			0	0	0	0			0	0	0	0			0	0	0	0			1	0	0	0			0	0	0	0
	0	0	0	0	0	0	0	0	0	0	0	0				0	0	0	0			0	0	0	0			0	0	0	0			0	0	0	0			0	0	0	0			0	0	0	0
	0	0	0	0	0	0	0	0	0	0	0	0				0	0	0	0			0	0	0	0			0	0	1	0			0	0	0	0			1	0	0	0			0	0	0	0
	0	0	0	0	0	0	0	0	0	0	0	0				0	0	0	1			0	0	0	1			0	0	0	0			0	0	0	0			1	0	0	0			0	0	0	0
	0	0	0	0	0	0	0	0	0	0	0	0				0	0	0	0			0	0	0	0			0	0	0	0			0	0	0	0			0	0	0	0			0	1	0	1
	0	0	0	0	0	0	0	0	0	0	0	0				0	0	0	1			0	0	0	0			0	0	0	0			0	0	0	0			0	0	0	0			0	0	0	1
	0	0	0	0	0	0	0	0	0	0	0	0				0	0	0	0			0	0	0	0			0	0	0	0			0	0	0	0			0	0	0	0			0	0	0	0
	0	0	0	0	0	0	0	0	0	1	0	0				0	0	0	0			0	0	0	0			0	0	1	0			0	0	0	0			1	0	0	0			0	0	0	0
	0	0	0	0	0	0	0	0	0	0	0	0				0	0	0	0			0	0	0	0			0	0	0	0			0	0	1	0			0	0	1	0			0	1	0	1
	0	0	0	0	0	0	0	0	0	0	0	0				0	0	0	0			0	0	0	0			0	0	0	0			0	0	0	0			0	0	0	0			0	0	0	0
	0	0	0	0	0	0	0	0	0	0	0	0				0	0	0	0			0	0	0	1			0	0	0	0			0	0	0	0			0	0	0	0			0	0	0	0
	0	0	0	0	0	0	0	0	0	0	0	0				0	0	0	0			0	0	0	0			0	0	0	0			0	0	0	0			0	0	0	0			0	0	0	2
	0	0	0	0	0	0	0	0	0	0	0	0				0	0	0	1			0	0	0	0			0	0	0	0			0	0	0	0			0	0	0	0			0	0	0	0
	0	0	0	0	0	0	0	0	0	0	0	0				0	0	0	1			0	0	0	0			0	0	1	1			1	0	0	0			0	1	0	0			0	0	0	1
	0	0	0	0	0	0	0	0	0	0	0	0				0	0	0	0			0	0	0	0			0	0	1	0			0	0	0	0			0	0	0	0			0	0	0	0
	0	0	0	0	0	0	0	0	0	0	0	0				0	0	0	0			0	0	0	0			0	0	0	0			0	0	0	0			0	0	0	0			0	1	0	1
	0	0	0	0	0	0	0	0	0	0	0	0				0	0	0	0			0	0	0	0			0	0	1	0			0	0	0	0			0	0	0	0			0	1	0	1
	0	0	0	0	0	0	0	0	0	0	0	0				0	0	0	0			0	0	1	0			0	0	0	0			0	0	0	0			0	0	0	0			0	0	0	0
	0	0	0	0	0	0	0	0	0	0	0	0				0	0	0	1			0	0	0	1			0	0	0	0			0	0	0	0			0	0	0	0			0	1	0	1
	0	0	0	0	0	0	0	0	0	0	0	0				0	0	0	0			0	0	0	0			0	0	0	0			0	0	1	0			0	0	0	0			0	0	0	0
	0	0	0	0	0	0	0	0	0	0	0	0				0	0	0	0			0	0	0	0			1	0	1	0			0	0	0	0			0	1	0	0			0	0	0	1
	0	0	0	0	0	0	0	0	0	0	0	0				0	0	0	0			0	0	0	0			0	0	1	0			0	0	0	0			0	0	0	0			0	0	0	0
	0	0	0	0	0	0	0	0	0	0	0	0				0	0	0	0			0	0	0	0			0	0	0	0			0	0	0	0			0	0	0	0			0	0	0	1
	0	0	0	0	0	0	0	0	0	0	0	0				0	0	0	0			0	0	1	0			0	0	0	0			0	0	0	0			0	0	0	0			0	0	0	0
	0	0	0	0	0	0	0	0	0	0	0	0				0	0	0	0			0	0	0	0			0	0	0	0			0	0	0	0			0	0	0	0			0	0	0	1
	0	0	0	0	0	0	0	0	0	0	0	0				0	0	0	0			0	0	0	0			0	0	0	0			0	0	0	0			0	0	0	0			0	0	0	1
	0	0	0	0	0	0	0	0	0	0	0	0				0	0	0	0			0	0	0	0			1	0	0	0			0	0	1	0			0	0	0	0			0	0	0	0
	0	0	0	0	0	0	0	0	0	0	0	0				0	0	0	0			0	0	0	0			0	0	0	0			1	0	0	0			0	0	0	0			0	1	0	0
	0	0	0	0	0	0	0	0	0	0	0	0				0	0	0	0			0	0	0	0			0	0	0	0			0	0	0	0			0	0	0	0			0	0	0	0
	0	0	0	0	0	0	0	0	0	0	0	0				0	0	0	0			0	0	1	0			0	0	0	0			0	0	0	0			0	0	0	0			0	1	0	0
	0	0	0	0	0	0	0	0	0	0	0	0				0	0	0	0			0	0	0	0			0	0	0	0			0	0	0	0			0	1	0	0			0	0	0	0
	0	0	0	0	0	0	0	0	0	0	0	0				0	0	0	0			0	0	0	0			0	0	0	0			0	0	1	0			0	0	0	0			0	0	0	0
	0	0	0	0	0	0	0	0	0	0	0	0				0	0	0	1			0	0	1	0			0	0	0	0			0	0	0	0			0	0	0	0			0	0	0	0
	0	0	0	0	0	0	0	0	0	0	0	0				0	0	0	0			0	0	0	1			0	0	0	0			1	0	0	0			0	1	0	0			0	0	0	1
	0	0	0	0	0	0	0	0	0	0	0	0				0	0	0	0			0	0	0	0			0	0	0	0			0	0	0	0			0	1	0	0			0	0	0	1
	0	0	0	0	0	0	0	0	0	0	0	0				0	0	0	1			0	0	1	0			0	0	0	0			0	0	1	0			0	0	0	0			0	0	0	0
	0	0	0	0	0	0	0	0	0	0	0	0				0	0	0	0			0	0	1	0			0	0	0	0			0	0	1	0			0	0	0	0			0	0	0	0
	0	0	0	0	0	0	0	0	0	0	0	0				0	0	0	0			0	0	0	0			0	0	0	0			0	0	0	0			0	0	0	0			0	0	0	0
	0	0	0	0	0	0	0	0	0	0	0	0				0	0	0	0			0	0	0	0			0	0	0	0			0	0	0	0			0	0	0	0			0	0	0	0
	0	0	0	0	0	0	0	0	0	0	0	0				0	0	0	0			0	0	1	0			1	0	0	0			0	0	0	0			0	1	0	0			0	0	0	0
	0	0	0	0	0	0	0	0	0	0	0	0				0	0	0	0			0	0	1	0			0	0	0	0			0	0	0	0			0	0	0	0			0	1	0	0
	0	0	0	0	0	0	0	0	0	0	0	0				0	0	0	0			0	0	0	0			0	0	0	0			1	0	0	0			0	0	0	0			0	0	0	0
	0	0	0	0	0	0	0	0	0	0	0	0				0	0	0	0			0	0	0	0			0	0	0	0			0	0	0	0			0	0	0	0			0	0	0	0
	0	0	0	0	0	0	0	0	0	0	0	0				0	0	0	0			0	0	0	0			0	0	0	0			0	0	0	0			0	0	0	0			0	1	0	0
	0	0	0	0	0	0	0	0	0	0	0	0				0	0	0	1			0	0	0	0			1	0	0	0			0	0	0	0			0	0	0	0			0	0	0	0
	0	0	0	0	0	0	0	0	0	0	0	0				0	0	0	0			0	0	0	0			0	0	0	0			1	0	0	0			0	0	0	0			0	0	0	1
	0	0	0	0	0	0	0	0	0	0	0	0				0	0	0	1			0	0	0	0			0	0	0	0			0	0	0	0			0	0	0	0			0	0	0	1
	0	0	0	0	0	0	0	0	0	0	0	0				0	0	0	1			0	0	1	0			0	1	0	0			0	0	1	0			0	0	0	0			0	0	0	0
	0	0	0	0	0	0	0	0	0	0	0	0				0	0	0	0			0	0	0	0			1	1	0	0			0	0	0	0			0	0	0	0			0	0	0	0
	0	0	0	0	0	0	0	0	0	0	0	0				0	0	0	0			0	0	0	0			0	0	0	0			0	0	0	0			0	0	0	0			0	0	0	0
	0	0	0	0	0	0	0	0	0	0	0	0				0	0	0	0			0	0	0	0			1	0	0	0			0	0	0	0			0	0	0	0			0	0	0	0
	0	0	0	0	0	0	0	0	0	0	0	0				0	0	0	0			0	0	0	0			0	0	0	0			0	0	0	0			0	0	0	0			0	0	0	0
	0	0	0	0	0	0	0	0	0	0	0	0				0	0	0	0			0	0	0	0			1	0	0	0			0	0	0	0			0	0	0	0			0	0	0	0
	0	0	0	0	0	0	0	0	0	0	0	0				0	0	0	0			0	0	0	0			0	0	0	0			0	0	0	0			0	0	0	0			0	0	0	0
	0	0	0	0	0	0	0	0	0	0	0	0				0	0	0	0			0	0	0	0			0	0	0	0			0	0	0	0			0	0	0	0			0	0	0	0
	0	0	0	0	0	0	1	0	0	0	0	0				0	0	0	0			0	0	0	0			1	0	0	0			0	0	0	0			0	1	0	0			0	0	0	0
	0	0	0	0	0	0	0	0	0	0	0	0				0	1	0	0			0	0	0	0			0	0	0	0			0	0	0	0			0	1	1	0			0	0	0	0
	0	0	0	0	0	0	0	0	0	0	0	0				0	1	0	0			0	0	0	0			0	0	0	0			0	0	0	0			0	0	1	0			0	0	0	0
	0	0	0	0	0	0	0	0	0	0	0	0				0	1	0	0			0	0	0	0			0	0	0	0			0	0	0	0			0	0	0	0			0	0	0	1
	0	0	0	0	0	0	0	0	0	0	0	0				0	0	0	0			0	0	0	0			1	0	0	0			0	0	0	0			0	2	0	0			0	1	0	0
	0	0	0	0	0	0	0	0	0	0	0	0				0	0	0	0			0	0	0	0			0	0	0	0			0	0	0	0			0	0	0	0			0	0	0	0
	0	0	0	0	0	0	0	0	0	0	0	0				0	0	0	0			0	0	0	0			1	0	0	0			0	0	0	0			0	0	0	0			0	0	0	0
	0	0	0	0	0	0	0	0	0	0	0	0				0	0	0	0			0	0	0	0			0	0	0	0			0	0	0	0			0	1	0	0			0	0	0	0
	0	0	0	0	0	0	0	0	0	0	0	0				0	0	0	0			0	0	0	0			0	0	0	0			1	0	0	0			0	0	0	0			0	0	0	1
	0	0	0	0	0	0	0	0	0	0	0	0				0	0	0	0			0	0	0	0			0	0	0	0			1	0	0	0			0	1	0	0			0	0	0	0
	0	0	0	0	0	0	1	0	0	0	0	0				0	0	0	0			0	0	0	0			0	0	0	0			0	0	0	0			0	0	1	0			0	0	0	0
	0	0	0	0	0	0	0	0	0	0	0	0				0	0	0	0			0	0	0	0			1	0	0	0			0	0	0	0			0	2	0	0			0	0	0	1
	0	0	0	0	0	0	0	0	0	0	0	0				0	0	0	0			0	1	0	0			0	0	0	0			0	0	0	0			0	0	0	0			0	0	0	0
	0	0	0	0	0	0	0	0	0	0	0	0				0	0	0	1			0	0	0	0			1	0	0	0			0	0	0	0			0	0	0	0			0	0	0	1
	0	0	0	0	0	0	0	0	0	0	0	0				0	0	0	0			0	0	0	0			0	0	0	0			0	0	0	0			0	0	0	0			0	0	0	0
	0	0	0	0	0	0	0	0	0	0	0	0				0	0	0	0			0	0	0	0			0	0	0	0			0	0	0	0			0	0	0	0			0	0	0	0
	0	0	0	0	0	0	0	0	0	0	0	0				0	0	0	0			0	0	0	0			0	0	0	0			1	1	0	0			0	0	1	0			0	0	0	0
	0	0	0	0	0	0	0	0	0	0	0	0				0	0	0	1			0	0	0	0			1	0	0	0			0	0	0	0			0	0	0	0			0	1	0	0
	0	0	0	0	0	0	0	0	0	0	0	0				0	0	0	0			0	0	0	0			0	0	0	0			0	0	0	1			0	0	1	0			0	0	0	0
	0	0	0	0	0	0	0	0	0	0	0	0				0	0	0	0			0	0	0	0			0	0	0	0			0	0	0	0			0	0	1	0			0	0	0	0
	0	0	0	0	0	0	0	0	0	0	0	0				0	0	0	0			0	0	0	0			0	0	0	0			1	0	0	1			0	1	0	0			0	0	0	0
	0	0	0	0	0	0	0	0	0	0	0	0				0	0	0	1			0	0	0	0			0	0	0	0			0	0	0	0			0	1	0	0			0	0	0	1
	0	0	0	0	0	0	0	0	0	0	0	0				0	1	0	0			0	0	0	0			0	0	0	0			0	0	0	1			0	1	0	0			0	0	0	0
	0	0	0	0	0	0	1	0	0	0	0	0				0	0	0	0			0	0	0	0			0	0	0	0			1	1	0	1			0	0	0	0			0	0	0	0
	0	0	0	0	0	0	0	0	0	0	0	0				0	1	0	0			0	0	0	0			0	0	0	0			0	1	0	0			0	0	0	0			0	0	0	1
	0	0	0	0	0	0	0	0	0	0	0	0				0	0	0	0			0	0	0	0			0	0	0	0			1	0	0	0			0	0	0	0			0	0	0	0
	0	0	0	0	0	0	1	0	0	0	0	0				0	0	0	0			0	0	0	0			0	0	0	0			0	0	0	0			0	0	0	0			0	1	0	0
	0	0	0	0	0	0	0	0	0	0	0	0				0	0	0	0			0	0	0	0			0	0	0	0			0	0	0	0			0	0	0	0			0	0	0	0
	0	0	0	0	0	0	0	0	0	0	0	0				0	0	0	0			0	0	0	0			0	0	0	0			1	0	0	0			0	0	0	0			0	0	0	0
	0	0	0	0	0	0	0	0	0	0	0	0				0	0	0	0			0	0	0	0			0	0	0	0			0	0	0	0			0	0	1	0			0	0	0	1
	0	0	0	0	0	0	0	0	0	0	0	0				0	0	0	0			0	0	0	0			0	0	0	0			1	0	0	0			0	0	0	0			0	0	0	0
	0	0	0	0	0	0	0	0	0	0	0	0				0	0	0	0			0	0	0	0			0	0	0	0			0	0	0	0			0	0	0	0			0	0	0	0
	0	0	0	0	0	0	0	0	0	0	0	0				0	0	0	0			0	0	0	0			0	0	0	0			0	0	0	0			0	1	0	0			0	0	0	1
	0	0	0	0	0	0	0	0	0	0	0	0				0	0	0	0			0	0	0	1			0	0	0	0			0	0	0	0			0	0	0	0			0	0	0	1
	0	0	0	0	0	0	0	0	0	0	0	0				0	0	0	0			0	0	0	0			0	0	0	0			0	0	0	0			0	0	0	0			0	0	0	0
	0	0	0	0	0	0	0	0	0	0	0	0				0	0	0	0			0	0	0	0			0	0	0	0			0	0	0	0			0	0	0	0			0	0	0	0
	0	0	0	0	0	0	1	0	0	0	0	0				0	0	0	0			0	0	0	0			0	0	0	0			0	0	0	0			0	0	0	0			0	0	0	1
	0	0	0	0	0	0	1	0	0	0	0	0				0	0	0	0			0	0	0	0			0	0	0	0			0	1	0	0			0	0	0	0			0	0	0	0
	0	0	0	0	0	0	0	0	0	0	0	0				0	0	0	0			0	0	0	0			0	0	0	0			0	0	0	0			0	0	0	0			0	0	0	0
	0	0	0	0	0	0	0	0	0	0	0	0				0	0	1	0			0	0	0	0			0	0	0	0			0	1	0	0			0	0	0	0			0	0	0	1
	0	0	0	0	0	0	0	0	0	0	0	0				0	0	1	0			0	0	0	0			0	0	0	0			0	0	0	0			0	1	0	0			0	1	0	0
	0	0	0	0	0	0	0	0	0	0	0	0				0	0	0	0			0	0	0	0			0	0	0	0			0	0	0	0			0	1	0	1			0	0	0	0
	0	0	0	0	0	0	0	0	0	0	0	0				0	0	0	0			0	0	0	0			0	0	0	0			0	0	0	0			0	0	0	0			0	0	0	0
	0	0	0	0	0	0	0	0	0	0	0	0				0	0	0	0			0	0	0	0			0	0	0	0			0	0	0	0			0	0	0	0			0	0	0	0
	0	0	0	0	0	0	0	0	0	0	0	0				0	0	0	0			0	0	0	0			0	0	0	0			0	1	0	0			0	0	0	0			0	0	0	1
	0	0	0	0	0	0	0	0	0	0	0	0				0	0	0	0			0	0	0	0			0	0	0	0			1	0	0	0			0	0	0	0			0	0	0	0
	0	0	0	0	0	0	0	0	0	0	0	0				0	0	1	0			0	0	0	0			0	0	0	0			0	0	0	0			0	0	0	0			0	0	0	0
	0	0	0	0	0	0	0	0	0	0	0	0				0	0	1	0			0	0	0	0			0	0	0	0			0	1	0	0			0	0	0	0			0	0	0	0
	0	0	0	0	0	0	0	0	0	0	0	0				0	0	0	0			0	0	0	0			0	0	0	0			0	0	0	0			0	0	1	0			0	0	0	1
	0	0	0	0	0	0	0	0	0	0	0	0				0	0	1	0			0	0	0	0			0	0	0	0			0	0	0	0			0	0	1	0			0	0	0	1
	0	0	0	0	0	0	0	0	0	0	0	0				0	0	0	0			0	0	0	0			0	0	0	0			0	0	0	0			0	0	0	0			0	0	0	0
	0	0	0	0	0	0	0	0	0	0	0	0				0	0	0	0			0	0	0	0			0	0	0	0			0	0	0	0			0	0	0	0			0	1	0	1
	0	0	0	0	0	0	0	0	0	0	0	0				0	0	1	0			0	0	0	0			0	0	0	0			0	1	0	0			0	0	0	0			0	0	0	1
	0	0	0	0	0	0	0	0	0	0	0	0				0	0	0	0			0	0	0	0			0	0	0	0			1	0	0	0			0	0	0	0			0	0	0	0
	0	0	0	0	0	0	0	0	0	0	0	0				0	0	0	0			0	0	0	0			0	0	0	0			0	0	0	0			0	0	0	0			0	1	0	1
	0	0	0	0	0	0	0	0	0	0	0	0				0	0	0	0			0	0	0	0			0	0	0	0			0	0	0	0			0	0	0	0			0	0	0	0
	0	0	0	0	0	0	0	0	0	0	0	0				0	0	0	0			0	0	0	0			0	0	0	0			0	0	0	0			0	0	1	0			0	0	0	1
	0	0	0	0	0	0	0	0	0	0	0	0				0	0	0	0			0	0	0	0			0	0	0	0			0	0	0	0			0	0	0	0			0	0	0	1
	0	0	0	0	0	0	0	0	0	0	0	0				0	0	0	0			1	0	0	0			0	0	0	0			1	1	0	0			0	0	0	0			0	0	0	0
	0	0	0	0	0	0	0	0	0	0	0	0				0	0	0	0			1	0	0	0			0	0	0	0			0	0	0	0			0	0	0	0			0	0	0	0
	0	0	0	0	0	0	1	0	0	0	0	0				0	0	0	0			1	0	0	0			0	0	0	0			0	0	0	0			0	0	1	0			0	0	0	0
	0	0	0	0	0	0	0	0	0	0	0	0				0	0	0	0			1	0	0	0			0	0	0	0			0	0	0	0			0	0	0	0			0	0	0	0
	0	0	0	0	0	0	0	0	0	0	0	0				0	0	1	0			0	0	0	0			0	0	0	0			0	0	0	0			0	0	0	0			0	0	0	0
	0	0	0	0	0	0	0	0	0	0	0	0				0	0	0	0			1	0	0	0			0	0	0	0			0	0	0	0			0	0	0	0			0	0	0	1
	0	0	0	0	0	0	1	0	0	0	0	0				0	0	0	0			0	0	0	0			0	0	0	0			1	0	0	0			0	0	0	0			0	0	0	1
	0	0	0	0	0	0	0	0	0	0	0	0				0	0	0	0			0	0	0	0			0	0	0	0			0	0	0	0			0	0	0	0			0	0	0	0
	0	0	0	0	0	0	0	0	0	0	0	0				0	0	1	0			0	0	0	0			0	0	0	0			0	0	0	0			0	0	0	0			0	0	0	1
	0	0	0	0	0	0	0	0	0	0	0	0				0	0	0	0			1	0	0	0			0	0	0	0			0	0	0	0			0	1	0	0			0	0	0	1
	0	0	0	0	0	0	0	0	0	0	0	0				0	0	1	0			0	0	0	0			0	0	0	0			0	0	0	0			0	0	0	0			0	0	0	0
	0	0	0	0	0	0	0	0	0	0	0	0				0	0	1	0			0	0	0	0			0	0	0	0			0	0	0	0			0	0	0	0			0	0	0	0
	0	0	0	0	0	0	0	0	0	0	0	0				0	0	0	0			0	0	0	0			0	0	0	0			0	1	0	0			0	0	0	0			0	0	0	1
	0	0	0	0	0	0	0	0	0	0	0	0				0	0	0	0			0	0	0	0			0	0	0	0			0	0	0	0			0	0	0	0			0	0	0	1
	0	0	0	0	0	0	0	0	0	0	0	0				0	0	0	0			0	0	0	0			0	0	0	0			0	0	0	0			0	0	0	0			0	0	0	0
	0	0	0	0	0	0	0	0	0	0	0	0				0	0	0	0			0	0	0	0			0	0	0	0			0	0	1	0			0	0	0	0			0	0	0	0
	0	0	0	0	0	0	0	0	0	0	0	0				0	0	0	0			0	0	0	1			0	0	0	0			0	0	0	0			0	1	0	0			0	0	0	1
	0	0	0	0	0	0	0	0	0	0	0	0				0	0	0	0			0	0	0	0			0	0	0	0			0	0	0	0			0	1	0	0			0	0	0	0
	0	0	0	0	0	0	1	0	0	0	0	0				0	0	0	0			0	0	0	0			0	0	0	0			0	0	0	0			0	1	0	0			0	0	0	0
	0	0	0	0	0	0	0	0	0	0	0	0				0	0	0	0			0	0	0	0			0	0	0	0			0	0	0	0			0	0	0	1			0	0	0	0
	0	0	0	0	0	0	0	0	0	0	0	0				0	0	0	0			0	0	0	0			0	0	0	0			0	0	0	0			0	0	0	0			0	0	0	1
	0	0	0	0	0	0	0	0	0	0	0	0				0	0	0	0			0	0	0	0			0	0	0	0			0	0	0	0			0	0	0	1			0	0	0	0
	0	0	0	0	0	0	0	0	0	0	0	0				0	0	0	0			0	0	0	0			0	0	0	0			0	0	1	0			0	0	0	0			0	0	0	0
	0	0	0	0	0	0	0	0	0	0	0	0				0	0	0	0			0	0	0	0			0	0	0	0			0	0	0	0			0	0	0	0			0	0	0	1
	0	0	0	0	0	0	0	0	0	0	0	0				0	0	1	1			0	0	0	0			0	0	0	1			0	0	0	0			0	0	0	0			0	0	0	0
	0	0	0	0	0	0	0	0	0	0	0	0				0	0	0	0			0	0	1	0			0	0	0	0			0	0	0	0			0	0	0	0			0	0	0	0
	0	0	0	0	0	0	0	0	0	0	0	0				0	0	0	0			0	0	0	0			0	0	0	0			0	1	0	0			0	0	0	1			0	0	0	1
	0	0	0	0	0	0	0	0	0	0	0	0				0	0	0	0			0	0	0	0			0	0	0	0			0	0	0	0			0	0	1	0			0	0	0	1
	0	0	0	0	0	0	0	0	0	0	0	0				0	0	0	0			0	0	0	0			0	0	0	1			0	0	0	0			0	0	0	0			0	0	0	0
	0	0	0	0	0	0	0	0	0	0	0	0				0	0	0	1			0	0	1	0			0	0	0	0			0	0	1	0			0	0	0	0			0	0	0	0
	0	0	0	0	0	0	0	0	0	0	0	0				0	0	0	0			0	0	0	1			0	0	0	0			0	0	1	0			0	0	0	0			0	0	0	1
	0	0	0	0	0	0	0	0	0	0	0	0				0	0	0	0			0	0	0	0			0	0	0	1			0	0	0	0			0	0	0	0			0	0	0	0
	0	0	0	0	0	0	0	0	0	0	0	0				0	0	0	0			0	0	0	0			0	0	0	1			0	0	0	0			0	1	1	0			0	0	0	1
	0	0	0	0	0	0	0	0	0	0	0	0				0	0	0	0			0	0	0	1			0	0	0	0			0	0	0	0			0	0	0	0			0	0	0	0
	0	0	0	0	0	0	0	0	0	0	0	0				0	0	0	0			0	0	0	1			0	0	0	0			0	0	0	0			0	0	0	0			0	0	0	0
	0	0	0	0	0	0	0	0	0	0	0	0				0	0	0	0			0	0	0	0			0	0	0	0			0	0	0	0			0	0	0	0			0	0	0	1
	0	0	0	0	0	0	0	0	0	0	0	0				0	0	0	0			0	0	0	0			0	0	0	0			0	0	0	0			0	0	0	0			0	0	0	0
	0	0	0	0	0	0	0	0	0	0	0	0				0	0	0	0			0	0	0	1			0	0	0	1			0	0	0	0			0	0	0	0			0	0	0	1
	0	0	0	0	0	0	0	0	0	0	0	0				0	0	0	0			0	0	0	0			0	0	0	0			0	0	0	0			0	0	0	0			0	0	0	0
	0	0	0	0	0	0	0	0	0	0	0	0				0	0	0	0			0	0	1	0			0	0	0	1			0	1	0	0			0	0	0	0			0	0	0	1
	0	0	0	0	0	0	0	0	0	1	0	0				0	0	0	0			0	0	0	0			0	0	0	0			0	0	0	0			0	0	0	0			0	0	0	1
	0	0	0	0	0	0	0	0	0	0	0	0				0	0	0	0			0	0	0	1			0	0	0	1			0	0	0	0			0	0	1	0			0	0	0	1
	0	0	0	0	0	0	0	0	0	1	0	0				0	0	0	0			0	0	0	1			0	0	0	1			0	0	0	0			0	0	0	0			0	0	0	1
	0	0	0	0	0	0	0	0	0	0	0	0				0	0	0	0			0	0	0	1			0	0	0	0			0	0	0	0			0	0	0	0			0	0	0	0
	0	0	0	0	0	0	0	0	0	0	0	0				0	0	0	0			0	0	0	1			0	0	0	0			0	0	1	0			0	1	0	0			0	0	0	1
	0	0	0	0	0	0	0	0	0	0	0	0				0	0	0	0			0	0	0	1			0	0	0	0			0	0	0	0			0	0	0	0			0	0	0	1
	0	0	0	0	0	0	0	0	0	0	0	0				0	0	0	0			0	0	1	0			0	0	0	0			0	1	0	0			0	0	0	0			0	0	0	0
	0	0	0	0	0	0	0	0	0	1	0	0				0	0	0	0			0	0	0	1			0	0	0	1			0	0	0	0			0	0	0	0			0	0	0	0
	0	0	0	0	0	0	0	0	0	0	0	0				0	0	0	0			0	0	0	0			0	1	0	0			0	0	0	0			0	0	0	0			0	0	0	1
	0	0	0	0	0	0	0	0	0	0	0	0				0	0	0	0			0	0	0	0			0	0	0	0			0	0	0	0			0	0	1	0			0	0	0	0
	0	0	0	0	0	0	0	0	0	1	0	0				0	0	0	0			0	0	1	0			0	0	0	0			0	0	0	0			0	0	0	0			0	0	0	0
	0	0	0	0	0	0	0	0	0	1	0	0				0	0	0	0			0	0	0	1			0	0	0	1			0	0	0	0			0	0	0	1			0	0	0	1
	0	0	0	0	0	0	0	0	0	0	0	0				1	0	0	0			0	0	0	1			0	0	0	0			0	1	0	0			0	0	0	0			0	0	0	0
	0	0	0	0	0	0	0	0	0	0	0	0				0	0	0	0			0	0	0	0			0	0	0	1			0	0	0	0			0	0	0	0			0	0	0	0
	0	0	0	0	0	0	0	0	0	0	0	0				0	0	0	0			0	0	1	0			0	0	0	0			0	0	0	0			0	0	0	0			0	0	0	0
	0	0	0	0	0	0	0	0	0	0	0	0				0	0	0	0			0	0	0	1			0	0	0	1			0	0	0	0			0	0	0	0			0	0	0	1
	0	0	0	0	0	0	0	0	0	0	0	0				0	0	0	0			0	0	0	0			0	0	0	0			0	0	0	0			0	0	0	0			0	0	0	0
	0	0	0	0	0	0	0	0	0	0	0	0				0	0	0	0			0	0	0	0			0	0	0	0			0	0	0	0			0	0	0	0			0	0	0	1
	0	0	0	0	0	0	0	0	0	0	0	0				0	0	0	0			0	0	0	1			0	0	0	0			0	0	0	1			0	1	0	0			0	0	0	0
	0	0	0	0	0	0	0	0	0	0	0	0				0	0	0	0			0	0	0	0			0	0	0	0			0	0	0	1			0	0	0	0			0	1	0	0
	0	0	0	0	0	0	0	0	0	0	0	0				0	0	0	0			0	0	0	0			0	0	0	0			0	0	0	0			0	0	0	0			0	1	0	0
	0	0	0	0	0	0	0	0	0	0	0	0				0	0	1	0			0	0	0	0			1	1	0	0			0	0	0	0			0	0	0	0			0	0	1	0
	0	0	0	0	0	0	0	0	0	0	0	0				0	0	0	0			0	0	0	1			0	0	0	0			0	0	0	0			0	0	0	0			0	0	0	0
	0	0	0	0	0	0	0	0	0	0	0	0				0	0	1	0			0	0	0	0			1	0	0	0			0	0	0	0			0	0	0	0			0	0	0	1
	0	0	0	0	0	0	0	0	0	0	0	0				0	0	0	0			0	0	0	1			0	0	0	0			0	0	0	0			0	1	0	0			0	0	0	1
	0	0	0	0	0	0	0	0	0	0	0	0				0	0	0	0			0	0	0	1			1	0	0	1			0	0	0	0			0	0	0	0			0	0	0	0
	0	0	0	0	0	0	0	0	0	0	0	0				0	0	0	0			0	0	0	1			0	0	0	0			0	0	0	0			0	0	0	0			0	0	0	1
	0	0	0	0	0	0	0	0	0	0	0	0				0	0	1	0			0	0	0	0			0	0	0	1			0	0	0	1			0	0	0	0			0	0	0	1
	0	0	0	0	0	0	0	0	0	0	0	0				0	0	0	0			0	0	0	0			0	0	0	0			0	0	0	0			0	0	0	0			0	0	0	0
	0	0	0	0	0	0	0	0	0	0	0	0				0	0	0	0			0	0	1	0			0	0	0	0			0	0	0	0			0	0	0	0			0	0	0	0
	0	0	0	0	0	0	0	0	0	0	0	0				0	0	0	0			0	0	0	0			0	0	0	0			0	0	0	0			0	0	0	0			0	0	0	0
	0	0	0	0	0	0	0	0	0	0	0	0				0	0	0	0			0	0	0	0			0	0	0	0			0	0	0	0			0	1	0	0			0	0	0	1
	0	0	0	0	0	0	0	0	0	0	0	0				0	0	0	0			0	0	0	0			0	0	0	0			0	0	0	0			0	0	0	1			0	0	0	1
	0	0	0	0	0	0	0	0	0	0	0	0				0	0	0	0			0	0	1	1			0	0	0	1			0	0	0	0			0	0	0	0			0	0	0	0
	0	0	0	0	0	0	0	0	0	0	0	0				0	0	0	0			0	0	0	0			0	0	0	0			0	0	0	0			0	0	0	0			0	0	0	1
	0	0	0	0	0	0	0	0	0	0	0	0				0	0	0	0			0	0	0	0			0	0	0	1			0	0	0	0			0	0	0	0			0	0	0	0
	0	0	0	0	0	0	0	0	0	0	0	0				0	0	0	0			0	0	0	0			1	0	0	0			0	0	0	0			0	0	0	0			0	0	1	0
	0	0	0	0	0	0	0	0	0	0	0	0				0	0	0	0			0	0	1	0			0	0	0	0			0	0	0	0			0	0	0	0			0	0	0	1
	0	0	0	0	0	0	0	0	0	0	0	0				0	0	0	0			0	0	1	0			0	0	0	0			0	0	0	0			0	0	0	0			0	0	0	0
	0	0	0	0	0	0	0	0	0	0	0	0				0	0	0	0			0	0	0	0			0	0	0	0			0	0	0	0			0	0	0	0			0	0	0	0
	0	0	0	0	0	0	0	0	0	0	0	0				0	0	0	0			0	0	0	0			0	0	0	0			0	0	0	0			0	0	0	1			0	0	0	0
	0	0	0	0	0	0	0	0	0	0	0	0				0	0	0	0			0	0	1	0			0	0	0	0			0	0	0	0			0	1	0	0			0	0	0	0
	0	0	0	0	0	0	0	0	0	0	0	0				0	0	0	0			0	0	0	0			1	0	0	0			0	0	0	1			0	1	0	0			0	0	0	0
	0	0	0	0	0	0	0	0	0	0	0	0				0	0	0	0			0	0	0	0			1	0	0	0			0	0	0	1			0	0	0	0			0	0	0	0
	0	0	0	0	0	0	0	0	0	0	0	0				0	0	0	0			0	0	0	0			0	0	0	0			0	0	0	0			0	0	0	0			0	0	0	0
	0	0	0	0	0	0	0	0	0	0	0	0				0	0	0	0			0	0	0	0			0	0	0	0			0	0	0	0			0	0	0	0			0	0	0	0
	0	0	0	0	0	0	0	0	0	0	0	0				0	0	0	0			0	0	0	0			1	0	0	0			0	0	0	0			0	0	0	0			0	0	0	0
	0	0	0	0	0	0	0	0	0	0	0	0				0	0	0	0			0	0	1	0			1	0	0	0			0	0	0	0			0	0	0	0			0	0	0	0
	0	0	0	0	0	0	0	0	0	0	0	0				0	0	0	0			0	0	0	0			0	0	0	0			0	0	0	0			0	0	0	0			0	0	0	0
	0	0	0	0	0	0	0	0	0	0	0	0				0	0	0	0			0	0	0	0			1	0	0	0			0	0	1	0			0	0	0	0			0	0	1	1
	0	0	0	0	0	0	0	0	0	0	0	0				0	0	0	0			0	0	0	0			0	0	0	0			0	0	0	0			0	0	0	0			0	0	0	1
	0	0	0	0	0	0	0	0	0	0	0	0				0	0	0	0			0	0	1	0			0	0	0	0			0	0	0	0			0	0	0	0			0	0	0	1
	0	0	0	0	0	0	0	0	0	0	0	0				0	0	0	0			0	0	0	0			0	0	0	0			0	0	0	0			0	1	0	0			0	0	0	1
	0	0	0	0	0	0	0	0	0	0	0	0				0	0	0	0			0	0	0	0			0	0	0	0			0	0	0	0			0	0	0	0			0	0	0	1
	0	0	0	0	0	0	0	0	0	0	0	0				0	0	0	0			0	0	1	0			0	0	0	0			0	0	0	0			0	0	0	0			0	0	1	1
	0	0	0	0	0	0	0	0	0	0	0	0				0	0	0	0			0	0	0	0			0	0	0	0			0	0	0	0			0	0	0	0			0	0	0	1
	0	0	0	0	0	0	0	0	0	0	0	0				0	0	0	0			0	0	1	0			0	0	0	0			0	0	0	0			0	0	1	0			0	0	0	0
	0	0	0	0	0	0	0	0	0	0	0	0				0	0	0	0			0	0	1	0			1	0	0	0			0	0	0	0			0	0	0	0			0	0	0	0
	0	0	0	0	0	0	0	0	0	0	0	0				0	0	0	0			0	0	0	0			0	0	0	0			0	0	0	0			0	0	0	0			0	0	0	0
	0	0	0	0	0	0	0	0	0	0	0	0				0	0	0	0			0	0	0	0			0	0	0	0			0	0	0	0			0	0	0	1			0	0	0	0
	0	0	0	0	0	0	0	0	0	0	0	0				0	0	0	0			0	0	0	0			0	0	0	0			0	0	0	0			0	0	0	0			0	0	1	1
	0	0	0	0	0	0	0	0	0	0	0	0				0	0	0	0			0	0	0	0			0	0	0	0			0	0	0	0			0	0	0	0			0	0	1	0
	0	0	0	0	0	0	0	0	0	0	0	0				0	0	0	0			0	0	1	0			0	0	0	0			0	0	0	0			0	0	0	0			0	0	0	0
	0	0	0	0	0	0	0	0	0	0	0	0				0	0	0	0			0	0	0	0			0	0	0	0			0	0	0	0			0	0	0	0			0	0	0	0
	0	0	0	0	0	0	0	0	0	0	0	0				0	0	1	0			0	0	0	0			0	0	0	0			0	0	0	0			0	0	0	0			0	0	0	0
	0	0	0	0	0	0	0	0	0	0	0	0				0	0	1	0			0	0	0	0			0	0	0	0			0	0	0	0			0	0	0	0			0	0	0	0
	0	0	0	0	0	0	0	0	0	0	0	0				0	0	1	0			0	0	0	0			0	0	0	0			0	0	0	0			0	0	0	0			0	0	0	0
	0	0	0	0	0	0	0	0	0	0	0	0				0	0	1	0			0	1	0	0			0	0	0	0			0	0	0	0			0	0	0	0			0	0	1	0
	0	0	0	0	0	0	0	0	0	0	0	0				0	0	0	0			0	1	1	0			0	0	0	0			0	0	0	0			0	0	0	0			0	0	0	1
[truncated: 48,733 more rows]

## Sheet: Exp2 Raw Data
veh	500	1000	2000	3000	4000	5000	6000	7000	8000	9000	10000	11000		500	5	5	10	10		1000	5	5	10	10		2000	10	10	5	5		3000	5	10	5	10		4000	5	5	10	10		5000	5	5	10	10
%Infected	0.0131168	0.00180832	0.0102614	0.00579191	0.00455063	0.00411414	0.00583875	0.00416536	0.00770335	0.00333833	0.00473643	0.020041		%Infected	0.0990826	0.104712	0.182403	0.147929		%Infected	0.0943272	0.165063	0.168478	0.168345		%Infected	0.187089	0.162687	0.176118	0.124543		%Infected	0.119672	0.270853	0.156334	0.270853		%Infected	0.120305	0.150698	0.179473	0.18291		%Infected	0.0960462	0.149344	0.130192	0.141273
Total cells	1601	2212	8186	9496	7911	18959	19696	25448	26482	32052	34203	41465		Total cells	545	382	466	169		Total cells	1516	1351	920	695		Total cells	3191	2680	1834	4103		Total cells	3660	2086	1484	2086		Total cells	7215	6231	3644	2914		Total cells	11255	8390	5008	5861
Infected cells	21	4	84	55	36	78	115	106	204	107	162	831		Infected cells	54	40	85	25		Infected cells	143	223	155	117		Infected cells	597	436	323	511		Infected cells	438	565	232	565		Infected cells	868	939	654	533		Infected cells	1081	1253	652	828
	ROI_A_Target_I_ObjectCount	ROI_A_Target_I_ObjectCount	ROI_A_Target_I_ObjectCount	ROI_A_Target_I_ObjectCount	ROI_A_Target_I_ObjectCount	ROI_A_Target_I_ObjectCount	ROI_A_Target_I_ObjectCount	ROI_A_Target_I_ObjectCount	ROI_A_Target_I_ObjectCount	ROI_A_Target_I_ObjectCount	ROI_A_Target_I_ObjectCount	ROI_A_Target_I_ObjectCount			30.9633	32.7225	28.5005	23.1139			58.9545	103.164	52.6495	52.6079			116.93	101.679	220.147	155.679			224.385	253.925	293.127	253.925			300.762	376.745	224.341	228.638			300.144	466.701	203.425	220.739
	0	0	0	0	0	0	0	0	0	0	0	0			ROI_A_Target_I_ObjectCount	ROI_A_Target_I_ObjectCount	ROI_A_Target_I_ObjectCount	ROI_A_Target_I_ObjectCount			ROI_A_Target_I_ObjectCount	ROI_A_Target_I_ObjectCount	ROI_A_Target_I_ObjectCount	ROI_A_Target_I_ObjectCount			ROI_A_Target_I_ObjectCount	ROI_A_Target_I_ObjectCount	ROI_A_Target_I_ObjectCount	ROI_A_Target_I_ObjectCount			ROI_A_Target_I_ObjectCount	ROI_A_Target_I_ObjectCount	ROI_A_Target_I_ObjectCount	ROI_A_Target_I_ObjectCount			ROI_A_Target_I_ObjectCount	ROI_A_Target_I_ObjectCount	ROI_A_Target_I_ObjectCount	ROI_A_Target_I_ObjectCount			ROI_A_Target_I_ObjectCount	ROI_A_Target_I_ObjectCount	ROI_A_Target_I_ObjectCount	ROI_A_Target_I_ObjectCount
	0	0	0	0	0	0	0	0	0	0	0	0			0	0	0	0			0	1	1	0			0	0	0	0			0	0	0	0			0	1	0	0			0	0	0	0
	0	0	0	0	0	0	0	0	0	0	0	1			0	0	0	0			0	0	1	0			0	0	0	0			0	0	0	0			0	1	0	0			0	0	0	0
	0	0	0	0	0	0	0	0	0	0	0	1			0	0	0	0			0	0	1	0			0	0	0	0			0	0	0	0			0	1	0	1			0	0	0	0
	0	0	0	0	0	0	0	0	0	0	0	0			0	0	0	0			0	0	1	0			0	0	0	0			0	0	0	0			1	1	0	0			0	0	0	0
	0	0	0	0	0	0	0	0	0	0	0	1			0	0	0	0			0	0	0	0			0	0	0	1			0	0	0	0			0	1	0	1			0	0	0	0
	0	0	0	0	0	0	0	0	0	0	0	1			0	0	0	0			0	0	0	0			0	0	0	0			0	0	0	0			0	1	0	0			0	0	0	0
	0	0	0	0	0	0	0	0	0	0	0	0			0	0	0	0			0	0	0	0			0	0	0	0			0	0	0	0			1	0	0	1			0	1	0	0
	0	0	0	0	0	0	0	0	0	0	0	1			0	0	0	0			0	1	0	0			1	0	0	0			0	0	0	0			0	0	0	0			0	0	0	0
	0	0	0	0	0	0	0	0	0	0	0	0			0	0	0	0			0	1	0	0			1	0	0	0			0	0	0	0			0	0	0	0			0	0	0	0
	0	0	0	0	0	0	0	0	0	0	0	0			0	0	0	0			0	0	0	0			1	0	1	0			0	0	0	0			0	0	1	0			0	1	0	1
	0	0	0	0	0	0	0	0	0	0	0	0			0	0	0	0			0	0	0	0			1	0	0	0			0	0	1	0			1	0	1	0			0	0	0	0
	0	0	0	0	0	0	0	0	0	0	0	0			0	0	0	0			0	0	0	0			0	0	0	0			0	0	0	0			1	0	0	0			0	1	0	0
	0	0	0	0	0	0	0	0	0	0	0	0			0	0	0	0			0	0	0	0			0	1	0	0			0	0	1	0			0	0	1	0			0	1	0	0
	0	0	0	0	0	0	0	0	0	0	0	0			1	0	0	0			0	1	0	0			1	0	0	0			0	0	1	0			1	0	0	0			0	0	0	0
	0	0	0	0	0	0	0	0	0	0	0	0			0	0	0	0			0	1	0	0			0	1	0	0			0	1	1	1			0	0	0	0			0	0	0	0
	0	0	0	0	0	0	0	0	0	0	0	0			0	0	0	0			0	1	0	0			0	1	0	0			0	1	1	1			0	0	0	0			0	0	0	0
	0	0	0	0	0	0	0	0	0	0	0	1			0	0	0	0			0	1	0	0			0	0	0	0			0	0	1	0			1	0	0	1			0	0	0	0
	0	0	0	0	0	0	0	0	0	0	0	0			0	0	1	0			0	1	0	1			0	0	0	0			0	0	0	0			1	0	1	0			0	0	0	0
	0	0	0	0	0	0	0	0	0	0	0	0			1	0	0	0			0	1	0	1			1	1	1	0			0	0	0	0			1	0	0	1			0	0	0	0
	0	0	0	0	0	0	0	0	0	0	0	0			1	0	1	0			0	1	0	0			0	1	0	0			0	1	0	1			1	0	0	0			0	0	0	0
	0	0	0	0	0	0	0	0	0	0	0	0			0	0	0	0			0	1	0	0			1	1	0	0			0	0	1	0			1	0	0	0			0	0	0	0
	0	0	0	0	0	0	0	0	0	0	0	1			0	0	1	0			0	1	0	0			0	0	0	0			0	0	1	0			0	0	0	1			0	0	0	0
	0	0	0	0	0	0	0	0	0	0	0	0			0	0	0	0			0	0	0	1			0	1	0	0			0	0	0	0			1	0	0	0			0	0	0	0
	0	0	0	0	0	0	0	0	0	0	0	0			0	0	0	1			0	0	0	1			0	0	0	0			0	0	0	0			1	0	0	1			0	0	0	1
	0	0	0	0	0	0	0	0	0	0	0	1			0	0	0	0			0	0	0	1			0	1	0	0			0	0	0	0			1	0	0	0			0	0	0	0
	0	0	0	0	0	0	0	0	0	0	0	0			0	0	0	0			0	0	0	1			0	0	0	0			0	0	0	0			1	0	0	0			0	0	1	0
	0	0	0	0	0	0	0	0	0	0	0	1			0	0	0	0			0	0	0	0			1	0	0	0			0	0	0	0			1	0	0	1			0	0	1	0
	0	0	0	0	0	0	0	0	0	0	0	1			0	0	1	0			0	1	0	1			0	0	0	0			0	0	1	0			1	0	0	1			0	1	1	0
	0	0	0	0	0	0	0	0	0	0	0	0			0	0	1	0			0	0	0	1			1	0	0	0			0	0	1	0			1	0	0	1			0	0	1	0
	0	0	0	0	0	0	0	0	0	0	0	0			0	0	1	0			0	1	1	1			0	0	0	0			0	0	0	0			0	0	0	1			0	0	0	0
	0	0	0	0	0	0	0	0	0	0	0	1			0	0	1	0			0	0	1	1			0	0	0	0			0	0	1	0			1	0	0	0			0	0	1	1
	0	0	0	0	0	0	0	0	0	0	0	1			0	0	0	0			0	0	1	0			0	1	0	0			0	0	0	0			0	0	0	1			0	0	0	0
	0	0	0	0	0	0	0	0	0	0	0	0			0	0	0	0			0	0	1	1			0	0	0	0			0	0	0	0			1	0	0	1			0	0	0	0
	0	0	0	0	0	0	0	0	0	0	0	0			0	0	0	0			0	1	1	0			0	1	0	0			0	0	0	0			1	1	0	0			0	0	1	1
	0	0	0	0	0	0	0	0	0	0	0	1			0	1	0	0			0	1	1	1			0	0	0	0			0	0	0	0			0	0	0	0			0	0	1	0
	0	0	0	0	0	0	0	0	0	0	0	0			0	0	0	0			0	0	0	0			0	1	0	0			0	0	0	0			0	0	0	0			0	0	0	0
	0	0	0	0	0	0	0	0	0	0	0	0			0	0	0	0			0	0	1	0			0	0	0	0			0	0	0	0			0	1	0	0			0	0	0	0
	0	0	0	0	0	0	0	0	0	0	0	0			0	0	1	0			0	0	1	0			0	0	0	0			0	0	0	0			1	0	0	0			0	0	1	1
	0	0	0	0	0	0	0	0	0	0	0	0			0	0	1	0			0	0	0	0			0	0	0	0			0	0	0	0			0	1	0	1			1	0	0	0
	0	0	0	0	0	0	0	0	0	0	0	0			0	0	1	0			0	0	1	0			0	0	0	0			0	0	0	0			0	0	0	1			0	0	0	0
	0	0	0	0	0	0	0	0	0	0	0	0			0	0	1	0			0	0	1	0			1	0	0	0			0	0	0	0			0	1	0	1			0	0	0	0
	0	0	0	0	0	0	0	0	0	0	0	1			0	0	1	0			0	0	1	0			1	0	0	0			0	0	0	0			1	1	0	0			0	0	1	0
	0	0	0	0	0	0	0	0	0	0	0	1			0	0	0	0			0	0	1	0			1	0	0	1			0	0	0	0			1	1	0	0			0	0	0	0
	0	0	0	0	0	0	0	0	0	0	0	1			0	0	0	0			0	0	1	0			1	0	0	1			0	0	0	0			1	1	0	1			0	0	0	0
	0	0	0	0	0	0	0	0	0	0	0	0			0	0	0	0			0	0	0	0			1	0	0	1			0	0	0	0			0	1	0	0			0	0	1	1
	0	0	0	0	0	0	0	0	0	0	0	0			0	0	0	0			0	0	0	0			1	0	0	0			1	0	0	0			0	1	0	0			0	0	0	0
	0	0	0	0	0	0	0	0	0	0	0	0			0	0	0	0			0	0	0	0			1	0	0	0			1	0	0	0			1	1	0	1			0	0	1	0
	0	0	0	0	0	0	0	0	0	0	0	0			0	0	0	0			0	0	0	0			0	0	0	0			0	0	0	0			1	1	0	0			1	0	0	1
	0	0	0	0	0	0	0	0	0	0	0	1			0	0	0	0			0	0	0	0			0	0	0	1			0	1	0	1			0	1	0	0			0	0	0	0
	0	0	0	0	0	0	0	0	0	0	0	1			0	0	0	0			0	0	0	0			0	0	0	0			0	0	0	0			0	1	1	0			0	0	0	0
	0	0	0	0	0	0	0	0	0	0	0	0			0	0	0	0			0	0	0	0			0	0	0	1			0	1	0	1			0	1	0	0			1	0	1	0
	0	0	0	0	0	0	0	0	0	0	0	0			0	0	0	0			0	0	0	0			0	0	0	1			0	0	1	0			1	1	0	0			0	0	0	0
	0	0	0	0	0	0	0	0	0	0	0	1			0	0	0	0			0	0	0	0			0	0	0	0			0	1	1	1			1	1	0	0			0	0	0	0
	0	0	0	0	0	0	0	0	0	0	0	1			0	0	0	0			0	0	0	0			0	0	0	0			0	0	0	0			1	1	1	0			0	0	1	0
	0	0	0	0	0	0	0	0	0	0	0	0			0	0	0	0			0	0	0	0			0	0	0	0			0	0	1	0			0	1	1	1			1	0	0	0
	0	0	0	0	0	0	0	0	0	0	0	0			0	1	0	0			0	0	0	0			0	0	0	0			0	0	0	0			1	1	0	1			1	0	0	1
	0	0	0	0	0	0	0	0	0	0	0	0			0	1	0	0			0	0	0	0			0	0	1	0			0	0	1	0			1	0	0	0			1	0	0	0
	0	0	0	0	0	0	0	0	0	0	0	0			0	1	1	0			0	0	0	0			0	0	1	0			0	0	1	0			0	1	0	0			0	0	0	0
	0	0	0	0	0	0	0	0	0	0	0	0			0	0	0	0			0	0	0	0			0	0	0	0			0	0	0	0			1	1	0	1			1	0	0	0
	0	0	0	0	0	0	0	0	0	0	0	0			0	0	0	0			0	0	0	0			0	0	1	1			0	0	0	0			0	1	0	1			1	0	0	0
	0	0	0	0	0	0	0	0	0	0	0	1			0	0	0	0			0	0	0	0			0	0	1	0			0	0	1	0			0	0	0	1			0	0	0	1
	0	0	0	0	0	0	0	0	0	0	0	0			0	0	0	1			0	0	0	0			1	0	0	0			0	0	0	0			1	0	0	0			1	0	0	0
	0	0	1	0	0	0	0	0	0	0	0	0			0	0	1	1			0	0	0	0			1	0	0	1			0	0	0	0			1	1	0	1			0	0	0	1
	0	0	0	0	0	0	0	0	0	0	0	0			1	0	1	0			0	0	0	0			1	0	0	0			0	0	0	0			0	0	0	1			0	0	0	0
	0	0	0	0	0	0	0	0	0	0	0	0			1	0	1	0			0	0	0	0			1	0	0	0			0	1	0	1			1	1	0	1			0	0	0	1
	0	0	0	0	0	0	0	0	0	0	0	1			0	0	0	0			0	0	0	0			1	0	0	0			1	0	0	0			1	0	0	1			0	0	0	1
	0	0	0	0	0	0	0	0	0	0	0	1			0	0	0	0			0	0	0	0			1	0	0	0			0	1	0	1			1	1	0	1			0	0	1	0
	0	0	0	0	0	0	0	0	0	0	0	0			0	0	0	0			0	0	0	0			1	0	0	0			0	0	0	0			1	0	0	1			0	0	0	0
	0	0	0	0	0	0	0	0	0	0	0	0			0	0	0	0			0	0	0	0			1	0	0	0			0	0	0	0			1	1	0	1			0	0	0	1
	0	0	0	0	0	0	0	0	0	0	0	1			0	0	0	0			0	0	0	0			1	0	0	0			0	1	0	1			1	1	0	1			0	0	0	0
	0	0	0	0	0	0	0	0	0	0	0	0			0	0	1	0			0	0	0	0			1	0	0	1			0	1	0	1			0	0	0	1			0	0	1	0
	0	0	0	0	0	0	0	0	0	0	0	0			0	0	1	0			0	0	0	0			1	0	0	1			0	1	0	1			1	0	0	1			0	0	0	0
	0	0	0	0	0	0	0	0	0	0	0	1			0	0	0	0			0	0	0	0			1	0	0	1			0	1	0	1			0	0	0	1			0	0	0	0
	0	0	0	0	0	0	0	0	0	0	0	0			0	0	0	0			0	0	0	1			1	0	0	0			0	0	0	0			0	1	0	1			0	0	0	1
	0	0	0	0	0	0	0	0	0	0	0	0			1	0	0	0			0	0	0	1			1	0	0	0			0	0	0	0			0	1	0	1			0	0	0	0
	0	0	0	0	0	0	0	0	0	0	0	0			0	0	0	0			0	0	0	0			1	0	0	0			0	0	0	0			0	0	0	0			0	0	0	0
	0	0	0	0	0	0	0	0	0	0	0	0			1	1	1	0			0	1	0	0			0	0	0	0			0	1	0	1			0	0	0	0			0	0	0	1
	0	0	0	0	0	0	0	0	0	0	0	0			1	0	1	0			0	0	0	0			0	0	0	0			0	1	1	1			0	0	0	0			0	0	0	1
	0	0	0	0	0	0	0	0	0	0	0	1			0	0	0	0			0	0	0	0			1	0	0	0			0	0	1	0			0	0	0	0			0	0	0	0
	0	0	0	0	0	0	0	0	0	0	0	0			1	0	0	1			0	0	0	0			1	0	0	0			0	0	0	0			0	0	0	0			0	0	0	0
	0	0	0	0	0	0	0	0	0	0	0	0			0	0	0	0			0	0	0	0			1	0	1	0			0	0	0	0			0	0	0	1			0	0	0	1
	0	0	0	0	0	0	0	0	0	0	0	1			0	0	0	0			0	0	0	1			0	0	0	0			0	0	0	0			0	0	0	0			0	0	0	0
	0	0	0	0	0	0	0	0	0	0	0	0			0	0	0	0			0	1	0	0			1	0	0	0			0	0	0	0			0	0	0	0			0	0	0	1
	0	0	0	0	0	0	0	0	0	0	0	0			0	0	0	0			0	0	0	0			0	0	1	0			0	0	0	0			0	0	0	0			0	0	0	0
	0	0	0	0	0	0	0	0	0	0	0	0			0	0	1	0			0	1	0	1			0	0	0	0			0	0	1	0			0	1	0	1			0	0	0	0
	0	0	0	0	0	0	0	0	0	0	0	1			1	0	0	0			0	1	0	1			1	0	1	0			0	1	0	1			0	0	0	1			0	0	0	1
	0	0	0	0	0	0	0	0	0	0	0	0			0	0	1	0			1	1	0	0			1	0	0	0			0	1	1	1			0	0	0	1			0	0	0	0
	0	0	0	0	0	0	0	0	0	0	0	0			1	0	0	0			1	0	0	1			1	0	1	0			0	1	0	1			0	0	0	1			0	0	0	1
	0	0	0	0	0	0	0	0	0	0	0	0			0	0	0	0			0	0	0	1			0	0	1	0			0	0	0	0			0	1	0	0			0	0	0	0
	0	0	0	0	0	0	0	0	0	0	0	0			0	1	0	0			0	0	0	0			1	0	0	0			0	0	0	0			0	1	0	0			0	0	0	1
	0	0	0	0	0	0	0	0	0	0	0	1			1	1	0	1			0	0	0	1			1	0	1	0			0	0	0	0			0	0	0	1			0	0	0	0
	0	0	0	0	0	0	0	0	0	0	0	0			1	1	0	0			0	1	0	1			0	0	0	0			0	0	0	0			0	0	0	2			0	0	0	1
	0	0	0	0	0	0	0	0	0	0	0	1			1	0	0	0			0	1	1	1			0	0	0	0			0	0	0	0			0	1	0	0			0	0	1	0
	0	0	0	0	0	0	0	0	0	0	0	0			0	0	0	0			0	1	1	1			0	0	0	0			0	0	0	0			0	1	0	1			0	0	0	1
	0	0	0	0	0	0	0	0	0	0	0	0			0	0	0	0			0	1	1	1			0	1	0	0			0	0	0	0			0	1	0	2			0	0	1	0
	0	0	0	0	0	0	0	0	0	0	0	0			0	0	0	0			0	0	1	1			0	0	0	0			0	0	0	0			0	0	0	1			0	0	0	0
	0	0	0	0	0	0	0	0	0	0	0	0			0	0	0	0			0	0	0	0			0	0	0	0			0	0	0	0			0	0	0	0			0	0	0	0
	0	0	0	0	0	0	0	0	0	0	0	0			0	0	0	0			1	0	0	1			0	0	0	0			1	0	0	0			0	0	0	1			0	0	0	0
	0	0	0	0	0	0	0	0	0	0	0	1			0	0	0	0			1	0	0	1			0	0	0	1			1	0	0	0			0	1	0	0			0	0	1	0
	0	0	0	0	0	0	0	0	0	0	0	1			0	1	0	0			1	1	0	0			0	0	0	0			0	0	0	0			0	0	1	1			0	1	0	0
	0	0	0	0	0	0	0	0	0	0	0	0			0	1	0	0			0	0	0	0			0	0	1	0			0	0	0	0			0	0	1	1			0	0	0	0
	0	0	0	0	0	0	0	0	0	0	0	0			0	0	0	0			1	0	0	0			0	1	0	1			0	0	0	0			0	0	0	1			0	0	1	0
	0	0	0	0	0	0	0	0	0	0	0	0			0	0	0	0			1	0	0	0			0	0	0	0			1	0	0	0			0	1	0	0			0	0	0	0
	0	0	0	0	0	0	0	0	0	0	0	0			0	0	0	0			0	0	0	0			0	0	0	1			1	0	0	0			0	0	1	1			0	0	1	0
	0	0	0	0	0	0	0	0	0	0	0	0			0	0	0	0			1	0	0	0			0	1	1	0			1	0	0	0			0	0	1	1			0	0	0	0
	0	0	0	0	0	0	0	0	0	0	0	1			0	0	0	0			1	0	0	0			1	0	1	1			0	0	0	0			0	0	1	0			0	0	1	1
	0	0	0	0	0	0	0	0	0	0	0	0			0	0	0	0			0	1	0	0			0	0	1	0			1	0	0	0			1	0	1	0			0	0	0	1
	0	0	0	0	0	0	0	0	0	0	0	0			0	0	0	1			0	0	0	0			1	0	0	0			1	0	0	0			0	0	1	1			0	0	0	0
	0	0	0	0	0	0	0	0	0	0	0	1			0	1	0	1			0	0	0	0			1	0	1	0			1	0	0	0			1	1	0	1			0	0	1	1
	0	0	0	0	0	0	0	0	0	0	0	0			0	1	0	1			0	0	0	0			1	0	0	0			1	1	0	1			1	0	0	0			0	0	0	0
	0	0	0	0	0	0	0	0	0	0	0	1			0	0	0	1			0	0	0	0			0	0	0	0			0	0	0	0			0	0	0	1			0	0	0	1
	0	0	0	0	0	0	0	0	0	0	0	0			0	0	0	0			0	0	0	0			0	0	0	0			1	0	0	0			0	0	1	0			0	0	0	0
	0	0	0	0	0	0	0	0	0	0	0	1			0	0	0	1			0	0	0	0			0	0	0	0			0	1	0	1			0	0	0	1			0	0	0	1
	0	0	0	0	0	0	0	0	0	0	0	0			0	0	0	0			0	1	0	0			1	0	0	0			0	1	0	1			0	0	1	1			0	0	0	0
	0	0	0	0	0	0	0	0	0	0	0	1			0	0	0	0			0	1	0	0			1	0	0	0			1	1	0	1			0	0	1	1			0	0	0	1
	0	0	0	0	0	0	0	0	0	0	0	0			0	0	0	1			0	1	0	0			0	0	1	0			0	1	0	1			0	0	0	1			0	0	0	1
	0	0	0	0	0	0	0	0	0	0	0	0			0	0	1	1			0	1	0	0			0	0	1	0			1	0	0	0			0	0	0	1			0	0	0	1
	0	0	0	0	0	0	0	0	0	0	0	1			0	0	0	0			0	1	0	0			0	0	0	0			0	0	0	0			0	0	0	0			0	0	1	0
	0	0	0	0	0	0	0	0	0	0	0	1			0	0	0	0			0	1	0	0			0	0	0	0			0	0	0	0			0	0	0	1			0	0	0	1
	0	0	0	0	0	0	0	0	0	0	0	1			0	0	0	0			0	0	0	0			0	0	1	0			1	0	1	0			0	0	0	0			0	0	0	1
	0	0	0	0	0	0	0	0	0	0	0	0			0	0	0	0			0	1	0	0			0	1	0	0			0	0	0	0			0	0	0	0			0	0	0	1
	0	0	0	0	0	0	0	0	0	0	0	0			1	0	0	0			0	1	0	0			0	0	0	0			1	1	1	1			0	0	0	1			0	0	0	1
	0	0	0	0	0	0	0	0	0	0	0	0			1	0	1	0			0	1	0	1			0	0	0	0			0	0	0	0			0	0	0	0			0	0	0	1
	0	0	0	0	0	0	0	0	0	0	0	0			0	0	0	0			0	1	0	1			0	1	0	0			0	0	0	0			0	0	0	0			0	0	1	1
	0	0	0	0	0	0	0	0	0	0	0	1			1	0	1	1			0	1	0	0			0	0	0	0			0	0	0	0			0	0	0	0			0	0	1	1
	0	0	0	0	0	0	0	0	0	0	0	0			0	0	0	0			0	0	0	1			0	0	1	0			0	1	0	1			1	0	0	1			0	0	1	0
	0	0	0	0	0	0	0	0	0	0	0	0			0	0	0	0			0	1	0	1			0	0	1	0			0	1	0	1			0	0	0	1			0	0	0	0
	0	0	0	0	0	0	0	0	0	0	0	0			0	0	0	1			0	0	0	1			0	1	0	0			0	1	0	1			1	0	0	0			0	0	0	1
	0	0	0	0	0	0	0	0	0	0	0	0			1	0	0	0			0	1	0	1			1	0	1	0			0	0	0	0			0	0	0	0			0	0	0	0
	0	0	0	0	0	0	0	0	0	0	0	1			1	0	1	0			0	0	0	1			0	0	0	0			0	1	0	1			0	0	0	0			0	0	0	1
	0	0	0	0	0	0	0	0	0	0	0	0			0	0	0	0			0	0	0	1			0	1	0	0			1	1	0	1			0	0	0	0			0	0	1	1
	0	0	0	0	0	0	0	0	0	0	0	1			0	0	0	0			0	0	0	0			1	0	0	0			1	1	0	1			0	0	1	0			0	0	0	1
	0	0	0	0	0	0	0	0	0	0	0	1			0	0	0	1			0	0	0	0			1	0	0	0			0	0	1	0			0	0	0	0			0	0	1	1
	0	0	0	0	0	0	0	0	0	0	0	1			0	0	0	1			0	0	0	0			0	0	0	0			1	1	1	1			0	0	0	0			0	0	1	0
	0	0	0	0	0	0	0	0	0	0	0	0			0	0	0	0			0	0	0	1			0	0	0	0			1	1	1	1			0	0	0	0			0	0	0	1
	0	0	0	0	0	0	0	0	0	0	0	0			0	0	0	1			0	0	0	0			0	0	0	0			0	0	0	0			0	0	1	0			0	0	0	0
	0	0	0	0	0	0	0	0	0	0	0	0			0	0	0	1			0	0	0	0			1	0	0	0			0	1	0	1			0	0	0	0			0	0	1	1
	0	0	0	0	0	0	0	0	0	0	0	0			0	0	1	1			0	0	0	0			0	0	0	0			1	0	0	0			0	0	1	0			0	0	0	0
	0	0	0	0	0	0	0	0	0	0	0	0			0	0	1	1			0	0	0	0			0	0	0	0			1	1	0	1			0	0	0	0			0	0	0	0
	0	0	0	0	0	0	0	0	0	0	0	0			0	0	1	0			0	0	0	0			0	0	0	0			0	1	0	1			0	0	0	0			0	0	0	0
	0	0	0	0	0	0	0	0	0	0	0	0			0	0	1	0			0	0	0	1			1	0	0	0			0	0	0	0			0	1	0	0			0	0	0	0
	0	0	0	0	0	0	0	0	0	0	0	1			0	0	0	0			0	0	0	0			0	0	0	0			0	0	0	0			0	0	0	0			0	0	0	1
	0	0	0	0	0	0	0	0	0	0	0	1			0	0	1	0			0	0	0	0			0	1	0	0			1	1	0	1			0	0	0	0			0	0	0	1
	0	0	0	0	0	0	0	0	0	0	0	0			0	0	1	0			0	0	0	1			0	1	0	0			0	1	0	1			0	0	0	0			1	0	1	0
	0	0	0	0	0	0	0	0	0	0	0	1			0	0	1	1			0	0	0	0			0	0	0	0			0	0	0	0			1	1	0	0			0	0	0	0
	0	0	0	0	0	0	0	0	0	0	0	0			0	0	1	0			0	0	0	0			0	0	0	0			0	0	0	0			0	0	0	1			0	0	0	0
	0	0	0	0	0	0	0	0	0	0	0	0			0	0	0	1			0	0	0	0			0	1	0	0			0	1	0	1			0	0	0	0			0	0	0	0
	0	0	0	0	0	0	0	0	0	0	0	0			0	0	0	1			0	0	0	0			0	1	0	0			0	0	0	0			0	0	1	1			1	0	0	0
	0	0	0	0	0	0	0	0	0	0	0	1			0	0	0	1			0	0	0	0			0	0	0	0			0	0	0	0			0	0	0	0			0	0	0	0
	0	0	0	0	0	0	0	0	0	0	0	0			0	0	0	0			0	0	0	0			0	0	0	0			0	1	0	1			0	0	1	1			0	0	0	0
	0	0	0	0	0	0	0	0	0	0	0	0			0	0	0	0			0	0	0	0			0	1	0	0			0	1	0	1			0	1	0	0			0	0	0	0
	0	0	0	0	0	0	0	0	0	0	0	0			0	0	0	0			0	0	0	0			0	0	0	0			0	0	0	0			0	0	0	0			0	0	0	0
	0	0	0	0	0	0	0	0	0	0	0	1			0	0	0	0			0	0	0	1			0	0	0	1			0	0	0	0			0	0	0	0			0	0	0	0
	0	0	0	0	0	0	0	0	0	0	0	1			0	0	0	0			0	0	0	0			0	0	0	0			0	0	0	0			0	0	0	0			0	0	0	0
	0	0	0	0	0	0	0	0	0	0	0	1			0	0	0	0			0	0	0	1			0	0	0	0			0	0	0	0			1	1	0	0			0	0	1	0
	0	0	0	0	0	0	0	0	0	0	0	0			0	0	0	1			0	0	0	0			0	0	0	1			0	1	0	1			0	0	0	0			0	0	0	0
	0	0	0	0	0	0	0	0	0	0	0	0			0	0	0	0			0	0	0	0			1	0	0	0			0	1	0	1			0	0	0	0			0	0	0	0
	0	0	0	0	0	0	0	0	0	0	0	0			0	0	0	0			0	0	0	0			1	0	0	0			0	0	0	0			0	0	1	1			0	0	0	0
	0	0	0	0	0	0	0	0	0	0	0	1			0	0	1	0			0	0	0	0			0	0	0	0			0	1	0	1			0	0	0	0			1	0	0	0
	0	0	0	0	0	0	0	0	0	0	0	0			0	0	1	0			0	0	0	0			1	0	0	1			0	1	0	1			0	1	1	0			0	0	0	0
	0	0	0	0	0	0	0	0	0	0	1	0			0	0	1	0			0	0	0	0			0	0	0	0			0	1	0	1			0	1	0	0			0	0	1	0
	0	0	0	0	0	0	0	0	0	0	0	0			0	0	1	0			0	0	0	0			1	0	0	0			0	1	0	1			0	1	1	0			0	0	0	0
	0	0	0	0	0	0	0	0	0	0	0	1			0	0	0	0			0	0	0	0			0	0	0	0			0	1	0	1			0	0	1	0			1	0	0	0
	0	0	0	0	0	0	0	0	0	0	0	1			0	0	0	0			0	0	1	0			1	0	0	0			0	1	0	1			0	0	1	1			0	0	0	0
	0	0	0	1	0	0	0	0	0	0	0	0			0	0	0	0			0	0	0	0			0	0	1	0			0	1	0	1			1	0	1	0			0	0	0	0
	0	0	0	0	0	0	0	0	0	0	0	1			0	0	0	0			0	0	0	0			0	0	1	0			0	1	0	1			0	0	0	0			0	0	0	0
	0	0	0	0	0	0	0	0	0	0	0	0			0	0	0	0			0	0	0	0			0	0	1	0			0	1	0	1			0	0	0	0			0	0	0	0
	0	0	0	0	0	0	0	0	0	0	0	0			0	0	0	0			0	0	0	0			0	0	0	0			0	1	0	1			0	0	0	0			0	0	0	0
	0	0	0	0	0	0	0	0	0	0	0	0			0	0	0	0			0	0	0	0			0	0	1	0			0	1	0	1			0	0	0	1			0	0	0	0
	0	0	0	0	0	0	0	0	0	0	0	0			0	0	0	0			0	0	0	0			0	0	1	0			0	1	0	1			1	0	0	1			0	0	0	0
	0	0	0	0	0	0	0	0	0	0	0	0			0	0	0				0	0	0	1			0	0	1	1			0	0	0	0			1	0	0	0			0	0	0	0
	0	0	0	0	0	0	0	0	0	0	0	0			0	0	0				0	0	0	0			0	0	0	0			0	1	0	1			0	0	0	1			0	0	0	0
	0	0	0	0	0	0	0	0	0	0	0	0			0	0	0				0	0	0	0			0	0	1	0			0	1	0	1			0	0	0	1			0	0	0	0
	0	0	0	0	0	0	0	0	0	0	0	0			0	0	0				0	0	0	0			0	0	1	0			0	0	0	0			0	0	1	1			0	0	1	0
	0	0	0	0	0	0	0	0	0	0	0	0			0	0	0				0	0	0	0			0	0	0	0			0	0	0	0			1	1	0	1			0	0	0	0
	0	0	0	0	0	0	0	0	0	0	0	0			0	0	0				0	0	0	1			0	0	1	0			0	0	0	0			0	0	1	0			0	0	0	0
	0	0	0	1	0	0	0	0	0	0	0	1			0	0	0				0	0	0	1			0	0	1	0			0	0	0	0			0	1	0	0			0	0	1	0
	0	0	0	0	0	0	0	0	0	0	0	0			0	0	0				0	0	0	1			0	0	0	0			0	0	0	0			0	1	1	1			0	0	0	0
	0	0	0	0	0	0	0	0	0	0	0	1			0	0	0				0	0	0	0			0	0	1	0			0	0	0	0			0	0	1	0			0	0	0	0
	0	0	0	0	0	0	0	0	0	0	0	0			0	0	0				0	0	0	0			0	0	1	0			0	0	0	0			1	1	1	0			0	0	0	0
	0	0	0	0	0	0	0	1	0	0	0	0			0	0	0				0	0	0	0			0	0	1	0			0	0	0	0			0	0	0	0			0	0	0	0
	0	0	0	0	0	0	0	0	0	0	0	0			0	0	0				0	0	0	0			0	0	1	1			0	0	0	0			1	0	1	0			0	0	0	0
	0	0	0	0	0	0	0	0	0	0	1	1			0	0	0				0	0	1	0			0	0	1	0			0	0	0	0			0	0	1	1			0	0	0	0
	0	0	0	0	0	0	0	0	0	0	0	0			0	0	0				0	0	1	0			1	0	1	0			0	1	0	1			1	0	1	1			0	0	1	0
	0	0	0	0	0	0	0	0	0	0	1	0			0	0	0				0	0	1	0			0	0	1	0			0	0	0	0			0	0	1	0			0	0	0	0
	0	0	0	0	0	0	0	0	0	0	0	0			0	0	0				0	0	1	0			0	0	1	0			0	0	0	0			0	1	0	0			0	0	0	0
	0	0	0	0	0	0	0	0	0	0	0	0			0	0	0				0	0	1	0			1	0	1	0			0	0	0	0			0	0	0	0			0	0	0	0
	0	0	0	0	0	0	0	0	0	0	0	1			1	0	0				0	0	0	0			1	0	1	0			0	0	0	0			1	0	0	0			0	0	1	0
	0	0	0	0	0	0	0	0	0	0	0	0			1	0	0				0	0	0	0			1	0	1	0			0	0	0	0			1	0	0	0			0	0	0	0
	0	0	0	0	0	0	0	0	0	0	0	0			1	0	0				0	0	0	0			0	0	1	0			1	0	0	0			0	0	0	0			0	0	0	0
	0	0	0	0	0	0	0	0	0	0	0	1			0	0	0				0	1	0	0			0	0	0	0			0	1	0	1			0	1	0	0			0	0	1	0
	0	0	0	0	0	0	0	0	0	0	0	0			0	0	0				0	1	0	0			0	0	1	0			0	1	0	1			1	0	1	0			0	0	0	0
	0	0	0	0	0	0	0	0	0	0	0	1			0	0	0				0	1	0	0			0	0	1	0			0	1	0	1			1	1	1	1			0	0	0	0
	0	0	0	0	0	0	0	0	0	0	0	0			0	0	0				0	0	0	0			0	0	0	0			1	1	0	1			1	0	1	0			0	0	1	0
	0	0	0	0	0	0	0	0	0	0	0	1			0	0	0				0	1	0	0			0	0	1	0			1	1	0	1			0	0	1	0			0	0	0	0
	0	0	0	0	0	0	0	0	0	0	0	1			0	0	0				0	0	1	0			0	0	0	0			0	1	0	1			1	1	0	0			0	0	1	0
	0	0	0	0	0	0	0	0	0	0	0	1			0	0	0				0	1	0	0			0	0	0	0			0	1	0	1			1	0	0	1			0	0	1	0
	0	0	0	0	0	0	0	0	0	0	0	0			0	0	0				1	0	0	1			0	0	0	0			0	1	0	1			1	0	0	0			0	0	1	0
	0	0	0	0	0	0	0	0	0	0	0	0			0	0	0				1	0	1	1			0	0	0	0			1	1	0	1			0	0	0	1			0	0	1	0
	0	0	0	0	0	0	0	0	0	0	0	0			0	0	0				0	0	0	0			0	0	0	1			1	1	0	1			1	0	0	1			0	0	0	0
	0	0	0	0	0	0	0	0	0	0	0	0			0	0	0				1	0	0	0			1	0	0	0			1	1	0	1			0	0	0	0			0	0	0	0
	0	0	0	0	0	0	0	0	0	0	0	0			0	0	0				0	0	0	0			0	0	0	0			1	1	1	1			0	0	0	0			0	0	0	0
	0	0	0	0	0	0	0	1	0	0	1	1			0	0	0				0	0	1	0			1	0	0	0			0	1	0	1			0	0	0	0			1	0	0	0
	0	0	0	0	0	0	0	0	0	0	1	0			0	0	0				1	0	0	0			1	0	1	1			1	1	0	1			0	0	0	0			0	0	0	0
	0	0	0	0	0	0	0	0	0	0	0	1			0	0	0				0	0	1	0			0	0	1	0			0	0	1	0			0	1	0	1			0	0	0	0
	0	0	0	0	0	0	0	0	0	0	0	1			0	0	0				1	0	0	0			0	0	0	0			1	0	0	0			1	0	0	0			0	0	1	0
	0	0	0	0	0	0	0	0	0	0	0	1			0	0	0				1	0	0	0			1	0	0	1			1	0	1	0			0	0	0	1			0	0	0	0
	0	0	0	0	0	0	0	0	0	0	0	0			0	0	1				0	0	1	1			0	0	1	0			1	0	0	0			0	0	0	1			0	0	1	0
	0	0	0	0	0	0	0	0	0	0	0	0			0	0	1				0	0	0	0			0	0	1	0			0	0	0	0			0	0	0	0			0	0	1	0
	0	0	0	0	0	0	0	0	0	0	0	0			0	0	1				1	0	0	0			1	1	0	0			0	0	0	0			0	0	0	0			0	0	1	0
	0	0	0	0	0	0	0	0	0	0	0	0			0	0	0				1	0	1	0			1	0	0	0			1	0	0	0			0	0	0	0			0	0	0	0
	0	0	0	0	0	0	0	0	0	0	0	1			0	0	0				0	0	0	0			0	0	0	0			0	0	0	0			0	0	0	1			0	0	0	0
	0	0	0	0	0	0	0	0	0	0	0	0			0	0	0				0	0	1	0			0	0	0	0			0	0	0	0			0	0	0	0			0	0	1	0
	0	0	0	0	0	0	0	0	0	0	0	0			0	0	0				0	0	1	0			0	1	0	0			0	1	0	1			1	1	1	0			0	0	0	0
	0	0	0	0	0	0	0	0	0	0	0	0			0	0	0				0	0	1	0			0	0	0	0			1	0	0	0			0	0	1	0			1	0	1	0
	0	0	0	0	0	0	0	0	0	0	0	0			0	0	0				1	0	1	0			0	1	0	0			0	0	0	0			1	0	1	0			0	0	0	0
	0	0	0	0	0	0	0	0	0	0	1	1			0	0	0				1	0	1	0			0	0	1	0			0	0	0	0			1	0	0	0			0	0	0	0
	0	0	0	0	0	0	0	0	0	0	0	0			0	0	1				1	0	1	0			0	0	0	0			0	0	0	0			0	0	0	0			0	0	0	0
	0	0	0	0	0	0	0	0	0	0	0	0			0	0	1				0	1	0	0			0	0	0	0			0	0	0	0			0	0	0	0			1	0	0	0
	0	0	0	0	0	0	0	0	0	0	0	0			0	0	1				0	1	1	0			0	0	0	0			0	0	0	0			1	1	0	0			0	0	0	0
	0	0	0	0	0	0	0	0	0	0	0	0			0	0	1				0	1	1	0			0	0	0	0			0	0	0	0			0	0	1	0			0	0	0	0
	0	0	0	0	0	0	0	0	0	0	0	0			0	0	0				1	1	0	0			0	0	0	0			0	0	0	0			0	0	0	0			1	1	0	0
	0	0	0	0	0	0	0	0	0	0	0	1			0	0	0				1	1	1	0			0	0	0	0			0	0	0	0			1	1	0	0			1	1	0	0
	0	0	0	0	0	0	0	0	0	0	0	0			0	0	0				0	1	0	0			0	0	0	0			0	0	0	0			0	1	0	0			0	1	0	0
	0	0	0	0	0	0	0	0	0	0	0	0			0	0	0				0	1	0	0			0	0	0	0			0	0	0	0			0	0	0	0			0	0	0	0
	0	0	0	0	0	0	0	0	0	0	0	0			0	0	0				1	1	0	0			0	0	0	0			0	0	0	0			1	0	0	0			0	0	0	0
	0	0	0	0	0	0	0	0	0	0	0	0			0	0	0				0	1	0	0			0	0	0	0			0	0	0	0			1	0	0	0			1	0	0	0
	0	0	0	0	0	0	0	0	0	0	0	0			0	0	0				0	1	1	0			0	0	0	0			0	0	0	0			0	0	0	0			1	0	0	0
	0	0	0	0	0	0	0	0	0	0	0	0			0	0	0				0	1	1	0			0	0	0	0			0	0	0	0			1	0	0	1			0	0	0	0
	0	0	0	0	0	0	0	0	0	0	0	1			0	0	0				1	1	1	0			0	0	0	0			0	0	0	0			0	0	0	0			0	0	0	0
	0	0	0	0	0	0	0	0	0	0	0	0			0	0	0				0	1	1	0			0	0	0	0			0	0	0	0			0	0	0	1			0	0	0	0
	0	0	0	0	0	0	0	0	0	0	0	0			0	0	0				0	0	0	0			0	0	1	0			0	1	0	1			1	0	0	1			0	0	0	0
	0	0	0	0	0	0	0	0	0	0	0	0			0	0	0				0	1	0	0			0	0	0	0			0	0	0	0			0	0	0	0			0	0	0	0
	0	0	0	0	0	0	0	0	0	0	0	0			0	0	0				0	1	1	0			0	0	0	0			0	0	0	0			0	0	0	0			0	0	0	0
	0	0	0	0	0	0	0	0	0	0	0	0			0	0	1				0	1	0	0			1	0	0	0			0	0	0	0			1	0	0	0			0	1	0	0
	0	0	0	0	0	0	0	0	0	0	0	1			0	0	1				0	0	1	0			0	0	0	0			0	0	0	0			0	0	0	0			0	0	0	0
	0	0	0	0	0	0	0	0	0	0	0	0			0	0	1				1	1	0	0			1	0	0	0			0	0	0	0			0	0	0	1			1	0	0	0
	0	0	0	1	0	0	0	0	0	0	0	0			0	0	1				0	1	0	0			1	0	0	0			0	0	0	0			1	0	0	0			0	0	0	0
	0	0	0	0	0	0	0	0	0	0	0	0			0	0	0				0	1	0	0			0	0	0	0			0	0	0	0			1	0	0	1			0	0	0	0
	0	0	0	0	0	0	0	0	0	0	0	1			0	0	0				0	0	1	0			1	0	0	0			0	1	0	1			1	0	0	0			0	0	0	0
	0	0	0	0	0	0	0	0	0	0	0	1			0	0	0				1	1	1	0			1	0	0	0			0	0	0	0			0	0	0	0			0	0	0	0
	0	0	0	0	0	0	0	0	0	0	0	0			0	0	0				1	1	0	0			1	0	0	0			0	0	0	0			1	0	0	0			0	0	1	0
	0	0	0	0	0	0	0	0	0	0	0	1			0	0	0				0	1	0	0			0	1	0	0			0	0	0	0			1	0	0	0			0	0	0	0
	0	0	0	0	0	0	0	0	0	0	0	0			0	0	0				1	1	0	0			1	0	0	0			0	0	0	0			1	0	0	0			0	0	0	0
	0	0	0	0	0	0	0	0	0	0	0	0			0	0	1				0	1	0	0			0	0	0	0			1	0	0	0			0	0	0	0			0	0	0	1
	0	0	0	0	0	0	0	0	0	0	0	0			0	0	1				1	0	0	0			0	0	0	0			1	1	0	1			0	0	0	0			1	0	1	0
	0	0	0	0	0	0	0	0	0	0	0	0			0	1	0				0	1	0	0			0	0	0	0			0	0	0	0			1	0	0	0			0	0	0	0
	0	0	0	0	0	0	0	0	0	0	0	0			0	0	1				0	1	0	0			0	0	0	0			0	0	0	0			1	0	0	0			0	1	0	1
	0	0	0	0	0	0	0	0	0	0	0	0			0	1	0				0	1	0	0			0	0	0	0			0	0	0	0			1	0	1	1			1	0	1	0
	0	0	0	0	0	0	0	0	0	0	0	1			0	0	0				1	1	0	0			1	0	0	0			1	0	0	0			1	0	0	1			0	0	1	0
	0	0	0	0	0	0	0	0	0	0	0	1			0	1	0				0	1	0	0			0	0	0	0			1	0	0	0			1	0	0	0			0	0	1	1
	0	0	0	0	0	0	0	0	1	0	0	0			0	1	0				0	0	0	0			0	0	0	0			0	1	0	1			0	0	1	1			1	0	0	0
	0	0	0	0	0	0	0	0	0	0	0	0			0	0	0				0	1	0	0			0	0	0	0			0	0	0	0			0	0	0	1			0	0	1	0
	0	0	0	0	0	0	0	0	0	0	0	0			0	0	0				0	1	0	0			0	0	1	0			0	0	0	0			1	0	0	0			0	0	1	0
	0	0	0	0	0	0	0	0	0	0	0	0			0	0	0				0	0	0	0			0	0	0	0			1	0	1	0			1	0	0	1			0	0	0	0
	0	0	0	0	0	0	0	0	0	0	0	0			0	1	0				0	0	0	0			0	0	1	0			0	0	0	0			0	0	0	0			0	0	1	0
	0	0	0	0	0	0	0	0	0	0	0	0			0	1	0				0	0	0	0			1	0	0	0			0	0	0	0			1	0	0	0			0	0	0	0
	0	0	0	0	0	0	0	0	0	0	0	1			0	0	0				0	0	0	0			0	0	0	0			0	0	1	0			1	0	0	1			0	0	0	0
	0	0	0	0	0	0	0	0	0	0	0	0			0	1	0				0	0	0	0			0	0	0	0			0	0	1	0			1	0	0	0			0	0	0	0
	0	0	0	0	0	0	0	0	0	0	0	1			0	1	0				0	0	0	1			0	0	0	0			0	0	1	0			1	0	0	0			0	0	0	0
	0	0	0	0	0	0	0	0	0	0	0	0			0	1	0				0	1	0	0			0	0	0	0			0	0	1	0			1	0	0	0			0	0	1	0
	0	0	0	0	0	0	0	0	0	0	0	0			0	1	0				0	1	0	0			0	0	0	0			0	0	1	0			0	0	0	0			0	0	1	0
	0	0	0	0	0	0	0	0	0	0	0	0			0	1	0				0	0	0	0			0	0	0	0			1	0	1	0			0	0	0	0			0	0	1	1
	0	0	0	0	0	0	0	0	0	0	0	1			0	0	0				0	1	0	0			1	0	0	0			1	0	1	0			1	0	1	1			0	0	0	0
	0	0	0	0	0	0	0	0	0	0	0	1			0	1	0				0	1	0	0			0	0	0	0			0	0	1	0			1	0	1	0			1	0	1	1
	0	0	0	0	0	0	0	0	0	0	0	1			0	0	0				0	1	0	0			0	0	0	0			0	0	1	0			0	0	0	0			1	0	0	0
	0	0	0	0	0	0	0	0	0	0	0	0			1	0	0				0	1	0	0			0	0	0	0			0	0	1	0			1	0	1	0			0	0	1	0
	0	0	0	0	0	0	0	0	0	0	0	0			0	1	0				0	0	0	0			1	0	1	0			0	0	0	0			0	1	1	0			0	0	0	0
	0	0	0	0	0	0	0	0	0	0	0	0			0	0	1				0	0	0	0			1	0	0	0			0	0	0	0			0	0	1	0			0	0	0	0
	0	0	0	0	0	0	0	0	1	0	0	0			0	1	0				0	1	0	0			1	0	1	0			0	0	0	0			0	0	1	0			0	0	0	0
	0	0	0	0	0	0	0	0	0	0	0	0			0	1	0				0	0	0	0			1	0	0	0			1	1	1	1			0	0	0	0			0	0	0	0
	0	0	0	0	0	0	0	0	0	0	0	0			0	0	0				0	1	0	0			1	0	0	0			0	0	0	0			0	0	0	0			0	0	0	0
	0	0	0	0	0	0	0	0	0	0	0	0			0	0	0				0	0	1	0			1	0	0	0			1	0	0	0			0	0	1	0			0	0	0	1
	0	0	0	0	0	0	0	0	0	0	0	0			0	0	0				0	0	0	0			1	0	0	0			0	1	0	1			0	0	0	0			0	0	0	0
	0	0	0	0	0	0	0	0	1	0	0	0			0	0	0				0	1	0	0			1	0	0	0			0	0	0	0			0	0	0	0			0	0	0	0
	0	0	0	0	0	0	0	0	0	0	0	0			0	0	0				0	1	0	0			1	0	0	0			0	0	0	0			0	0	0	0			0	0	0	0
	0	0	0	0	0	0	0	0	0	0	0	0			0	0	0				0	0	0	0			1	0	0	0			0	0	0	0			0	0	0	0			0	0	0	0
	0	0	0	0	0	0	0	0	0	0	0	0			0	0	0				0	0	0	0			1	0	0	0			0	1	0	1			0	0	0	0			0	0	0	0
	0	0	0	0	0	0	0	0	0	0	0	1			0	0	0				0	0	1	0			1	0	0	0			0	1	0	1			0	0	0	0			1	0	0	1
	0	0	0	0	0	0	0	0	0	0	0	0			0	0	0				0	1	0	0			1	0	0	0			0	1	0	1			0	0	0	0			0	0	0	1
	0	0	0	0	0	0	0	0	0	0	0	0			0	0	0				0	0	0	0			1	0	0	0			0	0	0	0			0	0	0	0			0	0	0	0
	0	0	0	0	0	0	0	0	0	0	0	0			0	0	0				0	0	0	0			0	0	0	0			0	0	0	0			0	0	0	0			0	0	0	0
	0	0	0	0	0	0	0	0	0	0	0	0			0	0	0				0	0	0	0			1	0	0	1			0	0	0	0			0	0	0	0			0	0	0	0
	1	0	0	0	0	0	0	0	0	0	0	1			0	0	0				1	0	0	0			0	0	0	0			0	1	0	1			0	0	0	0			0	0	0	0
	0	0	0	0	0	0	0	0	0	0	0	0			0	0	0				0	0	0	0			0	0	1	0			0	0	0	0			0	0	0	0			0	0	0	0
	0	0	0	0	0	0	0	0	0	0	0	0			0	0	0				0	0	0	0			0	0	0	0			0	0	0	0			0	0	0	0			0	0	0	1
	0	0	0	0	0	0	0	0	0	0	0	1			0	0	0				1	0	0	0			1	0	1	0			0	0	0	0			0	0	0	0			0	0	0	0
	0	0	0	0	0	0	0	0	0	0	0	1			0	0	0				1	0	0	0			0	0	0	1			0	0	0	0			0	1	0	0			0	0	0	1
	0	0	0	1	0	0	0	0	0	0	0	1			0	0	0				0	0	0	0			1	0	1	0			0	0	0	0			0	0	0	0			0	0	0	0
	0	0	0	0	0	0	0	0	0	0	0	0			0	0	0				0	0	0	0			1	0	1	0			0	0	0	0			0	0	0	0			0	0	0	0
	0	0	0	0	0	0	0	0	0	0	0	0			0	0	0				0	0	0	0			1	0	0	0			0	0	0	0			0	0	0	0			0	0	0	0
	0	0	0	0	0	0	0	0	0	0	0	0			0	0	0				0	0	0	0			0	0	0	0			0	0	0	0			0	0	0	0			0	0	0	0
	0	0	0	0	0	0	0	0	0	0	0	0			0	0	0				1	0	1	0			0	0	1	0			0	0	0	0			0	0	0	0			0	0	0	0
	0	0	0	0	0	0	0	0	0	0	0	1			0	0	0				0	0	1	0			1	0	1	0			0	0	0	0			0	0	0	0			0	0	0	0
	0	0	0	0	0	0	0	0	0	0	0	0			0	0	0				0	0	1	0			1	0	1	0			0	0	0	0			0	0	0	0			0	0	0	0
	0	0	0	0	0	0	0	0	0	0	0	0			0	0	0				0	0	1	0			0	0	1	0			0	0	0	0			0	0	0	0			0	0	0	0
	0	0	0	0	0	0	0	0	0	0	0	0			0	0	0				0	0	1	0			1	0	0	0			0	0	0	0			0	0	0	0			0	0	0	0
	0	0	0	0	0	0	0	0	0	0	0	0			0	0	0				0	0	1	0			1	0	1	0			0	0	0	0			0	0	0	0			0	0	0	1
	0	0	0	0	0	0	0	0	0	0	0	0			0	0	0				0	0	1	0			1	0	1	0			0	0	0	0			0	0	0	0			0	0	0	0
	0	0	0	0	0	0	0	0	0	0	0	1			0	0	0				0	0	1	0			0	0	0	0			0	0	0	0			0	0	0	0			0	0	0	0
	0	0	0	0	0	0	0	0	0	0	0	0			0	0	0				0	0	1	0			1	0	1	0			0	0	0	0			0	1	0	0			0	0	0	0
	0	0	0	0	0	0	0	0	0	0	0	0			0	0	0				0	0	1	0			0	0	1	0			0	0	0	0			0	1	0	0			0	0	0	0
	0	0	0	0	0	0	0	0	0	0	0	0			0	0	0				0	0	1	0			1	0	1	0			0	0	0	0			0	0	0	0			0	0	0	0
	0	0	0	0	0	0	0	0	0	0	0	0			0	0	0				0	0	1	0			1	0	1	0			0	0	0	0			0	1	0	0			0	0	0	0
	0	0	0	0	0	0	0	0	0	0	0	0			0	0	0				0	1	0	0			1	0	0	0			0	0	0	0			0	1	0	0			0	0	0	0
	0	0	0	0	0	0	0	0	0	0	0	0			0	0	0				0	1	0	0			0	0	1	0			0	0	0	0			0	1	0	0			0	0	0	0
	0	0	0	0	0	0	0	0	0	0	0	0			0	0	0				0	1	0	0			1	0	1	0			1	0	0	0			0	0	0	0			0	0	0	0
	0	0	0	0	0	0	0	0	0	0	0	1			1	0	0				0	0	0	0			1	0	0	0			0	0	0	0			0	1	0	0			0	0	0	0
	0	0	0	0	0	0	0	0	0	0	0	0			1	1	0				0	0	0	0			0	0	0	0			0	1	0	1			0	0	0	0			0	0	0	0
	0	0	0	0	0	0	0	0	0	0	0	1			1	1	0				0	0	0	0			1	0	1	0			0	1	0	1			0	0	1	0			0	1	0	1
	0	0	0	0	0	0	0	0	0	0	0	1			0	0	1				0	0	0	0			1	0	0	0			0	1	0	1			0	0	0	1			0	0	0	0
	0	0	0	0	0	0	0	0	0	0	0	0			1	0	0				0	0	0	0			1	0	0	0			0	0	0	0			0	1	0	0			0	1	0	0
	0	0	0	0	0	0	0	0	0	0	0	0			1	1	0				0	1	0	0			0	0	0	0			0	0	0	0			0	1	1	0			0	1	0	0
	0	0	0	0	0	0	0	0	0	0	0	0			0	0	0				0	0	0	0			0	0	0	0			0	0	1	0			0	1	0	1			0	0	0	1
	0	0	0	0	0	0	0	0	0	0	0	0			0	0	0				0	0	1	0			0	0	0	0			0	1	1	1			0	1	0	1			0	1	0	0
	0	0	0	0	0	0	0	0	0	0	0	0			0	0	0				0	0	1	0			1	0	0	0			0	0	1	0			0	1	0	0			0	0	0	0
	0	0	0	0	0	0	0	0	0	0	0	0			0	1	0				0	0	1	0			0	0	0	0			0	0	0	0			1	1	0	0			0	0	0	1
	0	0	0	0	0	0	0	0	0	0	0	0			0	1	0				0	0	0	0			1	0	0	0			0	1	0	1			0	0	0	0			0	0	0	0
	0	0	1	0	0	0	0	0	0	0	0	0			0	1	0				0	0	0	0			1	0	0	0			1	1	0	1			0	0	0	0			0	0	0	0
	0	0	0	0	0	0	0	0	0	0	0	1			0	1	0				0	0	0	0			1	0	0	0			1	1	0	1			0	0	0	0			0	0	0	0
	0	0	0	0	0	0	0	0	0	0	0	0			0	1	0				0	0	0	0			0	0	0	0			0	1	0	1			0	0	0	0			0	0	0	0
	0	0	1	0	0	0	0	0	0	0	0	0			0	1	0				0	0	0	0			1	0	0	0			0	1	0	1			0	1	0	0			0	0	0	1
	0	0	0	0	0	0	0	0	0	0	0	1			0	0	0				0	0	0	0			0	0	0	0			0	1	0	1			0	0	0	0			0	0	0	0
	0	0	0	0	0	0	0	0	0	0	0	0			0	0	0				0	0	0	0			0	0	0	0			0	1	0	1			0	0	0	0			0	0	0	1
	0	0	0	0	0	0	0	0	0	0	0	0			0	0	0				0	0	0	0			0	0	0	0			1	1	0	1			0	0	0	0			0	0	0	0
	0	0	0	0	0	0	0	0	0	0	0	1			0	0	0				0	0	0	1			0	0	0	0			0	1	0	1			0	1	0	0			0	0	0	0
	0	0	1	0	0	0	1	0	0	0	0	0			0	0	1				0	0	0	1			0	0	0	0			1	0	0	0			0	0	0	0			0	0	0	0
	0	0	1	0	0	0	0	0	0	0	0	0			0	0	1				0	0	0	0			0	0	0	0			0	1	0	1			0	0	0	1			0	0	0	0
	0	0	0	0	0	0	0	0	0	0	0	0			0	0	0				0	0	0	0			0	0	0	0			0	0	1	0			0	0	0	1			0	0	0	0
	0	0	0	0	0	0	0	0	0	0	0	0			0	0	0				0	0	0	0			0	0	0	0			1	0	0	0			0	0	0	0			0	0	0	0
	0	0	1	0	0	0	0	0	0	0	0	0			0	0	1				0	0	0	1			0	0	0	0			1	1	1	1			0	0	0	0			0	0	0	0
	0	0	0	0	0	0	0	0	0	0	0	0			0	0	0				0	0	0	0			1	0	0	0			1	1	1	1			0	0	0	0			0	0	0	0
	0	0	0	0	0	0	0	0	0	0	0	0			0	0	1				0	0	0	0			0	0	0	0			1	1	1	1			0	0	0	0			0	0	0	1
	0	0	0	0	0	0	0	0	0	0	0	0			0	0	0				1	0	0	1			1	0	0	0			0	1	1	1			0	0	0	0			0	0	0	1
	0	0	0	0	0	0	0	0	0	0	0	0			0	0	0				1	0	0	1			1	0	0	0			1	1	0	1			0	0	0	0			0	0	0	0
	0	0	0	0	0	0	0	0	0	0	0	1			0	0	1				1	0	0	0			1	0	0	0			1	0	0	0			0	1	0	0			0	0	0	0
	0	0	0	0	0	0	0	0	0	0	0	1			1	0	1				1	0	0	0			0	0	0	0			0	0	0	0			0	0	0	0			0	0	0	1
	0	0	0	0	0	0	0	0	0	0	0	0			0	0	1				0	0	0	0			1	0	0	0			1	0	0	0			0	0	0	0			0	0	0	0
	0	0	0	0	0	0	0	0	0	0	0	0			0	0	1				1	0	0	1			0	0	0	0			0	0	0	0			1	0	0	0			0	0	0	0
	0	0	0	0	0	0	0	0	0	0	0	0			0	0	0				1	0	0	1			1	0	0	0			0	0	0	0			0	1	1	0			0	0	0	0
	0	0	0	0	0	0	0	0	0	0	0	0			0	0	0				1	0	0	1			0	0	0	0			0	0	0	0			0	1	1	0			0	0	0	0
	0	0	0	0	0	0	0	0	0	0	0	0			0	0	0				1	0	0	1			0	0	0	0			0	0	0	0			0	0	0	0			0	0	0	1
	0	0	0	0	0	0	1	0	0	0	0	0			0	0	0				1	0	0	1			0	0	0	0			1	0	0	0			0	1	0	0			0	0	0	0
	0	0	0	0	0	0	0	0	0	0	0	0			0	1	1				0	0	0	1			0	0	0	1			0	0	0	0			0	0	0	0			0	0	1	0
	0	0	0	0	0	0	0	0	0	0	0	0			0	1	1				0	0	1	1			0	0	0	0			0	0	0	0			0	0	0	0			0	0	0	1
	0	0	0	0	0	0	0	0	0	0	0	0			0	1	1				0	0	0	0			0	0	0	0			1	0	0	0			0	1	0	0			0	0	0	0
	0	0	0	0	0	0	0	0	0	0	0	0			0	0	0				0	0	0	0			0	0	0	0			0	0	0	0			0	0	0	0			0	0	0	0
	0	0	0	1	0	0	0	0	0	0	0	0			0	0	1				0	0	0	0			0	0	0	0			0	0	0	0			0	1	1	0			0	0	0	1
	0	0	0	0	0	0	0	0	0	0	0	0			0	0	1				0	0	0	0			0	0	0	0			1	0	0	0			0	0	0	0			0	0	0	1
	0	0	0	0	0	0	0	0	0	0	0	0			0	0	1				0	0	0	0			0	0	0	0			0	0	0	0			0	0	0	0			0	0	0	0
	0	0	0	0	0	0	1	0	0	0	0	0			0	0	1				0	0	0	1			0	0	0	0			1	0	0	0			0	0	1	0			0	0	0	0
	0	0	0	0	0	0	0	0	0	0	0	0			1	0	1				0	0	0	1			0	0	0	0			1	0	0	0			1	0	1	1			0	0	0	0
	0	0	0	0	0	0	0	0	0	0	0	0			0	0	1				0	0	0	0			0	0	0	1			0	0	0	0			0	0	0	0			0	0	0	1
	0	0	0	0	0	0	0	0	0	0	0	0			1	0	1				0	0	0	0			0	0	0	0			1	0	0	0			0	0	0	0			0	0	0	0
	0	0	0	0	0	0	0	0	0	0	0	0			0	0	0				0	0	0	0			0	0	0	0			1	0	0	0			0	0	0	1			0	0	0	1
	0	0	0	0	0	0	0	0	0	0	0	0			0	0	0				0	0	0	0			0	0	0	0			1	0	0	0			1	0	0	0			0	0	0	0
	0	0	0	0	0	0	0	0	0	0	0	0			0	0	0				0	0	0	0			0	0	0	0			1	0	0	0			0	0	1	1			0	0	0	1
	0	0	0	0	0	0	0	0	0	0	0	0			0	0	0				0	0	0	0			0	0	0	1			0	0	0	0			1	0	0	0			0	0	0	1
	0	0	0	0	0	0	0	0	0	0	0	1			1	0	0				0	0	0	0			0	0	0	0			0	0	0	0			0	0	0	0			0	0	0	1
	0	0	0	0	0	0	0	0	0	0	0	0			0	1	0				0	0	0	0			1	0	0	0			0	0	0	0			0	1	1	1			0	0	0	2
	0	0	0	0	0	1	0	0	0	0	0	0			0	0	0				0	0	0	1			0	0	0	1			1	0	0	0			0	0	1	0			0	0	0	1
	0	0	0	0	0	0	0	0	0	0	0	0			1	0	0				0	0	0	0			0	0	0	0			1	0	1	0			0	0	0	0			0	0	0	1
	0	0	0	0	0	0	0	0	0	0	0	1			1	0	1				0	0	0	0			1	0	0	1			0	0	0	0			0	0	0	0			0	1	0	0
	0	0	0	0	0	0	0	0	0	0	0	0			0	0	0				0	0	0	0			0	0	0	0			0	0	0	0			1	0	0	0			0	0	0	1
	0	0	0	0	0	0	0	0	0	0	0	0			1	0	0				0	0	0	0			0	0	0	1			1	0	1	0			0	0	0	0			0	1	0	1
	0	0	0	0	0	0	0	0	0	0	0	0			0	0	0				0	0	0	0			0	0	0	0			1	0	0	0			0	0	0	0			0	0	0	0
	0	0	0	0	0	0	0	0	0	0	0	1			1	0	0				0	0	0	0			0	0	0	0			0	0	0	0			0	0	0	0			0	0	0	1
	0	0	0	0	0	1	0	0	0	0	0	1			1	0	0				0	0	0	0			1	0	0	0			1	0	0	0			0	0	1	0			0	0	1	0
	0	0	0	0	0	0	0	0	0	0	0	0			1	0	0				0	0	0	0			0	1	0	1			0	0	0	0			0	1	0	0			0	0	0	0
	0	0	0	0	0	0	0	0	0	0	0	0			1	0	0				1	0	0	0			0	0	0	0			0	0	0	0			0	1	0	0			0	0	0	1
	0	0	0	0	0	0	0	0	0	0	0	0			0	0	0				0	0	0	0			0	1	0	0			0	0	1	0			0	0	1	0			0	0	0	0
	0	0	0	0	0	0	0	0	0	0	0	1			0	0	0				0	0	0	0			0	0	0	1			0	0	0	0			0	0	1	0			0	0	1	0
	0	0	0	0	0	0	0	0	0	0	0	1			1	0	0				0	0	0	0			0	0	0	1			0	0	0	0			0	0	1	0			0	0	0	1
	0	0	0	0	0	0	0	0	0	0	0	0			1	0	0				0	0	0	0			0	1	0	0			0	0	0	0			0	0	0	0			0	0	1	0
	0	0	0	0	0	0	0	0	0	0	0	0			0	0	0				0	0	0	0			0	1	1	1			0	0	0	0			0	0	0	0			0	0	1	0
	0	0	0	0	0	0	0	0	0	0	0	0			0	0	0				0	0	0	0			0	1	0	1			0	0	0	0			0	0	0	0			0	0	0	1
	0	0	0	0	0	0	0	0	0	0	0	0			0	0	0				0	0	0	0			0	1	1	0			0	0	0	0			0	0	0	0			0	0	0	0
	0	0	0	0	0	0	0	0	0	0	0	0			0	0	1				0	0	0	0			0	0	0	1			0	0	0	0			0	0	0	0			0	0	0	0
	0	0	0	0	0	0	0	0	0	0	0	0			0	0	1				0	0	0	0			0	1	0	0			0	0	0	0			0	0	0	0			0	0	0	0
	0	0	0	0	0	1	0	0	0	0	0	0			0	0	0				1	0	0	0			0	1	0	0			0	0	0	0			0	1	0	0			0	0	0	1
	0	0	0	0	0	0	0	0	0	0	0	0			0	0	0				0	0	0	0			1	1	1	1			1	0	0	0			0	0	0	0			0	0	0	0
	0	0	0	0	0	0	0	0	0	0	0	0			0	0	0				0	0	0	0			0	1	0	0			1	0	0	0			0	0	0	0			0	0	0	1
	0	0	0	0	0	0	0	0	0	0	0	0			0	0	0				0	0	0	1			0	1	0	0			0	0	0	0			0	0	0	0			0	0	0	1
	0	0	0	0	0	0	0	0	0	0	0	0			0		0				0	0	0	0			1	1	0	0			0	0	0	0			0	1	0	0			0	0	0	1
	0	0	0	0	0	0	0	0	0	0	0	0			0		0				0	0	0	0			0	1	0	0			0	0	0	0			0	0	0	0			0	0	0	0
	0	0	0	0	0	0	0	0	0	0	0	0			0		0				0	0	0	1			0	0	1	0			0	0	0	0			0	0	0	0			0	0	0	0
	0	0	0	0	0	0	0	0	0	0	0	0			0		0				0	0	0	1			1	1	0	0			0	0	0	0			0	0	0	0			0	0	0	0
	0	0	0	0	0	0	0	0	0	0	0	0			0		0				0	0	0	1			0	0	0	0			0	0	0	0			0	1	0	0			0	0	0	0
	0	0	0	0	0	0	0	0	0	0	0	0			1		0				0	0	0	1			0	0	1	0			0	0	0	0			0	1	0	0			0	0	0	0
	0	0	0	0	0	1	0	0	0	0	0	0			1		0				0	0	0	1			0	1	1	0			1	0	0	0			0	0	0	1			0	0	0	1
	0	0	0	0	0	0	0	0	0	0	0	0			0		0				0	0	0	0			0	0	1	0			0	0	0	0			0	0	0	0			0	0	0	1
	0	0	0	0	0	0	0	0	0	0	0	0			0		0				1	0	0	0			1	1	0	0			0	1	0	1			1	0	0	0			0	0	0	1
	0	0	0	0	0	1	0	0	0	0	0	0			1		0				0	0	0	1			0	0	0	0			0	0	0	0			0	0	0	0			0	0	0	0
	0	0	0	0	0	0	0	0	0	0	0	0			0		0				0	0	0	0			0	0	0	0			0	0	0	0			0	0	0	0			0	0	0	0
	0	0	0	0	0	0	0	0	0	0	0	0			1		0				1	0	0	0			0	1	0	0			0	0	0	0			0	0	0	0			0	0	0	0
	0	0	0	0	0	0	0	0	0	0	0	0			0		0				0	0	0	0			0	0	0	0			0	0	0	0			0	0	0	0			0	0	0	0
	0	0	0	0	0	0	0	0	0	0	0	0			0		0				0	0	0	0			0	1	0	0			0	0	1	0			0	0	0	0			0	0	0	0
	0	0	0	0	0	0	0	0	0	0	0	1			0		0				0	0	0	0			0	1	0	1			0	0	1	0			0	0	0	0			0	0	0	0
	0	0	0	0	0	0	0	0	0	0	0	0			1		0				0	0	1	0			0	1	0	0			0	0	0	0			0	0	0	0			0	0	0	0
	0	0	0	0	0	0	0	0	0	0	0	0			0		0				0	0	0	0			0	0	0	1			0	0	0	0			0	0	0	0			0	0	0	1
	0	0	0	0	0	1	0	0	0	0	0	0			0		1				0	0	1	0			1	1	0	0			0	0	1	0			0	0	0	0			0	0	0	1
	0	0	0	0	0	0	0	0	0	0	0	0			0		1				0	1	0	0			1	1	0	0			0	0	1	0			1	0	0	0			0	0	0	0
	0	0	0	0	0	0	0	0	0	0	0	0			0		1				0	0	0	0			1	1	0	0			0	0	1	0			1	0	0	0			0	0	0	0
	0	0	0	0	0	0	0	0	0	0	0	0			0		0				0	1	0	0			0	1	1	0			0	0	0	0			0	0	0	0			0	0	0	0
	0	0	0	0	0	0	0	0	0	0	0	0			0		0				1	0	0	0			0	1	0	0			0	0	1	0			0	0	0	0			0	0	0	0
	0	0	0	0	0	0	0	0	0	0	0	0			0		0				0	0	0	0			0	0	1	0			0	0	0	0			0	0	0	0			0	0	0	1
	0	0	0	0	0	0	0	0	0	0	0	0			0		0				0	0	1	0			0	1	1	0			0	0	1	0			0	0	0	0			0	0	0	1
	0	0	0	0	0	0	0	0	0	0	0	0			0		0				0	0	1	0			0	0	1	0			0	0	0	0			0	0	0	0			0	0	0	1
	0	0	0	0	0	0	0	0	0	0	0	0			0		0				0	0	1	0			0	0	1	0			0	0	1	0			0	0	1	0			0	0	0	0
	0	0	0	0	0	0	0	0	0	0	0	0			0		0				0	0	1	0			0	0	1	0			0	0	0	0			0	0	0	0			0	0	0	1
	0	0	0	0	0	0	0	0	0	0	0	0			0		0				1	0	0	0			0	0	0	0			0	0	1	0			0	0	0	0			0	0	0	0
	0	0	0	0	0	0	0	0	0	0	0	1			0		0				0	0	1	0			0	0	1	0			0	0	1	0			0	0	0	0			0	0	0	0
	0	0	0	0	0	0	0	0	0	0	0	1			0		0				1	0	0	0			0	0	0	0			0	0	1	0			0	0	0	0			0	0	0	1
	0	0	0	0	0	0	0	0	0	0	0	0			0		0				1	0	0	0			1	0	1	0			0	0	1	0			0	0	0	0			0	0	0	0
	0	0	0	0	0	0	0	0	0	0	0	0			0		0				1	0	0	0			0	0	0	0			0	0	0	0			0	0	0	1			0	0	0	0
	0	0	0	0	0	0	0	0	0	0	0	0			0		0				0	0	1	0			1	0	0	0			0	0	0	0			0	0	0	0			0	0	0	0
	0	0	0	0	0	0	0	0	0	0	0	0			0		0				0	0	0	0			0	0	1	0			0	0	0	0			0	0	0	0			0	0	0	0
	0	0	0	0	0	0	0	0	0	0	0	0			0		0				1	0	0	0			0	0	0	0			0	0	0	0			1	0	0	0			0	0	0	1
	0	0	0	0	0	0	0	0	0	0	0	0			0		0				0	0	0	0			0	0	0	0			0	0	0	0			0	0	0	0			0	0	0	0
	0	0	0	0	0	0	0	0	0	0	0	0			0		0				1	0	0	0			0	0	0	1			0	0	0	0			0	0	0	0			0	0	0	0
	0	0	0	0	0	0	0	0	0	0	0	0			0		0				0	0	0	0			0	0	0	0			0	0	0	0			1	0	0	1			0	0	0	1
	0	0	0	0	0	0	0	0	0	0	0	0			0		0				0	0	0	0			0	0	0	0			0	1	0	1			1	0	0	0			0	0	1	1
	0	0	0	0	0	0	0	0	0	0	0	0			0		0				0	0	0	0			0	0	0	0			0	0	0	0			0	0	0	0			0	0	0	1
	0	0	0	0	0	0	0	0	0	0	0	1			0		0				1	0	0	0			0	0	0	1			0	0	0	0			1	0	0	0			0	1	0	1
	0	0	0	0	0	0	0	0	0	0	0	0			0		0				0	0	0	0			0	0	0	0			0	0	0	0			1	0	0	0			0	0	0	0
	0	0	0	0	0	0	0	0	0	0	0	0			0		0				0	1	0	0			0	0	0	0			0	0	0	0			1	0	0	0			0	0	0	1
	0	0	0	0	0	0	0	0	0	0	0	0			1		0				0	1	0	0			0	0	0	0			0	0	0	0			0	0	0	1			0	0	0	1
	0	0	0	0	0	0	0	0	0	0	0	0			0		0				0	0	0	0			0	0	0	0			0	0	0	0			0	0	0	0			0	0	0	1
	0	0	0	0	0	0	0	0	0	0	0	0			0		0				0	0	0	0			1	0	0	0			0	0	0	0			1	0	0	0			0	0	1	1
	0	0	0	0	0	0	0	0	0	0	0	0			0		0				0	0	0	0			0	0	0	0			0	1	0	1			1	0	0	0			0	1	1	0
	0	0	0	0	0	0	0	0	0	0	0	0			0		0				0	0	0	0			1	0	0	0			0	1	0	1			0	0	0	0			0	0	0	1
	0	0	0	0	0	0	0	0	0	0	0	0			0		0				0	0	0	1			0	0	0	0			0	1	0	1			0	0	0	0			0	0	0	1
	0	0	0	0	0	0	0	0	0	0	0	1			0		0				0	0	0	1			0	0	0	0			0	1	0	1			0	0	0	1			0	1	1	0
	0	0	0	0	0	0	0	0	0	0	0	0			0		0				0	0	0	0			0	0	0	0			0	0	0	0			0	0	0	0			0	0	1	0
	0	0	0	0	0	0	0	0	0	0	0	0			0		0				0	0	0	1			0	0	0	0			0	0	0	0			0	0	0	0			0	0	1	0
	0	0	0	0	0	0	0	0	0	0	0	0			0		0				0	0	0	0			0	0	1	0			0	0	0	0			0	0	0	1			0	0	0	1
	0	0	0	0	0	0	0	0	0	0	0	0			0		0				0	0	0	0			0	0	0	0			0	0	0	0			1	0	0	0			1	0	0	1
	0	0	0	0	0	0	0	0	0	0	0	0			1		0				0	0	0	0			1	0	1	1			0	1	0	1			0	0	0	0			1	0	0	1
	0	0	0	0	0	0	0	0	0	0	0	0			1		0				0	0	0	0			0	0	1	0			0	0	0	0			0	0	0	0			0	1	0	0
	0	0	0	0	0	0	0	0	0	0	0	0			1		0				0	0	0	0			0	0	0	1			0	0	0	0			0	0	0	0			0	0	1	0
	0	0	0	0	0	0	0	0	0	0	0	1			1		0				0	0	0	0			0	0	1	1			0	0	0	0			0	0	0	1			0	0	0	1
	0	0	0	0	0	0	0	0	0	0	0	1			1		0				0	0	0	0			1	0	1	1			0	0	0	0			0	0	0	0			0	0	0	0
	0	0	0	0	0	0	0	0	0	0	0	0			0		0				0	0	0	1			0	0	1	0			0	0	0	0			1	0	0	0			0	0	0	1
	0	0	0	0	0	0	0	0	0	0	0	0			0		0				0	0	0	0			0	0	1	0			0	0	0	0			0	0	0	0			1	0	0	1
	0	0	0	0	0	0	0	0	0	0	0	0			1		0				0	0	0	1			0	0	0	1			0	0	0	0			0	0	0	1			0	0	1	0
	0	0	0	0	0	0	0	0	0	0	0	0			0		0				0	0	0	0			0	0	0	0			0	0	0	0			0	0	0	1			0	0	1	0
	0	0	0	0	0	0	0	0	0	0	0	0			0		0				0	0	0	1			0	0	0	0			0	0	0	0			0	0	0	0			0	0	0	0
	0	0	0	0	0	0	0	0	0	0	0	0			0		0				0	0	0	0			0	0	0	0			0	0	0	0			1	0	0	0			0	0	0	0
	0	0	0	0	0	0	0	0	0	0	0	0			0		0				0	0	0	0			0	0	0	1			0	0	0	0			1	1	0	0			0	0	1	1
	0	0	0	0	0	0	0	0	0	0	0	0			0		0				0	0	0	0			0	0	0	1			0	0	0	0			0	0	0	0			0	0	0	1
	0	0	0	0	0	0	0	0	0	0	0	0			0		0				0	0	0	1			0	0	0	0			0	0	0	0			0	0	0	0			0	0	0	1
	0	0	0	0	0	0	0	0	0	0	0	0			0		1				0	0	1	0			0	0	0	1			0	0	0	0			0	0	0	0			0	0	0	1
	0	0	0	0	0	0	0	0	0	0	0	0			0		1				0	0	0	1			0	0	0	0			0	0	0	0			0	0	0	0			0	0	0	1
	0	0	0	0	0	0	0	0	0	0	0	0			0		1				0	0	1	1			1	0	0	1			0	0	0	0			0	0	1	0			0	0	0	0
	0	0	0	0	0	0	0	0	0	0	0	0			0		1				0	0	0	0			1	0	0	0			0	0	0	0			0	0	0	0			0	0	0	1
	0	0	0	0	0	0	0	0	0	0	0	0			0		1				0	0	0	0			0	0	0	1			0	0	0	0			0	0	0	0			1	0	0	0
	0	0	0	0	0	0	0	0	0	0	0	0			0		1				0	0	0	0			1	0	0	1			0	0	0	0			0	0	0	0			0	0	0	0
	0	0	0	0	0	0	0	0	0	0	0	0			0		0				0	0	0	0			0	0	0	1			0	0	0	0			1	0	0	0			0	0	0	0
	0	0	0	0	0	0	0	0	0	0	1	0			0		0				0	0	0	0			1	0	0	1			1	0	0	0			1	0	0	0			0	0	0	0
	0	0	0	0	0	0	0	0	0	0	0	0			0		0				0	0	0	0			1	0	0	0			0	0	0	0			0	0	0	0			1	0	0	1
	0	0	0	0	0	0	0	0	0	0	0	0			0		0				0	0	0	1			1	0	0	0			1	0	0	0			0	1	0	1			0	0	0	1
	0	0	0	0	0	0	0	0	0	0	0	0			0		0				0	0	0	1			1	0	0	0			0	1	0	1			0	0	0	0			0	0	0	1
	0	0	0	0	0	0	0	0	0	0	0	0			0		0				0	0	0	0			0	0	0	1			0	0	0	0			1	0	0	0			0	0	0	0
	0	0	0	0	0	0	0	0	0	0	0	0			0		0				0	0	0	0			0	0	0	0			1	1	0	1			0	0	0	0			0	0	0	1
	0	0	0	0	0	0	0	0	1	0	1	0			0		0				0	0	0	0			0	0	0	0			0	0	0	0			0	1	0	0			0	0	0	0
	0	0	0	0	0	0	0	0	0	0	0	0			0		1				0	0	0	0			0	0	0	0			0	0	0	0			0	0	0	0			0	0	0	1
	0	0	0	0	0	0	0	0	0	0	0	0			0		0				0	0	0	0			0	0	0	0			1	0	0	0			0	0	0	1			0	0	0	1
	0	0	0	0	0	0	0	0	0	0	0	0			0						0	0	0	0			0	0	0	0			0	0	0	0			0	0	0	1			0	0	0	1
	0	0	0	0	0	0	0	0	0	0	0	0			0						0	0	0	0			0	0	0	0			1	0	0	0			1	0	0	0			0	0	0	0
	0	0	0	0	0	0	0	0	0	0	0	0			0						0	0	0	0			0	0	0	0			0	1	0	1			0	0	0	0			0	0	0	0
	0	0	0	0	0	0	0	0	0	0	0	0			0						0	0	0	0			1	0	0	0			0	0	0	0			0	0	0	0			0	0	0	0
	0	0	0	0	0	0	0	0	0	0	0	0			0						0	1	0	0			0	0	0	1			0	0	0	0			0	0	0	0			0	0	0	0
	0	0	0	0	0	0	0	0	0	0	0	0			0						0	1	0	0			0	0	0	1			0	0	0	0			0	0	0	0			0	0	0	0
	0	0	0	0	0	0	0	0	0	0	0	0			0						0	1	0	0			0	0	0	0			0	0	0	0			0	0	0	0			0	0	0	0
	0	0	0	0	0	0	0	0	0	0	1	0			0						0	0	0	0			1	0	0	0			0	0	0	0			0	1	0	0			0	0	0	0
	0	0	0	0	0	0	0	0	1	0	0	0			0						0	1	0	1			0	0	0	0			0	0	0	0			0	0	0	0			1	0	0	0
	0	0	0	0	0	0	0	0	0	0	0	0			0						0	1	1	0			0	0	0	0			0	0	0	0			0	0	0	0			0	0	0	0
	0	0	0	0	0	0	0	0	0	0	0	0			0						0	0	1	0			0	0	0	1			0	0	0	0			0	0	0	0			0	0	0	1
	0	0	0	0	0	0	0	0	0	0	0	0			0						0	0	0	1			0	0	0	0			1	0	0	0			0	0	0	1			0	1	0	1
	0	0	0	0	0	0	0	0	0	0	0	0			0						0	0	0	1			1	0	0	0			1	0	0	0			0	1	0	0			0	0	0	1
	0	0	0	0	0	0	0	0	1	0	0	0			0						0	1	0	0			0	0	0	0			1	0	0	0			0	0	0	1			1	0	0	1
	0	0	0	0	0	0	0	0	0	0	0	0			0						0	0	0	1			0	0	0	0			0	0	0	0			0	0	0	0			0	0	0	1
	0	0	0	0	0	0	0	0	0	0	0	0			0						0	0	0	0			0	0	0	0			1	0	0	0			0	0	0	0			1	0	0	1
	0	0	0	0	0	0	0	0	0	0	0	0			0						0	0	0	0			0	1	0	0			1	0	0	0			0	1	1	1			0	0	0	0
	0	0	0	0	0	0	0	0	0	0	0	0			0						0	0	0	1			0	0	0	0			1	0	0	0			0	0	1	0			0	0	0	1
	0	0	0	0	0	0	0	0	0	0	0	0			0						0	0	1	0			0	1	0	0			0	0	0	0			0	0	0	0			0	0	0	1
	0	0	0	0	0	0	0	0	0	0	0	0			0						0	0	0	0			0	0	0	0			0	1	0	1			0	0	0	0			0	0	1	1
	0	0	0	0	0	0	0	0	0	0	0	0			0						0	0	0	1			0	1	0	0			0	1	0	1			0	1	0	0			0	0	1	0
	0	0	0	0	0	0	0	0	0	0	0	0			0						0	0	0	0			0	0	0	0			1	0	0	0			0	0	0	0			0	0	0	0
	0	0	0	0	0	0	0	0	0	0	0	0			0						0	0	0	1			0	0	0	0			1	0	0	0			0	0	0	0			0	0	0	1
	0	0	0	0	0	0	0	0	0	0	1	0			0						0	0	0	0			0	1	0	0			1	0	0	0			0	1	0	1			0	0	0	1
	0	0	0	0	0	0	0	0	0	0	0	0			0						0	0	0	0			0	0	0	0			0	0	0	0			0	0	0	0			0	0	0	0
	0	0	0	0	0	0	0	0	0	0	0	0			0						0	0	0	0			0	1	0	0			1	0	0	0			0	1	0	0			0	0	0	0
	0	0	0	0	0	0	0	0	1	0	0	0			0						0	0	0	0			0	0	0	0			1	1	0	1			0	0	0	1			0	0	0	0
	0	0	0	0	0	0	0	0	0	0	0	0			0						0	0	0	0			0	1	0	0			1	0	0	0			0	1	0	0			0	0	0	1
	0	0	0	0	0	0	0	0	0	0	0	0			0						0	0	0	0			0	0	0	0			0	0	1	0			0	0	0	0			0	0	1	1
	0	0	0	0	0	0	0	0	0	0	0	0			0						0	0	0	0			0	0	0	0			0	1	0	1			0	0	0	0			0	0	0	1
	0	0	0	0	0	0	0	0	0	0	0	0			0						0	0	0	0			0	0	0	0			0	1	0	1			0	0	0	0			0	1	0	1
	0	0	0	0	0	0	0	0	0	0	0	1			0						0	1	0	0			0	0	0	1			0	0	1	0			0	0	0	0			0	0	0	1
	0	0	0	0	0	0	0	0	0	0	0	0			0						0	1	0	0			0	0	0	1			0	0	1	0			0	0	0	1			0	0	0	0
	0	0	0	0	0	0	0	0	0	0	0	0			0						0	1	0	0			0	0	0	0			0	0	0	0			0	0	0	0			0	1	0	0
	0	0	0	0	0	0	0	0	0	0	0	0			0						0	1	0	0			0	0	0	0			0	1	1	1			0	1	0	1			0	0	0	1
	0	0	0	0	0	0	0	0	0	0	0	0			0						0	1	0	0			0	0	0	1			0	0	1	0			0	0	0	1			0	0	1	1
	0	0	0	0	0	0	0	0	0	0	0	0			1						0	1	0	0			0	0	0	1			0	0	0	0			0	1	0	0			0	0	1	0
	0	0	0	0	0	0	0	0	0	0	0	0			0						0	1	0	0			0	0	0	0			1	0	1	0			1	0	0	0			0	0	0	1
	0	0	0	0	0	0	0	0	0	0	0	0			0						0	1	0	0			1	0	0	0			0	1	1	1			0	0	0	1			0	0	1	0
	0	0	0	0	0	0	0	0	0	0	0	0			0						0	1	0	0			0	0	0	0			0	1	0	1			0	0	0	0			0	0	0	0
	0	0	0	0	0	0	0	0	1	0	0	0			0						0	1	0	0			0	0	0	1			0	0	1	0			0	0	0	0			0	0	1	0
	0	0	0	0	0	0	0	0	0	0	0	0			0						0	1	1	0			0	0	0	1			0	0	0	0			0	0	0	1			0	0	0	0
	0	0	0	0	0	0	0	0	0	0	0	0			0						0	0	1	0			0	0	0	0			1	0	0	0			1	0	0	0			0	1	0	0
	0	0	0	0	0	0	0	0	0	0	1	0			0						0	0	0	0			0	0	0	1			1	1	1	1			0	0	0	0			0	0	0	0
	0	0	0	0	0	0	0	0	0	0	0	0			0						0	0	1	0			0	0	0	0			0	0	0	0			0	0	0	1			0	0	0	0
	0	0	0	0	0	0	0	0	0	0	0	0			0						0	0	0	0			0	0	0	1			0	0	0	0			0	1	0	0			0	1	1	1
	0	0	0	0	0	0	0	0	0	0	0	0			0						0	0	1	0			0	0	0	0			0	0	0	0			1	0	1	0			0	1	0	0
	0	0	0	0	0	0	0	0	0	0	0	0			0						0	0	0	0			0	0	0	1			0	0	1	0			0	0	1	0			0	0	0	1
	1	0	0	0	0	0	0	0	0	0	1	0			0						0	0	1	0			1	0	0	0			0	0	0	0			0	1	0	1			0	0	0	0
	0	0	0	0	0	0	0	0	0	0	0	0			0						0	0	0	0			0	0	0	0			1	0	1	0			0	1	0	0			0	0	0	0
	1	0	0	0	0	0	0	0	0	0	0	0			0						0	0	0	0			1	0	0	0			1	0	0	0			0	1	0	0			0	0	0	0
	0	0	0	0	0	0	0	0	0	0	0	0			0						0	0	0	0			0	0	0	0			1	0	0	0			0	0	0	0			0	0	0	0
	0	0	0	0	0	0	0	0	1	0	0	0			0						0	0	0	0			0	0	0	0			1	0	0	0			0	1	0	0			0	0	0	0
	0	0	0	0	0	0	0	0	0	0	0	0			0						0	0	1	0			0	0	1	0			1	0	0	0			0	1	1	1			0	0	1	0
	0	0	0	0	0	0	0	0	0	0	0	0			0						0	0	0	0			0	0	1	0			0	1	0	1			0	1	0	0			0	1	0	0
	0	0	0	0	0	0	0	0	0	0	0	0			0						0	0	0	0			0	0	0	0			0	0	0	0			0	1	0	0			0	0	1	1
	0	0	0	0	0	0	0	0	0	0	0	0			0						0	0	0	0			0	0	0	0			0	0	0	0			0	1	1	0			0	1	0	0
	0	0	0	0	0	0	0	0	0	0	0	0			0						0	0	0	0			0	0	0	0			0	0	0	0			0	1	1	0			0	0	0	1
	0	0	0	0	0	0	0	0	0	0	0	0			0						0	0	0	0			0	0	0	0			0	0	0	0			0	1	0	0			0	0	0	0
	0	0	0	0	0	0	0	0	0	0	0	0			0						0	0	0	0			1	0	0	0			0	0	0	0			0	0	1	0			0	0	0	0
	0	0	0	0	0	0	0	0	0	0	0	0			0						0	0	0	0			0	0	0	0			0	0	0	0			0	1	0	0			0	0	0	1
	0	0	0	0	0	0	0	0	0	0	0	0			0						0	0	0	0			0	0	0	0			0	0	0	0			0	0	0	0			0	0	0	0
	0	0	0	0	0	0	0	0	0	0	0	0			0						0	0	0	0			1	0	0	0			0	0	0	0			0	1	0	0			0	0	0	0
	0	0	0	0	0	0	0	0	0	0	0	0			0						0	0	0	0			0	0	0	0			0	0	0	0			0	1	1	0			0	0	0	0
	0	0	0	0	0	0	0	0	0	0	0	0			0						0	0	0	0			0	0	0	0			0	0	0	0			0	1	1	0			0	0	1	1
	0	0	0	0	0	0	0	0	0	0	0	0			0						0	0	0	0			0	0	0	0			0	0	0	0			0	0	1	1			0	0	0	0
	0	0	0	0	0	0	0	0	0	0	0	0			0						0	0	0	0			0	0	0	0			0	0	0	0			0	0	0	0			0	1	1	0
	0	0	0	0	0	0	0	0	0	0	0	0			0						0	0	0	0			1	0	0	0			0	1	0	1			0	0	0	0			0	0	0	1
	0	0	0	0	0	0	0	0	0	0	0	0			0						0	0	0	0			0	0	0	0			0	0	0	0			0	0	0	0			0	0	0	0
	0	0	0	0	0	0	0	0	0	0	0	0			0						0	0	0	0			1	0	0	0			0	1	0	1			0	0	0	0			0	0	0	0
	0	0	0	0	0	0	0	0	0	0	0	0			0						0	0	0	0			0	0	0	0			0	1	0	1			0	0	0	0			0	0	0	0
	0	0	0	0	0	0	0	0	0	0	0	0			0						0	0	0	0			0	0	1	0			0	1	0	1			0	0	0	0			0	0	0	0
	0	0	0	0	0	0	0	0	0	0	0	0			0						0	0	0	0			0	0	0	0			0	1	0	1			0	0	0	0			0	0	0	0
	0	0	0	0	0	0	0	0	0	0	0	0			0						0	0	0	0			1	0	0	0			0	0	0	0			0	0	0	1			0	0	1	1
	0	0	0	0	0	0	0	0	0	0	0	0			0						0	0	0	0			0	0	0	0			0	0	0	0			0	0	0	0			0	0	0	0
	0	0	0	0	0	0	0	0	0	0	0	0			0						0	0	0	0			0	0	0	0			0	1	0	1			0	0	0	1			0	0	0	0
	0	0	0	0	0	0	0	0	0	0	0	0			0						0	0	0	0			0	0	0	0			0	0	0	0			0	0	0	0			0	0	0	0
	0	0	0	0	0	0	0	0	0	0	0	0			0						0	0	0	0			0	0	0	0			0	1	0	1			0	0	0	0			0	1	0	0
	0	0	0	0	0	0	0	0	0	0	0	0			0						0	0	0	0			0	0	0	0			0	1	0	1			0	0	0	0			0	0	1	0
	0	0	0	0	0	0	0	0	0	0	0	0									0	0	0	0			0	0	0	0			0	0	0	0			0	0	0	0			0	0	0	0
	0	0	0	0	0	0	0	0	0	0	0	0									0	0	0	0			0	0	0	0			0	0	0	0			0	0	0	1			0	0	0	0
	0	0	0	0	0	0	0	0	0	0	0	0									0	0	0	0			0	0	0	0			0	0	0	0			0	0	0	1			0	0	1	0
	0	0	0	0	0	0	0	0	0	0	0	0									0	0	0	0			0	1	0	0			0	1	0	1			0	0	0	0			0	0	0	0
	0	0	0	0	0	0	0	0	0	0	0	0									0	0	1	0			1	0	0	0			0	0	0	0			0	0	0	1			0	0	0	0
	0	0	0	0	0	0	0	0	0	0	0	0									0	0	1	0			0	0	0	0			0	1	0	1			0	0	0	0			0	1	0	0
	0	0	0	0	0	0	0	0	0	0	0	0									0	0	1	0			1	0	0	0			0	0	0	0			1	0	0	1			0	1	0	1
	0	0	0	0	0	0	0	0	0	0	0	0									0	0	1	0			0	0	0	1			0	1	0	1			0	1	0	0			0	0	0	1
	0	0	0	0	0	0	0	0	0	0	0	0									0	0	1	0			1	0	0	0			0	0	0	0			0	1	0	1			0	1	0	0
	0	0	0	0	0	0	0	0	0	0	0	0									0	0	0	0			0	0	0	1			0	1	0	1			0	1	0	0			0	1	0	0
	0	0	0	0	0	0	0	0	0	0	0	0									0	0	1	0			0	0	0	0			0	1	0	1			0	0	0	1			0	0	0	1
	0	0	0	0	0	0	0	0	0	0	0	0									0	0	1	0			1	0	0	1			0	1	0	1			0	0	0	1			0	0	0	0
	0	0	0	0	0	0	0	0	0	0	0	0									0	0	1	0			1	0	0	1			0	1	0	1			0	1	0	1			0	1	0	0
	0	0	0	0	0	0	0	0	0	0	0	0									0	0	1	0			0	0	0	1			0	0	0	0			0	1	0	0			0	0	1	1
	0	0	0	0	0	0	0	0	0	0	0	0									0	0	0	1			0	0	0	1			0	0	0	0			0	0	0	0			0	1	1	0
	0	0	0	0	0	0	0	0	0	0	0	0									0	1	0	0			0	0	0	1			0	1	0	1			0	0	0	1			0	0	1	0
	0	0	0	0	0	0	0	0	0	0	0	0									0	0	0	0			0	0	0	1			0	1	0	1			0	0	0	1			0	0	1	0
	0	0	0	0	0	0	0	0	0	0	0	0									0	0	0	1			0	0	0	1			0	0	0	0			0	0	0	1			0	1	0	0
	0	0	0	0	0	0	0	0	0	0	0	0									0	0	0	0			0	0	0	0			0	0	0	0			0	0	0	0			0	0	0	0
	0	0	0	0	0	0	0	0	0	0	0	0									0	0	0	0			1	0	0	1			0	0	0	0			0	0	0	1			0	0	0	0
	0	0	0	0	0	0	0	0	0	0	0	0									0	0	0	0			0	0	0	0			0	0	0	0			0	1	0	1			1	0	1	0
	0	0	0	0	0	0	0	0	0	0	0	0									0	0	0	0			0	0	0	1			0	0	0	0			0	0	0	0			0	0	0	0
	0	0	0	0	0	0	0	0	0	0	0	0									0	0	0	0			0	0	0	0			0	0	0	0			0	0	0	1			0	0	1	0
	0	0	0	0	0	0	0	0	0	0	0	0									0	0	0	0			0	0	0	0			0	0	0	0			0	0	0	0			0	0	0	0
	0	0	0	0	0	0	0	0	0	0	0	0									0	0	0	0			0	0	0	0			0	0	0	0			0	0	0	0			0	0	1	0
	0	0	0	0	0	0	0	0	0	0	0	0									0	0	0	0			0	0	0	0			0	0	0	0			0	0	0	0			0	0	1	0
	0	0	0	0	0	0	0	0	0	0	0	0									0	0	0	0			0	0	0	0			0	0	0	0			0	0	0	0			0	0	1	0
	0	0	0	0	0	0	0	0	0	0	0	0									0	0	0	0			0	0	0	0			0	0	0	0			0	0	0	0			0	0	1	0
	0	0	0	0	0	0	0	0	0	0	0	0									0	0	0	0			0	0	0	0			0	0	0	0			0	0	1	0			0	0	1	0
	0	0	0	0	0	0	0	0	0	0	0	0									0	0	0	0			0	0	0	0			0	0	0	0			0	0	0	0			0	0	0	0
	0	0	0	0	0	0	0	0	0	0	0	0									0	0	0	0			0	0	0	0			0	0	0	0			0	0	0	0			1	0	0	0
	0	0	0	0	0	0	0	0	0	0	0	0									0	0	0	1			0	0	0	0			0	0	0	0			0	0	1	0			0	0	1	0
	0	0	0	0	0	0	0	0	0	0	0	0									0	0	0	1			0	0	1	0			0	0	0	0			0	0	0	0			0	0	1	0
	0	0	0	0	0	0	0	0	0	0	0	0									0	0	0	0			0	0	1	0			0	0	1	0			0	0	0	0			1	0	1	0
	0	0	0	0	0	0	0	0	0	0	0	0									0	0	1	0			0	0	1	0			0	0	0	0			0	0	0	0			1	1	1	1
	0	0	0	0	0	0	0	0	0	0	0	0									0	0	0	0			0	0	0	0			0	0	1	0			0	0	0	0			0	0	0	0
	0	0	0	0	0	0	0	0	0	0	0	0									0	0	0	0			0	0	1	0			0	0	1	0			0	0	0	0			1	1	0	0
	0	0	0	0	0	0	0	0	0	0	0	0									0	0	0	0			0	0	1	0			0	1	0	1			0	0	0	1			0	0	0	0
	0	0	0	0	0	0	0	0	0	0	0	0									0	0	0	0			0	0	0	0			0	0	0	0			0	0	1	1			0	1	0	0
	0	0	0	0	0	0	0	0	0	0	0	0									0	0	0	0			0	0	0	0			0	0	0	0			0	0	0	0			0	0	0	0
	0	0	0	0	0	0	0	0	0	0	0	0									0	0	1	0			0	0	0	0			0	1	1	1			0	0	0	1			0	0	1	0
	0	0	0	0	0	0	0	0	0	0	0	0									0	0	0	0			0	0	0	0			0	0	0	0			0	0	0	0			0	0	1	0
	0	0	0	0	0	0	0	0	0	0	0	0									0	0	0	0			0	0	0	0			0	0	0	0			0	0	1	1			0	0	0	0
	0	0	0	0	0	0	0	0	0	0	0	0									0	0	0	0			0	0	0	0			0	0	0	0			0	0	1	1			0	0	0	0
	0	0	0	0	0	0	0	0	0	0	0	0									0	0	0	0			0	0	0	0			0	1	0	1			0	0	0	0			0	0	0	0
	0	0	0	0	0	0	0	0	0	0	0	0									0	0	0	0			0	0	0	0			0	1	0	1			0	0	0	0			0	1	0	0
	0	0	0	0	0	0	0	0	0	0	0	0									0	0	1	0			0	0	0	0			1	1	0	1			0	0	0	0			0	1	0	0
	0	0	0	0	0	0	0	0	0	0	0	0									0	0	0	0			0	0	0	0			1	0	0	0			0	0	0	0			0	0	1	0
	0	0	0	0	0	0	0	0	0	0	0	0									0	0	0	0			0	0	0	0			1	0	1	0			0	0	0	0			0	1	0	0
	0	0	0	0	0	0	0	0	0	0	0	0									0	0	0	0			0	0	0	0			0	0	0	0			0	0	0	0			0	1	0	0
	0	0	0	0	0	0	0	0	0	0	0	0									0	1	0	0			0	0	0	0			1	1	1	1			0	0	0	0			1	1	0	0
	0	0	0	0	0	0	0	0	0	0	0	0									0	1	0	0			0	0	0	0			1	1	0	1			0	0	0	1			0	1	0	0
	0	0	0	0	0	0	0	0	0	0	0	0									0	0	0	0			0	0	0	1			1	1	0	1			0	0	0	1			0	0	0	0
	0	0	0	0	0	0	0	0	0	0	0	0									0	0	0	0			0	0	0	1			0	1	0	1			0	0	1	0			0	0	0	0
	0	0	0	0	0	0	0	0	0	0	0	0									0	0	0	0			0	0	0	1			0	1	0	1			0	0	0	0			1	0	0	0
	0	0	0	0	0	0	0	0	0	0	0	0									0	0	0	0			0	0	0	0			0	1	0	1			0	0	1	0			1	0	0	0
	0	0	0	0	0	0	0	0	0	0	0	0									0	0	0	0			0	0	0	0			0	1	0	1			0	0	1	1			0	0	0	0
	0	0	0	0	0	0	0	0	0	0	0	0									0	0	0	0			0	0	0	0			0	1	0	1			0	0	0	0			1	0	0	0
	0	0	0	0	0	0	0	0	0	0	0	0									0	0	0	0			0	0	0	1			1	0	0	0			0	0	1	0			0	0	1	0
	0	0	0	0	0	0	0	0	0	0	0	0									0	1	0	0			0	0	0	1			0	0	0	0			0	0	1	0			0	0	0	0
	0	0	0	0	0	0	0	0	0	0	0	0									0	0	0	0			0	0	0	0			0	0	0	0			0	0	1	0			1	0	0	0
	0	0	0	0	0	0	0	0	0	0	0	0									0	1	0	0			0	0	0	0			0	0	0	0			0	0	1	0			0	1	0	0
	0	0	0	0	0	0	0	0	0	0	0	0									0	0	0	0			0	0	1	0			0	0	0	0			0	0	1	0			1	0	1	0
	0	0	0	0	0	0	0	0	0	0	0	0									0	0	0	1			0	0	0	0			0	0	0	0			0	0	1	0			0	0	0	0
	0	0	0	0	0	0	0	0	0	0	0	0									0	0	0	1			0	0	0	1			0	0	1	0			0	0	0	0			1	1	2	0
	0	0	0	0	0	0	0	0	0	0	0	0									0	0	0	1			0	0	1	1			0	0	0	0			0	0	0	0			1	0	0	0
	0	0	0	0	0	0	0	0	0	0	0	0									0	1	0	1			0	0	0	0			0	0	0	0			0	0	0	0			0	0	0	0
	0	0	0	0	0	0	0	0	0	0	0	0									0	0	0	0			0	0	0	1			0	0	0	0			0	0	1	0			0	0	0	0
	0	0	0	0	0	0	0	0	0	0	0	0									0	0	0	0			0	0	0	1			0	0	0	0			0	0	0	0			1	0	0	0
	0	0	0	0	0	0	0	0	0	0	0	0									0	0	0	0			1	0	0	0			0	0	1	0			0	0	1	0			1	1	0	0
	0	0	0	0	0	0	0	0	0	0	0	0									0	0	0	0			0	0	0	0			0	0	0	0			0	0	0	0			0	0	0	0
	0	0	0	0	0	0	0	0	0	0	0	0									0	0	0	0			0	0	0	0			0	0	0	0			0	0	0	0			0	0	0	0
	0	0	0	0	0	0	0	0	0	0	0	0									0	0	0	0			0	0	0	0			1	0	0	0			0	0	0	0			0	0	1	0
	0	0	0	0	1	0	0	0	0	0	0	0									0	0	0	0			0	0	0	0			1	0	0	0			0	0	1	0			0	0	1	0
	0	0	0	0	0	0	0	0	0	0	0	0									0	0	0	0			0	0	0	1			0	0	0	0			0	0	0	0			0	1	0	0
	0	0	0	0	0	0	0	0	0	0	0	0									0	0	0	1			0	0	0	1			0	0	0	0			0	0	1	0			0	1	0	0
	0	0	0	0	0	0	0	0	0	0	0	0									0	0	0	1			0	0	0	1			0	0	0	0			0	0	1	0			0	1	1	0
	0	0	0	0	0	0	0	0	0	0	0	0									0	0	0	1			0	0	1	0			0	0	1	0			0	0	0	0			0	1	0	0
	0	0	0	0	0	0	0	0	0	0	0	0									0	0	0	1			1	0	1	0			0	0	1	0			0	1	1	0			0	0	0	0
	0	0	0	0	0	0	0	0	0	0	0	0									0	0	0	1			0	0	0	0			0	0	1	0			0	0	0	0			0	1	0	0
	0	0	0	0	0	0	0	0	0	0	0	0									0	0	0	0			1	0	0	0			0	0	0	0			0	0	1	0			0	0	1	0
	0	0	0	0	0	0	0	0	0	0	0	0									0	0	0	1			1	0	0	0			0	0	0	0			0	1	1	0			1	0	0	0
	0	0	0	0	1	0	0	0	0	0	0	0									0	0	0	1			1	0	0	0			0	0	0	0			0	0	1	0			0	0	0	0
	0	0	0	0	0	0	0	0	0	0	0	0									0	0	1	1			1	0	0	0			0	0	0	0			0	1	1	0			0	1	1	0
	0	0	0	0	0	0	0	0	0	0	0	0									0	0	0	1			1	0	0	0			0	0	0	0			0	0	0	0			0	0	1	0
	0	0	0	0	0	0	0	0	0	0	0	0									0	0	1	0			0	0	0	0			0	0	0	0			0	1	0	0			0	0	1	0
	0	0	0	0	0	0	0	0	0	0	0	0									0	0	0	1			1	0	0	0			0	0	0	0			0	1	1	1			0	0	0	0
	0	0	0	0	1	0	0	0	0	0	0	0									0	0	1	0			1	0	0	0			0	0	0	0			0	0	1	0			0	0	0	0
	0	0	0	0	0	0	0	0	0	0	0	0									0	0	0	0			0	0	1	0			0	0	0	0			0	1	1	0			0	0	0	0
	0	0	0	0	0	0	0	0	0	0	0	0									0	0	1	0			0	0	0	0			0	0	0	0			0	0	1	0			0	0	0	0
	0	0	0	0	0	0	0	0	0	0	0	0									0	0	0	1			1	0	0	0			0	0	0	0			0	0	1	1			0	0	1	0
	0	0	0	0	0	0	0	0	0	0	0	0									0	0	0	1			1	0	1	0			0	0	0	0			0	1	0	1			0	0	1	0
	0	0	0	0	0	0	0	0	0	0	0	0									0	0	0	0			1	0	0	0			1	0	0	0			0	0	0	0			0	0	0	0
	0	0	0	0	0	0	0	0	0	0	0	0									0	0	0	0			0	1	0	0			0	0	0	0			0	0	1	0			1	0	0	0
	0	0	0	0	0	0	0	0	0	0	0	0									0	0	1	0			1	1	0	0			0	1	0	1			0	1	0	1			0	0	0	0
	0	0	0	0	0	0	0	0	0	0	0	0									0	0	0	0			1	1	0	0			0	1	0	1			0	1	0	0			0	0	0	0
	0	0	0	0	0	0	0	0	0	0	0	0									0	0	0	0			0	1	0	0			0	1	0	1			0	1	1	1			1	1	0	0
	0	0	0	0	0	0	0	0	0	0	0	0									0	0	0	0			1	1	1	0			0	1	0	1			0	1	1	0			0	1	0	1
	0	0	0	0	0	0	0	0	0	0	0	0									0	0	1	0			0	1	0	0			0	0	0	0			0	0	0	0			0	1	1	0
	0	0	0	0	0	0	0	0	0	0	0	0									0	1	0	1			1	1	0	0			0	0	0	0			0	0	1	0			0	1	1	1
	0	0	0	0	0	0	0	0	0	0	0	0									0	0	0	0			1	1	0	0			0	0	0	0			0	0	1	0			0	1	0	0
	0	0	0	0	0	0	0	0	0	0	0	0									0	1	0	0			1	0	0	0			0	0	0	0			0	0	1	1			0	1	1	0
	0	0	0	0	0	0	0	0	0	0	0	0									0	1	0	0			0	0	0	0			0	0	0	0			0	0	0	0			0	1	0	0
	0	0	0	0	0	0	0	0	0	0	0	0									0	1	0	0			1	0	0	0			0	1	0	1			0	0	0	1			0	0	0	0
	0	0	0	0	0	0	0	0	0	0	0	0									0	0	0	0			1	0	0	0			0	1	0	1			1	0	1	1			0	0	0	0
	0	0	0	0	0	0	0	0	0	0	0	0									0	1	0	1			1	1	0	0			1	0	1	0			0	0	0	0			0	0	0	0
	0	0	0	0	0	0	0	0	0	0	0	0									0	0	0	1			0	1	0	0			0	0	0	0			1	0	1	0			0	0	0	0
	0	0	0	0	0	0	0	0	0	0	0	0									0	0	0	1			0	1	0	0			0	0	0	0			0	0	1	0			0	0	1	0
	0	0	0	0	0	0	0	0	0	0	0	0									0	0	0	1			0	1	0	0			0	1	0	1			0	0	1	0			0	0	0	0
	0	0	0	0	0	0	0	0	0	0	0	0									0	1	0	1			0	1	0	0			1	1	0	1			1	0	0	1			0	1	0	1
	0	0	0	0	1	0	0	0	0	0	0	0									0	0	0	1			0	0	0	0			0	1	0	1			0	0	1	1			0	0	0	1
	0	0	0	0	0	0	0	0	0	0	0	0									0	0	0	0			0	0	0	0			0	0	0	0			0	1	0	0			0	0	0	0
	0	0	0	0	0	0	0	0	0	0	0	0									0	0	0	0			0	0	0	0			0	0	0	0			1	0	0	1			0	0	0	0
	0	0	0	0	0	0	0	0	0	0	0	0									0	0	1	0			0	0	0	0			1	0	0	0			0	0	1	0			0	0	0	0
	0	0	0	0	0	0	0	0	0	0	0	0									0	0	0	0			1	0	0	0			0	0	0	0			0	1	0	0			0	0	0	0
	0	0	0	0	0	0	0	0	0	0	0	0									0	0	0	1			1	1	1	0			0	0	0	0			1	0	0	1			0	0	0	0
	0	0	0	0	1	0	0	0	0	0	0	0									0	0	0	0			0	0	1	0			0	0	0	0			1	0	0	0			0	0	0	0
	0	0	0	0	0	0	0	0	0	0	0	0									0	0	0	0			0	0	1	0			0	1	0	1			0	1	0	0			0	0	0	0
	0	0	0	0	0	0	0	0	0	0	0	0									0	0	0	0			1	1	0	0			0	1	0	1			0	0	0	0			0	0	0	0
	0	0	0	0	0	0	0	0	0	0	0	0									0	0	0	0			0	0	0	0			1	1	0	1			1	0	0	1			0	0	0	0
	0	0	0	0	0	0	0	0	0	0	0	0									0	0	1	0			1	1	0	0			0	1	0	1			0	1	0	0			0	0	0	0
	0	0	0	0	0	0	0	0	0	0	0	0									0	0	0	1			0	0	1	0			0	0	0	0			0	0	0	0			0	0	0	1
	0	0	0	0	0	0	0	0	0	0	0	0									0	0	0	0			0	0	0	0			1	1	0	1			0	0	0	0			0	0	0	0
	0	0	0	0	0	0	0	0	0	0	0	0									0	0	1	0			1	1	0	0			1	0	0	0			1	0	0	0			0	0	0	1
	0	0	0	0	0	0	0	0	0	0	0	0									0	0	0	0			1	1	0	0			0	0	0	0			1	1	0	0			0	0	0	0
	0	0	0	0	0	0	0	0	0	0	0	0									0	0	0	0			1	1	0	0			0	0	0	0			0	0	0	0			0	0	0	0
	0	0	0	0	0	0	0	0	0	0	0	0									0	0	1	0			1	0	0	0			0	0	0	0			0	1	0	0			0	0	0	1
	0	0	0	0	0	0	0	0	0	0	0	0									0	0	1	0			1	1	0	0			1	1	0	1			0	0	0	0			0	0	0	0
	0	0	0	0	0	0	0	0	0	0	0	0									0	0	0	0			1	0	0	0			0	1	0	1			0	0	0	0			0	0	0	0
	0	0	0	0	0	0	0	0	0	0	0	0									0	0	0	0			0	0	0	0			0	0	0	0			1	0	0	0			1	0	0	0
	0	0	0	0	0	0	0	0	0	0	0	0									0	0	0	0			1	0	0	0			1	0	0	0			0	1	0	0			0	0	0	0
	0	0	0	0	0	0	0	0	0	0	0	0									0	0	1	0			1	0	0	0			1	1	0	1			0	1	0	0			0	0	1	0
	0	0	0	0	0	0	0	0	0	0	0	0									0	0	1	0			0	0	0	0			0	0	0	0			0	0	0	0			0	0	0	0
	0	0	0	0	0	0	0	0	0	0	0	0									0	0	0	0			1	0	0	0			0	0	0	0			0	1	0	0			0	0	0	0
	0	0	0	0	0	0	0	0	0	0	0	0									0	0	0	0			0	0	0	0			0	0	0	0			0	0	0	0			0	0	0	1
	0	0	0	0	0	0	0	0	0	0	0	0									0	0	0	0			0	0	0	0			1	0	0	0			1	0	0	0			0	0	0	0
	0	0	0	0	0	0	0	0	0	0	0	0									0	0	0	0			1	0	0	0			0	0	0	0			1	0	0	0			0	0	0	1
	0	0	0	0	0	0	0	0	0	0	0	0									0	0	1	0			0	0	0	0			0	0	0	0			0	1	0	0			0	0	0	1
	0	0	0	0	0	0	0	0	0	0	0	0									0	0	0	0			0	1	0	1			0	0	0	0			0	1	1	0			0	0	0	0
	0	0	0	0	0	0	0	0	0	0	0	0									0	0	1	0			0	1	0	0			0	0	0	0			0	1	0	0			0	0	1	0
	0	0	0	0	0	0	0	0	0	0	0	0									0	0	1	0			0	0	0	1			0	0	0	0			0	0	0	0			0	0	0	0
	0	0	0	0	0	0	0	0	0	0	0	0									0	0	0	0			0	1	0	1			1	0	0	0			0	0	0	0			0	0	0	1
	0	0	0	0	0	0	0	0	0	0	0	0									0	0	0	0			0	1	0	1			0	0	0	0			0	0	0	0			0	0	0	1
	0	0	0	0	0	0	0	0	0	0	0	0									0	0	0	0			0	0	1	1			0	0	0	0			0	0	0	0			0	0	0	1
	0	0	0	0	0	0	0	0	0	0	0	0									0	0	0	0			0	1	0	1			0	0	0	0			0	0	0	1			0	0	0	0
	0	0	0	0	0	0	0	0	0	0	0	0									0	0	0	0			0	0	0	1			0	0	0	0			0	0	1	0			0	0	0	0
	0	0	1	0	0	0	0	0	0	0	0	0									0	0	0	0			0	1	0	1			0	0	0	0			1	0	0	0			0	0	0	0
	0	0	0	0	0	0	0	0	0	0	0	0									0	0	1	0			0	1	0	0			1	0	0	0			0	0	0	0			0	0	0	0
	0	0	0	0	0	0	0	0	0	0	0	0									0	0	1	0			0	0	0	0			0	0	0	0			0	0	0	0			0	0	0	0
	0	0	0	0	0	0	0	0	0	0	0	0									0	0	1	0			0	1	0	0			0	0	0	0			0	0	1	1			0	0	0	0
	0	0	1	0	0	0	0	0	0	0	0	0									0	0	0				0	0	0	1			0	0	0	0			1	0	0	0			0	0	1	1
	0	0	0	0	0	0	0	0	0	0	0	0									1	0	0				1	0	0	1			0	0	0	0			1	0	0	0			0	0	0	1
	0	0	0	0	0	0	0	0	0	0	0	0									0	0	0				1	0	0	1			0	0	1	0			0	0	0	0			0	0	0	0
	0	0	0	0	0	0	0	0	0	0	0	0									0	0	0				1	0	0	0			0	0	1	0			0	1	0	1			0	0	0	0
	0	0	0	0	0	0	0	0	1	0	0	0									0	0	0				0	0	0	1			1	0	1	0			0	1	0	0			0	0	0	0
	0	0	0	0	0	0	0	0	0	0	0	0									0	1	0				1	0	1	0			0	0	0	0			0	0	1	0			0	0	0	1
	0	0	0	0	0	0	0	0	0	0	0	0									0	1	0				1	0	0	1			1	0	0	0			0	1	1	0			0	0	0	0
	0	0	0	0	0	0	0	0	0	0	0	0									0	0	0				0	0	0	0			0	0	0	0			0	1	0	1			0	0	0	0
	0	0	0	0	0	0	0	0	0	0	0	0									0	0	0				1	0	1	1			0	0	0	0			0	0	1	0			0	0	0	0
	0	0	0	0	0	0	0	0	0	0	0	0									0	0	0				1	0	0	1			0	0	0	0			0	1	0	0			0	0	0	0
	0	0	0	0	0	0	0	0	0	0	0	0									0	0	1				1	0	0	0			0	0	0	0			0	0	0	0			0	0	0	0
	0	0	0	0	0	0	0	0	0	0	0	0									0	0	0				1	0	1	0			0	0	0	0			0	1	0	0			0	0	0	0
	0	0	0	0	0	0	0	0	0	0	0	0									0	0	0				0	0	1	0			0	0	0	0			1	0	0	0			0	0	0	0
	0	0	0	0	0	0	0	0	0	0	0	0									0	0	0				0	0	0	0			0	0	0	0			0	0	0	0			0	0	0	1
	0	0	0	0	0	0	0	0	0	0	0	0									0	0	0				0	0	0	0			0	0	0	0			0	0	0	0			0	0	0	0
	0	0	0	0	0	0	0	0	0	0	0	0									0	0	1				1	0	0	0			0	0	1	0			1	0	0	0			0	0	0	0
	0	0	0	0	0	0	0	0	0	0	0	0									0	0	0				1	0	0	0			0	0	1	0			0	0	0	1			0	1	0	0
	0	0	0	0	0	0	0	0	0	0	0	0									0	0	0				0	0	1	0			0	0	1	0			0	0	0	0			0	0	0	0
	0	0	0	0	0	0	0	0	0	0	0	0									0	1	0				1	0	1	0			0	0	0	0			0	0	0	0			0	0	0	0
	0	0	0	0	0	0	0	0	0	0	0	0									0	0	0				0	0	1	0			0	0	1	0			0	0	1	0			0	0	0	0
	0	0	0	0	0	0	0	0	0	0	0	0									0	0	0				0	0	1	0			0	0	0	0			1	0	0	0			0	0	0	0
	0	0	0	0	0	0	0	0	0	0	0	0									0	0	0				0	0	1	0			0	0	0	0			0	0	1	1			0	0	0	0
	0	0	0	0	0	0	0	0	0	0	0	0									0	0	1				0	0	1	0			0	0	0	0			0	0	0	0			0	0	0	0
	0	0	0	0	0	0	0	0	0	0	0	0									0	0	0				0	0	1	0			0	0	0	0			1	1	1	0			0	0	0	0
	0	0	0	0	0	0	0	0	0	0	0	0									0	0	0				0	0	1	1			0	1	0	1			1	0	0	0			0	0	0	0
	0	0	0	0	0	0	0	0	0	0	0	0									0	0	0				0	0	1	0			0	0	0	0			0	0	0	0			0	0	0	0
	0	0	0	0	0	0	0	0	0	0	0	0									0	0	0				0	0	1	0			0	0	0	0			1	0	1	0			0	0	0	0
	0	0	0	0	0	0	0	0	0	0	0	0									0	0	0				0	0	1	0			0	0	0	0			0	0	1	0			0	0	0	0
	0	0	0	0	0	0	0	0	1	0	0	0									0	0	0				0	0	1	0			0	0	0	0			0	0	0	0			0	0	0	0
	0	0	0	0	0	0	0	0	0	0	0	0									0	0	0				0	0	0	0			0	0	0	0			0	0	0	1			0	0	0	0
	0	0	0	0	0	0	0	0	0	0	0	0									0	0	0				0	0	1	0			0	0	0	0			0	1	0	1			0	0	0	0
	0	0	0	0	0	0	0	0	1	0	0	0									0	0	0				0	0	1	0			0	0	0	0			0	0	1	1			0	0	0	1
	0	0	0	0	0	0	0	0	0	0	0	0									0	0	0				0	1	0	0			0	0	0	0			0	0	1	1			0	0	0	1
	0	0	0	0	0	0	0	0	0	0	0	0									0	0	0				0	0	1	0			0	0	0	0			0	0	0	1			0	0	0	0
	0	0	0	0	0	0	0	0	0	0	0	0									0	0	0				0	0	1	0			0	1	0	1			0	0	0	1			0	0	0	0
	0	0	0	0	0	0	0	0	0	0	0	0									0	0	0				0	0	1	0			0	1	0	1			0	0	1	0			0	0	0	0
	0	0	0	0	0	0	0	0	0	0	0	0									0	0	0				0	0	1	0			1	1	0	1			0	0	1	1			0	0	0	0
	0	0	0	0	0	1	0	0	0	0	0	0									0	0	0				0	0	1	0			0	0	0	0			0	0	1	1			0	0	0	0
	0	0	0	0	0	0	0	0	0	0	0	0									0	0	0				1	0	1	0			0	0	0	0			0	0	0	1			0	0	0	1
	0	0	0	0	0	0	0	0	0	0	0	0									0	0	0				1	0	0	0			0	0	0	0			0	0	0	0			0	0	0	0
	0	0	0	0	0	0	0	0	0	0	0	0									0	0	0				1	0	0	0			0	1	0	1			1	1	1	1			0	0	0	0
	0	0	0	0	0	0	0	0	0	0	0	0									0	0	0				1	0	1	0			0	0	0	0			0	0	1	0			0	0	0	0
	0	0	0	0	0	1	0	0	0	0	0	0									0	0	0				1	0	1	0			1	1	0	1			0	1	1	1			0	0	0	0
	0	0	0	0	0	0	0	0	0	0	0	0									0	0	0				1	0	1	0			0	1	0	1			0	0	1	0			0	0	0	0
	0	0	0	0	0	0	0	0	0	0	0	0									0	0	0				1	0	1	0			0	1	0	1			1	1	0	1			0	0	0	0
	0	0	0	0	0	0	0	0	0	0	0	0									1	0	0				0	0	0	0			0	1	0	1			0	0	1	1			0	0	0	0
	0	0	0	0	0	0	0	0	0	0	0	0									1	0	0				1	0	0	0			1	1	0	1			0	1	1	1			0	0	0	0
	0	0	0	0	0	0	0	0	0	0	0	0									0	0	0				1	0	1	0			0	0	0	0			0	0	1	1			0	0	0	0
	0	0	0	0	0	0	0	0	0	0	0	0									0	0	0				1	0	1	0			0	1	0	1			0	0	1	1			0	0	0	0
	0	0	0	0	0	0	0	0	0	0	0	0									0	0	0				1	0	0	0			0	0	0	0			0	1	1	1			0	0	0	0
	0	0	0	0	0	0	0	0	0	0	0	0									0	0	0				1	0	1	0			0	1	0	1			0	0	1	1			0	0	0	0
	0	0	0	0	0	0	0	0	0	0	0	0									0	0	0				1	0	0	0			0	1	0	1			0	1	1	1			0	0	0	0
	0	0	0	0	0	0	0	0	0	0	0	0									0	0	0				0	0	0	1			0	1	0	1			0	1	1	1			0	0	0	0
	0	0	0	0	0	0	0	0	0	0	0	0									0	0	0				1	0	0	1			0	1	0	1			0	1	0	1			0	0	0	0
	0	0	0	0	0	0	0	0	0	0	0	0									0	0	0				1	0	1	0			0	0	0	0			0	0	1	0			0	0	0	0
	0	0	0	0	0	0	0	0	0	0	0	0									0	0	0				1	0	1	0			0	1	0	1			0	0	0	1			0	0	0	0
	0	0	0	0	0	0	0	0	0	0	0	0									1	0	0				1	0	1	0			0	0	0	0			0	1	0	1			0	0	0	0
	0	0	0	0	0	0	0	0	0	0	0	0									0	0	0				1	0	1	1			0	0	0	0			0	1	0	0			1	0	0	0
	0	0	0	0	0	0	0	0	0	0	0	0									0	0	0				1	0	0	0			0	1	1	1			0	0	0	0			0	0	0	0
	0	0	0	0	0	0	0	0	0	0	0	0									0	0	0				1	0	0	1			0	1	0	1			0	1	0	0			0	0	0	0
	0	0	0	0	0	0	0	0	0	0	0	0									0	0	1				1	0	0	0			0	1	0	1			0	0	0	0			0	0	0	0
	0	0	0	0	0	0	0	0	0	0	0	0									0	0	0				1	0	1	0			0	0	0	0			0	0	0	0			0	0	0	0
	0	0	0	0	0	0	0	0	0	0	0	0									0	0	1				0	0	0	0			0	1	0	1			0	1	0	0			0	0	0	0
	0	0	0	0	0	0	0	0	0	0	0	0									0	0	0				1	0	0	0			0	1	0	1			0	1	0	0			1	0	0	0
	0	0	0	0	0	0	0	0	0	0	0	0									0	0	0				0	0	0	0			0	1	0	1			0	1	0	0			0	0	0	0
	0	0	0	0	0	0	0	0	0	0	0	0									0	0	0				1	0	0	0			0	0	0	0			0	0	0	0			0	0	0	0
	0	0	0	0	0	0	0	0	0	0	0	0									0	0	0				0	0	0	0			0	0	0	0			0	0	0	0			0	0	0	0
	0	0	0	0	0	0	0	0	0	0	0	0									0	0	0				1	0	0	0			0	0	0	0			0	0	0	0			0	0	0	0
	0	0	0	0	0	1	0	0	0	0	0	0									0	0	1				0	0	0	0			0	0	0	0			0	0	0	0			0	0	0	0
	0	0	0	0	0	0	0	0	0	0	0	0									0	0	0				0	0	0	0			0	0	0	0			0	0	0	0			0	0	0	0
	0	0	0	0	0	0	0	0	0	0	0	0									0	0	0				1	0	0	0			0	0	0	0			1	0	0	0			1	0	0	0
	0	0	0	0	0	0	0	0	0	0	0	0									0	0	0				0	0	0	0			0	0	0	0			0	0	0	0			0	0	0	0
	0	0	0	0	0	0	0	0	0	0	0	0									0	0	1				0	0	0	0			0	0	0	0			0	0	0	0			0	0	0	0
	0	0	0	0	0	0	0	0	0	0	0	0									0	0	0				1	0	0	0			0	0	0	0			0	0	0	1			0	0	0	0
	0	0	0	0	0	0	0	0	0	0	0	0									0	0	1				0	0	1	0			0	0	0	0			0	0	0	1			0	0	0	0
	0	0	0	0	0	0	0	0	0	0	0	0									0	0	1				0	0	1	0			0	0	1	0			0	0	1	0			0	0	0	0
	0	0	0	0	0	0	0	0	0	0	0	0									0	0	0				0	0	0	0			0	0	1	0			1	0	0	0			0	0	0	0
	0	0	0	0	0	0	0	0	0	0	0	0									0	0	0				0	0	0	0			0	0	0	0			0	0	0	0			0	0	0	1
	0	0	0	0	0	0	0	0	0	0	0	0									0	0	1				0	0	0	0			0	0	0	0			0	0	1	0			0	0	0	0
	0	0	0	0	0	0	0	0	0	0	0	0									0	0	1				0	0	0	0			0	0	1	0			0	0	0	0			0	0	0	0
	0	0	0	0	0	0	0	0	0	0	0	0									0	0	0				0	0	0	0			0	0	0	0			0	0	0	0			0	0	1	0
	0	0	0	0	0	0	0	0	0	0	0	0									0	0	0				0	0	0	0			0	0	0	0			0	0	0	1			0	0	0	1
	0	0	0	0	0	0	0	0	0	0	0	0									0	0	0				0	0	0	0			0	0	0	0			0	0	0	0			0	0	0	0
	0	0	0	0	0	0	0	0	0	0	0	0									0	0	1				0	0	0	0			0	0	0	0			0	0	0	0			0	0	0	0
	0	0	0	0	0	0	0	0	0	0	0	0									0	1	1				0	0	0	0			0	0	0	0			0	0	0	0			0	0	0	0
	0	0	0	0	0	0	0	0	0	0	0	0									0	0	1				0	0	0	0			0	1	0	1			0	0	0	1			1	0	0	1
	0	0	0	0	0	0	0	0	0	0	0	0									0	1	0				0	0	0	0			0	1	0	1			0	0	1	0			0	0	0	0
	0	0	0	0	0	0	0	0	0	0	0	0									0	1	0				0	0	0	0			0	0	0	0			0	0	0	1			1	0	0	1
	0	0	0	0	0	0	0	0	0	0	0	0									0	1	0				0	0	0	1			0	0	0	0			0	0	0	0			1	0	0	0
	0	0	0	0	0	0	0	0	0	0	0	0									0	1	0				0	0	0	1			0	1	0	1			0	0	0	1			0	0	1	0
	0	0	0	0	0	0	0	0	0	0	0	0									0	1	1				0	0	0	0			0	1	0	1			0	0	0	0			0	0	0	0
	0	0	0	0	0	0	0	0	0	0	0	0									0	0	0				0	1	0	0			0	1	0	1			0	0	0	0			0	0	0	0
	0	0	0	0	0	0	0	0	0	0	0	0									0	1	0				0	1	0	0			0	0	0	0			0	0	0	0			0	0	0	0
	0	0	0	0	0	0	0	0	0	0	0	0									0	1	1				0	1	0	1			0	0	0	0			0	0	0	0			0	1	1	0
	0	0	0	0	0	0	0	0	0	0	0	0									0	0	0				0	0	0	0			0	1	0	1			0	0	0	0			0	0	1	0
	0	0	0	0	0	0	0	0	0	0	0	0									0	1	1				0	0	0	0			0	0	0	0			0	0	0	0			0	0	0	0
	0	0	0	0	0	0	0	0	0	0	0	0									0	0	0				0	1	0	0			0	0	0	0			0	0	0	0			1	0	0	0
	0	0	0	0	0	0	0	0	0	0	0	0									0	0	0				0	0	0	0			0	0	0	0			0	0	0	0			1	0	1	0
	0	0	0	0	0	0	0	0	0	0	0	0									0	0	0				0	1	0	0			0	1	0	1			0	0	0	0			0	0	1	0
	0	0	0	0	0	0	0	0	0	0	0	0									0	0	0				0	0	0	0			0	0	0	0			0	0	1	1			0	0	1	0
	0	0	0	0	0	0	0	0	0	0	0	0									0	0	0				1	0	0	0			0	1	0	1			0	0	0	0			0	0	0	0
	0	0	0	0	0	0	0	0	0	0	0	0									1	0	1				0	0	0	0			0	1	1	1			0	0	0	1			0	0	0	0
	0	0	0	0	0	0	0	0	0	0	0	0									1	0	1				1	0	0	0			0	0	0	0			0	0	0	0			1	0	1	0
	0	0	0	0	0	0	0	0	0	0	0	0									0	0	1				1	0	0	0			0	0	1	0			1	0	0	0			0	0	0	0
	0	0	0	0	0	0	0	0	0	0	0	0									0	0	1				0	0	0	0			0	0	1	0			0	0	1	0			0	1	0	0
	0	0	0	0	0	0	0	0	0	0	0	0									0	0	0				0	0	0	0			0	0	0	0			0	0	0	0			0	0	0	0
	0	0	0	0	0	0	0	0	0	0	0	0									0	0	1				0	0	0	0			0	1	0	1			0	0	1	0			0	0	1	0
	0	0	0	0	0	0	0	0	0	0	0	0									0	0	1				0	0	0	0			0	1	0	1			0	0	0	0			1	0	1	0
	0	0	0	0	0	0	0	0	0	0	0	0									0	0	0				0	0	0	0			0	1	0	1			0	0	0	0			0	0	0	0
	0	0	0	0	0	0	0	0	0	0	0	0									0	0	0				0	0	1	0			0	0	0	0			1	0	1	0			0	0	1	0
	0	0	0	0	0	0	0	0	0	0	0	0									0	0	0				0	0	0	0			0	1	0	1			0	0	0	0			1	0	0	0
	0	0	0	0	0	0	0	0	0	0	0	0									0	0	0				0	0	0	0			0	0	0	0			0	0	0	0			1	0	0	0
	0	0	0	0	0	0	0	0	0	0	0	0									0	0	0				0	0	0	0			0	0	0	0			0	0	0	0			0	0	1	0
	0	0	0	0	0	0	0	0	0	0	0	0									0	0	0				0	0	1	0			0	1	0	1			0	0	0	1			1	0	0	0
	0	0	0	0	0	0	0	0	0	0	0	0									0	1	0				0	0	0	0			0	0	0	0			0	0	0	0			0	0	0	1
	0	0	0	0	0	0	0	0	0	0	0	0									0	1	0				0	0	0	0			0	1	0	1			0	0	0	1			0	0	0	0
	0	0	0	0	0	0	0	0	0	0	0	0									0	1	0				0	0	0	0			0	1	0	1			0	0	0	0			0	1	0	0
	0	0	0	0	0	0	0	0	0	0	0	0									0	1	0				0	0	0	0			0	1	0	1			0	0	0	0			1	0	0	1
	0	0	0	0	0	0	0	0	0	0	0	0									0	1	0				0	0	0	0			0	0	0	0			0	0	0	1			0	0	0	1
	0	0	0	0	0	0	0	0	0	0	0	0									0	0	0				0	0	0	0			0	0	0	0			0	0	0	0			0	0	0	0
	0	0	0	0	0	0	0	0	0	0	0	0									0	0	0				0	1	0	0			0	1	0	1			1	0	0	0			0	1	0	0
	0	0	0	0	0	0	0	0	0	0	0	0									0	0	0				0	0	0	0			0	1	0	1			0	0	0	0			0	0	0	1
	0	0	0	0	0	0	0	0	0	0	0	0									0	1	0				0	1	0	0			0	1	0	1			0	0	0	0			0	0	0	0
	0	0	0	0	0	0	0	0	0	0	0	0									0	1	0				0	0	0	0			1	1	1	1			0	0	0	1			0	0	0	0
	0	0	0	0	0	0	0	0	0	0	0	0									0	0	0				0	0	0	0			0	0	1	0			0	0	0	0			1	0	0	0
	0	0	0	0	0	0	0	0	0	0	0	0									0	0	0				0	0	0	0			0	0	0	0			0	0	0	0			1	0	0	0
	0	0	0	0	0	0	0	0	0	0	0	0									0	1	0				0	0	0	0			0	0	0	0			0	1	0	0			1	0	0	0
	0	0	0	0	0	0	0	0	0	0	0	0									0	0	0				0	0	0	0			0	0	0	0			0	1	0	0			0	0	0	0
	0	0	0	0	0	0	0	0	0	0	0	0									0	0	0				0	0	0	0			0	0	0	0			0	0	0	0			1	0	0	0
	0	0	0	0	0	0	0	0	0	0	0	0									0	0	0				0	0	0	0			0	0	0	0			0	0	0	0			0	1	0	0
	0	0	0	0	0	0	0	0	0	0	0	0									0	0	0				0	0	0	0			0	0	0	0			0	0	0	0			0	0	0	0
	0	0	0	0	0	0	0	0	0	0	0	0									0	0	0				0	0	0	0			0	0	0	0			0	1	0	0			0	0	0	0
	0	0	0	0	0	0	0	0	0	0	0	0									0	0	0				0	0	0	0			0	0	0	0			0	1	0	0			0	0	0	0
	0	0	0	0	0	0	0	0	0	0	0	0									0	0	0				0	0	1	0			0	0	0	0			0	0	0	0			0	0	0	0
	0	0	0	0	0	0	0	0	0	0	0	0									0	0	0				0	0	1	0			0	0	0	0			0	1	0	0			0	1	0	0
	0	0	0	0	0	0	0	0	0	0	0	0									0	0	0				0	0	0	0			0	0	0	0			0	0	0	1			0	0	0	0
	0	0	0	0	0	0	0	0	0	0	0	0									0	0	0				0	0	1	0			0	0	0	0			0	0	0	0			0	0	0	0
	0	0	0	0	0	0	0	0	0	0	0	0									0	0	0				0	0	0	1			0	0	0	0			0	1	0	1			0	0	0	0
	0	0	0	0	0	0	0	0	0	0	0	0									0	0	0				0	0	0	0			0	0	0	0			0	1	0	0			0	0	0	0
	0	0	0	0	0	0	0	0	0	0	0	0									0	0	0				0	0	0	0			0	1	0	1			0	1	0	0			0	0	0	0
	0	0	0	0	0	0	0	0	0	0	0	0									0	0	0				0	0	0	0			0	0	0	0			0	1	1	0			0	0	0	1
	0	0	0	0	0	0	0	0	0	0	0	0									0	0	0				0	0	1	1			0	1	0	1			0	1	0	0			0	1	0	0
	0	0	0	0	0	0	0	0	0	0	0	0									0	0	0				0	0	0	1			1	0	0	0			0	0	1	0			0	0	0	0
	0	0	0	0	0	0	0	0	0	0	0	0									0	0	0				0	0	1	0			0	0	1	0			0	0	0	0			0	0	0	1
	0	0	0	0	0	0	0	0	0	0	0	0									0	0	0				0	0	1	0			0	1	0	1			0	0	0	0			0	1	0	0
	0	0	0	0	0	0	0	0	0	0	0	0									0	0	0				0	0	0	0			0	1	1	1			0	1	0	0			0	0	0	1
	0	0	0	0	0	0	0	0	0	0	0	0									0	0	0				0	0	0	0			0	1	0	1			0	1	0	0			0	0	0	0
	0	0	0	0	0	0	0	0	0	0	0	0									0	0	0				0	0	0	0			0	1	1	1			1	0	1	0			0	0	0	0
	0	0	0	0	0	0	0	0	0	0	0	0									0	0	0				0	0	0	0			0	0	1	0			1	1	0	0			0	0	0	0
	0	0	0	0	0	0	0	0	0	0	0	0									0	0	1				0	0	0	0			0	0	0	0			0	0	0	1			0	0	0	0
	0	0	0	0	0	0	0	0	0	0	0	0									0	0	1				0	0	1	0			0	1	0	1			0	1	0	0			0	0	0	0
	0	0	0	0	0	0	0	0	0	0	0	0									0	0	1				0	0	0	0			0	1	0	1			0	1	0	0			0	0	0	0
	0	0	0	0	0	0	0	0	0	0	0	0									0	0	1				0	0	0	0			0	0	0	0			0	1	0	0			0	0	0	0
	0	0	0	0	0	0	0	0	0	0	0	0									0	0	1				0	0	0	0			0	0	0	0			0	1	0	1			0	0	0	0
	0	0	0	0	0	0	0	0	0	0	0	0									0	0	1				0	0	0	0			0	0	0	0			0	1	0	1			0	0	0	0
	0	0	0	0	0	0	0	0	0	0	0	0									0	0	1				0	0	0	0			0	0	0	0			0	0	1	0			0	0	0	0
	0	0	0	0	0	0	0	0	0	0	0	0									0	0	1				0	0	0	0			0	1	0	1			0	1	0	0			0	0	0	0
	0	0	0	0	0	0	0	0	0	0	0	0									0	0	0				0	0	0	0			0	0	0	0			0	1	0	0			0	0	0	0
	0	0	0	0	0	0	0	0	0	0	0	0									0	0	0				0	1	0	0			0	0	0	0			0	0	0	0			0	1	0	1
	0	0	0	0	0	0	0	0	0	0	0	0									0	0	0				0	0	0	0			0	0	0	0			0	1	0	1			0	0	0	0
	0	0	0	0	0	0	0	0	0	0	0	0									0	0	0				0	1	0	0			0	0	0	0			1	0	0	0			0	1	0	0
	0	0	0	0	0	0	0	0	0	0	0	0									0	0	0				0	1	0	0			0	1	0	1			0	1	1	0			0	0	0	0
	0	0	0	0	0	0	0	0	0	0	0	0									0	0	0				0	1	0	0			0	0	0	0			0	1	0	0			0	0	0	1
	0	0	0	0	0	0	0	0	0	0	0	0									0	0	0				0	1	0	0			0	1	0	1			0	0	0	0			0	0	0	0
	0	0	0	0	0	0	0	0	0	0	0	0									0	0	0				0	1	0	0			0	0	0	0			0	0	0	0			0	0	0	1
	0	0	0	0	0	0	0	0	0	0	0	0									0	0	0				0	0	0	0			0	0	0	0			0	1	0	0			0	0	0	1
	0	0	0	0	0	0	0	0	0	0	0	0									0	0	0				0	1	0	0			0	0	0	0			0	1	0	0			0	0	0	0
	0	0	0	0	0	0	0	0	0	0	0	0									0	1	0				0	0	0	0			1	0	0	0			0	0	0	0			0	0	0	0
	0	0	0	0	0	0	0	0	0	0	0	0									0	0	0				0	0	0	0			1	0	0	0			0	0	0	1			0	0	0	1
	0	0	0	0	0	0	0	0	0	0	0	0									0	1	0				0	0	0	0			0	0	0	0			0	1	0	0			0	0	0	1
	0	0	0	0	0	0	0	0	0	0	0	0									0	0	0				0	0	0	0			0	0	0	0			0	0	0	0			0	0	0	0
	0	0	0	0	0	0	0	0	0	0	0	0									0	1	0				0	0	0	0			0	0	0	0			0	1	0	0			0	0	0	0
	0	0	0	0	0	0	0	0	0	0	0	0									0	1	0				0	0	0	0			0	0	0	0			0	1	0	0			0	0	0	0
	0	0	0	0	0	0	0	0	0	0	0	0									0	1	0				0	0	0	0			1	0	0	0			0	0	0	0			0	0	0	0
	0	0	0	0	0	0	0	0	0	0	0	0									0	0	0				0	0	0	0			0	0	0	0			0	1	0	0			0	0	0	1
	0	0	0	0	0	0	0	0	0	0	0	0									0	0	0				0	0	0	0			0	0	0	0			0	0	0	0			0	0	0	1
	0	0	0	0	0	0	0	0	0	0	0	0									0	0	0				0	0	0	0			1	0	0	0			0	1	0	0			0	0	0	0
	0	0	0	0	0	0	0	0	0	0	0	0									0	0	0				0	0	0	0			0	0	0	0			0	1	0	0			0	0	0	0
	0	0	0	0	0	0	0	0	0	0	0	0									0	0	0				0	0	0	0			0	0	0	0			0	1	0	0			0	0	0	0
	0	0	0	0	0	0	0	0	0	0	0	0									0	0	0				0	0	0	0			0	1	0	1			0	1	0	0			0	0	0	1
	0	0	0	0	0	0	0	0	0	0	0	0									0	0	0				0	0	0	0			0	1	0	1			0	0	0	0			0	0	1	0
	0	0	0	0	0	0	0	0	0	0	0	0									0	0	0				0	0	1	0			0	0	0	0			1	1	0	0			0	0	1	1
	0	0	0	0	0	0	0	0	0	0	0	0									0	0	0				0	0	1	0			0	1	0	1			0	1	1	1			0	0	0	0
	0	0	0	0	0	0	0	0	0	0	0	0									0	0	0				0	0	0	0			0	1	0	1			0	0	1	0			0	0	0	0
	0	0	0	0	0	0	0	0	0	0	0	0									0	1	0				0	0	0	0			0	0	0	0			0	1	0	0			0	0	1	1
	0	0	0	0	0	0	0	0	0	0	0	0									0	1	1				0	0	0	0			0	1	0	1			1	1	0	0			0	0	1	0
	0	0	0	0	0	0	0	0	0	0	0	0									0	0	0				0	0	1	0			0	1	0	1			0	1	0	0			0	0	0	1
	0	0	0	0	0	0	0	0	0	0	0	0									0	0	0				0	0	0	1			0	1	0	1			1	1	1	0			0	0	0	0
	0	0	0	0	0	0	0	0	0	0	0	0									0	0	0				0	0	0	0			0	1	0	1			1	0	0	0			0	0	0	0
	0	0	0	0	0	0	0	0	0	0	0	0									0	0	0				0	0	0	0			0	0	0	0			0	0	1	0			0	0	0	0
	0	0	0	0	0	0	0	0	0	0	0	0									0	0	1				0	0	1	0			0	0	0	0			0	0	1	0			0	0	0	1
	0	0	0	0	0	0	0	0	0	0	0	0									0	0	0				0	0	0	0			0	0	0	0			0	0	0	0			1	0	0	1
	0	0	0	0	0	0	0	0	0	0	0	0									0	0	0				0	0	0	0			0	0	1	0			0	0	0	0			0	0	0	0
	0	0	0	0	0	0	0	0	0	0	0	0									0	0	0				0	0	0	0			0	1	0	1			1	1	0	0			0	0	0	0
	0	0	0	0	0	0	0	0	0	0	0	0									0	0	0				0	0	0	0			0	0	0	0			0	1	0	0			0	0	0	0
	0	0	0	0	0	0	0	0	0	0	0	0									0	0	0				0	0	0	1			0	0	1	0			0	0	0	0			0	0	0	0
	0	0	0	0	0	0	0	0	0	0	0	0									0	0	0				0	0	0	0			0	0	1	0			1	0	0	0			1	0	0	0
	0	0	0	0	0	0	0	0	0	0	0	0									0	0	0				0	1	0	1			0	0	0	0			0	1	0	0			0	0	0	1
	0	0	0	0	0	0	0	0	0	0	0	0									0	0	0				0	1	0	0			0	0	0	0			0	0	1	0			0	0	0	0
	0	0	0	0	0	0	0	0	0	0	0	0									0	0	0				0	0	0	0			0	0	0	0			1	1	0	0			0	0	0	1
	0	0	0	0	0	0	0	0	0	0	0	0									0	0	0				0	0	0	0			0	0	0	0			0	1	0	0			0	0	0	0
	0	0	0	0	0	0	0	0	0	0	0	0									0	0	0				0	0	0	0			0	0	0	0			1	0	1	0			0	0	0	1
	0	0	0	0	0	0	0	0	0	0	0	0									0	0	0				0	0	0	1			0	0	0	0			0	0	0	0			0	0	0	1
	0	0	0	0	0	0	0	0	0	0	0	0									0	1	0				0	0	0	0			0	0	0	0			0	0	0	0			0	0	0	0
	0	0	0	0	0	0	0	0	0	0	0	0									0	1	0				0	0	0	0			0	0	0	0			0	1	0	0			0	0	0	0
	0	0	0	0	0	0	0	0	0	0	0	0									0	1	0				0	0	0	1			0	1	0	1			0	0	0	0			0	0	0	0
	0	0	0	0	0	0	0	0	0	0	0	0									0	0	0				0	0	0	0			0	0	0	0			0	1	0	0			0	0	0	0
	0	0	0	0	0	0	0	0	0	0	0	0									0	1	0				0	0	0	0			0	0	0	0			0	0	0	0			0	0	0	0
	0	0	0	0	0	0	0	0	0	0	0	0									0	1	0				0	0	0	0			0	1	0	1			0	0	0	0			0	0	1	0
	0	0	0	0	0	0	0	0	0	0	0	0									0	0	1				0	0	0	1			0	0	0	0			0	0	0	0			0	0	0	0
	0	0	0	0	0	0	0	0	0	0	0	0									1	0	1				0	0	0	0			0	0	0	0			0	0	0	1			0	0	0	0
	0	0	0	0	0	0	0	0	0	0	0	0									0	0	0				0	0	0	0			0	0	0	0			0	0	0	0			0	0	1	0
	0	0	0	0	0	0	0	0	0	0	0	0									0	0	0				0	0	0	0			0	0	0	0			0	0	0	1			0	0	0	0
	0	0	0	0	0	0	0	0	0	0	0	0									1	0	0				0	0	0	0			0	0	0	0			0	0	0	0			1	0	0	0
	0	0	0	0	0	0	0	0	0	0	0	0									0	0	0				0	0	0	1			0	0	0	0			0	0	0	1			0	0	0	0
	0	0	0	0	0	0	0	0	0	0	0	0									0	0	0				0	0	0	1			0	0	0	0			0	1	0	1			0	0	0	0
	0	0	0	0	0	0	0	0	0	0	0	0									0	0	0				1	0	0	0			0	1	0	1			0	0	0	1			0	0	0	0
	0	0	0	0	0	0	0	0	0	0	0	0									0	0	0				0	0	0	0			0	0	0	0			0	1	0	0			0	0	0	0
	0	0	0	0	0	0	0	0	0	0	0	0									0	1	0				0	0	0	0			0	1	0	1			0	0	0	1			0	0	0	1
	0	0	0	0	0	0	0	0	0	0	0	0									0	1	0				0	0	0	1			0	0	0	0			0	0	0	0			0	0	0	0
	0	0	0	0	0	0	0	0	0	0	0	0									0	1	0				0	0	0	0			0	1	0	1			0	0	0	0			0	0	0	1
	0	0	0	0	0	0	0	0	0	0	0	0									0	1	0				0	0	1	0			0	1	0	1			0	0	0	0			0	0	0	0
	0	0	0	0	0	0	0	0	0	0	0	0									0	0	1				0	1	0	0			0	1	0	1			0	0	0	0			1	0	0	1
	0	0	0	0	0	0	0	0	0	0	0	0									0	0	1				0	1	0	0			0	0	0	0			0	1	0	0			0	0	0	0
	0	0	0	0	0	0	0	0	0	0	0	0									0	0	1				0	0	0	1			0	0	0	0			0	1	0	1			0	0	0	0
	0	0	0	0	0	0	0	0	0	0	0	0									0	0					0	0	0	0			0	0	0	0			0	0	0	0			0	0	0	0
	0	0	0	0	0	0	0	0	0	0	0	0									0	0					0	1	0	0			0	0	0	0			0	0	0	0			0	0	0	0
	0	0	0	0	0	0	0	0	0	0	0	0									0	0					0	0	0	1			0	0	0	0			0	1	0	1			0	0	0	0
	0	0	0	0	0	0	0	0	0	0	0	0									0	0					0	0	0	0			0	0	0	0			0	1	0	0			0	1	0	0
	0	0	0	0	0	0	0	0	0	0	0	0									0	0					0	0	1	0			0	0	0	0			0	0	0	0			1	1	0	0
	0	0	0	0	0	0	0	0	0	0	0	0									0	0					0	0	0	1			0	0	0	0			0	0	0	0			1	0	0	1
	0	0	0	0	0	0	0	0	0	0	0	0									0	0					0	0	1	1			0	0	0	0			0	0	0	0			0	0	0	0
	0	0	0	0	0	0	0	0	0	0	0	0									0	0					0	0	0	1			0	0	0	0			0	1	0	1			1	0	0	0
	0	0	0	0	0	0	0	0	0	0	0	0									0	0					0	0	0	1			0	1	0	1			0	0	0	0			0	0	0	0
	0	0	0	0	0	0	0	0	0	0	0	0									0	0					0	0	0	1			0	1	1	1			0	0	0	0			0	0	0	0
	0	0	0	0	0	0	0	0	0	0	0	0									0	0					0	0	0	1			0	0	0	0			0	0	0	0			0	0	1	0
	0	0	0	0	0	0	0	0	0	0	0	0									0	1					0	0	0	0			0	0	1	0			0	0	0	0			0	0	0	0
	0	0	0	0	0	0	0	0	0	0	0	0									0	1					0	0	0	1			0	0	0	0			0	0	0	1			0	0	0	1
	0	0	0	0	0	0	0	0	0	0	0	0									0	0					0	0	0	1			0	1	0	1			0	0	0	1			0	0	0	1
	0	0	0	0	0	0	0	0	0	0	0	0									0	0					0	0	0	0			0	0	0	0			0	0	0	0			0	0	1	0
	0	0	0	0	0	0	0	0	0	0	0	0									1	0					0	0	0	0			0	0	0	0			0	0	0	0			0	0	0	0
	0	0	0	0	0	0	0	0	0	0	0	0									0	0					0	0	0	0			0	0	0	0			0	0	0	0			0	0	0	1
	0	0	0	0	0	0	0	0	0	0	0	0									1	0					0	0	0	0			0	1	0	1			0	0	0	0			0	0	1	0
	0	0	0	0	0	0	0	0	0	0	0	0									0	0					0	0	0	0			0	0	0	0			0	0	0	0			0	1	0	0
	0	0	0	0	0	0	0	0	0	0	0	0									0	0					0	0	0	0			0	1	0	1			0	0	0	0			0	0	0	0
	0	0	0	0	0	0	0	0	0	0	0	0									0	0					1	0	0	0			0	0	0	0			0	0	0	0			0	0	1	0
	0	0	0	0	0	0	0	0	0	0	0	0									0	0					0	1	0	1			0	0	0	0			0	0	0	0			0	1	1	0
	0	0	0	0	0	0	0	0	0	0	0	0									0	0					0	0	0	0			0	0	0	0			0	0	0	0			0	1	1	0
	0	0	0	0	0	0	0	0	0	0	0	0									0	0					1	1	0	0			0	0	0	0			1	0	0	0			0	0	0	0
	0	0	0	0	0	0	0	0	0	0	0	0									1	0					0	1	0	0			0	0	0	0			1	0	0	0			0	0	1	0
	0	0	0	0	0	0	0	0	0	0	0	0									0	0					0	1	0	0			0	0	0	0			0	0	0	0			0	0	1	0
	0	0	0	0	0	0	0	0	0	0	0	0									0	0					0	0	0	0			0	1	0	1			1	0	0	0			0	0	0	0
	0	0	0	0	0	0	0	0	0	0	0	0									0	0					0	0	0	0			0	0	0	0			1	0	0	0			0	0	1	0
	0	0	0	0	0	0	0	0	0	0	0	0									0	0					0	0	0	0			0	0	0	0			0	0	0	0			0	0	1	0
	0	0	0	0	0	0	0	0	0	0	0	0									0	0					0	0	0	0			0	0	0	0			0	1	0	0			0	0	1	0
	0	0	0	0	0	0	0	0	0	0	0	0									0	0					0	1	0	1			0	1	0	1			0	0	0	0			0	0	1	0
	0	0	0	0	0	0	0	0	0	0	0	0									0	0					0	0	0	0			0	0	0	0			1	0	0	0			0	0	1	0
	0	0	0	0	0	0	0	0	0	0	0	0									0	0					0	0	1	1			0	0	0	0			0	0	0	0			0	0	0	0
	0	0	0	0	0	0	0	0	0	0	0	0									0	0					0	0	0	0			0	0	0	0			0	0	0	0			0	1	0	0
	0	0	0	0	0	0	0	0	0	0	0	0									0	0					1	0	0	1			0	1	0	1			0	1	0	0			0	0	1	0
	0	0	0	0	0	0	0	0	0	0	0	0									0	0					0	0	0	0			0	1	0	1			0	0	0	1			0	0	0	0
	0	0	0	0	0	0	0	0	0	0	0	0									0	0					0	0	1	0			0	0	0	0			0	0	0	1			0	0	1	0
	0	0	0	0	0	0	0	0	0	0	0	0									0	0					0	0	0	1			0	0	0	0			0	0	0	1			0	0	0	0
	0	0	0	0	0	0	0	0	0	0	0	0									0	0					1	0	1	0			0	0	0	0			1	1	0	0			0	0	1	0
	0	0	0	0	0	0	0	0	0	0	0	0									0	0					1	1	1	0			0	1	0	1			1	0	0	1			0	0	1	0
	0	0	0	0	0	0	0	0	0	0	0	0									0	0					1	0	1	0			0	0	0	0			1	0	0	0			0	0	1	0
	0	0	0	0	0	0	0	0	0	0	0	0									0	0					1	1	1	0			0	1	0	1			1	0	0	1			0	0	1	0
	0	0	0	0	0	0	0	0	0	0	0	0									1	0					1	0	1	1			0	0	0	0			0	0	0	1			0	0	0	0
	0	0	0	0	0	0	0	0	0	0	0	0									0	0					1	1	1	0			0	0	0	0			0	0	0	0			0	0	1	0
	0	0	0	0	0	0	0	0	0	0	0	0									0	0					0	1	1	0			0	0	0	0			0	0	0	1			0	0	1	0
	0	0	0	0	0	0	0	0	0	0	0	0									0	0					1	1	1	0			0	0	0	0			0	0	0	1			0	0	0	0
	0	0	0	0	0	0	0	0	0	0	0	0									0	0					1	1	1	0			0	0	0	0			0	0	0	0			0	0	0	0
	0	0	0	0	0	0	0	0	0	0	0	0									0	0					1	1	0	0			0	0	0	0			1	0	0	1			0	0	0	0
	0	0	0	0	0	0	0	0	0	0	0	0									1	0					0	1	1	0			1	0	0	0			0	0	0	1			0	0	0	0
	0	0	0	0	0	0	0	0	0	0	0	0									0	0					1	1	0	0			1	0	0	0			0	0	0	1			0	0	0	0
	0	0	0	0	0	0	0	0	0	0	0	0									0	0					0	1	1	0			0	0	0	0			0	0	0	0			0	0	0	0
	0	0	0	0	0	0	0	0	0	0	0	0									0	0					0	1	1	0			1	0	0	0			0	0	0	1			0	0	0	0
	0	0	0	1	0	0	0	0	0	0	0	0									0	0					0	1	0	0			0	1	0	1			0	0	0	0			0	0	0	0
	0	0	0	0	0	0	0	0	0	0	0	0									0	0					0	0	1	0			0	0	0	0			0	1	0	0			0	0	0	0
	0	0	0	0	0	0	0	0	0	0	0	0									0	0					0	0	1	0			0	0	0	0			0	0	0	0			0	0	0	0
	0	0	0	0	0	0	0	0	0	0	0	0									0	0					0	0	1	0			0	1	0	1			0	0	0	1			0	0	0	0
	0	0	0	0	0	0	0	0	0	0	0	0									0	0					0	0	1	0			0	1	0	1			0	0	0	0			0	0	1	0
	0	0	0	0	0	0	0	0	0	0	0	0									0	0					1	0	1	0			0	0	0	0			0	0	0	1			0	0	0	0
	0	0	0	0	0	0	0	0	0	0	0	0									0	0					1	0	1	0			0	1	0	1			0	0	0	0			0	0	0	0
	0	0	0	0	0	0	0	0	0	0	0	0									0	0					1	0	1	0			0	0	0	0			0	0	0	0			0	0	0	0
	0	0	0	0	0	0	0	0	0	0	0	0									0	0					1	0	1	0			0	0	0	0			0	0	0	0			0	0	0	0
	0	0	0	0	0	0	0	0	0	0	0	0									0	0					1	0	0	0			0	0	0	0			0	0	0	0			0	1	0	0
	0	0	0	1	0	0	0	0	0	0	0	0									0	0					1	0	0	0			0	0	0	0			0	0	0	0			0	0	0	0
	0	0	0	0	0	0	0	0	0	0	0	0									0	0					1	0	0	0			1	0	0	0			0	0	0	0			0	0	0	0
	0	0	0	0	0	0	0	0	0	0	0	0									0	0					0	0	0	0			0	1	0	1			0	0	0	0			0	0	1	0
	0	0	0	0	0	0	0	0	0	1	0	0									0	0					0	0	0	0			0	1	0	1			0	0	0	0			0	0	0	0
	0	0	0	0	0	0	0	0	0	0	0	0									0	0					0	0	0	0			0	1	0	1			0	0	0	0			0	0	0	0
	0	0	0	0	0	0	0	0	0	0	0	0									0	0					0	0	1	0			0	0	0	0			0	0	0	0			0	0	0	0
	0	0	0	0	0	0	0	0	0	0	0	0									0	1					0	0	0	0			0	1	0	1			0	0	0	0			0	0	0	0
	0	0	0	0	0	0	0	0	0	0	0	0									0	1					0	0	0	0			0	1	0	1			0	0	0	0			0	0	0	0
	0	0	0	0	0	0	0	0	0	0	0	0									0	1					0	0	0	0			0	1	0	1			0	0	0	0			0	0	0	0
	0	0	0	0	0	0	0	0	0	0	0	0									0	1					0	0	0	0			0	0	0	0			0	0	0	0			0	0	0	0
	0	0	0	0	0	0	0	0	0	0	0	0									0	1					0	0	0	0			0	1	0	1			0	0	0	0			0	0	0	0
	0	0	0	0	0	0	0	0	0	0	0	0									1	1					0	0	0	0			0	1	0	1			0	0	0	0			0	0	1	0
	0	0	0	1	0	0	0	0	0	1	0	0									1	1					0	0	0	0			0	1	0	1			0	0	0	0			0	0	0	1
	0	0	0	0	0	0	0	0	0	0	0	0									1	1					0	0	0	0			0	0	0	0			0	0	0	0			0	0	0	1
	0	0	0	0	0	0	0	0	0	0	0	0									1	1					0	0	0	0			0	0	0	0			0	0	0	0			0	0	0	0
	0	0	0	0	0	0	0	0	0	0	0	0									1	0					0	0	0	0			0	0	0	0			0	1	0	0			0	0	0	0
	0	0	0	0	0	0	0	0	0	0	0	0									1	0					0	0	0	0			0	0	0	0			0	0	0	0			0	0	0	0
	0	0	0	0	0	0	0	0	0	0	0	0									0	1					0	0	0	0			0	0	0	0			0	0	0	0			0	0	0	0
	0	0	0	0	0	0	0	0	0	0	0	0									1	1					0	0	0	0			0	0	0	0			0	0	0	0			0	0	0	0
	0	0	0	0	0	0	0	0	0	0	0	0									1	0					0	0	0	0			0	0	0	0			0	0	0	1			0	0	0	1
	0	0	0	0	0	0	0	0	0	0	0	0									0	1					0	0	0	0			0	0	0	0			0	0	0	0			0	1	0	0
	0	0	0	0	0	0	0	0	0	0	0	0									1	0					0	1	0	1			0	0	0	0			0	0	0	0			0	0	0	0
	0	0	0	0	0	0	0	0	0	0	0	0									1	0					0	0	0	0			0	0	0	0			0	0	0	0			0	0	0	0
	0	0	0	0	0	0	0	0	0	0	0	0									1	0					0	0	0	0			0	1	0	1			0	0	0	1			0	0	0	0
	0	0	0	0	0	0	0	0	0	0	0	0									1	0					1	0	0	0			0	0	0	0			0	0	0	0			0	0	0	1
	0	0	0	0	0	0	0	0	0	0	0	0									1	0					0	0	0	0			0	1	0	1			0	0	0	0			0	0	0	1
	0	0	0	0	0	0	0	0	0	0	0	0									1	0					0	0	0	0			0	0	0	0			0	0	0	0			0	0	0	1
	0	0	0	0	0	0	0	0	0	0	0	0									1	0					0	0	0	0			0	1	0	1			0	0	0	1			0	0	0	1
	0	0	0	0	0	0	0	0	0	0	0	0									1	0					1	0	0	0			0	1	0	1			0	0	0	0			0	0	0	0
	0	0	0	0	0	0	0	0	0	1	0	0									0	0					0	0	0	0			0	0	0	0			0	0	0	0			0	0	0	0
	0	0	0	0	0	0	0	0	0	0	0	0									1	0					0	0	0	0			0	1	0	1			0	0	0	0			0	0	1	1
	0	0	0	0	0	0	0	0	0	0	0	0									1	0					1	0	0	0			0	1	0	1			0	0	0	0			0	0	1	0
	0	0	0	0	0	0	0	0	0	0	0	0									1	0					0	0	0	0			0	1	0	1			0	0	0	0			0	0	0	0
	0	0	0	0	0	0	0	0	0	0	0	0									1	0					1	0	0	0			0	1	0	1			0	0	0	0			0	0	0	0
	0	0	0	0	0	0	0	0	0	0	0	0									1	0					0	0	0	0			0	1	0	1			0	0	0	0			0	0	1	0
	0	0	0	0	0	0	0	0	0	0	0	0									1	0					0	0	0	0			0	1	0	1			0	0	0	1			0	0	1	0
	0	0	0	0	0	0	0	0	0	0	0	0									0	0					0	0	0	0			0	1	0	1			0	0	0	1			0	0	0	0
	0	0	0	0	0	0	0	0	0	0	0	0									1	0					0	0	0	0			0	1	0	1			0	0	0	0			0	0	0	0
	0	0	0	0	0	0	0	0	0	0	0	0									1	0					0	0	0	1			0	1	0	1			0	0	0	0			0	0	0	1
	0	0	0	0	0	0	0	0	0	0	0	0									1	0					0	0	0	0			0	1	0	1			0	0	0	1			0	0	1	1
	0	0	0	0	0	0	0	0	0	0	0	0									1	0					0	0	0	0			0	1	0	1			0	0	0	0			0	0	0	0
	0	0	0	0	0	0	0	0	0	0	0	0									1	0					0	0	0	0			0	1	0	1			0	0	0	0			0	0	1	0
	0	0	0	0	0	0	0	0	0	0	0	0									1	0					0	0	0	0			0	1	1	1			0	0	0	0			0	0	0	1
	0	0	0	0	0	0	0	0	0	0	0	0									1	1					0	0	0	0			0	1	0	1			0	0	0	0			0	0	0	1
	0	0	0	0	0	0	0	0	0	0	0	0									1	1					0	0	0	1			0	1	0	1			0	0	0	0			0	0	0	1
	0	0	0	0	0	0	0	0	0	0	0	0									0	0					0	0	0	0			0	1	0	1			0	0	0	0			0	0	0	0
	0	0	0	0	0	0	0	0	0	0	0	0									0	0					0	1	0	1			0	1	0	1			0	0	0	0			0	0	1	1
	0	0	0	0	0	0	0	0	0	0	0	0									1	0					0	0	0	1			0	1	0	1			0	0	0	0			0	0	1	1
	0	0	0	0	0	0	0	0	0	0	0	0									0	0					0	0	0	0			0	1	0	1			0	0	0	1			0	0	0	0
	0	0	0	0	0	0	0	0	0	0	0	0									0	0					0	1	0	1			0	1	0	1			0	0	0	0			0	1	1	0
	0	0	0	0	0	0	0	0	0	0	0	0									1	0					0	0	0	0			0	1	0	1			0	0	0	0			0	1	1	1
	0	0	0	0	0	0	0	0	0	0	0	0									0	0					0	0	0	1			0	1	1	1			0	0	0	0			0	0	0	1
	0	0	0	0	0	0	0	0	0	0	0	0									0	0					0	1	0	1			1	1	0	1			0	0	1	0			0	0	0	1
	0	0	0	0	0	0	0	0	0	0	0	0									0	0					0	0	0	0			0	1	0	1			0	0	0	1			0	0	0	1
	0	0	0	0	0	0	0	0	0	0	0	0									0	0					0	1	0	0			0	1	0	1			0	0	0	0			0	1	0	1
	0	0	0	0	0	0	0	0	0	0	0	0									0	1					0	0	0	1			0	1	0	1			0	0	0	0			0	1	0	1
	0	0	0	0	0	0	0	0	0	0	0	0									0	1					0	0	0	0			1	1	1	1			0	1	0	0			0	1	0	0
	0	0	0	0	0	0	0	0	0	0	0	0									0	0					0	0	0	0			0	1	1	1			0	1	0	1			0	0	0	1
	0	0	0	0	0	0	0	0	0	0	0	0									0	1					0	1	0	0			0	1	1	1			0	0	0	0			0	1	0	1
	0	0	0	0	0	0	0	0	0	0	0	0									1	0					0	1	0	0			0	1	0	1			0	1	0	0			0	0	0	0
	0	0	0	0	0	0	0	0	0	0	0	0									0	0					0	0	0	0			0	0	1	0			0	0	0	1			0	0	1	1
	0	0	0	0	0	0	0	0	0	0	0	0									0	1					0	0	1	0			0	1	1	1			0	0	0	0			0	1	0	0
	0	0	0	0	0	0	0	0	0	0	0	0									0	0					0	0	1	1			0	0	0	0			0	1	0	0			0	0	1	1
	0	0	0	0	0	0	0	0	0	0	0	0									0	1					0	0	0	0			0	0	1	0			0	0	0	0			0	0	0	1
	0	0	0	0	0	0	0	0	0	0	0	1									0	0					0	0	0	0			0	0	1	0			0	0	0	0			0	1	1	0
	0	0	0	0	0	0	0	0	0	0	0	0									0	0					0	0	0	0			0	0	1	0			0	1	0	1			0	1	1	1
	0	0	0	0	0	0	0	0	0	0	0	0									0	0					0	0	0	0			0	0	0	0			0	1	0	1			0	0	0	1
	0	0	0	0	0	0	0	0	0	0	0	0									0	0					0	0	0	0			0	0	1	0			0	0	0	0			0	1	0	1
	0	0	0	0	0	0	0	0	0	0	0	0									0	0					0	0	0	0			0	0	1	0			0	0	0	1			0	0	0	1
	0	0	0	0	0	0	1	0	0	0	0	0									0	0					0	0	0	0			1	0	1	0			0	0	0	0			0	1	0	1
	0	0	0	0	0	0	0	0	0	0	0	0									0	0					0	0	0	0			0	0	0	0			1	0	0	0			0	0	0	1
	0	0	0	0	0	0	0	0	0	0	0	0									0	0					0	0	0	0			1	1	0	1			0	1	1	1			1	1	0	0
	0	0	0	0	0	0	0	0	0	0	0	0									0	0					0	0	0	0			0	0	0	0			0	1	0	1			0	1	1	0
	0	0	0	0	0	0	0	0	0	0	0	0									0	0					0	0	0	0			0	0	0	0			0	0	0	0			0	0	0	0
	0	0	0	0	0	0	0	0	0	0	0	0									0	0					0	0	0	0			0	1	0	1			0	0	1	0			0	0	0	1
	0	0	0	0	0	0	0	0	0	0	0	0									0	0					0	0	0	0			1	0	1	0			0	0	0	0			0	0	0	0
	0	0	0	0	0	0	0	0	0	0	0	0									0	0					1	0	0	0			1	0	1	0			0	0	1	1			0	0	0	0
	0	0	0	0	0	0	0	0	0	0	0	0									0	0					1	0	0	0			0	0	0	0			0	0	0	0			1	0	0	0
	0	0	0	0	0	0	0	0	0	0	0	0									0	0					1	0	0	0			1	0	0	0			0	0	0	1			0	0	0	0
	0	0	0	0	0	0	0	0	0	0	0	0									0	0					0	0	0	1			1	0	0	0			0	0	0	1			0	1	0	0
	0	0	0	0	0	0	0	0	0	0	0	0									0	0					0	0	0	0			0	0	0	0			0	0	0	0			0	1	0	1
	0	0	0	0	0	0	1	0	0	0	0	0									0	1					1	0	0	0			0	1	0	1			1	0	0	0			0	0	0	0
	0	0	0	0	0	0	0	0	0	0	0	0									0	0					1	0	0	1			0	0	0	0			1	0	0	0			1	0	0	0
	0	0	0	0	0	0	0	0	0	0	0	0									0	1					0	0	0	1			1	0	0	0			0	0	0	1			0	0	0	0
	0	0	0	0	0	0	0	0	0	0	0	0									0	0					0	0	0	0			1	0	0	0			1	0	1	0			0	0	0	2
	0	0	0	0	0	0	0	0	0	0	0	0									0	0					1	0	0	0			0	0	0	0			1	0	0	0			1	0	0	0
	0	0	0	0	0	0	0	0	0	0	0	0									0	0					0	0	0	0			1	0	0	0			1	0	0	0			0	0	0	0
	0	0	0	0	0	0	0	0	0	0	0	1									0	1					0	0	0	0			0	0	0	0			0	0	0	0			0	1	0	0
	0	0	0	0	0	0	0	0	0	0	0	1									0	0					0	0	1	0			0	1	0	1			0	0	0	0			1	0	0	0
	0	0	0	0	0	0	0	0	0	0	0	0									0	0					0	0	0	0			0	0	1	0			0	0	0	0			1	0	0	0
	0	0	0	0	0	0	0	0	0	0	0	0									0	0					0	0	0	0			0	0	1	0			1	0	0	0			0	0	0	0
	0	0	0	0	0	0	0	0	0	0	0	0									0	0					0	0	1	0			0	1	1	1			0	0	0	0			0	1	0	1
	0	0	0	0	0	0	0	0	0	0	0	0									0	0					0	0	0	0			0	0	1	0			0	0	0	0			1	0	0	0
	0	0	0	0	0	0	0	0	0	0	0	0									0	1					1	0	0	0			0	0	1	0			0	1	0	0			0	1	0	0
	0	0	0	0	0	0	0	0	0	0	0	0									0	0					0	0	0	0			0	0	0	0			0	1	0	0			0	0	0	0
	0	0	0	0	0	0	0	0	0	0	0	0									0	0					0	0	0	0			0	0	0	0			0	0	0	0			0	0	0	0
	0	0	0	0	0	0	0	0	0	0	0	0									0	0					0	0	0	0			0	0	0	0			0	1	0	0			0	0	0	0
	0	0	0	0	0	0	0	0	0	0	0	0									0	1					0	0	0	0			0	0	0	0			0	0	0	0			1	0	0	0
	0	0	0	0	0	0	0	0	0	0	0	0									0	1					0	0	0	0			0	0	1	0			0	0	0	0			0	0	0	0
	0	0	0	0	0	0	1	0	0	0	0	0									0	0					0	0	0	0			0	0	1	0			0	1	0	0			1	0	0	0
	0	0	0	0	0	0	0	0	0	0	0	0									0	0					1	0	0	0			0	0	1	0			0	0	0	0			1	0	0	0
	0	0	0	0	0	0	0	0	0	0	0	0									0	0					1	0	1	0			0	1	1	1			0	1	0	0			0	1	0	0
	0	0	0	0	0	0	0	0	0	0	0	1									0	1					1	0	0	0			0	0	1	0			1	0	0	0			1	0	0	0
	0	0	0	0	0	0	0	0	0	0	0	0									0	0					1	0	0	0			0	0	1	0			0	0	0	0			0	0	0	0
	0	0	0	0	0	0	0	0	0	0	0	0									0	1					1	0	0	0			1	0	1	0			0	0	0	0			1	0	0	1
	0	0	0	0	0	0	0	0	0	0	0	0									0	1					1	0	0	0			0	0	1	0			0	0	0	0			0	0	0	0
	0	0	0	0	0	0	0	0	0	0	0	0									0	0					1	0	0	0			1	0	0	0			0	0	0	1			0	0	0	0
	0	0	0	0	0	0	0	0	0	0	0	0									0	0					1	0	0	0			0	0	0	0			0	0	0	0			1	1	0	0
	0	0	0	0	0	0	0	0	0	0	0	0									0	0					1	0	0	0			1	0	0	0			1	0	0	1			0	1	0	0
	0	0	0	0	0	0	0	0	0	0	0	0									0	0					0	1	0	0			0	0	0	0			1	0	0	0			1	0	0	0
	0	0	0	0	0	0	0	0	0	0	0	0									0	0					0	0	0	0			1	0	0	0			0	0	0	0			0	1	0	1
	0	0	0	0	0	0	0	0	0	0	0	0									0	1					0	1	0	0			0	0	0	0			1	0	0	0			0	0	0	0
	0	0	0	0	0	0	0	0	0	0	0	0									1	1					0	0	0	0			0	0	0	0			0	0	0	0			0	0	0	0
	0	0	0	0	0	0	0	0	0	0	0	0									1	1					0	1	0	0			0	0	0	0			0	1	0	0			0	0	0	0
	0	0	0	0	0	0	0	0	0	0	0	0									1	0					0	0	0	0			1	1	0	1			0	0	1	0			1	0	0	0
	0	0	0	0	0	0	0	0	0	0	0	0									1	0					0	0	0	0			0	1	0	1			0	0	0	1			0	0	0	0
	0	0	0	0	0	0	0	0	0	0	0	0									1	0					0	0	0	0			1	0	1	0			0	0	0	0			0	0	0	0
	0	0	0	0	0	0	0	0	0	0	0	0									0	1					0	1	0	0			1	0	0	0			1	0	1	0			0	0	0	0
	0	0	0	0	0	0	0	0	0	0	0	0									0	0					0	0	0	1			1	0	1	0			1	1	0	1			1	1	0	0
	0	0	0	0	0	0	0	0	0	0	0	0									1	0					0	1	0	1			1	0	0	0			0	0	1	0			0	0	0	0
	0	0	0	0	0	0	0	0	0	0	0	0									1	0					1	1	0	1			0	0	0	0			1	0	0	1			0	1	0	0
	0	0	0	0	0	0	0	0	0	0	0	0									1	0					0	0	0	0			0	0	0	0			0	1	0	0			1	0	0	0
	0	0	0	0	0	0	0	0	0	0	0	0									0	0					0	0	0	0			1	1	0	1			1	0	0	1			1	1	0	0
	0	0	0	0	0	0	0	0	0	0	0	0									1	0					1	0	0	1			0	0	0	0			1	0	1	0			0	0	0	0
	0	0	0	0	0	0	0	0	0	0	0	1									0	0					0	0	0	1			0	0	0	0			0	0	0	0			0	0	0	0
	0	0	0	0	0	0	0	0	0	0	0	0									1	1					0	0	1	1			1	0	0	0			1	0	1	0			1	0	0	0
	0	0	0	0	0	0	0	0	0	0	0	0									0	0					0	0	1	0			0	0	0	0			0	0	1	1			1	0	0	0
	0	0	0	0	0	0	0	0	0	0	0	0									0	0					0	0	1	0			1	1	0	1			0	0	0	1			1	1	0	0
	0	0	0	0	0	0	0	0	0	0	0	0									0	0					0	0	0	0			1	0	0	0			0	0	0	0			0	1	0	0
	0	0	0	0	0	0	0	0	0	0	0	0									0	0					0	0	0	0			0	0	0	0			1	0	0	0			0	0	0	0
	0	0	0	0	0	0	0	0	0	0	0	0									1	0					0	1	0	0			0	0	0	0			1	0	0	0			0	1	0	0
	0	0	0	0	0	0	0	0	0	0	0	0									0	0					1	0	0	0			0	0	0	0			1	0	1	0			0	0	0	0
	0	0	0	0	0	0	0	0	0	0	0	0									1	0					0	1	0	0			0	0	0	0			1	0	0	1			0	0	0	0
	0	0	0	0	0	0	0	0	0	0	0	0									0	0					1	1	0	0			0	0	0	0			0	0	1	1			0	0	0	0
	0	0	0	0	0	0	0	0	0	0	0	0									0	0					0	0	0	0			0	0	0	0			0	0	0	0			0	1	0	0
	0	0	0	0	0	0	0	0	0	0	0	0									0	1					0	0	1	0			0	0	0	0			0	0	0	0			0	0	0	0
	0	0	0	0	0	0	0	0	0	0	0	0									0	0					0	0	1	0			0	0	0	0			1	0	1	0			0	1	0	0
	0	0	0	0	0	0	0	0	0	0	0	0									1	0					0	0	1	0			0	0	0	0			1	0	0	0			0	1	0	0
	0	0	0	0	0	0	0	0	0	0	0	1									0	0					0	0	1	0			0	0	1	0			1	0	0	0			0	1	0	0
	0	0	0	0	0	0	0	0	0	0	0	1									1	0					0	0	1	0			0	0	1	0			1	0	1	0			0	0	0	0
	0	0	0	0	0	0	0	0	0	0	0	0									1	0					0	0	1	0			0	0	0	0			0	0	0	0			0	1	0	0
	0	0	0	0	0	0	0	0	0	0	0	0									0	0					0	0	1	0			0	0	1	0			0	0	0	1			0	0	0	0
	0	0	0	0	0	0	0	0	0	0	0	0									1	0					0	0	0	0			0	1	1	1			0	0	0	0			0	0	0	0
	0	0	0	0	0	0	0	0	0	0	0	1									0	0					0	0	0	0			0	0	1	0			0	0	1	0			0	1	0	0
	0	0	0	0	0	0	0	0	0	0	0	0									0	0					0	0	0	0			0	0	0	0			0	0	0	0			0	1	0	0
	0	0	0	0	0	0	0	0	0	0	0	1									1	0					0	0	0	0			0	0	1	0			0	0	0	0			0	1	0	0
	0	0	0	0	0	0	0	0	0	0	0	0									0	0					0	0	0	1			0	0	1	0			0	0	0	0			0	1	0	0
	0	0	0	0	0	0	0	0	0	0	0	0									0	0					0	0	0	1			1	0	1	0			0	0	0	0			0	1	0	0
	0	0	0	0	0	0	0	0	0	0	0	0									1	0					0	1	0	1			0	0	1	0			0	0	0	0			0	1	0	0
	0	0	0	0	0	0	0	0	0	0	0	0									0	0					0	0	0	1			0	0	0	0			0	0	0	0			1	0	0	0
	0	0	0	0	0	0	0	0	0	0	0	0									0	0					0	0	0	0			0	1	0	1			0	0	0	0			0	0	0	0
	0	0	0	0	0	0	0	0	0	0	0	0									0	0					0	0	0	1			1	0	0	0			0	0	0	0			1	1	0	0
	0	0	0	0	0	0	0	0	0	0	0	1									0	0					0	0	0	1			0	0	1	0			0	0	0	0			0	1	0	0
	0	0	0	0	0	0	0	0	0	0	0	0									0	0					0	0	0	0			1	1	0	1			0	0	0	0			0	0	0	0
	0	0	0	0	0	0	0	0	0	0	0	0									0	0					0	0	0	0			1	0	1	0			0	0	0	0			1	1	0	0
	0	0	0	0	0	0	0	0	0	0	0	0									0	0					0	0	0	1			1	1	0	1			0	0	0	0			0	1	0	0
	0	0	0	0	0	0	0	0	0	0	0	0									0	0					0	0	0	1			1	1	0	1			0	0	0	0			0	1	0	0
	0	0	0	0	0	0	0	0	0	0	0	0									0	0					0	0	0	1			0	0	0	0			0	0	0	0			1	0	0	0
	0	0	0	0	0	0	0	0	0	0	0	0									0	0					0	0	0	0			0	0	0	0			0	0	0	0			0	1	0	0
	0	0	0	0	0	0	0	0	0	0	0	0									0	1					0	0	0	0			0	0	0	0			0	0	0	0			0	1	0	0
	0	0	0	0	0	0	0	0	0	0	0	0									0	0					0	0	0	1			0	1	0	1			0	0	0	0			1	1	0	0
	0	0	0	0	0	0	0	0	0	0	0	0									0	0					0	0	0	0			0	1	0	1			0	0	0	0			1	1	0	0
	0	0	0	0	0	0	0	0	0	0	0	0									0	0					0	0	0	1			0	0	1	0			0	0	0	0			1	1	0	0
	0	0	0	0	0	0	0	0	0	0	0	0									0	0					0	0	0	1			0	1	1	1			0	0	0	0			0	0	0	0
	0	0	0	0	0	0	0	0	0	0	0	0									0	0					0	0	0	1			0	0	0	0			0	0	0	0			0	0	0	0
	0	0	0	0	0	0	0	0	0	0	0	0									0	0					0	1	0	1			0	0	1	0			0	0	0	0			0	1	0	0
	0	0	0	0	0	0	0	1	0	0	0	0									0	0					0	0	0	1			0	0	1	0			0	0	0	0			0	0	0	0
	0	0	0	0	0	0	0	0	0	0	0	0									0	1					0	0	0	0			0	0	1	0			0	0	0	0			0	1	0	0
	0	0	0	0	0	0	0	0	0	0	0	0									0	0					0	1	0	0			0	0	0	0			0	0	0	0			0	1	0	0
	0	0	0	0	0	0	0	0	0	0	0	0									0	1					0	1	0	1			0	0	1	0			0	0	0	0			0	0	0	0
	0	0	0	0	0	0	0	0	0	0	0	0									0	0					0	1	0	1			0	0	1	0			0	0	0	0			0	0	0	0
	0	0	0	0	0	0	0	1	0	0	0	0									0	0					0	1	0	0			0	0	1	0			0	0	0	1			0	1	0	0
	0	0	0	0	0	0	0	0	0	0	0	0									0	0					0	0	0	1			0	0	1	0			0	0	0	0			0	0	0	0
	0	0	0	0	0	0	0	0	0	0	0	0									0	0					0	0	0	0			0	0	1	0			0	0	0	0			0	1	0	0
	0	0	0	0	0	0	0	0	0	0	0	0									0	0					0	1	0	1			1	0	1	0			0	0	0	0			0	0	0	0
	0	0	0	0	0	0	0	0	0	0	0	1									0	0					0	1	0	0			0	0	1	0			0	0	0	0			0	1	1	0
	0	0	0	0	0	0	0	0	0	0	0	1									0	1					0	1	0	0			0	0	0	0			0	0	0	0			0	1	0	0
	0	0	0	0	0	0	0	0	0	0	0	1									0	0					0	1	0	0			0	0	1	0			0	0	0	0			0	1	0	0
	0	0	0	0	0	0	0	0	0	0	0	0									0	0					0	1	0	1			0	0	0	0			0	0	0	0			0	1	0	0
	0	0	0	0	0	0	0	0	0	0	0	0									0	1					0	1	0	0			0	0	0	0			0	0	0	0			0	1	0	0
	0	0	0	0	0	0	0	0	0	0	0	1									0	0					0	0	0	0			0	0	1	0			0	0	0	0			0	0	1	0
	0	0	0	0	0	0	0	0	0	0	0	0									0	0					1	1	0	0			1	0	1	0			0	0	0	0			0	0	0	0
	0	0	0	0	0	0	0	0	0	0	0	0									0	0					0	1	0	0			0	0	0	0			0	1	0	0			0	0	0	0
	0	0	0	0	0	0	0	0	0	0	0	0									0	0					0	1	0	0			1	0	1	0			0	0	0	0			0	1	0	0
	0	0	0	0	0	0	0	0	0	0	0	0									0	0					1	0	0	0			1	0	0	0			0	0	0	0			0	1	0	0
	0	0	0	0	0	0	0	0	0	0	0	0									0	0					0	0	0	1			0	0	0	0			0	0	0	0			0	1	0	0
	0	0	0	0	0	0	0	0	0	0	0	0									0	0					0	0	0	1			0	0	1	0			0	0	0	0			0	1	0	0
	0	0	0	0	0	0	0	0	0	1	0	0									0	0					0	0	0	0			0	0	0	0			0	0	0	0			0	0	0	0
	0	0	0	0	0	0	0	0	0	0	0	0									0	0					0	0	0	0			0	0	0	0			0	0	0	0			1	0	0	0
	0	0	0	0	0	0	0	0	0	0	0	0									0	0					0	0	0	1			1	0	0	0			0	1	0	0			0	1	0	0
	0	0	0	0	0	0	0	0	0	0	0	0									0	0					0	0	0	0			1	0	0	0			0	0	0	0			1	0	0	0
	0	0	0	0	0	0	0	0	0	0	0	1									0	0					0	0	0	0			0	0	1	0			0	1	0	0			0	0	0	0
	0	0	0	0	0	0	0	0	0	0	0	0									0	1					0	0	0	0			1	0	1	0			0	0	0	0			0	1	1	0
	0	0	0	0	0	0	0	0	0	0	0	0									0	1					0	0	0	0			1	0	0	0			0	0	0	0			0	0	0	0
	0	0	0	0	0	0	0	0	0	0	0	0									0	1					0	0	0	0			1	0	1	0			0	0	0	0			0	1	0	0
	0	0	0	0	0	0	0	0	0	0	0	0									0	0					0	0	0	0			0	0	0	0			0	1	0	0			0	1	0	0
	0	0	0	0	0	0	0	0	0	0	0	0									0	1					0	1	0	0			1	0	1	0			0	1	0	0			0	0	0	0
	0	0	0	0	0	0	0	0	0	0	0	0									0	1					0	1	0	0			0	0	1	0			0	0	0	0			0	0	0	0
	0	0	0	0	0	0	0	0	0	0	0	0									0	1					0	1	0	0			1	0	1	0			0	0	0	0			0	0	0	0
	0	0	0	0	0	0	0	0	0	0	1	1									0	1					0	1	0	0			0	0	1	0			0	1	1	0			0	0	1	1
	0	0	0	0	0	0	0	0	0	0	0	1									0	1					0	0	0	0			0	0	1	0			0	0	0	0			0	1	0	0
	0	0	0	0	0	0	0	0	0	0	0	0									0	0					0	1	0	0			0	0	1	0			0	1	1	0			0	0	0	0
	0	0	0	0	0	0	0	0	0	0	0	0									0	1					0	1	0	0			0	0	1	0			0	0	0	0			0	0	0	0
	0	0	0	0	0	0	0	0	0	0	0	0									0	1					0	1	0	0			0	0	0	0			0	0	1	0			0	0	0	0
	0	0	0	0	0	0	1	0	0	0	0	0									0	0					0	1	1	0			1	0	0	0			0	1	1	0			0	1	0	1
	0	0	0	0	0	0	0	0	0	0	0	0									0	0					0	0	0	0			0	0	0	0			0	0	0	0			0	0	1	0
	0	0	0	0	0	0	0	1	0	0	0	0									0	1					0	0	1	0			0	0	1	0			0	0	0	0			0	0	0	0
	0	0	0	0	0	0	0	0	0	0	0	0									0	0					0	0	0	0			0	0	1	0			0	0	0	0			0	1	0	1
	0	0	0	0	0	0	0	0	0	0	0	1									0	0					0	0	1	0			0	0	0	0			0	0	0	0			0	0	0	0
	0	0	0	0	0	0	0	0	0	0	0	1									0	1					0	0	0	0			0	0	1	0			0	0	1	0			0	0	0	0
	0	0	0	0	0	0	0	0	0	0	0	0									0	0					0	0	0	0			0	0	1	0			0	0	0	0			0	0	0	0
	0	0	0	0	0	0	0	0	0	0	0	0									0	1					0	0	1	0			0	0	1	0			0	0	0	0			0	0	0	1
	0	0	0	0	0	0	0	0	0	0	0	0									0	0					0	0	1	0			0	0	1	0			1	0	0	0			0	0	0	0
	0	0	0	0	0	0	0	0	0	0	0	0									0	0					0	0	1	1			1	0	1	0			1	0	1	0			0	1	1	0
	0	0	0	0	0	0	0	0	0	0	0	0									0	1					0	0	1	1			0	0	0	0			0	0	1	0			0	1	0	0
	0	0	0	0	0	0	0	0	0	0	0	1									0	0					0	0	1	0			1	0	0	0			0	0	0	0			0	0	0	1
	0	0	0	0	0	0	0	0	0	0	0	0									0	1					0	0	0	0			0	0	0	0			0	0	1	0			0	0	0	0
	0	0	0	0	0	0	0	0	0	0	0	0									0	1					0	0	1	0			0	0	0	0			0	0	0	0			0	1	0	0
	0	1	0	0	0	0	0	0	0	0	0	1									0	1					0	0	1	0			0	0	0	0			0	0	1	0			0	1	0	0
	0	0	0	0	0	0	0	0	0	0	0	0									0	1					0	0	1	1			0	0	0	0			0	0	0	0			0	0	0	0
	0	0	0	0	0	0	0	0	0	0	0	0									0	1					0	0	1	0			0	0	0	0			1	0	0	0			0	0	0	0
	0	0	0	0	0	0	0	0	0	0	1	0									0	0					0	0	1	0			0	0	0	0			0	1	0	0			0	0	0	1
	0	0	0	0	0	0	0	0	0	0	0	0									0	0					0	0	1	0			1	0	0	0			0	0	0	0			0	1	0	0
	0	0	0	0	0	0	0	0	0	0	0	0									0	0					1	1	1	0			1	0	0	0			1	0	0	0			0	0	0	1
	0	0	0	0	0	0	0	0	0	0	0	0									0	0					1	0	1	0			0	0	0	0			1	1	1	0			0	0	0	0
	0	0	0	0	0	0	0	0	0	0	0	0									0	0					0	0	1	0			0	0	0	0			0	0	0	0			0	1	0	0
	0	0	0	0	0	0	0	0	0	0	0	0									0	0					1	0	1	1			0	0	0	0			1	0	0	0			0	1	0	0
	0	0	0	0	0	0	0	0	0	0	0	1									0	0					0	0	0	0			0	0	0	0			0	0	0	0			0	1	0	0
	0	0	0	0	0	0	0	0	0	0	0	0									0	0					0	0	1	0			0	0	0	0			0	0	1	0			0	0	0	1
	0	0	0	0	0	0	0	0	0	0	0	0									0	0					0	0	0	0			0	0	0	0			1	1	0	0			0	1	0	0
	0	0	0	0	0	0	0	0	0	0	1	0									0	0					0	1	1	0			1	0	1	0			0	1	1	0			0	1	0	0
	0	0	0	0	0	0	1	0	0	0	0	0									0	0					0	1	0	0			0	0	0	0			0	0	0	0			0	0	0	0
	0	0	0	0	0	0	0	0	0	0	0	0									0	0					0	0	0	0			0	0	0	0			0	1	0	0			0	0	0	0
	0	0	0	0	0	0	0	0	0	0	0	0									0	0					0	0	0	0			0	0	1	0			0	1	0	0			0	0	0	0
	0	0	0	0	0	0	0	0	0	0	0	1									0	0					0	0	0	0			0	0	0	0			0	0	0	0			0	0	0	0
	0	0	0	0	0	0	0	0	0	0	0	0									0	0					0	0	0	0			0	0	1	0			0	0	0	0			0	0	0	0
	0	0	0	0	0	0	0	0	0	0	0	0									0	0					0	0	0	0			0	0	1	0			0	0	0	0			1	0	0	0
	0	0	0	0	0	0	0	0	0	0	0	0									0	0					0	0	0	0			0	0	0	0			0	0	1	0			0	1	0	0
	0	0	0	0	0	0	0	0	0	0	0	0									0	1					0	0	0	0			0	0	0	0			0	0	1	0			0	0	0	0
	0	0	0	0	0	0	0	0	0	0	0	1									0	0					1	0	0	0			0	0	0	0			0	1	1	0			0	0	0	0
	0	0	0	0	0	0	0	0	0	0	0	0									0	0					0	0	0	0			0	0	0	0			0	0	1	0			0	0	0	0
	0	0	0	0	0	0	0	0	0	0	0	0									0	0					1	0	0	0			0	0	0	0			0	0	1	0			0	0	0	0
	0	0	0	0	0	0	1	0	0	0	0	0									0	0					0	0	0	0			0	0	0	0			0	1	1	0			1	0	1	0
	0	0	0	0	0	0	0	0	0	0	0	0									0	0					0	0	0	0			0	0	0	0			0	0	1	0			0	0	0	0
	0	0	0	0	0	0	0	0	0	0	0	1									0	0					0	0	0	0			0	0	1	0			0	0	1	0			0	0	1	0
	0	0	0	0	0	0	0	0	0	0	0	0									0	0					0	0	0	0			0	0	1	0			0	0	1	0			1	0	1	0
	0	0	0	0	0	0	0	0	0	0	0	1									0	0					0	0	0	0			0	0	1	0			0	1	0	0			1	0	1	0
	0	0	0	0	0	0	0	0	0	0	0	0									0	0					0	0	0	0			0	0	1	0			0	0	1	0			1	0	0	0
	0	0	0	0	0	0	0	0	0	0	0	0									0	0					0	0	0	0			0	0	0	0			0	0	1	0			1	1	0	0
	0	0	0	0	0	0	0	0	0	0	0	0									0	0					0	0	0	0			0	0	0	0			0	0	0	0			0	0	0	0
	0	0	0	0	0	0	0	0	0	0	0	1									0	1					1	0	0	0			0	0	0	0			0	0	1	0			0	1	0	0
	0	0	0	0	0	0	0	0	0	0	0	0									0	1					0	0	0	0			0	1	1	1			0	0	1	0			1	1	1	0
	0	0	0	0	0	0	0	0	0	0	0	1									0	0					0	0	0	0			0	0	1	0			0	0	1	0			0	0	0	1
	0	0	0	0	0	0	0	0	0	0	0	0									0	0					0	0	0	0			0	0	0	0			0	0	0	0			0	1	0	0
	0	0	0	0	0	0	0	0	0	0	0	0									0	0					1	0	0	0			0	1	0	1			0	1	1	0			1	1	0	1
	0	0	0	0	0	0	0	0	0	0	0	0									0	1					1	0	0	1			0	1	0	1			0	1	1	0			0	1	1	0
	0	0	0	0	0	0	0	0	0	0	0	0									0	0					0	0	0	0			0	0	0	0			0	1	0	0			0	0	0	0
	0	0	0	0	0	0	0	0	0	0	0	0									0	0					1	0	0	0			0	1	0	1			0	0	1	0			1	0	0	0
	0	0	0	0	0	0	0	0	0	0	0	0									0	0					1	0	0	1			0	0	0	0			0	1	0	0			1	0	0	0
	0	0	0	0	0	0	0	0	0	0	0	0									0	0					1	0	0	1			0	0	0	0			0	0	0	0			1	0	0	1
	0	0	0	0	0	0	0	0	0	0	0	0									0	0					1	0	0	0			0	0	0	0			0	0	0	0			0	0	0	0
	0	0	0	0	0	0	0	0	0	0	0	1									0	0					1	0	0	1			0	0	0	0			0	1	0	0			1	0	0	0
	0	0	0	0	0	0	0	0	0	0	0	0									0	0					1	0	0	0			1	0	0	0			0	1	1	0			1	1	0	0
	0	0	0	0	0	0	1	0	0	0	1	0									0	0					1	0	0	0			0	0	0	0			0	1	1	0			0	1	0	0
	0	0	0	0	0	0	0	0	0	0	0	0									0	0					0	0	0	0			0	0	0	0			0	0	1	0			0	0	1	0
	0	0	0	0	0	0	0	0	0	0	0	0									0	0					0	0	0	0			0	0	0	0			0	0	1	0			0	0	0	0
	0	0	0	0	0	0	0	0	0	0	0	0									0	0					0	0	0	1			0	0	0	0			0	0	1	0			0	0	0	0
	0	0	0	0	0	0	0	0	0	0	0	1									0	0					0	0	0	0			0	1	0	1			0	0	1	0			0	0	1	0
	0	0	0	0	0	0	0	0	0	0	0	0									0	0					0	0	0	1			0	1	0	1			0	0	0	0			0	1	1	0
	0	0	0	0	0	0	0	0	0	0	0	0									0	0					0	0	0	1			0	1	0	1			0	1	0	0			0	0	0	0
	0	0	0	0	0	0	0	0	0	0	0	0									0	0					0	0	0	1			0	1	0	1			0	1	0	0			1	0	0	0
	0	0	0	0	0	0	0	0	0	0	0	0									0	0					0	0	0	0			0	0	1	0			0	1	0	0			0	1	0	0
	0	0	0	0	0	0	0	0	0	0	0	0									0	0					0	0	0	0			0	0	0	0			0	0	0	0			0	1	0	0
	0	0	0	0	0	0	0	0	0	0	0	0									0	0					0	0	0	1			1	1	1	1			0	0	0	0			0	0	0	0
	0	0	0	0	0	0	0	0	0	0	0	0									0	0					0	0	0	1			1	1	0	1			0	1	0	0			0	0	0	0
	0	0	0	0	0	0	0	0	0	0	0	0									0	0					0	0	0	1			1	1	1	1			0	0	0	0			0	0	0	0
	0	0	0	0	0	0	0	0	0	0	0	0									0	0					0	0	0	0			0	0	0	0			0	0	0	0			0	0	1	0
	0	0	0	0	0	0	0	0	0	0	0	0									0	0					0	0	0	0			1	0	0	0			0	1	0	0			1	1	0	0
	0	0	0	0	0	0	0	0	0	0	0	1									0	0					0	0	0	0			0	1	0	1			0	0	0	0			1	0	0	0
	0	0	0	0	0	0	0	0	0	0	0	0									0	0					0	0	0	0			0	0	1	0			0	0	0	0			1	0	1	1
	0	0	0	0	0	0	0	0	0	0	0	0									0	0					0	0	0	0			1	0	0	0			0	0	0	0			0	1	0	0
	0	0	0	0	0	0	0	0	0	0	0	0									0	0					0	0	0	0			0	1	1	1			0	1	0	0			1	0	1	1
	0	0	0	0	0	0	0	0	0	0	0	0									0	0					0	0	0	0			0	0	0	0			0	0	0	0			0	0	0	0
	0	0	0	0	0	0	0	0	0	0	0	0									0	0					0	0	0	0			0	0	0	0			0	1	0	0			1	0	0	0
	0	0	0	0	0	0	0	0	0	0	0	0									0	0					0	0	0	0			0	0	0	0			1	0	0	0			0	1	0	1
	0	0	0	0	0	0	0	0	0	0	0	1									0	0					0	0	0	0			0	0	0	0			1	0	0	0			1	1	0	0
	0	0	0	0	0	0	0	0	0	0	0	0									0	0					0	0	0	0			1	0	0	0			1	0	0	0			0	0	1	0
	0	0	0	0	0	0	0	0	0	0	0	0									0	0					0	0	0	0			1	0	0	0			1	1	0	0			0	0	1	0
	0	0	0	0	0	0	0	0	0	0	0	0									0	0					0	0	0	0			0	0	0	0			0	0	0	0			0	0	0	0
	0	0	0	0	0	0	0	0	0	0	0	0									0	0					0	0	0	0			0	0	0	0			0	0	0	0			0	0	0	0
	0	0	0	0	0	0	0	0	0	0	0	0									0	0					0	0	0	0			0	0	0	0			1	0	0	0			0	1	0	0
	0	0	0	0	0	0	0	0	0	0	0	0									0	0					0	0	1	0			0	0	0	0			0	0	0	0			0	0	0	0
	0	0	0	0	0	0	0	0	0	0	0	0									0	0					0	0	0	0			0	0	0	0			1	0	0	0			1	1	1	0
	0	0	0	0	0	0	0	0	0	0	0	0									0	0					0	0	0	0			0	0	0	0			0	0	0	0			0	1	1	0
	0	0	0	0	0	0	0	0	0	0	0	0									0	0					0	0	0	0			0	0	0	0			1	0	0	0			0	1	0	0
	0	0	0	0	0	0	0	0	0	0	0	0									0	0					0	0	0	0			0	0	0	0			0	1	0	0			0	1	1	0
	0	0	0	0	0	0	0	0	0	0	0	0									0	0					0	0	0	0			0	0	0	0			1	0	0	0			0	1	1	0
	0	0	0	0	0	0	0	0	0	0	0	1									0	0					0	0	0	0			0	0	0	0			1	0	0	0			0	0	1	0
	0	0	0	0	0	0	0	0	0	0	0	0									0	0					0	0	1	0			0	1	0	1			1	0	0	0			0	1	0	0
	0	0	0	0	0	0	0	0	0	0	0	0									0	0					0	0	1	0			0	0	0	0			0	0	0	0			0	1	0	1
	0	0	0	0	0	0	0	0	0	0	0	0									0	0					1	0	1	0			0	1	0	1			0	0	0	0			0	1	0	0
	1	0	0	0	0	0	0	0	0	0	0	0									0	0					0	0	0	0			0	0	0	0			0	0	0	0			0	1	1	1
	1	0	0	0	0	0	0	0	0	0	0	0									0	0					0	0	1	1			0	1	0	1			0	0	0	0			0	1	0	1
	1	0	0	0	0	0	0	0	0	0	0	0									0	0					0	0	0	0			0	1	0	1			0	0	0	0			0	1	1	0
	1	0	0	0	0	0	0	0	0	0	0	0									0	0					0	0	1	0			0	1	0	1			0	0	0	0			0	1	1	0
	1	0	0	0	0	0	0	0	0	0	0	0									0	0					1	0	1	0			0	1	0	1			0	0	0	0			0	1	0	1
	1	0	0	0	0	0	0	0	0	0	0	0									0	0					0	0	0	0			0	1	0	1			1	0	0	0			0	1	0	0
	1	0	0	0	0	0	0	0	0	0	0	0									0	0					1	0	0	0			0	0	0	0			1	1	0	0			0	1	1	0
	1	0	0	0	0	0	0	0	0	0	0	0									0	0					0	0	1	0			0	0	0	0			0	1	0	0			0	1	0	1
	1	0	0	0	0	0	0	0	0	0	0	0									0	0					0	0	1	0			0	1	0	1			0	0	0	1			0	1	0	0
	1	0	0	0	0	0	0	0	0	0	0	0									0	0					0	0	0	0			0	1	0	1			0	1	0	0			0	1	0	1
	1	0	0	0	0	0	0	0	0	0	0	0									0	0					0	1	1	1			0	1	0	1			0	0	0	1			0	1	1	0
	1	0	0	0	0	0	0	0	0	0	0	0									0	0					0	1	0	0			0	0	0	0			1	0	0	1			0	1	0	0
	1	0	0	0	0	0	0	0	0	0	0	0									0	0					0	0	0	0			0	1	0	1			0	0	0	0			0	1	1	0
	1	0	0	0	0	0	0	0	0	0	0	0									0	0					0	0	1	0			0	1	0	1			1	0	0	0			0	1	1	0
	1	0	0	0	0	0	0	0	0	0	0	1									0	0					0	0	0	0			0	1	0	1			0	0	0	1			0	1	1	0
	1	0	0	0	0	0	0	0	0	0	0	0									0	0					0	0	1	0			0	1	0	1			0	0	0	0			0	1	0	0
	1	0	0	0	0	0	0	0	0	0	0	0									0	0					0	0	1	0			0	1	0	1			1	0	0	0			0	1	0	0
	0	0	0	0	0	0	0	0	0	0	0	0									0	0					0	0	0	0			0	1	0	1			0	1	0	0			0	0	0	0
	0	0	0	0	0	0	0	0	0	0	0	0									0	0					0	0	0	0			0	1	0	1			0	1	0	0			0	1	0	0
	1	0	0	0	0	0	0	0	0	0	0	0									0	0					0	0	0	0			0	1	0	1			1	0	0	0			0	1	0	0
	0	0	0	0	0	0	0	0	0	0	0	0									0	0					0	0	0	0			0	1	0	1			0	0	0	0			0	0	0	0
	0	0	0	0	0	0	0	0	0	0	0	1									0	0					0	0	0	1			0	0	0	0			1	0	1	0			0	1	0	0
	0	0	0	0	0	0	0	0	0	0	0	0									0	0					0	0	0	0			0	1	0	1			0	0	1	0			0	0	0	0
	0	0	0	0	0	0	0	0	0	0	0	0									0	0					0	0	0	1			0	1	0	1			1	0	0	0			0	1	0	0
	0	0	0	0	0	0	0	0	0	0	0	0									0	0					0	0	0	0			0	0	0	0			1	0	1	0			0	1	1	0
	0	0	0	0	0	0	0	0	0	0	0	0									0	0					0	0	0	1			0	1	0	1			1	0	1	0			0	1	0	0
	0	0	0	0	0	0	0	0	0	0	0	0									0	0					0	0	0	0			1	0	0	0			1	0	0	0			0	0	0	0
	0	0	0	0	0	0	0	0	0	0	0	0									0	0					0	0	0	0			0	0	0	0			0	0	0	0			0	1	1	0
	0	0	1	0	0	0	0	0	0	0	0	1									0	0					0	0	0	0			0	0	1	0			0	0	1	0			0	1	0	0
	0	0	0	0	0	0	0	0	0	0	0	0									1	0					0	1	0	0			0	0	0	0			1	0	1	0			0	0	0	0
	0	0	0	0	0	0	0	0	0	0	0	0									0	0					0	0	1	0			0	0	1	0			0	0	0	0			0	0	0	0
	0	0	0	0	0	0	0	0	0	0	0	0									1	0					0	1	0	0			0	0	0	0			1	0	1	0			0	1	0	0
	0	0	0	0	0	0	0	0	0	0	0	0									1	0					0	0	0	0			1	1	0	1			0	0	1	0			0	1	0	0
	0	0	0	0	0	0	0	0	0	0	0	0									1	0					0	1	0	0			0	0	0	0			1	0	1	0			0	1	0	0
	0	0	0	0	0	0	0	0	0	0	0	0									0	0					0	1	0	0			0	0	0	0			0	0	1	0			0	1	0	0
	0	0	0	0	0	0	0	0	0	0	0	0									0	0					0	1	0	0			1	0	0	0			0	0	0	0			0	0	0	0
	0	0	0	0	0	0	0	0	0	0	0	0									0	0					0	0	0	0			0	0	0	0			0	0	1	0			0	0	0	0
	0	0	1	0	0	0	0	0	0	0	0	0									0	0					0	0	1	0			1	1	0	1			1	0	0	0			0	0	0	0
	0	0	1	0	0	0	0	0	0	0	0	0									0	0					0	0	1	0			0	1	0	1			1	1	0	0			0	1	0	0
	0	0	0	0	0	0	0	0	0	0	0	0									0	0					0	1	0	0			1	1	0	1			0	0	1	0			0	0	0	0
	0	0	0	0	0	0	0	0	0	0	0	0									0	0					0	1	0	1			0	0	0	0			0	0	1	1			0	0	0	0
	0	0	0	0	0	0	0	0	0	0	0	0									0	0					1	0	0	0			1	0	0	0			0	0	1	0			0	0	0	0
	0	0	0	0	0	0	0	0	0	0	0	0									0	0					1	0	0	0			1	0	0	0			0	0	1	1			0	0	0	0
	0	0	0	0	0	0	0	0	0	0	0	1									0	0					1	0	0	0			0	0	0	0			0	0	1	0			1	1	0	0
	0	0	0	0	0	0	0	0	0	0	0	1									0	0					0	0	0	0			1	1	0	1			0	0	1	0			0	0	0	0
	0	0	0	0	0	0	0	0	0	0	0	1									0	0					0	0	0	0			1	1	0	1			0	0	0	0			0	0	0	0
	0	0	0	0	0	0	0	0	0	0	0	0									0	0					0	0	0	0			1	1	1	1			0	0	0	0			0	0	0	0
	0	0	0	0	0	0	0	0	0	0	0	0									0	0					1	0	0	0			1	1	0	1			0	0	0	0			1	0	0	0
	0	0	0	0	0	0	0	0	0	0	0	0									0	0					1	0	0	0			1	0	0	0			0	0	0	0			0	0	0	0
	0	0	1	0	0	0	0	0	0	0	0	0									0	0					1	0	0	0			1	0	0	0			0	0	0	0			0	0	0	0
	0	0	0	0	0	0	0	0	0	0	0	0									0	0					1	0	0	0			1	1	0	1			0	1	1	0			0	1	0	0
	0	0	0	0	0	0	0	0	0	0	0	0									0	0					1	0	0	0			1	0	0	0			0	0	0	0			0	0	0	0
	0	0	0	0	0	0	0	0	0	0	0	0									0	0					1	0	0	0			0	1	1	1			0	0	0	0			0	0	0	0
	0	0	1	0	0	0	0	0	0	0	0	0									0	0					0	0	0	0			0	0	0	0			0	1	0	0			0	1	0	0
	0	0	0	0	0	0	0	0	0	0	0	0									0	0					0	0	1	0			1	0	0	0			0	0	0	0			0	0	0	0
	0	0	0	0	0	0	0	0	0	0	0	0									0	0					0	1	1	0			1	0	0	0			0	0	0	0			0	0	1	0
	0	0	1	0	0	0	0	0	0	0	0	0									0	0					0	0	0	0			0	0	1	0			0	0	0	0			0	0	0	0
	0	0	0	0	0	0	0	0	0	0	0	0									0	0					0	0	1	0			0	1	1	1			0	0	0	0			0	0	0	0
	0	0	1	0	0	0	0	0	0	0	0	0									0	0					0	0	0	0			0	1	1	1			0	0	1	0			0	1	0	0
	0	0	0	0	0	0	0	0	0	0	0	1									0	0					0	0	0	0			1	1	0	1			0	0	0	0			0	0	1	0
	0	0	0	0	0	0	0	0	0	0	0	0									0	0					1	0	0	0			1	0	0	0			0	1	1	0			0	1	0	0
	0	0	1	0	0	0	0	0	0	0	0	0									0	0					0	0	0	0			0	0	0	0			0	1	1	0			0	1	0	0
	0	0	1	0	0	0	0	0	0	0	0	0									0	0					0	0	0	0			1	1	0	1			0	0	1	0			0	1	1	0
	0	0	0	0	0	0	0	0	0	0	0	0									0	0					0	0	0	0			1	1	0	1			0	0	0	0			0	0	0	0
	0	0	0	0	0	0	0	0	0	0	0	0									0	0					0	0	0	0			1	1	0	1			0	0	1	0			0	1	0	0
	0	0	0	0	0	0	0	0	0	0	0	0									0	0					0	0	0	0			0	0	0	0			0	0	0	0			0	1	1	0
	0	0	0	0	0	0	0	0	0	0	0	0									0	0					0	0	0	0			0	0	0	0			0	1	1	0			0	1	0	0
	0	0	1	0	0	0	0	0	0	0	0	0									0	0					0	0	0	0			0	0	0	0			0	0	0	0			0	0	0	0
	0	0	1	0	0	0	0	0	0	0	0	0									0						0	0	0	0			1	1	0	1			0	1	1	0			0	0	0	0
	0	0	0	0	0	0	0	0	0	0	0	0									0						0	0	0	0			0	1	0	1			0	1	0	0			0	0	0	0
	0	0	0	0	0	0	0	0	0	0	0	0									0						0	0	0	0			1	1	0	1			0	1	0	0			0	0	0	0
	0	0	0	0	0	0	0	0	0	0	0	0									0						0	0	1	0			0	1	0	1			0	1	1	0			0	0	0	0
	0	0	1	0	0	0	0	0	0	0	0	0									0						0	0	1	0			1	1	0	1			0	1	1	0			0	0	0	0
	0	0	1	0	0	0	0	0	0	0	0	0									0						0	0	1	0			0	1	0	1			0	1	1	0			0	0	0	0
	0	0	0	0	0	0	0	0	0	0	0	0									0						0	0	1	0			1	1	0	1			0	1	0	0			0	0	0	0
	0	0	0	0	0	0	0	0	0	0	0	1									0						0	0	1	0			0	1	0	1			0	1	0	0			0	0	0	0
	0	0	0	0	0	0	0	0	0	0	0	0									0						0	0	1	0			0	1	0	1			0	1	1	0			0	0	0	0
	0	0	0	0	0	0	0	0	0	0	0	0									0						0	0	1	0			0	1	0	1			0	1	1	0			0	0	0	0
	0	0	0	0	0	0	0	0	0	0	0	0									0						0	0	0	0			0	0	0	0			0	1	0	0			0	0	0	0
	0	0	1	0	0	0	0	0	0	0	0	0									0						0	0	1	0			0	0	0	0			1	1	0	0			0	0	0	0
	0	0	0	0	0	0	0	0	0	0	0	0									0						0	0	1	0			1	0	0	0			0	1	1	0			0	0	1	0
	0	0	0	0	0	0	0	0	0	0	0	0									0						0	0	1	0			1	0	0	0			1	0	0	0			1	0	0	0
	0	0	0	0	0	0	0	0	0	0	0	0									0						0	0	1	0			0	0	0	0			0	0	0	0			0	0	0	0
	0	0	0	0	0	0	0	0	0	0	0	1									0						0	0	0	1			0	0	0	0			0	0	0	0			0	0	0	0
	0	0	1	0	0	0	0	0	0	0	0	0									0						0	0	0	0			1	0	0	0			0	0	1	0			0	0	0	0
	0	0	0	0	0	0	0	0	0	0	0	0									0						0	0	0	1			0	0	0	0			0	0	1	1			0	0	0	0
	0	0	0	0	0	0	0	0	0	0	0	1									0						0	0	0	0			0	0	0	0			0	0	1	0			0	0	0	0
	0	0	0	0	0	0	0	0	0	0	0	0									0						0	0	0	0			0	0	0	0			0	0	1	0			0	0	0	0
	0	0	0	0	0	0	0	0	0	0	0	0									0						0	0	0	0			1	0	0	0			0	1	1	1			1	0	0	0
	0	0	0	0	0	0	0	0	0	0	0	0									0						0	0	0	0			0	0	0	0			0	1	1	0			0	0	0	0
	0	0	0	0	0	0	0	0	0	0	0	0									0						0	0	1	0			0	0	0	0			0	1	1	0			0	0	0	0
	0	0	0	0	0	0	0	0	0	0	0	0									0						0	0	1	0			1	0	0	0			0	0	1	0			0	0	1	1
	0	0	0	0	0	0	0	0	0	0	0	0									0						0	0	1	1			0	0	0	0			0	1	0	0			0	0	0	0
	0	0	0	0	0	0	0	0	0	0	0	0									0						0	0	0	0			1	0	0	0			1	0	0	0			1	0	0	0
	0	0	0	0	0	0	0	0	0	0	0	0									0						0	0	0	1			0	0	0	0			0	0	0	0			0	0	0	0
	0	0	0	0	0	0	0	0	0	0	0	0									0						0	0	0	0			0	0	0	0			0	0	1	0			0	0	0	0
	0	0	0	0	0	0	0	0	0	0	0	0									0						0	0	0	0			0	0	0	0			0	0	1	0			0	0	0	0
	0	0	0	0	0	0	0	0	0	0	0	0									0						0	0	0	0			1	0	0	0			0	0	0	0			0	0	0	0
	0	0	0	0	0	0	0	0	0	0	0	0									0						0	0	0	0			1	0	0	0			0	1	0	0			0	0	0	0
	0	0	0	0	0	0	0	0	0	0	0	0									0						0	1	0	0			0	0	0	0			0	0	1	0			0	0	0	0
	0	0	0	0	0	0	0	0	0	0	0	0									0						0	0	0	0			0	0	0	0			0	0	1	0			0	0	0	0
	0	0	1	0	0	0	0	0	0	0	0	0									1						0	0	0	0			0	0	0	0			0	0	1	0			0	0	0	0
	0	0	1	0	0	0	0	0	0	0	0	0									1						0	0	0	0			1	0	0	0			0	1	1	0			0	0	0	0
	0	0	1	0	0	0	0	0	0	0	0	0									0						0	0	0	0			0	0	0	0			0	0	1	0			0	0	0	0
	0	0	1	0	0	0	0	0	0	0	0	0									0						0	0	0	0			0	1	0	1			0	1	0	0			0	0	0	0
	0	0	0	0	0	0	0	0	0	0	0	0									0						0	0	0	1			1	1	0	1			0	1	0	0			0	0	0	0
	0	0	0	0	0	0	0	0	0	0	0	0									1						0	0	0	1			0	1	0	1			0	0	0	0			0	0	0	0
	0	0	0	0	0	0	0	0	0	0	0	0									1						0	0	0	1			0	0	0	0			0	0	0	0			0	0	0	0
	0	0	0	0	0	0	0	0	0	0	0	0									1						0	0	0	1			0	1	0	1			0	1	0	0			0	0	0	0
	0	0	1	0	0	0	0	0	0	0	0	0									1						0	0	0	0			1	1	0	1			0	0	0	0			0	0	1	0
	0	0	0	0	0	0	0	0	0	0	0	0									0						0	0	0	0			0	1	0	1			0	1	1	0			0	0	0	1
	0	0	0	0	0	0	0	0	0	0	0	0									1						0	0	0	1			0	0	1	0			0	1	0	0			1	0	0	0
	0	0	0	0	0	0	0	0	0	0	0	0									0						0	0	0	0			0	1	1	1			0	0	0	0			0	0	0	0
	0	0	0	0	0	0	0	0	0	0	0	0									0						0	0	0	1			1	1	1	1			0	1	0	0			1	0	1	0
	0	0	0	0	0	0	0	0	0	0	0	0									1						0	0	0	0			0	1	1	1			0	1	1	0			1	0	0	0
	0	0	0	0	0	0	0	0	0	0	0	0									1						0	0	0	1			0	1	0	1			0	0	0	0			0	0	0	0
	0	0	0	0	0	0	0	0	0	0	0	0									1						0	0	0	0			0	1	1	1			0	1	0	0			0	0	0	0
	0	0	0	0	0	0	0	0	0	0	0	0									0						0	0	0	1			1	1	0	1			0	0	0	0			0	0	0	0
	0	0	0	0	0	0	0	0	0	0	0	0									1						0	0	0	0			1	1	1	1			0	0	0	0			0	0	0	0
	0	0	0	0	0	0	0	0	0	0	0	0									1						0	0	0	0			0	0	0	0			0	0	0	0			0	0	1	0
	0	0	0	0	0	0	0	0	0	0	0	0									1						0	0	0	1			0	0	0	0			0	0	0	0			0	0	0	0
	0	0	1	0	0	0	0	0	0	0	0	0									1						0	0	0	0			0	0	0	0			0	0	0	1			0	0	1	0
	0	0	0	0	0	0	0	0	0	0	0	0									0						0	0	0	0			0	1	0	1			0	1	0	0			0	0	0	0
	0	0	0	0	0	0	0	0	0	0	0	0									0						0	0	0	0			0	1	0	1			0	0	0	0			0	0	0	0
	0	1	0	0	0	0	0	0	0	0	0	0									0						0	0	0	1			1	0	0	0			0	0	1	0			0	0	0	0
	0	0	1	0	0	0	0	0	0	0	0	0									0						0	0	0	0			0	1	1	1			0	0	0	0			0	0	0	1
	0	0	0	0	0	0	0	0	0	0	0	0									0						0	0	0	1			0	1	0	1			0	0	1	0			0	0	1	0
	0	0	0	0	0	0	0	0	0	0	0	0									0						0	0	0	0			1	1	0	1			0	1	1	0			0	0	0	0
	0	0	0	0	0	0	0	0	0	0	0	0									0						0	0	0	0			0	0	1	0			0	0	0	0			0	0	0	0
	0	0	0	0	0	0	0	0	0	0	0	0									0						0	0	0	1			1	1	1	1			0	0	0	1			0	0	0	0
	0	0	0	0	0	0	0	0	0	0	0	0									0						0	0	0	0			0	0	1	0			0	0	0	1			0	1	0	0
	0	0	0	0	0	0	0	0	0	0	0	0									0						0	0	0	1			0	0	0	0			0	0	0	1			0	1	0	0
	0	0	0	0	0	0	0	0	0	0	0	0									0						0	0	0	0			0	0	1	0			0	0	0	0			0	0	0	0
	0	0	0	0	0	0	0	0	0	0	0	0									0						0	0	0	0			0	0	0	0			0	1	0	1			0	0	0	0
	0	0	1	0	0	0	0	0	0	0	0	0									0						0	0	0	1			0	0	0	0			0	0	0	1			1	0	0	0
	0	1	0	0	0	0	0	0	0	0	0	0									0						0	0	0	0			0	0	0	0			0	0	0	0			0	0	0	0
	0	0	1	0	0	0	0	0	0	0	0	0									0						0	0	0	1			1	0	0	0			0	0	0	1			0	0	0	0
	0	0	0	0	0	0	0	0	0	0	0	0									0						0	0	0	0			0	0	0	0			0	0	1	1			0	1	0	1
	0	0	0	0	0	0	0	0	0	0	0	0									0						0	0	0	1			0	0	0	0			0	0	0	1			0	0	0	0
	0	0	1	0	0	0	0	0	0	0	0	0									0						0	0	0	1			0	0	0	0			0	0	0	0			0	1	0	1
	0	0	0	0	0	0	0	0	0	0	0	0									0						0	0	0	1			1	0	0	0			0	0	1	0			0	0	0	0
	0	0	0	0	0	0	0	0	0	0	0	0									0						0	0	0	0			1	0	1	0			0	0	0	0			1	0	0	0
	0	0	0	0	0	0	0	0	0	0	0	0									0						0	0	0	0			0	0	0	0			0	0	0	0			0	0	0	0
	0	0	0	0	0	0	0	0	0	0	0	0									0						1	0	0	1			0	0	0	0			0	0	1	0			0	0	0	0
	0	0	0	0	0	0	0	0	0	0	0	0									0						0	0	0	0			0	0	0	0			0	0	0	1			0	0	0	1
	0	0	0	0	0	0	0	0	0	0	0	0									0						0	0	0	0			0	0	0	0			0	0	0	0			0	0	0	0
	0	0	0	0	0	0	0	0	0	0	0	0									0						0	0	0	1			0	0	0	0			0	0	0	1			0	1	0	0
	0	0	0	0	0	0	0	0	1	0	0	0									0						1	0	0	0			0	0	1	0			0	0	0	0			0	0	0	1
	0	0	0	0	0	0	0	0	0	0	0	0									0						0	0	0	0			0	0	0	0			0	0	0	1			0	0	0	0
	0	0	0	0	0	0	0	0	0	0	0	0									0						0	0	0	0			0	0	0	0			0	0	1	0			0	0	0	0
	0	0	0	0	0	0	0	0	0	0	0	0									0						0	0	0	0			0	0	0	0			0	0	0	0			0	0	0	0
	0	0	0	0	0	0	0	0	0	0	0	0									0						0	0	0	0			0	0	0	0			0	0	0	0			0	1	0	0
	0	0	0	0	0	0	0	0	0	0	0	0									0						0	0	0	0			0	0	1	0			0	0	0	0			0	0	0	0
	0	0	0	0	0	0	0	0	0	0	0	0									0						0	0	1	0			0	0	0	0			0	0	0	1			0	0	0	0
	0	0	0	0	0	0	0	0	0	0	0	0									0						0	0	0	0			0	0	0	0			0	0	0	0			1	1	0	0
	0	0	0	0	0	0	0	0	0	0	0	0									0						0	0	1	1			0	0	1	0			0	0	0	0			0	0	0	0
	0	0	0	0	0	0	0	0	0	0	0	0									0						0	0	1	1			1	0	0	0			0	0	1	0			0	0	0	0
	0	0	0	0	0	0	0	0	0	0	0	0									0						0	0	1	0			0	0	0	0			0	1	0	0			0	0	0	0
	0	0	0	0	0	0	0	0	0	0	0	0									0						0	0	1	1			0	0	0	0			0	0	0	0			0	0	0	0
	0	0	0	0	0	0	0	0	0	0	0	0									0						0	0	0	0			0	0	0	0			0	0	0	1			0	0	0	0
	0	0	0	0	0	0	0	0	0	0	0	0									0						0	0	0	0			0	0	0	0			0	0	0	1			0	0	0	0
	0	0	0	0	0	0	0	0	0	0	0	0									0						0	0	1	0			0	0	0	0			0	0	0	1			0	0	0	0
	0	0	0	0	0	0	0	0	0	0	0	0									0						0	0	0	0			0	0	1	0			0	0	0	0			0	0	0	0
	0	0	0	0	0	0	0	0	0	0	0	0									0						0	0	0	0			0	0	0	0			0	0	0	0			1	0	0	0
	0	0	0	0	0	0	0	0	0	0	0	0									0						0	0	0	0			0	0	0	0			0	0	0	1			1	0	0	0
	0	0	0	0	0	0	0	0	0	0	0	0									0						0	0	0	0			0	0	1	0			0	0	0	1			1	0	0	0
	0	0	0	0	0	0	0	0	0	0	0	0									0						0	0	0	0			0	0	0	0			0	0	0	1			0	0	0	0
	0	0	0	0	0	0	0	0	0	0	0	0									1						0	0	0	0			0	0	1	0			0	0	0	0			0	0	0	0
	0	0	0	0	0	0	0	0	1	0	0	0									0						0	0	0	0			0	0	0	0			0	0	0	1			0	0	0	0
	0	0	0	0	0	0	0	0	0	0	0	0									0						0	0	0	0			0	0	0	0			0	0	0	1			1	0	0	0
	0	0	0	0	0	0	0	0	0	0	0	0									1						0	0	0	0			0	0	0	0			0	0	0	1			0	0	0	0
	0	0	0	0	0	0	0	0	0	0	0	0									1						0	0	0	0			0	0	0	0			0	0	0	0			0	0	1	0
	0	0	0	0	0	0	0	0	0	0	0	0									0						0	0	0	0			0	1	0	1			0	0	0	0			1	0	0	0
	0	0	0	0	0	0	0	0	0	0	0	0									0						1	0	0	0			0	0	0	0			0	0	0	0			1	0	0	0
	0	0	0	0	0	0	0	0	0	0	0	0									0						1	0	0	0			0	1	0	1			0	0	0	0			0	0	0	0
	0	0	0	0	0	0	0	0	0	0	0	0									0						0	0	0	0			0	0	0	0			0	0	0	0			0	0	0	0
	0	0	0	0	0	0	0	0	0	0	0	0									0						0	0	0	0			0	0	0	0			0	0	0	0			1	0	0	0
	0	0	0	0	0	0	0	0	0	0	0	0									0						0	0	0	0			0	1	0	1			0	0	0	0			0	0	0	0
	0	0	0	0	0	0	0	0	1	0	0	0									0						0	0	0	0			0	1	0	1			0	0	0	0			0	0	0	0
	0	0	0	0	0	0	0	0	0	0	0	0									0						0	0	0	0			0	0	0	0			0	0	0	0			1	0	0	0
	0	0	0	0	0	0	0	0	0	0	0	0									0						0	0	0	0			0	1	0	1			0	0	0	0			0	0	0	1
	0	0	0	0	0	0	0	0	0	0	0	0									0						0	0	0	1			0	0	0	0			0	0	1	0			0	0	0	0
	0	0	0	0	0	0	0	0	0	0	0	0									0						0	0	0	0			0	0	0	0			0	0	0	0			0	0	0	0
	0	0	0	0	0	0	0	0	0	0	0	0									0						0	0	0	1			0	1	0	1			0	0	0	0			1	0	0	0
	0	0	0	0	0	0	0	0	0	0	0	0									0						0	0	0	0			0	0	0	0			0	0	0	0			0	0	0	0
	0	0	0	0	0	0	0	0	0	0	0	0									0						0	0	0	0			0	0	0	0			0	0	1	0			0	0	0	1
	0	0	0	0	0	0	0	0	0	0	0	0									0						0	0	0	0			0	0	0	0			0	0	0	0			0	0	0	0
	0	0	0	0	0	0	0	0	0	0	0	0									0						0	0	0	0			0	0	0	0			0	0	0	0			0	0	0	1
	0	0	0	0	0	0	0	0	0	0	0	0									0						1	1	0	0			0	0	0	0			0	0	0	0			0	0	0	0
	0	0	0	0	0	0	0	0	0	0	0	0									0						0	0	0	0			0	0	0	0			0	0	1	0			0	0	0	1
	0	0	0	0	0	0	0	0	0	0	0	0									0						1	0	0	0			0	0	0	0			0	0	0	0			1	0	0	0
	0	0	0	0	0	0	0	0	0	0	0	0									0						1	0	1	0			0	0	1	0			0	0	0	0			1	0	0	0
	0	0	0	0	0	0	0	0	0	0	0	0									0						1	0	0	0			0	0	1	0			1	0	0	0			0	0	0	0
	0	0	0	0	0	0	0	0	0	0	0	0									0						1	0	0	0			0	0	1	0			0	0	0	0			0	0	0	0
	0	0	0	0	0	0	0	0	0	0	0	0									0						0	0	1	0			0	0	1	0			0	0	0	0			0	0	0	0
	0	0	0	0	0	0	0	0	0	0	0	0									0						0	0	0	0			0	0	1	0			0	0	0	0			0	0	0	0
	0	0	0	0	0	0	0	0	0	0	0	0									0						0	0	0	0			0	0	0	0			0	0	0	0			0	0	0	0
	0	0	0	0	0	0	0	0	0	0	0	0									0						0	0	1	0			0	0	0	0			0	0	1	0			0	0	0	1
	0	0	0	0	0	0	0	0	0	0	0	0									0						0	0	0	0			0	0	0	0			1	0	0	0			0	0	0	0
	0	0	0	0	0	0	0	0	0	0	0	0									0						0	0	0	0			1	0	0	0			0	0	0	0			1	0	0	0
	0	0	0	0	0	0	0	0	0	0	0	0									0						0	0	0	0			1	0	0	0			0	0	0	0			1	0	0	0
	0	0	0	0	0	0	0	0	0	0	0	0									0						0	0	0	0			1	0		0			1	0	0	0			1	0	0	0
	0	0	0	0	0	0	0	0	0	0	0	0									0						0	0	0	0			1	0		0			0	0	0	0			1	0	0	0
	0	0	0	0	0	0	0	0	0	0	0	0									0						0	0	0	0			1	0		0			0	0	0	0			0	0	0	1
	0	0	0	0	0	0	0	0	0	0	0	0									0						0	0	0	0			1	0		0			0	0	0	0			0	0	0	0
	0	0	0	0	0	0	0	0	0	0	0	0									0						0	0	0	0			1	0		0			0	0	0	0			0	0	0	0
	0	0	0	0	0	0	0	0	0	0	0	0									0						0	0	0	0			0	0		0			0	0	0	0			0	0	0	1
	0	0	0	0	0	0	0	0	0	0	0	0									0						0	0	0	0			1	0		0			0	0	0	0			0	0	0	0
	0	0	0	0	0	0	0	0	0	0	0	0									0						0	0	0	0			0	0		0			0	0	0	0			0	0	0	0
	0	0	0	0	0	0	0	0	0	0	0	0									0						0	0	0	0			1	0		0			0	0	0	0			0	0	0	0
	0	0	0	0	0	0	0	0	0	0	0	0									0						0	0	0	0			0	0		0			0	0	0	0			0	0	0	0
	0	0	0	0	0	0	0	0	0	0	0	0									0						0	0	0	0			0	0		0			0	0	0	0			0	0	0	0
	0	0	0	0	0	0	0	0	0	0	0	0									0						0	0	0	1			0	0		0			0	0	0	0			0	0	0	0
	0	0	0	0	0	0	0	0	0	0	0	0									0						0	0	0	0			0	0		0			0	0	0	0			0	0	0	0
	0	0	0	0	0	0	0	0	0	0	0	0									0						0	0	0	0			0	0		0			0	0	0	0			0	0	0	0
	0	0	0	0	0	0	0	0	0	0	0	0									0						0	1	0	0			0	0		0			0	0	0	0			0	0	0	0
	0	0	0	0	0	0	0	0	0	0	0	0									0						0	0	0	1			0	0		0			0	0	0	0			0	0	0	0
	0	0	0	0	0	0	0	0	0	0	0	0									0						0	1	0	1			0	0		0			0	0	0	0			0	0	0	0
	0	0	0	0	0	0	0	0	0	0	0	0									0						0	0	0	0			0	0		0			0	0	0	0			0	0	0	0
	0	0	0	0	0	0	0	0	0	0	0	0									0						0	0	0	0			0	0		0			0	0	1	0			0	0	0	0
	0	0	0	0	0	0	0	0	0	0	0	0									0						0	1	0	0			0	0		0			0	0	1	0			0	0	0	0
	0	0	0	0	0	0	0	0	0	0	0	0									1						0	1	0	1			0	0		0			0	0	0	0			0	0	0	0
	0	0	0	0	0	0	0	0	0	0	0	0									1						0	1	0	0			0	0		0			0	0	0	0			0	0	0	0
	0	0	0	0	0	0	0	0	0	0	0	0									1						1	0	0	0			0	0		0			0	0	0	0			0	0	0	0
	0	0	0	0	0	0	0	0	0	0	0	0									0						0	0	0	0			0	0		0			0	0	0	0			0	0	0	0
	0	0	0	0	0	0	0	0	0	0	0	0									0						0	1	0	0			1	0		0			0	0	1	0			0	0	0	0
	0	0	0	0	0	0	0	0	0	0	0	0									0						0	1	0	0			0	1		1			0	0	0	0			0	0	0	0
	0	0	0	0	0	0	0	0	0	0	0	0									0						0	0	0	0			0	0		0			0	0	1	0			0	0	0	0
	0	0	0	0	0	0	0	0	0	0	0	0									0						0	1	0	0			1	1		1			0	0	1	0			0	0	0	0
	0	0	0	0	0	0	0	0	0	0	0	0									0						0	1	0	0			0	1		1			0	0	0	0			0	0	0	0
	0	0	0	0	0	0	0	0	0	0	0	0									0						0	0	0	1			0	0		0			0	0	1	0			0	0	0	0
	0	0	0	0	0	0	0	0	0	0	0	0									0						0	0	0	1			0	1		1			0	0	0	0			0	0	0	0
	0	0	0	0	0	0	0	0	0	0	0	0									0						0	0	0	0			0	0		0			0	0	1	0			0	0	0	0
	0	0	0	0	0	0	0	0	0	0	0	0															0	1	1	0			0	0		0			0	0	1	0			0	0	0	0
	0	0	0	0	0	0	0	0	0	0	0	0															0	0	0	0			0	0		0			0	0	1	0			0	0	0	0
	0	0	0	0	0	0	0	0	0	0	0	0															0	1	0	1			0	0		0			0	0	1	0			0	0	0	0
	0	0	0	0	0	0	0	0	0	0	0	0															0	0	0	1			0	0		0			0	0	0	0			0	0	0	0
	0	0	0	0	0	0	0	0	0	0	0	0															0	0	0	0			0	0		0			0	0	0	0			0	0	0	0
	0	0	0	0	0	0	0	0	0	0	0	0															0	0	0	0			0	0		0			0	0	1	0			0	0	0	0
	0	0	0	0	0	0	0	0	0	0	0	0															0	0	0	0			0	1		1			0	0	0	0			0	0	0	0
	0	0	0	0	0	0	0	0	0	0	0	0															0	0	1	0			0	0		0			0	0	1	0			0	0	0	0
	0	0	0	0	0	0	0	0	0	0	0	0															0	0	0	0			0	0		0			0	0	1	0			0	0	0	0
	0	0	0	0	0	0	0	0	0	0	0	0															0	0	0	0			0	0		0			0	0	1	0			0	0	0	0
	0	0	0	0	0	0	0	0	0	0	0	0															0	0	0	0			0	0		0			0	0	0	0			0	0	0	0
	0	0	0	0	0	0	0	0	0	0	0	0															0	0	1	0			0	0		0			0	0	1	0			0	0	0	0
	0	0	0	0	0	0	0	0	0	0	0	0															0	0	1	0			0	0		0			0	0	1	0			0	0	0	0
	0	0	0	0	0	0	0	0	0	0	0	0															0	0	1	0			0	0		0			0	0	0	0			0	0	0	0
	0	0	0	0	0	0	0	0	0	0	0	0															0	0	1	0			0	0		0			0	0	1	0			0	0	0	0
	0	0	0	0	0	0	0	0	0	0	0	0															0	0	0	0			0	0		0			0	0	0	0			0	0	0	0
	0	0	0	0	0	0	0	0	0	0	0	0															0	0	0	0			0	0		0			0	0	1	0			0	0	0	0
	0	0	0	0	0	0	0	0	0	0	0	0															0	0	1	0			0	0		0			0	0	0	0			0	0	0	0
	0	0	0	0	0	0	0	0	0	0	0	0															0	0	1	0			1	0		0			0	0	1	0			0	0	0	0
	0	0	0	0	0	0	0	0	0	0	0	0															0	0	0	0			0	0		0			0	0	1	0			0	0	0	0
	0	0	0	0	0	0	0	0	0	0	0	0															0	0	0	0			1	0		0			0	0	1	0			0	0	0	0
	0	0	0	0	0	0	0	0	0	0	0	0															0	0	0	0			0	0		0			0	0	1	0			0	0	0	0
	0	0	0	0	0	0	0	0	0	0	0	0															0	0	0	0			1	0		0			0	0	1	1			0	0	0	0
	0	0	0	0	0	0	0	0	0	0	0	0															0	0	1	0			0	0		0			0	0	1	0			1	0	0	0
	0	0	0	0	0	0	0	0	0	0	0	0															0	0	0	0			0	0		0			0	0	0	0			1	0	0	0
	0	0	0	0	0	0	0	0	0	0	0	0															0	0	0	0			0	0		0			0	0	1	0			0	0	0	0
	0	0	0	0	0	0	0	0	0	0	0	0															0	0	0	0			0	0		0			0	0	0	0			0	0	0	0
	0	0	0	0	0	0	0	0	0	0	0	0															0	0	0	0			0	0		0			0	0	1	0			1	0	0	0
	0	0	0	0	0	0	0	0	0	0	0	0															0	0	0	0			0	0		0			0	0	0	0			0	0	0	0
	0	0	0	0	0	0	0	0	0	0	0	0															0	0	0	0			0	0		0			0	1	0	0			0	0	0	0
	0	0	0	0	0	0	0	0	0	0	0	0															0	0	0	0			0	0		0			0	0	0	0			0	0	0	0
	0	0	0	0	0	0	0	0	0	0	0	0															0	0	0	0			0	0		0			0	0	0	0			0	0	0	0
	0	0	0	0	0	0	0	0	0	0	0	0															0	0	0	0			0	0		0			0	0	0	0			0	0	1	0
	0	0	0	0	0	0	0	0	0	0	0	0															0	0	0	0			1	0		0			0	0	0	0			0	0	1	0
	0	0	0	0	0	0	0	0	0	0	0	0															0	0	0	0			1	0		0			0	0	0	0			0	0	1	0
	0	0	0	0	0	0	0	0	0	0	0	0															0	0	0	0			0	0		0			0	1	0	0			0	0	1	0
	0	0	0	0	0	0	0	0	0	0	0	0															0	0	0	0			0	0		0			0	0	0	0			0	0	1	0
	0	0	0	0	0	0	0	0	0	0	0	0															0	0	1	0			0	0		0			0	1	1	0			0	0	0	0
	0	0	0	0	0	0	0	0	0	0	0	0															0	0	0	0			0	0		0			0	0	1	0			0	0	1	0
	0	0	0	0	0	0	0	0	0	0	0	0															0	0	1	0			0	0		0			0	0	1	0			0	0	0	0
	0	0	0	0	0	0	0	0	0	0	0	0															0	0	0	0			0	0		0			0	0	1	0			0	0	1	0
	0	0	0	0	0	0	0	0	0	0	0	0															0	0	0	0			0	0		0			0	1	1	0			0	0	1	0
	0	0	0	0	0	0	0	0	0	0	0	0															0	0	0	0			0	0		0			0	1	1	0			0	1	0	0
	0	0	0	0	0	0	0	0	0	0	0	0															0	0	0	0			0	0		0			0	0	1	0			0	0	1	1
	0	0	0	0	0	0	0	0	0	0	0	0															0	0	0	0			0	0		0			0	0	1	0			0	0	0	0
	0	0	0	0	0	0	0	0	0	0	0	0															0	0	0	0			0	0		0			0	0	1	0			0	0	0	0
	0	0	0	0	0	0	0	0	0	0	0	0															0	1	0	0			0	0		0			0	0	0	0			0	0	0	0
	0	0	0	0	0	0	0	0	0	0	0	0															0	0	0	0			0	0		0			0	0	0	0			0	0	0	1
	0	0	0	0	0	0	0	0	0	0	0	0															0	0	0	0			0	0		0			0	0	1	0			0	0	0	1
	0	0	0	0	0	0	0	0	0	0	0	0															0	0	0	0			0	0		0			0	1	1	0			0	0	0	0
	0	0	0	0	0	0	0	0	0	0	0	0															0	1	0	0			0	1		1			0	0	1	0			0	0	0	0
	0	0	0	0	0	0	0	0	0	0	0	0															0	0	0	0			0	1		1			0	1	1	0			0	0	0	0
	0	0	0	0	0	0	0	0	0	0	0	0															0	0	0	0			0	1		1			0	0	0	0			0	0	0	0
	0	0	0	0	0	0	0	0	0	0	0	0															0	0	0	0			1	1		1			0	0	0	0			0	0	0	0
	0	0	0	0	0	0	0	0	0	0	0	0															0	0	0	0			1	1		1			0	0	0	0			0	0	0	0
	0	0	0	0	0	0	0	0	0	0	0	0															0	0	0	0			0	0		0			0	0	1	0			0	0	0	0
	0	0	0	0	0	0	0	0	0	0	0	0															0	0	0	0			0	0		0			0	0	1	0			0	1	0	0
	0	0	0	0	0	0	0	0	0	0	0	0															0	0	0	0			1	0		0			0	1	1	0			0	0	0	0
	0	0	0	0	0	0	0	0	0	0	0	0															0	0	0	0			1	0		0			0	0	1	0			0	1	0	0
	0	0	0	0	1	0	0	0	0	0	0	0															0	0	0	0			0	0		0			0	0	0	0			0	0	0	0
	0	0	0	0	0	0	0	0	0	0	0	0															0	0	0	0			1	0		0			0	1	0	0			0	0	0	0
	0	0	0	0	0	0	0	0	0	0	0	0															0	0	0	0			0	1		1			0	0	0	0			0	1	0	0
	0	0	0	0	0	0	0	0	0	0	0	0															0	0	0	0			0	1		1			0	0	1	0			0	0	1	0
	0	0	0	0	0	0	0	0	0	0	0	0															0	0	0	0			0	1		1			0	0	0	0			0	0	0	0
	0	0	0	0	0	0	0	0	0	0	0	0															0	0	0	0			0	1		1			0	0	1	0			0	1	0	0
	0	0	0	0	0	0	0	0	0	0	0	0															0	0	0	0			0	1		1			0	0	0	0			0	0	0	0
	0	0	0	0	0	0	0	0	0	0	0	0															0	0	0	0			0	1		1			0	1	0	0			0	1	0	0
	0	0	0	0	0	0	0	0	0	0	0	0															0	0	1	0			0	1		1			0	1	0	0			0	0	0	0
	0	0	0	0	0	0	0	0	0	0	0	0															0	0	0	0			0	1		1			0	0	0	0			0	0	0	0
	0	0	0	0	0	0	0	0	0	0	0	0															0	0	0	0			1	1		1			0	0	1	0			0	0	0	0
	0	0	0	0	0	0	0	0	0	0	0	0															0	0	1	0			0	0		0			0	1	1	0			0	0	0	0
	0	0	0	0	0	0	0	0	0	0	0	0															0	0	1	0			1	0		0			0	0	1	0			0	1	0	1
	0	0	0	0	0	0	0	0	0	0	0	0															0	0	0	0			0	0		0			0	0	0	0			0	0	0	0
	0	0	0	0	0	0	0	0	0	0	0	0															0	0	0	0			0	0		0			0	1	0	0			0	1	0	0
	0	0	0	0	0	0	0	0	0	0	0	0															0	0	0	0			0	0		0			0	1	0	0			0	0	0	0
	0	0	0	0	0	0	0	0	0	0	0	0															0	0	1	0			0	0		0			0	0	0	0			0	1	0	0
	0	0	0	0	0	0	0	0	0	0	0	0															0	0	1	0			0	0		0			0	0	0	0			0	0	0	0
	0	0	0	0	0	0	0	0	0	0	0	0															0	0	0	0			0	0		0			0	1	0	0			0	0	0	1
	0	0	0	0	0	0	0	0	0	0	0	0															0	0	1	0			0	0		0			0	0	0	0			0	0	0	0
	0	0	0	0	0	0	0	0	0	0	0	0															0	0	1	0			1	0		0			0	0	0	0			0	0	0	0
	0	0	0	0	0	0	0	0	0	0	0	0															0	0	1	0			0	0		0			0	1	0	0			0	0	0	0
	0	0	0	0	0	0	0	0	0	0	0	0															0	0	1	0			0	0		0			0	0	0	0			0	1	0	0
	0	0	0	0	0	0	0	0	0	0	0	0															0	0	1	0			1	0		0			0	0	1	0			1	0	0	0
	0	0	0	0	0	0	0	0	0	0	0	0															0	0	1	0			0	0		0			0	0	1	0			0	0	0	0
	0	0	0	0	0	0	0	0	0	0	0	0															0	0	1	0			0	0		0			0	0	0	0			0	1	0	0
		0	0	0	0	0	0	0	0	0	0	0															0	0	1	0			0	0		0			0	1	0	0			0	0	0	0
		0	0	0	0	0	0	0	0	0	0	0															0	0	1	0			0	0		0			0	0	0	0			0	0	0	0
		0	0	0	0	0	0	0	0	0	0	0															0	0	1	0			0	0		0			0	0	0	0			0	0	0	0
		0	0	0	0	0	0	0	0	0	0	0															0	0	1	0			0	0		0			0	0	1	0			0	0	1	0
		0	0	0	0	0	0	0	0	0	0	0															0	0	0	0			0	0		0			0	0	1	0			0	1	1	0
		0	0	0	0	0	0	0	0	0	0	0															0	0	0	0			0	0		0			0	0	0	0			0	1	1	0
		0	0	0	0	0	0	0	0	0	0	0															0	0	0	0			0	0		0			0	1	1	0			0	1	0	0
		0	0	0	0	0	0	0	0	0	0	0															0	0	0	0			0	1		1			0	0	0	0			0	0	1	0
		0	0	0	0	0	0	0	0	0	0	0															1	0	0	0			0	0		0			0	0	0	0			0	0	0	1
		0	0	0	0	0	0	0	0	0	0	0															1	0	0	1			0	0		0			0	0	1	0			0	0	0	0
		0	0	0	0	0	0	0	0	0	0	0															0	0	0	0			0	0		0			0	0	1	0			1	0	0	0
		0	0	0	0	0	0	0	0	0	0	0															0	0	0	1			1	0		0			0	0	1	0			0	0	0	0
		0	0	0	0	0	0	0	0	0	0	0															0	0	0	1			0	0		0			0	0	1	0			0	0	0	0
		0	0	0	0	0	0	0	0	0	0	0															0	0	0	1			0	0		0			0	1	1	0			0	0	0	0
		0	0	0	0	0	0	0	0	0	0	0															0	0	0	1			0	0		0			0	0	1	0			0	0	0	0
		0	0	0	0	0	0	0	0	0	0	0															0	0	0	0			0	0		0			0	0	1	0			0	0	0	0
		0	0	0	0	0	0	0	0	0	0	0															0	0	0	0			1	0		0			0	0	1	0			0	0	0	0
		0	0	0	0	0	0	0	0	0	0	0															0	0	0	1			0	1		1			0	0	1	0			0	0	0	0
		0	0	0	0	0	0	0	0	0	0	0															0	0	0	1			0	1		1			0	0	1	0			1	0	0	0
		0	0	0	0	0	0	0	0	0	0	0															0	0	0	0			0	1		1			0	0	0	0			0	0	0	0
		0	0	0	0	0	0	0	0	0	0	0															0	0	0	1			0	1		1			0	0	0	0			0	0	0	0
		0	0	0	0	0	0	0	0	0	0	0															0	0	0	0			0	0		0			0	0	0	0			0	0	0	0
		0	0	0	0	0	0	0	0	0	0	0															0	0	0	0			0	1		1			0	0	0	0			0	0	0	0
		0	0	0	0	0	0	0	0	0	0	0															0	0	0	0			0	1		1			0	0	0	0			0	0	0	0
		0	0	0	0	0	0	0	0	0	0	0															0	1	0	0			0	1		1			0	0	0	0			0	0	0	0
		0	0	0	0	0	0	0	0	0	0	0															0	1	0	0			0	1		1			0	0	0	0			1	0	0	0
		0	0	0	0	0	0	0	0	0	0	0															0	0	0	0			0	1		1			0	0	0	1			0	0	0	0
		0	0	0	0	0	0	0	0	0	0	0															0	0	0	0			0	1		1			0	1	0	0			0	0	0	0
		0	0	0	0	0	0	0	0	0	0	0															0	0	0	0			0	1		1			0	1	0	0			0	0	0	0
		0	0	0	0	0	0	0	0	0	0	0															0	0	0	0			0	1		1			0	0	0	1			0	0	0	0
		0	0	0	0	0	0	0	0	0	0	0															0	1	0	0			0	1		1			0	0	0	0			1	0	0	0
		0	0	0	0	0	0	0	0	0	0	0															0	0	0	0			0	1		1			0	0	0	0			0	0	0	0
		0	0	0	0	0	0	0	0	0	0	0															0	0	0	0			0	1		1			0	1	0	0			1	0	0	0
		0	0	0	0	0	0	0	0	0	0	0															0	1	0	0			0	0		0			0	0	0	0			0	0	0	0
		0	0	0	0	0	0	0	0	0	0	0															0	0	0	0			0	1		1			0	0	0	0			0	0	0	0
		0	0	0	0	0	0	0	0	0	0	0															0	1	0	0			0	0		0			0	0	0	0			1	0	0	0
		0	0	0	0	0	0	0	0	0	0	0															0	0	0	0			0	1		1			0	1	0	0			0	0	0	0
		0	0	0	0	0	0	0	0	0	0	0															0	0	0	0			0	0		0			0	0	0	0			0	0	0	0
		0	0	0	0	0	0	0	0	0	0	0															0	0	0	0			0	1		1			0	0	0	0			0	0	0	0
		0	0	0	0	0	0	0	0	0	0	0															0	0	0	0			0	1		1			0	1	0	0			0	0	0	0
		0	0	0	0	0	0	0	0	0	0	0															0	0	0	0			0	1		1			0	0	0	0			0	0	0	0
		0	0	0	0	0	0	0	0	0	0	0															0	0	0	0			0	1		1			0	0	0	0			1	0	0	1
		0	0	0	0	0	0	0	0	0	0	0															0	0	0	0			0	1		1			0	0	0	0			0	0	0	0
		0	0	0	0	0	0	0	0	0	0	0															0	0	0	0			0	1		1			0	0	0	0			0	0	0	0
		0	0	0	0	0	0	0	0	0	0	0															0	0	0	0			0	1		1			1	0	0	0			0	0	0	0
		0	0	0	0	0	0	0	0	0	0	0															0	0	0	0			0	1		1			1	0	0	0			0	0	0	0
		0	0	0	0	0	0	0	0	0	0	0															0	0	0	0			0	1		1			1	1	0	0			0	0	0	0
		0	0	0	0	0	0	0	0	0	0	0															0	0	0	0			0	0		0			0	0	0	0			0	0	0	0
		0	0	0	0	0	0	0	0	0	0	0															0	0	0	0			0	1		1			0	0	0	0			0	0	0	0
		0	0	0	0	0	0	0	0	0	0	0															0	0	0	0			0	1		1			0	0	0	0			0	0	0	0
		0	0	0	0	0	0	0	0	0	0	0															0	0	0	0			0	1		1			0	0	0	0			0	0	0	0
		0	0	0	0	0	0	0	0	0	0	0															0	0	0	0			0	1		1			0	0	0	0			0	0	0	0
		0	0	0	0	0	0	0	0	0	0	0															0	0	0	0			0	1		1			1	0	0	0			0	0	0	0
		0	0	0	0	0	0	0	0	0	0	0															0	0	0	1			0	0		0			0	0	0	0			0	0	0	0
		0	0	0	0	0	0	0	0	0	0	0															0	0	1	0			0	1		1			0	0	0	0			0	0	0	0
		0	0	0	0	0	0	0	0	0	0	0															0	0	1	0			0	0		0			0	0	0	0			0	0	0	0
		0	0	0	0	0	0	0	0	0	0	0															0	0	1	0			0	1		1			0	0	0	0			0	0	0	0
		0	0	0	0	0	0	0	0	0	0	0															0	0	0	0			0	1		1			0	0	0	0			0	0	0	0
		0	0	0	0	0	0	0	0	0	0	0															0	0	0	0			0	1		1			0	0	0	0			0	0	0	0
		0	0	0	0	0	0	0	0	0	0	0															0	0	0	0			0	0		0			0	0	1	0			0	0	0	0
		0	0	0	0	0	0	0	0	0	0	0															0	0	0	0			0	1		1			1	0	1	0			0	0	0	0
		0	0	0	0	0	0	0	0	0	0	0															0	0	0	0			0	1		1			0	0	0	0			0	0	0	0
		0	0	0	0	0	0	0	0	0	0	0															0	0	0	0			0	1		1			1	0	0	0			0	0	0	0
		0	0	0	0	0	0	0	0	0	0	0															0	0	0	0			0	1		1			0	0	0	0			0	0	0	0
		0	0	0	0	0	0	0	0	0	0	0															0	0	0	0			0	1		1			1	0	0	0			0	0	0	0
		0	0	0	0	0	0	0	0	0	0	0															0	0	0	0			0	1		1			0	0	0	0			0	0	0	1
		0	0	0	0	0	0	0	0	0	0	0															0	0	0	0			0	1		1			0	0	0	0			0	0	0	0
		0	0	0	0	0	0	0	0	0	0	0															0	0	0	0			0	1		1			0	0	0	0			0	1	0	0
		0	0	0	0	0	0	0	0	0	0	0															0	0	0	0			0	0		0			0	0	0	0			0	1	0	0
		0	0	0	0	0	0	0	0	0	0	0															0	0	0	0			0	0		0			0	0	0	0			0	0	0	0
		1	0	0	0	0	0	0	0	0	0	0															0	0	0	0			0	0		0			0	0	0	0			0	0	0	0
		0	0	0	0	0	0	0	0	0	0	0															0	0	0	0			0	0		0			0	0	0	0			0	0	0	0
		0	0	0	0	0	0	0	0	0	0	0															0	0	0	0			0	1		1			0	0	0	1			0	0	0	0
		0	0	0	0	0	0	0	0	0	0	0															0	0	0	0			0	1		1			0	0	0	0			0	0	0	0
		0	0	0	0	0	0	0	0	0	0	0															0	0	0	0			0	0		0			0	0	0	0			0	0	0	0
		0	0	0	0	0	0	0	0	0	0	0															0	0	0	0			0	1		1			1	0	0	1			0	1	0	0
		0	0	0	0	0	0	0	0	0	0	0															0	0	0	0			0	0		0			1	0	0	0			0	0	0	0
		0	0	0	0	0	0	0	0	0	0	0															0	1	0	0			0	0		0			0	0	0	1			0	0	0	0
		0	0	0	0	0	0	0	0	0	0	0															0	0	0	0			0	0		0			0	0	0	1			0	0	0	0
		0	0	0	0	0	0	0	0	0	0	0															0	1	0	0			0	0		0			0	0	0	1			0	0	0	0
		0	0	0	0	0	0	0	0	0	0	0															0	0	0	0			0	1		1			0	0	0	0			1	1	0	0
		0	0	0	0	0	0	0	0	0	0	0															0	0	0	0			0	0		0			1	0	0	0			1	0	0	0
		0	0	0	0	0	0	0	0	0	0	0															0	1	0	0			0	0		0			0	0	0	1			1	1	0	0
		0	0	0	0	0	0	0	0	0	0	0															0	0	0	0			0	1		1			0	0	0	1			0	0	0	0
		0	0	0	0	0	0	0	0	0	0	0															0	0	0	0			0	0		0			0	0	0	1			0	1	0	0
		0	0	0	0	0	0	0	0	0	0	0															0	0	0	0			0	0		0			0	0	0	1			0	0	0	0
		0	0	0	0	0	0	0	0	0	0	0															0	0	0	0			0	1		1			0	0	0	0			0	0	0	0
		0	0	0	0	0	0	0	0	0	0	0															0	0	0	0			0	0		0			0	0	0	0			0	1	0	0
		0	0	0	0	0	0	0	0	0	0	0															0	0	0	0			0	0		0			0	0	0	0			0	0	0	0
		0	0	0	0	0	0	0	1	0	0	0															0	0	1	0			0	1		1			1	0	0	0			0	1	0	0
		0	0	0	0	0	0	0	0	0	0	0															0	0	1	0			0	1		1			0	0	0	0			0	1	0	0
		0	0	0	0	0	0	0	0	0	0	0															0	0	1	0			0	1		1			0	0	0	0			0	1	0	0
		0	0	0	0	0	0	0	0	0	0	0															0	0	0	0			0	1		1			0	0	0	0			0	0	0	0
		0	0	0	0	0	0	0	0	0	0	0															0	0	0	0			0	1		1			1	0	0	0			0	0	0	0
		0	0	0	0	0	0	0	0	0	0	0															0	0	0	0			0	0		0			0	0	0	1			0	1	0	0
		0	0	0	0	0	0	0	0	0	0	0															0	0	0	0			0	0		0			0	0	0	0			0	0	0	0
		0	0	0	0	0	0	0	0	0	0	0															0	0	0	0			0	1		1			0	0	1	1			0	0	0	0
		0	0	0	0	0	0	0	0	0	0	0															0	0	0	0			0	1		1			0	0	1	0			0	0	0	0
		0	0	0	0	0	0	0	0	0	0	0															0	0	0	0			0	1		1			0	0	0	0			0	0	0	0
		0	0	0	0	0	0	0	0	0	0	0															0	0	0	0			0	0		0			0	0	0	0			0	1	0	0
		0	0	0	0	0	0	0	0	0	0	0															0	0	0	0			0	0		0			0	1	0	0			1	1	0	1
		0	0	0	0	0	0	0	1	0	0	0															0	1	0	0			0	0		0			1	1	1	0			0	0	0	0
		0	0	0	0	0	0	0	0	0	0	0															0	1	0	0			0	1		1			0	0	0	0			0	0	0	0
		0	0	0	0	0	0	0	0	0	0	0															0	0	1	0			0	1		1			0	0	0	0			0	0	0	0
		0	0	0	0	0	0	0	0	0	0	0															0	0	0	0			0	0		0			0	1	1	1			0	0	0	0
		0	0	0	0	0	0	1	0	0	0	0															0	1	1	0			0	1		1			0	1	0	0			0	0	0	0
		0	0	0	0	0	0	0	0	0	0	0															0	1	1	0			0	1		1			0	1	0	0			0	0	0	0
		0	0	0	0	0	0	0	0	0	0	0															0	0	0	0			0	1		1			1	0	0	0			0	0	0	0
		0	0	0	0	0	0	0	0	0	0	0															1	0	0	0			0	0		0			1	1	1	0			0	1	0	0
		0	0	0	0	0	0	0	0	0	0	0															1	0	0	0			0	1		1			1	1	0	0			0	0	0	0
		0	0	0	0	0	0	0	1	0	0	0															0	0	0	0			0	0		0			0	1	0	0			0	0	0	0
		0	0	0	0	0	0	0	0	0	0	0															0	0	0	0			0	1		1			0	1	0	1			0	0	0	0
		0	0	0	0	0	0	0	0	0	0	0															0	0	0	0			0	1		1			1	1	0	1			0	1	0	0
		0	0	0	0	0	0	0	0	0	0	0															0	1	0	0			0	0		0			0	0	0	1			0	0	0	0
		0	0	0	0	0	0	0	0	0	0	0															0	0	0	0			0	0		0			0	1	0	0			0	0	0	0
		0	0	0	0	0	0	0	0	0	0	0															0	0	0	0			0	0		0			1	0	1	0			0	1	0	0
		0	0	0	0	0	0	0	0	0	0	0															0	0	0	0			0	1		1			1	1	0	0			0	0	0	0
		0	0	0	0	0	0	0	0	0	0	0															0	0	0	0			0	1		1			0	1	1	0			0	0	0	0
		0	0	0	0	0	0	0	0	0	0	0															0	1	0	0			0	1		1			0	0	0	0			0	1	0	1
		0	0	0	0	0	0	0	0	0	0	0															0	1	0	0			0	0		0			0	0	1	0			0	0	0	0
		0	0	0	0	0	0	0	0	0	0	0															0	0	0	0			0	0		0			1	1	0	0			0	0	0	0
		0	0	0	0	0	0	0	0	0	0	0															0	0	0	0			0	1		1			0	0	0	1			0	1	0	0
		0	0	0	0	0	0	0	0	0	0	0															0	0	0	0			0	1		1			0	0	1	0			0	0	0	0
		0	0	0	0	0	0	1	0	0	0	0															0	0	0	0			0	1		1			1	1	0	0			0	0	0	1
		0	0	0	0	0	0	0	0	0	0	0															0	0	0	0			0	0		0			0	1	1	0			0	1	0	0
		0	0	0	0	0	0	0	0	0	0	0															0	0	0	0			0	1		1			0	1	0	0			0	1	0	1
		0	0	0	0	0	0	0	0	0	0	0															0	0	0	0			0	1		1			0	1	1	0			0	1	0	0
		0	0	0	0	0	0	0	0	0	0	0															0	0	0	0			0	1		1			0	0	0	0			0	1	0	1
		0	0	0	0	0	0	0	0	0	0	0															0	0	0	0			0	1		1			0	0	0	0			0	1	0	0
		0	0	0	0	0	0	0	0	0	0	0															0	0	0	0			0	0		0			0	2	0	0			0	0	0	0
		0	0	0	0	0	0	1	0	0	0	0															0	0	0	0			0	1		1			0	1	0	0			0	0	0	0
		0	0	0	0	0	0	0	0	0	0	0															0	0	0	0			0	1		1			0	1	0	0			0	1	0	0
		0	0	0	0	0	0	0	0	0	0	0															0	0	0	0			0	1		1			0	0	0	0			0	1	0	0
		0	0	0	0	0	0	0	0	0	0	0															0	0	0	0			0	0		0			0	0	0	0			0	1	0	0
		0	0	0	0	0	0	0	0	0	0	0															0	1	1	0			0	1		1			0	0	0	1			0	1	0	0
		0	0	0	0	0	0	0	0	0	0	0															0	0	1	0			1	1		1			1	0	0	0			0	1	0	1
		0	0	0	0	0	0	0	0	0	0	0															0	0	1	0			1	0		0			0	1	0	0			0	0	0	0
		0	0	0	0	0	0	0	0	0	0	0															0	0	1	0			1	1		1			1	0	0	1			0	0	0	0
		0	0	0	0	0	0	0	0	0	0	0															0	0	1	0			0	1		1			0	1	0	0			0	1	0	0
		0	0	0	0	0	0	0	0	0	0	0															0	0	1	0			0	1		1			0	0	0	0			0	0	0	0
		0	0	0	0	0	0	0	0	0	0	0															0	0	1	0			0	1		1			1	1	0	0			0	0	0	1
		0	0	0	0	0	0	0	0	0	0	0															0	1	1	0			0	1		1			1	0	0	0			1	1	0	0
		0	0	0	0	0	0	1	0	0	0	0															0	0	0	0			0	1		1			0	0	0	1			1	1	0	0
		0	0	0	0	0	0	0	0	0	0	0															0	0	0	0			0	1		1			0	0	0	0			0	1	0	0
		0	0	0	0	0	0	0	0	0	0	0															0	0	0	0			0	1		1			1	0	0	0			0	1	0	0
		0	0	0	0	0	0	0	0	0	0	0															0	0	0	0			0	0		0			0	1	0	0			0	0	0	0
		0	0	0	0	0	0	0	0	0	0	0															0	0	0	0			0	1		1			0	0	0	0			0	0	0	0
		0	0	0	0	0	0	0	0	0	0	0															0	0	1	0			0	1		1			0	0	0	0			0	1	0	0
		0	0	0	0	0	0	0	0	0	0	0															0	0	0	0			0	1		1			0	0	1	0			1	1	0	0
		0	0	0	0	0	0	0	0	0	0	0															0	0	0	0			0	1		1			0	0	0	0			0	0	0	1
		0	0	0	0	0	0	0	0	0	0	0															0	0	0	0			0	1		1			0	0	1	0			0	1	0	1
		0	0	0	0	0	0	0	0	0	0	0															0	0	1	0			0	0		0			0	0	1	1			0	1	0	1
		0	0	0	0	0	0	0	0	0	0	0															0	0	0	0			0	0		0			0	0	1	0			1	0	0	0
		0	0	0	0	0	0	0	0	0	0	0															0	0	0	0			0	1		1			0	0	1	1			0	1	0	0
		0	0	0	0	0	0	0	0	0	0	0															0	0	0	0			0	1		1			0	0	0	1			0	0	0	1
		0	0	0	0	0	0	0	0	0	0	0															0	0	0	0			0	0		0			0	0	1	1			0	1	0	1
		0	0	0	0	0	0	0	0	0	0	0															0	0	0	0			0	1		1			0	0	1	0			0	1	0	0
		0	0	1	0	0	0	0	0	0	0	0															0	0	0	0			0	1		1			0	0	0	0			0	1	0	0
		0	0	0	0	0	0	0	0	0	0	0															0	0	0	0			0	0		0			0	0	1	0			0	0	0	1
		0	0	0	0	0	0	0	0	0	0	0															0	0	0	0			0	0		0			1	0	0	0			0	1	0	1
		0	0	0	0	0	0	0	0	0	0	0															0	0	0	0			0	1		1			0	0	0	0			1	1	0	0
		0	0	0	0	0	0	0	0	0	0	0															0	0	0	0			0	1		1			1	0	0	0			1	1	0	0
		0	0	0	0	0	0	0	0	0	0	0															0	1	0	0			0	0		0			0	0	0	0			0	1	0	0
		0	0	0	0	0	0	0	0	0	0	0															0	1	0	0			0	1		1			0	0	0	0			0	1	0	0
		0	0	0	0	0	0	0	0	0	0	0															0	1	0	0			0	1		1			0	0	0	0			0	1	0	1
		0	0	0	0	0	0	0	0	0	0	0															0	0	0	0			0	1		1			0	0	0	0			0	0	0	0
		0	0	0	0	0	0	0	0	0	0	0															0	0	0	0			0	0		0			1	0	0	1			0	0	0	0
		0	0	0	0	0	0	0	0	0	0	0															0	0	0	0			0	0		0			0	0	0	1			0	1	0	1
		0	0	0	0	0	0	0	0	0	0	0															0	1	0	0			0	1		1			1	1	0	0			0	1	0	0
		0	0	0	0	0	0	0	0	0	0	0															0	0	0	0			0	0		0			0	0	0	0			1	1	0	0
		0	0	0	0	0	0	1	0	0	0	0															0	0	0	0			0	0		0			0	1	0	0			0	0	0	1
		0	0	0	0	0	0	0	0	0	0	0															0	0	0	0			0	1		1			0	0	0	0			0	1	0	0
		0	0	0	0	0	0	0	0	0	0	0															0	0	0	0			0	0		0			0	0	0	0			1	1	0	0
		0	0	0	0	0	0	0	0	0	0	0															0	0	0	0			0	0		0			0	1	0	0			1	1	0	0
		0	0	0	0	0	0	0	0	0	0	0															0	0	0	0			0	1		1			0	0	0	0			0	1	0	0
		0	0	0	0	0	0	0	0	0	0	0															0	1	0	0			0	0		0			0	0	0	0			1	0	0	0
		0	0	0	0	0	0	0	0	0	0	0															0	1	1	0			0	0		0			0	0	0	0			0	0	0	0
		0	0	0	0	0	0	0	0	0	0	0															0	0	0	0			0	0		0			0	0	0	0			1	1	0	0
		0	0	0	0	0	0	0	0	0	0	0															0	0	0	0			0	0		0			0	0	0	0			1	1	0	0
		0	0	0	0	0	0	0	0	0	0	0															0	1	0	0			0	1		1			0	0	0	0			0	1	0	0
		0	0	0	0	0	0	0	0	0	0	0															1	1	0	0			0	0		0			0	1	0	0			1	0	0	0
		0	0	0	0	0	0	0	0	0	0	0															1	0	0	0			0	0		0			0	0	0	0			1	0	0	0
		0	0	0	0	0	0	0	0	0	0	0															0	0	0	0			0	0		0			0	0	0	0			0	0	0	0
		0	0	0	0	0	0	0	0	0	0	0															0	0	0	0			0	1		1			0	1	0	0			0	1	0	0
		0	0	0	0	0	0	0	0	0	0	0															0	1	0	0			0	0		0			0	0	0	0			1	0	0	0
		0	0	0	0	0	0	0	0	0	0	0															1	0	0	0			0	1		1			0	1	0	0			0	0	0	0
		0	0	0	0	0	0	0	0	0	0	0															0	0	0	0			0	0		0			0	0	0	0			1	0	0	0
		0	0	0	0	0	0	0	0	0	0	0															0	0	0	0			0	0		0			0	0	0	0			0	0	0	0
		0	0	0	0	0	0	0	0	0	0	0															0	0	0	0			0	1		1			0	0	0	0			0	1	0	0
		0	0	0	0	0	0	0	0	0	0	0															0	0	0	0			0	0		0			0	1	1	0			0	1	0	1
		0	0	0	0	0	0	0	0	0	0	0															1	0	0	0			0	1		1			0	0	0	0			0	1	0	0
		0	0	0	0	0	1	0	0	0	0	0															1	0	0	0			0	0		0			0	0	1	0			0	1	0	0
		0	0	0	0	0	0	0	0	0	0	0															0	0	0	0			0	1		1			0	0	0	1			0	0	0	1
		0	0	1	0	0	0	0	0	0	0	0															0	0	0	0			0	0		0			0	0	0	1			0	1	0	0
		0	0	0	0	0	0	0	0	0	0	0															0	0	0	0			0	1		1			0	0	1	0			0	1	0	0
		0	0	0	0	0	0	0	0	0	0	0															0	0	0	1			0	1		1			0	0	0	1			0	1	0	0
		0	0	0	0	0	0	0	0	0	0	0															1	0	1	0			0	0		0			0	0	1	0			1	1	1	0
		0	0	0	0	0	0	0	0	0	0	0															0	0	0	1			0	1		1			0	0	1	1			0	0	0	0
		0	0	0	0	0	0	0	0	0	0	0															0	0	1	0			0	1		1			0	0	0	0			0	1	0	0
		0	0	0	0	0	0	0	0	0	0	0															1	0	0	1			0	1		1			0	0	0	1			1	1	0	1
		0	0	0	0	0	0	0	0	0	0	0															0	0	1	1			0	1		1			0	0	1	1			0	0	0	0
		0	0	0	0	0	0	0	0	0	0	0															0	0	1	1			0	1		1			0	0	1	1			1	0	0	0
		0	0	0	0	0	0	0	0	0	0	0															0	0	0	0			0	1		1			0	0	0	1			0	0	0	1
		0	0	0	0	0	0	0	0	0	0	0															1	0	0	0			0	1		1			0	0	1	1			1	0	0	0
		0	0	0	0	0	0	0	0	0	0	0															0	1	0	0			0	0		0			0	0	0	1			1	1	0	0
		0	0	0	0	0	0	0	0	0	0	0															0	0	0	0			0	0		0			0	0	1	0			0	1	0	0
		0	0	0	0	0	0	0	0	0	0	0															0	1	0	0			0	0		0			0	0	1	1			1	1	0	0
		0	0	0	0	0	0	0	0	0	0	0															0	0	0	1			0	0		0			0	0	1	0			0	0	0	0
		0	0	0	0	0	0	0	0	0	0	0															0	1	0	0			0	0		0			0	0	1	1			1	1	0	1
		0	0	0	0	0	0	0	0	0	0	0															0	1	0	1			0	0		0			0	0	0	1			1	1	0	1
		0	0	1	0	0	0	0	0	0	0	0															0	0	0	1			0	0		0			0	0	1	1			0	1	0	0
		0	0	0	0	0	0	0	0	0	0	0															0	0	0	0			0	0		0			0	0	0	1			1	0	0	1
		0	0	0	0	0	0	0	0	0	0	0															0	1	0	0			0	0		0			0	0	0	1			0	0	1	1
		0	0	0	0	0	0	0	0	0	0	0															0	0	0	1			0	0		0			0	0	1	1			0	1	0	0
		0	0	0	0	0	0	0	0	0	0	0															0	0	0	1			0	0		0			0	0	1	1			1	0	1	0
		0	0	0	0	0	0	0	0	0	0	0															0	0	0	0			0	0		0			0	0	1	1			1	0	1	0
		0	0	0	0	0	0	0	0	0	0	0															0	1	0	0			0	0		0			0	0	0	0			1	1	0	1
		0	0	0	0	0	0	0	0	0	0	0															0	1	0	1			0	0		0			0	0	0	0			0	0	1	1
		0	0	0	0	0	0	0	0	0	0	0															1	1	0	0			0	0		0			0	0	1	1			1	0	1	0
		0	0	0	0	0	0	0	0	0	0	0															0	0	0	0			1	0		0			0	0	0	1			0	0	1	0
		0	0	0	0	0	0	0	0	0	0	0															0	1	0	1			0	0		0			0	0	0	0			1	0	1	1
		0	0	0	0	0	0	0	0	0	0	0															0	1	0	0			0	0		0			0	1	1	1			0	0	0	0
		0	0	0	0	0	0	0	0	0	0	0															0	0	0	0			0	0		0			0	0	0	0			1	0	0	0
		0	0	0	0	0	0	0	0	0	0	0															0	1	0	0			0	0		0			0	0	0	1			1	0	0	0
		0	0	0	0	0	0	0	0	0	0	0															0	0	0	0			0	0		0			0	0	1	0			0	1	0	1
		0	0	0	0	0	0	0	0	0	0	0															1	1	0	0			0	0		0			0	0	1	1			0	0	1	0
		0	0	0	0	0	0	0	0	0	0	0															0	0	0	0			0	0		0			0	0	0	1			0	0	1	0
		0	0	0	0	0	0	0	0	0	0	0															1	0	0	0			0	0		0			0	0	1	1			1	0	0	0
		0	0	0	0	0	0	0	0	0	0	0															0	0	0	0			0	0		0			0	0	0	1			1	0	0	0
		0	0	0	0	0	0	0	0	0	0	0															0	0	0	0			0	0		0			0	0	0	0			0	0	0	1
		0	0	0	0	0	0	0	0	0	0	0															1	0	0	0			0	0		0			0	0	1	1			0	0	0	1
		0	0	0	0	0	0	0	0	0	0	0															0	0	0	0			0	0		0			0	0	0	0			0	0	0	0
		0	0	0	0	0	0	0	0	0	0	0															0	0	0	0			0	0		0			0	0	1	0			0	0	0	0
		0	0	0	0	0	0	0	0	0	0	0															1	0		0			0	0		0			0	0	0	1			0	0	0	1
		0	0	0	0	0	0	0	0	0	0	0															1	0		0			1	0		0			0	1	0	0			0	0	0	0
		0	0	0	0	0	0	0	0	0	0	0															0	0		0			0	0		0			0	0	0	0			1	0	0	0
		0	0	0	0	0	0	0	0	0	0	0															0	0		0			0	0		0			0	0	1	0			0	0	0	0
		0	0	0	0	0	0	0	0	0	0	0															0	0		0			0	0		0			0	0	0	1			0	0	0	0
		0	0	0	0	0	0	0	0	0	0	0															0	0		1			1	0		0			0	0	0	0			0	1	0	0
		0	0	0	0	0	0	0	0	0	0	0															0	0		0			0	0		0			0	0	0	1			0	0	0	0
		0	0	0	0	0	0	0	0	0	0	0															0	0		0			0	0		0			0	0	0	1			0	0	0	0
		0	0	0	0	0	0	0	0	0	0	0															0	0		1			0	0		0			0	1	1	0			0	0	0	0
		0	0	0	0	0	0	0	0	0	0	0															0	0		0			0	0		0			0	0	0	1			0	0	0	1
		0	0	0	0	0	0	0	0	0	0	0															1	0		0			0	0		0			0	0	0	0			0	0	0	0
		0	0	0	0	0	0	0	0	0	0	0															0	0		0			0	0		0			0	0	0	0			0	0	0	1
		0	0	0	0	0	0	0	0	0	0	0															0	1		0			0	0		0			0	0	0	0			0	1	0	0
		0	0	0	0	0	0	0	0	0	0	0															0	0		0			0	0		0			0	0	0	0			0	0	0	0
		0	0	0	0	0	0	0	0	0	0	0															1	0		0			0	0		0			0	0	0	1			0	0	0	0
		0	0	0	0	0	0	0	0	0	0	0															0	0		0			0	0		0			0	0	0	0			0	0	0	0
		0	0	0	0	0	0	0	0	0	0	0															1	0		0			0	0		0			0	0	0	0			0	0	0	0
		0	0	0	1	0	0	0	0	0	0	0															1	0		1			0	0		0			0	0	0	1			0	0	0	0
		0	0	0	0	0	0	0	0	0	0	0															0	0		0			0	0		0			0	0	0	0			0	0	0	0
		0	0	0	0	0	0	0	0	0	0	0															0	0		0			0	0		0			0	0	0	1			0	1	0	0
		0	0	0	0	0	0	0	0	0	0	0															0	0		0			0	0		0			0	0	0	0			0	0	0	1
		0	0	0	0	0	0	0	0	0	0	0															1	1		0			0	0		0			0	0	0	0			0	0	0	1
		0	0	0	0	0	0	0	0	0	0	0															0	0		0			0	0		0			0	0	0	0			0	1	0	0
		0	0	0	0	0	0	0	0	0	0	0															1	0		0			0	0		0			0	0	0	0			0	1	0	1
		0	0	0	1	0	0	0	0	0	0	0															0	0		0			0	0		0			0	0	0	1			0	0	0	0
		0	0	0	0	0	0	0	0	0	0	0															0	0		0			0	0		0			0	0	0	0			0	0	0	1
		0	0	0	0	0	0	0	0	0	0	0															0	0		0			0	0		0			0	0	0	0			0	0	0	0
		0	0	0	0	0	0	0	0	0	0	0															1	0		0			0	0		0			0	0	1	1			0	0	0	1
		0	0	0	0	0	0	0	0	0	0	0															1	0		0			1	0		0			0	0	0	0			1	0	0	0
		0	0	0	0	0	0	0	0	0	0	0															0	0		0			0	0		0			0	0	0	1			0	0	0	1
		0	0	0	0	0	0	0	0	0	0	0															0	0		0			0	0		0			0	0	0	1			0	0	0	0
		0	0	0	0	0	0	0	0	0	0	0															0	0		0			0	0		0			0	0	0	0			1	0	0	1
		0	0	0	0	0	0	0	0	0	0	0															0	0		0			0	0		0			0	0	0	1			1	0	0	0
		0	0	0	0	0	0	0	0	0	0	0															0	0		0			0	0		0			0	0	0	1			0	0	0	1
		0	0	0	0	0	0	0	0	0	0	0															1	0		0			0	0		0			0	0	0	1			0	0	0	1
		0	0	0	0	0	0	0	0	0	0	0															0	0		0			0	0		0			0	0	0	1			0	0	1	0
		0	0	0	0	0	0	0	0	0	0	0															0	0		0			0	0		0			0	0	0	0			0	0	0	1
		0	0	0	1	0	0	0	0	0	0	0															1	0		0			0	0		0			0	0	0	1			0	1	1	1
		0	0	0	0	0	0	0	0	0	0	0															1	0		0			0	0		0			0	0	0	1			0	0	0	0
		0	0	0	0	0	0	0	0	0	0	0															0	0		0			1	0		0			0	0	1	0			0	0	0	1
		0	0	0	0	0	0	0	0	0	0	0															0	0		0			0	0		0			0	0	0	1			1	0	0	1
		0	0	0	0	0	0	0	0	0	0	0															1	0		0			0	0		0			0	0	0	0			0	0	0	0
		0	0	0	0	0	0	0	0	0	0	0															1	0		0			0	0		0			0	0	0	0			1	0	1	0
		0	0	0	0	0	0	0	0	0	0	0															0	0		0			0	0		0			0	0	0	1			1	0	0	0
		0	0	0	0	0	0	0	0	0	0	0															0	0		0			0	0		0			0	0	0	1			0	1	1	0
		0	0	0	0	0	0	0	0	0	0	0															1	0		0			0	0		0			0	0	0	0			0	0	0	1
		0	0	0	1	0	0	0	0	0	0	0															1	0		0			0	0		0			0	0	0	0			0	0	1	1
		0	0	0	0	0	0	0	0	0	0	0															0	0		0			0	0		0			0	0	0	1			0	1	0	1
		0	0	0	1	0	0	0	0	0	0	0															0	0		0			0	0		0			0	0	0	0			0	1	0	0
		0	0	0	0	0	0	0	0	0	0	0															1	1		0			0	0		0			0	0	0	1			0	0	0	0
		0	1	0	0	0	0	0	0	0	0	0															0	0		0			0	0		0			0	0	0	0			0	0	0	1
		0	0	0	0	0	0	0	0	0	0	0															1	0		0			0	0		0			0	0	0	1			1	0	0	0
		0	0	0	0	0	0	0	0	0	0	0															0	1		0			0	0		0			0	0	0	0			0	1	0	1
		0	0	0	1	0	0	0	0	0	0	0															0	0		0			0	0		0			0	0	0	1			0	0	0	0
		0	0	0	0	0	0	0	0	0	0	0															1	1		0			0	0		0			0	0	0	1			0	0	0	0
		0	1	0	0	0	0	0	0	0	0	0															0	0		0			0	0		0			0	0	0	0			0	0	0	0
		0	0	0	1	0	0	0	0	0	0	0															1	1		0			0	0		0			0	0	0	1			1	0	0	0
		0	0	0	0	0	0	0	0	0	0	0															0	1		0			0	0		0			0	0	0	1			1	0	0	0
		0	0	0	0	0	0	0	0	0	0	0															0	0		0			0	0		0			0	0	0	1			0	0	0	1
		0	0	0	0	0	0	0	0	0	0	0															0	0		0			0	0		0			0	0	0	1			0	0	0	0
		0	0	0	0	0	0	0	0	0	0	0															0	0		0			0	0		0			0	0	0	0			0	0	0	1
		0	0	0	0	0	0	0	0	0	0	0															0	0		0			0	0		0			0	0	0	1			0	0	0	0
		0	0	0	0	0	0	0	0	0	0	0															0	1		0			0	0		0			0	0	0	1			0	0	0	1
		0	0	0	0	0	0	0	0	0	0	0															0	0		0			0	0		0			0	0	0	1			0	0	0	0
		0	0	0	0	0	0	0	0	0	0	0															0	0		0			0	0		0			0	0	0	1			0	0	0	0
		0	0	0	0	0	0	0	0	0	0	0															0	1		0			0	1		1			0	0	0	1			0	0	0	0
		0	0	0	0	0	0	0	0	0	0	0															0	0		0			0	0		0			0	0	0	0			0	0	0	1
		0	0	0	0	0	0	0	0	0	0	0															0	1		0			0	0		0			0	0	0	1			0	0	0	0
		0	0	0	0	0	0	0	0	0	0	0															0	1		0			0	1		1			0	0	0	0			0	0	0	1
		0	0	0	0	0	0	0	0	0	0	0															1	1		0			0	0		0			0	0	0	1			0	0	0	1
		0	0	0	0	0	0	0	0	0	0	0															0	0		0			0	0		0			0	0	0	1			0	0	0	1
		0	0	0	0	0	0	0	0	0	0	0															0	0		0			0	0		0			0	0	0	0			0	0	0	1
		0	0	0	0	0	0	0	0	0	0	0															0	1		0			0	1		1			0	0	0	0			0	0	0	0
		0	0	0	0	0	0	0	0	0	0	0															0	0		0			0	0		0			0	0	0	0			0	0	0	0
		0	0	0	0	0	0	0	0	0	0	0															0	0		0			0	1		1			0	0	0	0			1	0	0	1
		0	0	0	0	0	0	0	0	0	0	0															1	0		0			0	0		0			0	0	0	0			0	0	0	0
		0	0	0	0	0	0	0	0	0	0	0															0	1		0			0	0		0			0	0	0	1			1	0	0	1
		0	0	0	0	0	0	0	0	0	0	0															1	1		0			0	0		0			0	0	0	0			0	0	0	1
		0	0	0	0	0	0	0	0	0	0	0															1	1		0			0	0		0			0	0	0	1			0	0	0	1
		0	0	0	0	0	0	0	0	0	0	0															0	1		0			0	0		0			0	0	0	1			0	0	0	1
		0	0	0	1	0	0	0	0	0	0	0															1	0		0			0	0		0			0	0	0	0			0	0	0	0
		0	0	0	1	0	0	0	0	0	0	0															1	1		0			0	0		0			0	0	0	1			0	0	0	1
		0	0	0	0	0	0	0	0	0	0	0															0	1		0			0	0		0			0	0	0	0			0	0	0	1
		0	0	0	0	0	0	0	0	0	0	0															0	1		0			0	0		0			0	0	0	1			1	0	0	0
		0	0	0	0	0	0	0	0	0	0	0															0	0		0			0	0		0			0	0	0	0			0	0	0	1
		0	0	0	0	0	0	0	0	0	0	0															0	0		0			0	0		0			0	0	0	0			0	0	0	1
		0	0	0	0	0	0	0	0	0	0	0															0	0		0			0	1		1			0	1	0	0			0	0	0	0
		0	0	0	0	0	0	0	0	0	0	0															1	0		0			0	0		0			0	0	0	1			0	0	0	0
		0	0	0	0	0	0	0	0	0	0	0															0	0		0			0	0		0			0	0	0	0			0	0	0	1
		0	0	0	0	0	0	0	0	0	0	0															0	0		0			0	0		0			0	0	0	0			0	0	0	1
		0	0	0	0	0	0	0	0	0	0	0															0	0		0			0	0		0			0	0	0	0			0	0	0	1
		0	0	0	0	0	0	0	0	0	0	0															0	0		0			0	1		1			0	0	0	1			0	0	0	0
		0	0	0	0	0	0	0	0	0	0	0															0	0		0			0	0		0			0	0	0	0			0	0	0	0
		0	0	0	0	0	0	0	0	0	0	0															0	0		0			0	0		0			1	0	0	0			0	0	0	0
		0	0	0	0	0	0	0	0	0	0	0															1	0		0			0	0		0			0	0	0	0			0	0	0	0
		0	0	0	0	0	0	0	0	0	0	0															0	0		0			0	0		0			0	0	0	1			0	0	0	0
		0	0	0	0	0	0	0	0	0	0	0															0	0		0			0	0		0			0	1	0	0			0	0	0	0
		0	0	0	0	0	0	0	0	0	0	0															0	0		0			0	1		1			0	0	0	0			0	0	0	0
		0	0	0	0	0	0	0	0	0	0	0															0	0		0			0	0		0			1	1	0	0			0	0	0	0
		0	0	0	0	0	0	0	0	0	0	0															0	0		0			0	1		1			1	0	0	0			0	0	0	0
		0	0	0	0	0	0	0	0	0	0	0															1	0		0			0	1		1			1	0	0	0			0	0	0	0
		0	0	0	0	0	0	0	0	0	0	0															0	0		0			0	0		0			0	0	0	0			0	0	0	0
		0	0	0	0	0	0	0	0	0	0	0															0	1		0			0	0		0			1	0	1	0			0	0	0	0
		0	0	0	0	0	0	0	0	0	0	0															0	0		0			0	0		0			0	1	0	0			0	0	0	0
		0	0	0	0	0	0	0	0	0	0	0															0	0		0			0	0		0			0	0	0	0			0	0	0	0
		0	0	0	0	0	0	0	0	0	0	0															0	0		0			0	0		0			0	0	0	0			0	0	0	0
		0	0	0	0	0	0	0	0	0	0	0															0	0		0			1	1		1			1	1	0	0			0	0	0	0
		0	0	0	0	0	0	0	0	0	0	0															0	0		0			0	1		1			1	1	1	0			0	0	0	0
		0	0	0	0	0	0	0	0	0	0	0															0	0		0			0	0		0			1	0	0	0			0	0	0	0
		0	0	0	0	0	0	0	0	0	0	0															0	0		1			0	0		0			1	0	0	0			0	0	0	0
		0	0	0	0	0	0	0	0	0	0	0															1	0		0			0	0		0			0	0	0	0			0	0	0	0
		0	0	0	0	0	0	0	0	0	0	0															0	0		0			0	1		1			0	0	1	0			0	0	0	0
		0	0	0	0	0	0	0	0	0	0	0															0	0		0			0	0		0			1	0	1	0			0	0	0	0
		0	0	0	0	0	0	0	1	0	0	0															1	0		0			0	0		0			0	0	0	0			0	0	0	0
		0	0	0	0	0	0	0	0	0	0	0															0	0		0			0	1		1			1	0	0	0			0	0	0	0
		0	0	0	0	0	0	0	0	0	0	0															1	0		0			1	0		0			0	0	0	0			0	0	0	0
		0	0	0	0	0	0	0	0	0	0	0															0	1		0			0	0		0			0	1	0	0			0	0	0	0
		0	0	0	1	0	0	0	0	0	0	0															0	0		0			0	0		0			0	0	0	0			0	0	0	0
		0	0	0	0	0	0	0	0	0	0	0															0	0		0			0	0		0			0	0	0	1			0	0	0	0
		0	0	0	0	0	0	0	0	0	0	0															0	0		0			0	0		0			0	0	0	1			0	0	0	0
		0	0	0	0	0	0	0	0	0	0	0															0	1		0			0	0		0			0	0	0	0			0	0	0	0
		0	0	0	0	0	0	0	1	0	0	0															0	0		0			0	0		0			0	0	0	1			0	0	0	0
		0	0	0	0	0	0	0	0	0	0	0															0	0		0			1	0		0			0	0	0	1			0	0	0	0
		0	0	0	0	0	0	0	0	0	0	0															0	0		0			0	0		0			0	0	0	1			0	0	0	0
		0	0	0	0	0	0	0	0	0	0	0															0	1		0			0	0		0			0	0	0	0			0	0	0	0
		0	0	0	1	0	0	0	0	0	0	0															0	0		0			1	0		0			0	0	0	1			0	0	0	0
		0	0	0	0	0	0	0	0	0	0	0															0	0		0			0	0		0			0	0	1	0			0	0	0	0
		0	0	0	0	0	0	0	0	0	0	0															0	0		0			1	0		0			0	0	0	1			0	0	0	0
		0	0	0	0	0	0	0	0	0	0	0															0	0		0			1	0		0			0	0	0	1			0	0	0	0
		0	0	0	0	0	0	0	0	0	0	0															0	0		0			0	0		0			0	0	0	1			0	0	0	0
		0	0	0	0	0	0	0	0	0	0	0															0	0		0			1	0		0			0	0	0	1			0	0	0	0
		0	0	0	0	0	0	0	1	0	0	0															0	0		0			0	0		0			0	0	1	1			0	0	1	0
		0	0	0	0	0	0	0	0	0	0	0															0	0		0			0	0		0			0	1	0	1			0	0	0	0
		0	0	0	0	0	0	0	0	0	0	0															0	0		0			0	0		0			0	0	0	1			0	0	0	0
		0	0	0	0	0	0	0	0	0	0	0															0	1		0			0	0		0			0	0	0	1			0	1	1	0
		0	0	0	0	0	0	0	0	0	0	0															0	0		1			0	0		0			0	0	0	1			0	0	0	0
		0	0	0	0	0	0	0	0	0	0	0															0	0		0			0	0		0			0	0	0	1			0	0	0	0
		0	0	0	0	0	0	0	0	0	0	0															0	0		1			0	0		0			0	0	1	0			0	0	0	0
		0	0	0	0	0	0	0	0	0	0	0															0	0		0			0	0		0			0	0	0	1			0	0	0	0
		0	0	0	0	0	0	0	0	0	0	0															0	0		0			0	0		0			0	0	1	1			0	0	0	0
		0	0	0	0	0	0	0	0	0	0	0															0	0		0			0	0		0			0	0	0	0			0	0	0	0
		0	0	0	0	0	0	0	0	0	0	0															0	0		0			0	0		0			0	0	0	0			0	1	0	0
		0	0	0	0	0	0	0	0	0	0	0															0	1		0			0	0		0			1	0	0	0			0	1	0	0
		0	0	0	0	0	0	0	0	0	0	0															0	1		0			1	0		0			0	0	0	0			0	0	0	0
		0	0	0	0	0	0	0	0	0	0	0															0	0		0			0	0		0			0	0	0	0			0	0	0	0
		0	0	0	0	0	0	0	0	0	0	0															0	0		0			0	0		0			0	0	0	0			0	0	0	0
		0	0	0	0	0	0	0	0	0	0	0															0	0		0			0	0		0			0	0	0	0			0	0	0	0
		0	0	0	0	0	0	0	0	0	0	0															0	0		1			0	0		0			0	0	0	0			0	0	0	0
		0	0	0	0	0	0	0	0	0	0	0															0	0		0			0	0		0			0	0	0	0			0	0	0	0
		0	0	0	0	0	0	0	0	0	0	0															0	0		0			0	0		0			1	0	0	0			0	0	0	0
		0	0	0	0	0	0	0	0	0	0	0															0	0		0			0	0		0			0	0	0	0			0	0	0	0
		0	0	0	0	0	0	0	0	0	0	0															0	0		0			0	0		0			0	0	0	0			0	0	0	0
		0	0	0	0	0	0	0	0	0	0	0															0	0		0			0	0		0			0	0	0	0			0	0	0	0
		0	0	0	0	0	0	0	0	0	0	0															0	0		0			0	0		0			0	0	0	0			0	1	0	0
		0	0	0	0	0	0	0	0	0	0	0															1	0		0			0	0		0			0	0	0	0			0	0	0	0
		0	0	0	0	0	0	0	0	0	0	0															0	0		0			0	0		0			0	0	0	0			0	0	0	0
		0	0	0	0	0	0	0	0	0	0	0															1	0		0			0	0		0			0	0	0	0			0	0	0	0
		0	0	0	0	0	0	0	0	0	0	0															0	0		0			0	0		0			0	0	0	0			0	0	0	0
		0	0	0	0	0	0	0	0	0	0	0															0	1		0			0	0		0			0	0	0	0			0	0	0	0
[truncated: 39,472 more rows]
[truncated: 30 more columns]

## Sheet: Exp3 Raw Data
veh	500	1000	2000	3000	4000	5000	6000	7000	8000	9000	10000	11000		500	5	5	10	10		1000	5	5	10	10		2000	5	5	10	10		3000	5	5	10	10		4000	5	5	10	10		5000	5	5	10	10
%Infected	0.0125285	0.00867679	0.00871746	0.00766249	0.00687587	0.00526429	0.00902484	0.0112906	0.00538534	0.00783657	0.00727605	0.00858854		%Infected	0.119862	0.12115	0.150376	0.0968421		%Infected	0.0633202	0.061149	0.170354	0.133264		%Infected	0.117701	0.113458	0.145089	0.23287		%Infected	0.153039	0.138479	0.192737	0.223658		%Infected	0.193933	0.175907	0.222598	0.208926		%Infected	0.238606	0.192906	0.288976	0.246711
Total cells	4390	3227	8374	22186	35341	37042	29585	29582	38252	41217	45904	46923		Total cells	4063	4383	3458	1425		Total cells	3048	3516	1808	3857		Total cells	7638	6866	5824	5969		Total cells	10383	12594	8509	6577		Total cells	26901	22870	17453	12861		Total cells	31135	30870	21770	26606
Infected cells	55	28	73	170	243	195	267	334	206	323	334	403		Infected cells	487	531	520	138		Infected cells	193	215	308	514		Infected cells	899	779	845	1390		Infected cells	1589	1744	1640	1471		Infected cells	5217	4023	3885	2687		Infected cells	7429	5955	6291	6564
	ROI_A_Target_I_ObjectCount	ROI_A_Target_I_ObjectCount	ROI_A_Target_I_ObjectCount	ROI_A_Target_I_ObjectCount	ROI_A_Target_I_ObjectCount	ROI_A_Target_I_ObjectCount	ROI_A_Target_I_ObjectCount	ROI_A_Target_I_ObjectCount	ROI_A_Target_I_ObjectCount	ROI_A_Target_I_ObjectCount	ROI_A_Target_I_ObjectCount	ROI_A_Target_I_ObjectCount			37.4569	37.8593	23.4962	15.1316			39.5751	38.2181	53.2356	41.6451			147.126	141.822	90.6808	145.544			286.947	259.647	180.691	209.68			484.833	439.768	278.247	261.158			745.644	602.83	451.524	385.486
	0	0	0	0	0	0	0	0	0	0	0	0			ROI_A_Target_I_ObjectCount	ROI_A_Target_I_ObjectCount	ROI_A_Target_I_ObjectCount	ROI_A_Target_I_ObjectCount			ROI_A_Target_I_ObjectCount	ROI_A_Target_I_ObjectCount	ROI_A_Target_I_ObjectCount	ROI_A_Target_I_ObjectCount			ROI_A_Target_I_ObjectCount	ROI_A_Target_I_ObjectCount	ROI_A_Target_I_ObjectCount	ROI_A_Target_I_ObjectCount			ROI_A_Target_I_ObjectCount	ROI_A_Target_I_ObjectCount	ROI_A_Target_I_ObjectCount	ROI_A_Target_I_ObjectCount			ROI_A_Target_I_ObjectCount	ROI_A_Target_I_ObjectCount	ROI_A_Target_I_ObjectCount	ROI_A_Target_I_ObjectCount			ROI_A_Target_I_ObjectCount	ROI_A_Target_I_ObjectCount	ROI_A_Target_I_ObjectCount	ROI_A_Target_I_ObjectCount
	0	0	0	0	0	0	0	0	0	0	0	0			0	0	0	0			0	0	0	0			0	0	1	0			0	0	0	0			0	0	0	0			1	1	1	0
	0	0	0	0	0	0	0	0	0	0	0	0			0	0	0	0			0	0	0	0			0	0	1	0			0	0	0	0			0	0	1	0			0	0	0	0
	0	0	0	0	0	0	0	0	0	0	0	0			0	0	0	0			0	1	0	0			0	0	1	0			0	0	0	0			0	0	0	0			0	0	0	0
	0	0	0	0	0	0	0	0	0	0	0	0			0	0	0	0			0	0	0	0			0	0	1	0			0	0	0	1			1	0	0	0			0	0	0	0
	0	0	0	0	0	0	0	0	0	0	0	0			0	0	0	0			0	1	0	0			0	0	1	0			0	0	0	1			0	0	0	1			0	0	1	0
	0	0	0	0	0	0	0	0	0	0	0	0			0	0	0	0			0	0	0	0			0	0	0	0			0	0	1	1			0	1	0	0			0	1	0	0
	0	0	0	0	0	0	0	0	0	0	0	0			0	0	0	0			0	0	1	0			0	0	0	0			0	0	0	0			0	0	0	1			0	0	0	0
	0	0	0	0	0	0	0	0	0	0	0	0			0	0	0	0			0	0	0	0			0	0	0	0			0	0	1	1			0	0	1	1			1	0	0	0
	0	0	0	0	0	0	0	0	0	0	0	0			0	0	1	0			0	0	0	0			1	0	0	0			0	0	0	1			0	0	0	0			0	0	1	0
	0	0	0	0	0	0	0	0	0	0	0	0			0	0	0	0			0	0	0	0			0	0	0	0			0	0	1	0			0	0	0	0			1	0	1	0
	0	0	0	0	0	0	0	0	0	0	0	0			0	0	0	0			0	0	0	0			1	0	0	0			0	0	0	0			0	0	0	1			0	0	0	0
	0	0	0	0	0	0	0	0	0	0	0	0			0	0	0	0			0	0	0	0			0	0	0	0			0	0	0	0			0	0	0	0			0	0	0	0
	0	0	0	0	0	0	0	0	0	0	0	0			0	0	0	0			0	0	0	0			0	0	0	0			0	0	1	0			0	0	1	1			0	1	0	1
	0	0	0	0	0	0	0	0	0	0	0	0			0	0	0	0			0	0	0	0			0	0	0	0			0	0	0	0			0	1	0	1			1	0	0	0
	0	0	0	0	0	0	0	0	0	0	0	0			0	0	0	0			0	0	0	0			1	0	0	0			0	0	0	0			0	0	0	1			1	0	0	0
	0	0	0	0	0	0	0	0	0	0	0	0			0	0	0	0			0	0	0	0			0	0	0	0			0	0	0	0			0	0	0	0			1	1	0	0
	0	0	0	0	0	0	0	0	0	0	0	0			0	0	0	0			0	0	0	0			0	0	0	0			0	0	0	0			0	0	0	0			1	0	0	0
	0	0	0	0	0	0	0	0	0	0	0	0			0	0	0	0			0	0	0	0			0	0	0	0			0	0	0	0			1	0	0	1			0	0	0	0
	0	0	0	0	0	0	0	0	0	0	0	0			0	0	0	0			0	0	0	0			0	0	0	0			0	0	0	1			0	0	0	1			0	0	0	0
	0	0	0	0	0	0	0	0	0	0	0	0			0	1	0	0			0	0	1	0			0	0	0	0			0	0	0	0			0	0	0	0			1	0	0	0
	0	0	0	0	0	0	0	0	0	0	0	0			0	0	0	1			0	0	0	0			0	0	0	1			0	0	0	0			0	0	0	0			0	0	0	0
	0	0	0	0	0	0	0	0	0	0	0	0			0	0	0	1			0	0	0	0			0	0	0	0			0	0	0	0			0	1	0	0			0	0	0	0
	0	0	0	0	0	0	0	0	0	0	0	0			0	0	0	1			0	0	0	0			0	0	0	0			0	0	0	0			0	0	0	0			0	0	0	0
	0	0	0	0	0	0	0	0	0	0	0	0			0	0	1	0			0	0	0	0			0	0	0	0			0	0	0	0			0	0	0	0			0	0	0	0
	0	0	0	0	0	0	0	0	0	0	0	0			0	0	1	0			0	0	0	0			0	0	0	1			0	0	0	0			0	0	0	0			0	1	1	1
	0	0	0	0	0	0	0	0	0	0	0	0			0	0	1	1			0	0	0	0			0	0	0	0			0	0	0	0			0	0	0	0			1	0	0	0
	0	0	0	0	0	0	0	0	0	0	0	0			0	0	1	1			0	0	0	0			0	0	0	1			0	0	0	0			0	0	0	0			1	0	1	0
	0	0	0	0	0	0	0	0	0	0	0	0			0	0	0	1			0	0	0	1			0	0	0	1			0	0	0	0			0	0	0	0			0	0	0	1
	0	0	0	0	0	0	0	0	0	0	0	0			0	0	1	0			0	0	0	0			0	0	0	0			0	0	0	0			1	0	0	0			1	0	0	0
	0	0	0	0	0	0	0	0	0	0	0	0			0	0	1	0			0	0	0	0			0	0	0	1			0	0	0	0			0	0	0	0			0	0	1	0
	0	0	0	0	0	0	0	0	0	0	0	0			0	0	1	0			0	0	0	0			0	0	0	0			0	0	0	0			1	1	0	0			1	1	0	0
	0	0	0	0	0	0	0	0	0	0	0	0			0	0	0	0			0	0	0	0			0	0	0	0			0	0	0	0			0	0	0	0			1	1	0	1
	0	0	0	0	0	0	0	0	0	0	0	0			0	0	1	0			0	0	0	0			0	0	0	1			0	0	0	0			1	0	0	0			1	0	0	0
	0	0	0	0	0	0	0	0	0	0	0	0			0	0	0	0			0	0	0	0			0	1	0	0			0	0	0	0			0	0	0	1			0	0	1	0
	0	0	0	0	0	0	0	0	0	0	0	0			0	0	0	0			0	0	0	0			0	1	0	0			0	0	0	0			0	0	0	0			1	0	0	1
	0	0	0	0	0	0	0	0	0	0	0	0			0	0	1	0			0	0	0	0			1	1	0	0			0	0	0	0			0	0	0	0			0	0	0	0
	0	0	0	0	0	0	0	0	0	0	0	0			0	0	0	0			0	0	0	0			0	1	0	0			0	0	0	0			0	0	0	0			0	0	0	0
	0	0	0	0	0	0	0	0	0	0	0	0			0	0	1	0			0	0	0	0			0	1	0	0			0	0	0	0			0	0	0	0			0	0	1	0
	0	0	0	0	0	0	0	0	0	0	0	0			0	0	1	0			0	0	0	0			0	0	0	1			0	0	0	0			0	0	0	0			0	0	0	0
	0	0	0	0	0	0	0	0	0	0	0	0			0	0	1	0			0	0	0	0			0	0	0	1			0	0	0	0			0	0	0	0			0	0	0	0
	0	0	0	0	0	0	0	0	0	0	0	0			0	0	1	0			0	0	0	0			0	1	1	0			1	0	0	0			0	0	0	0			1	1	0	0
	0	0	0	0	0	0	0	0	0	0	0	0			0	0	1	0			0	0	0	0			0	0	1	1			0	0	0	0			0	0	0	0			0	0	0	0
	0	0	0	0	0	0	0	0	0	0	0	0			0	0	0	0			0	0	0	0			0	0	1	1			0	0	0	0			0	0	0	0			1	0	1	1
	0	0	0	0	0	0	0	0	0	0	0	0			0	0	0	0			0	0	0	0			0	0	0	0			0	0	0	0			0	0	0	0			0	0	1	1
	0	0	0	0	0	0	0	0	0	0	0	0			0	0	1	0			0	0	0	0			0	0	1	1			0	0	0	0			0	0	0	0			0	1	0	1
	0	0	0	0	0	0	0	0	0	0	0	0			0	0	1	0			0	0	0	0			0	0	1	1			0	0	1	0			0	0	0	0			0	0	1	0
	0	0	0	0	0	0	0	0	0	0	0	0			0	0	1	0			0	0	0	0			0	0	0	1			0	0	0	0			0	1	0	0			0	1	0	0
	0	0	0	0	0	0	0	0	0	0	0	0			0	0	1	0			0	0	0	0			0	0	0	1			0	1	0	0			0	1	0	0			1	0	0	1
	0	0	0	0	0	0	0	0	0	0	0	0			0	0	0	0			0	0	0	0			0	0	1	1			0	1	0	0			0	0	0	0			0	0	0	0
	0	0	0	0	0	0	0	0	0	0	0	0			0	0	1	0			0	0	0	0			0	0	0	0			0	0	0	0			0	0	0	0			0	0	0	0
	0	0	0	0	0	0	0	0	0	0	0	0			0	0	0	0			0	0	0	0			0	0	0	1			0	0	0	0			1	1	0	1			1	1	0	0
	0	0	0	0	0	0	0	0	0	0	0	0			0	0	1	0			0	1	0	0			0	0	0	1			0	1	1	0			0	1	0	0			0	0	1	0
	0	0	0	0	0	0	0	0	0	0	0	0			0	0	0	0			0	0	0	0			0	0	1	1			0	1	0	0			0	0	1	0			0	0	0	0
	0	0	0	0	0	0	0	0	0	0	0	0			0	0	0	0			0	0	1	0			0	0	0	1			0	1	1	0			0	1	0	0			1	0	0	0
	0	0	0	0	0	0	0	0	0	0	0	0			0	0	0	0			0	0	1	0			0	0	1	0			0	1	0	0			1	0	0	0			1	0	0	0
	0	0	0	0	0	0	0	0	0	0	0	0			0	0	0	0			0	0	1	0			0	0	0	0			0	0	0	0			0	0	0	1			1	0	0	1
	0	0	0	0	0	0	0	0	0	0	0	0			0	0	0	0			0	0	0	0			0	0	0	1			0	1	0	0			0	0	0	0			0	0	0	0
	0	0	0	0	0	0	0	0	0	0	0	0			0	0	0	0			0	0	0	0			0	0	1	0			0	0	0	0			0	1	0	0			0	0	0	0
	0	0	0	0	0	0	0	0	0	0	0	0			0	0	1	0			0	0	0	0			0	0	0	0			0	0	1	0			0	0	0	1			0	0	1	1
	0	0	0	0	0	0	0	0	0	0	0	0			0	0	0	0			0	0	0	0			0	0	0	1			0	0	1	0			0	1	0	1			0	0	0	0
	0	0	0	0	0	0	0	0	0	0	0	0			0	0	0	0			0	0	0	0			0	0	0	1			0	0	0	0			0	0	0	0			0	0	0	0
	0	0	0	0	0	0	0	0	0	0	0	0			0	0	1	0			0	0	0	0			0	0	0	1			0	0	0	0			0	0	0	0			0	0	0	1
	0	0	0	0	0	0	0	0	0	0	0	0			0	0	0	0			1	0	0	0			0	0	0	0			0	0	0	0			0	1	0	1			1	0	0	0
	0	0	0	0	0	0	0	0	0	0	0	0			0	0	0	0			1	0	0	1			0	0	1	0			0	0	1	0			0	0	0	0			1	1	0	0
	0	0	0	0	0	0	0	0	0	0	0	0			0	0	0	0			1	0	0	1			0	0	0	0			0	0	0	0			0	0	0	0			0	0	0	0
	0	0	0	0	0	0	0	0	0	0	0	0			0	0	1	0			0	0	0	0			0	0	1	0			0	0	1	0			0	1	0	0			1	1	0	1
	0	0	0	0	0	0	0	0	0	0	0	0			0	0	0	0			0	0	0	1			0	0	1	0			0	0	0	0			0	1	0	0			0	0	0	1
	0	0	0	0	0	0	0	0	0	0	0	0			0	0	1	0			0	0	0	1			0	0	0	0			0	0	1	0			0	1	0	0			0	0	0	0
	0	0	0	0	0	0	0	0	0	0	0	0			0	0	0	0			1	0	0	1			0	0	0	1			0	0	1	0			0	1	0	1			0	0	0	0
	0	0	0	0	0	0	0	0	0	0	0	0			0	0	0	0			1	0	0	1			0	0	0	0			0	0	0	0			0	0	0	0			0	0	0	0
	0	0	0	0	0	0	0	0	0	0	0	0			0	0	0	0			0	0	0	1			0	0	0	0			0	0	0	0			0	1	0	0			1	0	0	0
	0	0	0	0	0	0	0	0	0	0	0	0			0	0	1	0			0	0	0	0			0	0	0	0			0	0	0	0			1	0	0	1			1	0	0	1
	0	0	0	0	0	0	0	0	0	0	0	0			0	0	1	0			0	0	0	0			0	0	1	0			0	0	0	0			1	0	0	0			0	0	0	1
	0	0	0	0	0	0	0	0	0	0	0	0			0	0	0	0			0	0	0	0			1	0	0	0			0	0	0	0			1	0	0	1			0	0	0	0
	0	0	0	0	0	0	0	1	0	0	0	0			0	0	0	0			0	0	0	1			0	0	0	0			0	0	0	0			0	0	0	0			0	0	0	0
	0	0	0	0	0	0	0	0	0	0	0	0			0	0	0	0			0	0	0	0			0	0	1	0			1	0	0	0			0	1	0	0			1	0	0	0
	0	0	0	0	0	0	0	0	0	0	0	0			0	0	0	0			1	0	1	0			0	0	0	0			0	0	1	0			1	0	0	0			1	0	1	0
	0	0	0	0	0	0	0	0	0	0	0	0			0	0	0	1			0	0	0	0			0	0	0	0			0	0	0	0			0	0	0	1			0	0	1	1
	0	0	0	0	0	0	0	0	0	0	0	0			0	1	0	0			0	0	0	0			0	0	0	0			0	0	1	0			1	1	0	0			1	0	0	0
	0	0	0	0	0	0	0	0	0	0	0	0			0	0	0	0			0	0	1	0			0	0	0	0			0	0	1	0			0	0	0	0			1	1	0	0
	0	0	0	0	0	0	0	0	0	0	0	0			0	0	0	0			0	0	0	1			1	0	0	0			0	0	0	0			1	1	0	1			0	0	0	1
	0	0	0	0	0	0	0	0	0	0	0	0			0	0	0	0			0	0	0	0			0	0	0	0			0	0	0	0			0	1	1	1			0	0	0	1
	0	0	0	0	0	0	0	0	0	0	0	0			0	0	0	0			0	0	0	0			0	0	0	0			0	0	0	0			1	0	0	0			1	0	0	0
	0	0	0	0	0	0	0	0	0	0	0	0			0	0	0	0			0	0	0	0			0	0	0	0			0	0	0	0			0	0	0	0			0	0	0	0
	0	0	0	0	0	0	0	0	0	0	0	0			0	0	0	0			0	0	0	0			1	0	0	0			0	0	0	0			0	0	0	0			0	1	1	0
	0	0	0	0	0	0	0	0	0	0	0	0			0	0	0	0			0	0	1	0			0	0	0	0			0	0	1	0			1	0	0	0			0	0	0	0
	0	0	0	0	0	0	0	0	0	0	0	0			0	0	0	0			0	0	0	0			0	0	0	0			0	0	1	0			0	1	0	1			1	0	0	0
	0	0	0	0	0	0	0	1	0	0	0	0			0	0	0	1			0	0	0	0			0	0	0	0			0	0	0	0			1	0	1	1			1	0	0	0
	0	0	0	0	0	0	0	0	0	0	0	0			0	0	0	0			0	0	0	0			0	0	0	0			0	0	1	0			1	0	0	0			0	0	0	0
	0	0	0	0	0	0	0	0	0	0	0	0			0	0	0	0			0	0	0	0			0	0	0	0			0	0	0	0			0	0	1	0			0	0	1	0
	0	0	0	0	0	0	0	0	0	0	0	0			0	0	1	0			0	0	0	0			0	0	0	0			0	0	0	0			0	1	0	1			0	0	1	1
	0	0	0	0	0	0	0	0	0	0	0	0			0	0	0	0			0	0	0	0			0	0	0	0			0	0	0	0			0	0	0	0			1	0	0	0
	0	0	0	0	0	0	0	0	0	0	0	0			0	0	0	0			0	0	0	0			0	0	0	0			0	0	0	1			0	1	1	0			0	0	0	1
	0	0	0	0	0	0	0	0	0	0	0	0			0	0	0	0			0	0	0	0			0	0	0	0			0	0	0	0			0	1	1	0			1	0	0	0
	0	0	0	0	0	0	0	0	0	0	0	0			0	0	0	0			0	0	0	1			0	0	0	0			0	0	0	0			1	1	0	0			0	0	1	0
	0	0	0	0	0	0	0	1	0	0	0	0			0	0	0	0			0	0	0	0			0	0	0	0			0	0	0	0			0	0	1	0			0	0	0	0
	0	0	0	0	0	0	0	0	0	0	0	0			0	0	0	0			0	0	0	0			0	0	0	0			0	0	0	0			1	0	1	0			0	0	0	0
	0	0	0	0	0	0	0	0	0	0	0	0			0	0	0	0			0	0	0	0			0	0	0	0			0	0	0	0			1	0	0	1			0	0	1	1
	0	0	0	0	0	0	0	0	0	0	0	0			0	0	0	0			0	0	0	0			0	1	0	0			0	0	0	0			1	1	0	0			1	0	0	0
	0	0	0	0	0	0	0	0	0	0	0	0			0	0	0	0			0	0	0	0			0	0	0	0			0	0	0	0			0	1	0	0			0	1	0	0
	0	0	0	0	0	0	0	0	0	0	0	0			0	0	0	0			0	0	0	0			0	0	0	0			0	0	0	0			0	0	0	0			0	1	0	0
	0	0	0	0	0	0	0	0	0	0	0	0			0	0	0	0			0	0	0	0			0	1	0	0			0	0	1	0			1	0	0	0			0	0	0	1
[truncated: 46,822 more rows]
[truncated: 30 more columns]

## Sheet: Exp4 Raw Data
veh	500	1000	2000	3000	3000	4000	5000	8000	9000	10000	11000		500	5	5	10	10		1000	5	5	10	10		2000	5	5	10	10		3000	5	5	10	10		4000	5	5	10	10		5000	5	5	10	10		6000
[truncated: 50,732 more rows]
[truncated: 29 more columns]

[truncated: 1 more sheets: Exp5 Raw Data]
