# Supplementary material for: High-throughput high content quantification of HIV-1 viral infectious output
Source: PLoS One. 2026 Mar 26;21(3):e0328121. doi: 10.1371/journal.pone.0328121 (PMC13020823; doi:10.1371/journal.pone.0328121)
Supplement: S4 Data — (XLSX) [file pone.0328121.s009.xlsx]

## Sheet: Pooled Averages
p24 ng/mL	0					0.1					0.25					0.5					1					2.5					5					10					25					50
Averages of 100uL	0	0	0	0	0	1.168	0.0868687	0.160426	0.314057	0.493551	1.44627	0.347215	0	0.578518	0.547892	1.97131	0.811094	0.253862	0.0911472	0.621172	1.84638	0.944924	1.65667	0.402207	0.488408	2.29191	1.31557	2.29901	2.4773	0.534404	3.65462	3.07414	3.78275	5.53296	0.634256	4.54327	6.01172	10.151	6.08559	1.10176	8.52418	12.1992	20.9113	17.9851	2.35608	11.5315	20.3422	29.2095	30.7856
								Row Stats of pooled averages
								p24 (ng/mL)	Infectious Units
									Mean	SD	N
								0	0	0	5
								0.1	0.44458	0.433437	5
								0.25	0.583979	0.534314	5
								0.5	0.749717	0.740298	5
								1	1.06772	0.660825	5
								2.5	1.78364	0.834385	5
								5	3.33575	1.76746	5
								10	5.57867	3.25828	5
								25	12.3952	7.40908	5
								50	18.9362	11.861	5
								100	21.0178	11.8592	5
[truncated: 6 more columns]

## Sheet: Exp 1_4-02-23
p24 (ng/mL)	Infectious Units						p24 (ng/mL)	Infectious Units Row Stats
								Mean	SD	N
0	0	0	0	0	0		0	0	0	5
0.1	1.04767	1.20743	1.1353	1.51278	0.936803		0.1	1.168	0.217618	5
0.25	1.04573	1.49334	1.77564	1.62381	1.29284		0.25	1.44627	0.285568	5
0.5	2.73827	2.11055	1.84926	1.49996	1.6585		0.5	1.97131	0.485421	5
1	1.702	2.20545	1.6691	1.59912	2.05623		1	1.84638	0.267571	5
2.5	1.98539	2.32062	2.65497	2.58709	1.91149		2.5	2.29191	0.338542	5
5	4.6561	3.46851	3.21061	4.51815	2.41975		5	3.65462	0.936125	5
10	4.26419	5.73199	4.49123	3.59284	4.63611		10	4.54327	0.775495	5
25	8.26911	8.69485	9.51111	6.62328	9.52257		25	8.52418	1.19147	5
50	13.3989	11.7411	9.06542	10.863	12.5892		50	11.5315	1.6717	5
100	16.1231	15.1508	11.1104	11.9199	13.6823		100	13.5973	2.10941	5

## Sheet: Exp 2_04-04-23
p24 (ng/mL)	Infectious Units						p24 (ng/mL)	Infectious Units
								Mean	SD	N
0	0	0	0	0	0		0	0	0	5
0.1	0.434344	0	0	0	0		0.1	0.0868687	0.194244	5
0.25	0.877784	0.260387	0.212195	0.375119	0.0105891		0.25	0.347215	0.324564	5
0.5	4.3056503*	0.688961	1.01437	0.559175	0.981872		0.5	0.811094	0.222759	4
1	1.81334	0.95319	0.501796	0.971822	0.484467		1	0.944924	0.539288	5
2.5	1.91997	1.32235	1.38517	4.6348197*	0.634781		2.5	1.31557	0.527152	4
5	4.76597	3.07647	2.54888	3.37131	1.6081		5	3.07414	1.15929	5
10	6.42282	5.99905	5.94031	7.77743	3.91901		10	6.01172	1.38487	5
25	15.5259	10.7919	11.2875	13.6395	9.75118		25	12.1992	2.34231	5
50	20.802	23.412	21.4771	20.6356	15.3845		50	20.3422	2.98278	5
100	27.3627	27.9193	17.5728	22.0026	17.9419		100	22.5598	4.95726	5

## Sheet: Exp 3_04-10-23
p24 (ng/mL)	Infectious Units						p24 (ng/mL)	Infectious Units
								Mean	SD	N
0	0	0	0	0	0		0	0	0	5
0.1	0	0	0.127988	0.312111	0.362032		0.1	0.160426	0.170425	5
0.25	0	0	0	0	0		0.25	0	0	5
0.5	0	0.644383	0.137021	0.11274	0.375166		0.5	0.253862	0.257505	5
1	0.880512	4.44559	0.418412	1.58736	0.951471		1	1.65667	1.61368	5
2.5	1.29827	1.72164	3.70578	2.65585	2.11348		2.5	2.29901	0.932149	5
5	3.79983	2.65872	4.54989	5.24106	2.66425		5	3.78275	1.14346	5
10	11.4556	8.44484	10.6071	10.2294	10.0182		10	10.151	1.10054	5
25	23.0444	17.4062	21.9832	23.4647	18.6578		25	20.9113	2.71952	5
50	28.2463	31.4441	32.0174	26.4833	27.8564		50	29.2095	2.40147	5
100	36.0495	30.9716	29.1803	23.9153	25.3644		100	29.0962	4.81251	5

## Sheet: Exp 4_04-13-23
p24 (ng/mL)	Infectious Units						p24 (ng/mL)	Infectious Units
								Mean	SD	N
0	0	0	0	0	0		0	0	0	5
0.1	0	0	0	0.863668	0.706617		0.1	0.314057	0.43361	5
0.25	0	0	0	1.52935	1.36324		0.25	0.578518	0.794342	5
0.5	0.0740965	0	0	0	0.38164		0.5	0.0911472	0.165529	5
1	0	0	0	1.25901	0.752029		1	0.402207	0.579179	5
2.5	1.48629	3.08423	1.37069	2.89995	3.54535		2.5	2.4773	0.986715	5
5	4.65147	4.99117	4.72931	8.09112	5.20171		5	5.53296	1.44658	5
10	4.83004	4.88232	6.05201	6.85853	7.80504		10	6.08559	1.28251	5
25	18.7393	19.6654	14.3939	16.1319	20.995		25	17.9851	2.68247	5
50	25.0118	21.6246	29.0047	49.5055	28.7811		50	30.7856	10.8959	5
100	25.0704	24.4159	37.4278	44.6524	41.9679		100	34.7069	9.45787	5

## Sheet: Exp 5_04-17-23
p24 (ng/mL)	Infectious Units						p24 (ng/mL)	Infectious Units
								Mean	SD	N
0	0	0	0	0	0		0	0	0	5
0.1	0.689794	0.48183	0.381014	0.43245	0.482668		0.1	0.493551	0.117436	5
0.25	0.693064	0.583559	0.404834	0.464033	0.593971		0.25	0.547892	0.113983	5
0.5	0.64825	0.988841	0.503618	0.59035	0.3748		0.5	0.621172	0.229881	5
1	0.508411	0.553412	0.479389	0.512863	0.387964		1	0.488408	0.0620363	5
2.5	0.528505	0.485754	0.465512	0.585079	0.607169		2.5	0.534404	0.0612585	5
5	0.726203	0.770328	0.529446	0.681623	0.463681		5	0.634256	0.131619	5
10	1.03064	1.21993	1.41686	1.00555	0.835824		10	1.10176	0.222649	5
25	3.45901	1.81075	2.46764	1.88883	2.15416		25	2.35608	0.668093	5
50	3.25268	3.0027	2.6314	2.38832	2.78577		50	2.81217	0.332933	5
100	4.22321	6.01127	5.30644	4.64124	5.46064		100	5.12856	0.703246	5

## Sheet: Original Calculated Data
Exp 1
avg veh %inf	0.00645873
0.1 ng/mL	100	100	100	100	100		0.25 ng/mL	100	100	100	100	100		0.5 ng/mL	100	100	100	100	100		1 ng/mL	100	100	100	100	100		2.5 ng/mL	100	100	100	100	100		5 ng/mL	100	100	100	100	100		10 ng/mL	100	100	100	100	100		25 ng/mL
%Infected	0.0176339	0.019338	0.0185686	0.0225951	0.0164513		%Infected	0.0176132	0.0223877	0.0253989	0.0237794	0.020249		%Infected	0.035667	0.0289713	0.0261842	0.0224583	0.0241493		%Infected	0.0246134	0.0299835	0.0242625	0.023516	0.0283919		%Infected	0.0276362	0.031212	0.0347784	0.0340544	0.0268479		%Infected	0.0561238	0.0434562	0.0407052	0.0546523	0.0322694		%Infected	0.0519434	0.0675999	0.0543651	0.0447824	0.0559105		%Infected
Total cells	23194	19185	21434	20801	18418		Total cells	21007	18403	19804	17368	19359		Total cells	18869	18363	19401	20705	19338		Total cells	25027	20578	21762	19306	22119		Total cells	23158	20569	18546	20526	17506		Total cells	26299	21700	20022	22634	19895		Total cells	22409	21716	19461	16636	13772		Total cells
Infected cells	409	371	398	470	303		Infected cells	370	412	503	413	392		Infected cells	673	532	508	465	467		Infected cells	616	617	528	454	628		Infected cells	640	642	645	699	470		Infected cells	1476	943	815	1237	642		Infected cells	1164	1468	1058	745	770		Infected cells
%infected background subtracted
0.1 ng/mL	0.0176339	0.019338	0.0185686	0.0225951	0.0164513			0.0176132	0.0223877	0.0253989	0.0237794	0.020249			0.035667	0.0289713	0.0261842	0.0224583	0.0241493			0.0246134	0.0299835	0.0242625	0.023516	0.0283919			0.0276362	0.031212	0.0347784	0.0340544	0.0268479			0.0561238	0.0434562	0.0407052	0.0546523	0.0322694			0.0519434	0.0675999	0.0543651	0.0447824	0.0559105
Infectious units	1.65318	1.81294	1.74081	2.11829	1.54231			1.65124	2.09884	2.38115	2.22932	1.89834			3.34378	2.71606	2.45477	2.10547	2.264			2.30751	2.81095	2.27461	2.20463	2.66174			2.5909	2.92613	3.26047	3.1926	2.51699			5.26161	4.07402	3.81611	5.12365	3.02526			4.8697	6.33749	5.09673	4.19835	5.24161
Veh
%Infected	0.00249815	0.0041343	0.0114724	0.00773004	0.00645873
Total cells	25619	15964	12639	13454
Infected cells	64	66	145	104
Exp 2
avg veh %	0.00619145
0.1 ng/mL	100	100	100	100	100		0.25 ng/mL	100	100	100	100	100		0.5 ng/mL	100	100	100	100	100		1 ng/mL	100	100	100	100	100		2.5 ng/mL	100	100	100	100	100		5 ng/mL	100	100	100	100	100		10 ng/mL	100	100	100	100	100		25 ng/mL
%Infected	0.0108244	0.00523444	0.00570314	0.00456384	0.00613131		%Infected	0.0155545	0.0089689	0.00845486	0.0101927	0.0063044		%Infected	0.0521184	0.0135404	0.0170114	0.012156	0.0166648		%Infected	0.0255338	0.0163588	0.0115439	0.0165575	0.0113591		%Infected	0.0266712	0.0202965	0.0209666	0.0556295	0.0129624		%Infected	0.0570285	0.0390071	0.0333795	0.042152	0.0233445		%Infected	0.0747015	0.0701813	0.0695548	0.0891507	0.0479942		%Infected
Total cells	19031	13564	19989	17310	18430		Total cells	16394	15275	17623	17954	17924		Total cells	14563	13589	17165	19003	17402		Total cells	16018	14671	20357	18481	17519		Total cells	14810	15717	19078	17275	17975		Total cells	15238	18612	20222	16654	19405		Total cells	11392	11912	14981	14941	12439		Total cells
Infected cells	206	71	114	79	113		Infected cells	255	137	149	183	113		Infected cells	759	184	292	231	290		Infected cells	409	240	235	306	199		Infected cells	395	319	400	961	233		Infected cells	869	726	675	702	453		Infected cells	851	836	1042	1332	597		Infected cells
%infected background subtracted
0.1 ng/mL	0.0108244	0.00523444	0.00570314	0.00456384	0.00613131			0.0155545	0.0089689	0.00845486	0.0101927	0.0063044			0.0521184	0.0135404	0.0170114	0.012156	0.0166648			0.0255338	0.0163588	0.0115439	0.0165575	0.0113591			0.0266712	0.0202965	0.0209666	0.0556295	0.0129624			0.0570285	0.0390071	0.0333795	0.042152	0.0233445			0.0747015	0.0701813	0.0695548	0.0891507	0.0479942
Infectious units	1.01479	0.490729	0.534669	0.42786	0.57481			1.45823	0.840835	0.792643	0.955567	0.591037			4.8861	1.26941	1.59482	1.13962	1.56232			2.39379	1.53364	1.08224	1.55227	1.06492			2.50042	1.9028	1.96561	5.21527	1.21523			5.34642	3.65691	3.12933	3.95175	2.18855			7.00327	6.5795	6.52076	8.35787	4.49946
Veh	0	0	0	0	0	0
%Infected	0.00561741	0.00575784	0.00980442	0.00436999	0.00569361	0.0059054	0.00619145
Total cells	19938	18236	19583	19222	20725	17103
Infected cells	112	105	192	84	118	101
Exp 3
average veh %	0.00410607
0.1 ng/mL	100	100	100	100	100		0.25 ng/mL	100	100	100	100	100		0.5 ng/mL	100	100	100	100	100		1 ng/mL	100	100	100	100	100		2.5 ng/mL	100	100	100	100	100		5 ng/mL	100	100	100	100	100		10 ng/mL	100	100	100	100	100		25 ng/mL
%Infected	0.00226244	0.00301521	0.00547128	0.00743525	0.00796775		%Infected	0.00371488	0.00310238	0.00241334	0.00412294	0.00190431		%Infected	0.00410631	0.0109795	0.00556763	0.00530863	0.00810784		%Infected	0.0134982	0.0515256	0.00856913	0.0210379	0.0142551		%Infected	0.0179542	0.0224703	0.0436344	0.0324351	0.0266499		%Infected	0.0446376	0.0324658	0.0526382	0.0600107	0.0325247		%Infected	0.126299	0.0941843	0.117248	0.113219	0.110966		%Infected
Total cells	4862	7628	8042	11970	10417		Total cells	8614	7736	9116	10672	8402		Total cells	8767	6922	7364	9607	10237		Total cells	9705	8947	11203	11408	9330		Total cells	9747	6809	7517	10020	8743		Total cells	8513	7300	7941	13031	9316		Total cells	8084	7411	6789	11067	8444		Total cells
Infected cells	11	23	44	89	83		Infected cells	32	24	22	44	16		Infected cells	36	76	41	51	83		Infected cells	131	461	96	240	133		Infected cells	175	153	328	325	233		Infected cells	380	237	418	782	303		Infected cells	1021	698	796	1253	937		Infected cells
%infected background subtracted
0.1 ng/mL	-0.00184363	-0.00109086	0.00136521	0.00332918	0.00386167			-0.00039119	-0.00100369	-0.00169273	1.6868e-05	-0.00220176			2.37389e-07	0.00687342	0.00146156	0.00120256	0.00400177			0.00939213	0.0474196	0.00446306	0.0169318	0.010149			0.0138482	0.0183642	0.0395284	0.0283291	0.0225438			0.0405315	0.0283597	0.0485321	0.0559047	0.0284186			0.122193	0.0900782	0.113142	0.109113	0.10686
Infectious units	-0.17284	-0.102268	0.127988	0.312111	0.362032			-0.0366738	-0.0940961	-0.158694	0.00158139	-0.206415			2.22552e-05	0.644383	0.137021	0.11274	0.375166			0.880512	4.44559	0.418412	1.58736	0.951471			1.29827	1.72164	3.70578	2.65585	2.11348			3.79983	2.65872	4.54989	5.24106	2.66425			11.4556	8.44484	10.6071	10.2294	10.0182
Veh	0	0	0	0	0
%Infected	0.0101931	0.00520453	0.00144928	0.00143147	0.002252	0.00410607
Total cells	10203	10952	7590	8383	8881
Infected cells	104	57	11	12	20
Exp 4
average veh %	0.0183343
0.1 ng/mL	100	100	100	100	100		0.25 ng/mL	100	100	100	100	100		0.5 ng/mL	100	100	100	100	100		1 ng/mL	100	100	100	100	100		2.5 ng/mL	100	100	100	100	100		5 ng/mL	100	100	100	100	100		10 ng/mL	100	100	100	100	100		25 ng/mL
%Infected	0.00594041	0.00861027	0.00762881	0.0275467	0.0258715		%Infected	0.00787653	0.0148543	0.00921957	0.0346473	0.0328755		%Infected	0.0191246	0.00665994	0.00976915	0.0140703	0.0224051		%Infected	0.0106002	0.0110745	0.0146631	0.0317637	0.0263559		%Infected	0.034188	0.0512327	0.0329549	0.0492671	0.0561513		%Infected	0.06795	0.0715734	0.0687803	0.10464	0.0738192		%Infected	0.0698547	0.0704123	0.082889	0.091492	0.101588		%Infected
Total cells	10942	13240	15992	9257	18244		Total cells	9395	14070	12365	11314	15361		Total cells	7791	9910	14945	10874	14461		Total cells	6981	11829	17527	16182	18364		Total cells	13689	16103	15415	14736	16598		Total cells	12156	15285	16938	18062	18166		Total cells	12526	12441	14067	13881	18388		Total cells
Infected cells	65	114	122	255	472		Infected cells	74	209	114	392	505		Infected cells	149	66	146	153	324		Infected cells	74	131	257	514	484		Infected cells	468	825	508	726	932		Infected cells	826	1094	1165	1890	1341		Infected cells	875	876	1166	1270	1868		Infected cells
%infected background subtracted
0.1 ng/mL	0.00594041	0.00861027	0.00762881	0.0275467	0.0258715			0.00787653	0.0148543	0.00921957	0.0346473	0.0328755			0.0191246	0.00665994	0.00976915	0.0140703	0.0224051			0.0106002	0.0110745	0.0146631	0.0317637	0.0263559			0.034188	0.0512327	0.0329549	0.0492671	0.0561513			0.06795	0.0715734	0.0687803	0.10464	0.0738192			0.0698547	0.0704123	0.082889	0.091492	0.101588
Infectious units	0.556914	0.807213	0.715201	2.58251	2.42545			0.738425	1.39259	0.864335	3.24819	3.08207			1.79293	0.624369	0.915858	1.31909	2.10048			0.993769	1.03823	1.37466	2.97785	2.47087			3.20513	4.80306	3.08952	4.61879	5.26419			6.37031	6.71001	6.44815	9.80996	6.92055			6.54888	6.60116	7.77085	8.57737	9.52387
veh	0	0	0	0	0	0
%Infected	0.0189489	0.0141652	0.0187848	0.0214381	0.0445732	0.0358423	0.0183343
Total cells	13510	15884	12031	8956	8974	7812
Infected cells	256	225	226	192	400	280
Exp 5
Avg veh	0.0362605
0.1 ng/mL	100	100	100	100	100		0.25 ng/mL	100	100	100	100	100		0.5 ng/mL	100	100	100	100	100		1 ng/mL	100	100	100	100	100		2.5 ng/mL	100	100	100	100	100		5 ng/mL	100	100	100	100	100		10 ng/mL	100	100	100	100	100		25 ng/mL
%Infected	0.0718535	0.0501906	0.039689	0.0450469	0.0502779		%Infected	0.0721942	0.0607874	0.0421702	0.0483368	0.061872		%Infected	0.0675261	0.103004	0.0524602	0.0614948	0.0390417		%Infected	0.0529595	0.0576471	0.0499363	0.0534232	0.0404129		%Infected	0.0550526	0.0505994	0.0484908	0.0609457	0.0632468		%Infected	0.0756461	0.0802425	0.0551506	0.0710024	0.0483001		%Infected	0.107359	0.127076	0.14759	0.104745	0.087065		%Infected
Total cells	2185	4722	8617	4795	3958		Total cells	3172	3175	7944	3848	1891		Total cells	3258	1631	5528	4228	4508		Total cells	3531	4250	7850	3856	4553		Total cells	4087	7925	10105	2855	6277		Total cells	4759	6929	17697	6704	7412		Total cells	4471	7224	12074	6807	7615		Total cells
Infected cells	157	237	342	216	199		Infected cells	229	193	335	186	117		Infected cells	220	168	290	260	176		Infected cells	187	245	392	206	184		Infected cells	225	401	490	174	397		Infected cells	360	556	976	476	358		Infected cells	480	918	1782	713	663		Infected cells
%infected background subtracted
0.1 ng/mL	0.0718535	0.0501906	0.039689	0.0450469	0.0502779			0.0721942	0.0607874	0.0421702	0.0483368	0.061872			0.0675261	0.103004	0.0524602	0.0614948	0.0390417			0.0529595	0.0576471	0.0499363	0.0534232	0.0404129			0.0550526	0.0505994	0.0484908	0.0609457	0.0632468			0.0756461	0.0802425	0.0551506	0.0710024	0.0483001			0.107359	0.127076	0.14759	0.104745	0.087065
Infectious units	6.73627	4.70537	3.72084	4.22315	4.71355			6.76821	5.69882	3.95346	4.53157	5.8005			6.33057	9.65665	4.91814	5.76514	3.66016			4.96495	5.40441	4.68153	5.00843	3.78871			5.16118	4.74369	4.54602	5.71366	5.92939			7.09183	7.52273	5.17037	6.65647	4.52813			10.0649	11.9134	13.8365	9.81985	8.16234
veh	0	0	0	0	0	0
%Infected	0.0290902	0.0395758	0.0389506	0.0377879	0.0412766	0.030882	0.0362605
Total cells	5122	3866	4955	6166	4700	9002
Infected cells	149	153	193	233	194	278
[truncated: 17 more columns]

## Sheet: Exp_1 Image Analysis
Veh
%Infected	0.00249815	0.0041343	0.0114724	0.00773004	0.00645873		0.1 ng/mL	100	100	100	100	100		0.25 ng/mL	100	100	100	100	100		0.5 ng/mL	100	100	100	100	100		1 ng/mL	100	100	100	100	100		2.5 ng/mL	100	100	100	100	100		5 ng/mL	100	100	100	100	100		10 ng/mL
Total cells	25619	15964	12639	13454			%Infected	0.017634	0.019338	0.018569	0.022595	0.016451		%Infected	0.017613	0.022388	0.025399	0.023779	0.020249		%Infected	0.035667	0.028971	0.026184	0.022458	0.024149		%Infected	0.024613	0.029983	0.024262	0.023516	0.028392		%Infected	0.027636	0.031212	0.034778	0.034054	0.026848		%Infected	0.056124	0.043456	0.040705	0.054652	0.032269		%Infected
Infected cells	64	66	145	104			Total cells	23194	19185	21434	20801	18418		Total cells	21007	18403	19804	17368	19359		Total cells	18869	18363	19401	20705	19338		Total cells	25027	20578	21762	19306	22119		Total cells	23158	20569	18546	20526	17506		Total cells	26299	21700	20022	22634	19895		Total cells
							Infected cells	409	371	398	470	303		Infected cells	370	412	503	413	392		Infected cells	673	532	508	465	467		Infected cells	616	617	528	454	628		Infected cells	640	642	645	699	470		Infected cells	1476	943	815	1237	642		Infected cells
	ROI_A_Target_I_ObjectCount	ROI_A_Target_I_ObjectCount	ROI_A_Target_I_ObjectCount	ROI_A_Target_I_ObjectCount				0.169285	0.185645	0.178259	0.216913	0.157932	0.181607		0.169086	0.214921	0.24383	0.228282	0.19439	0.210102		0.342403	0.278124	0.251368	0.2156	0.231834	0.263866		0.236289	0.287841	0.23292	0.225754	0.272562	0.251073		0.265308	0.299635	0.333873	0.326922	0.25774	0.296696		0.538789	0.41718	0.39077	0.524662	0.309786	0.436237
	0	0	0	0				ROI_A_Target_I_ObjectCount	ROI_A_Target_I_ObjectCount	ROI_A_Target_I_ObjectCount	ROI_A_Target_I_ObjectCount	ROI_A_Target_I_ObjectCount			ROI_A_Target_I_ObjectCount	ROI_A_Target_I_ObjectCount	ROI_A_Target_I_ObjectCount	ROI_A_Target_I_ObjectCount	ROI_A_Target_I_ObjectCount			ROI_A_Target_I_ObjectCount	ROI_A_Target_I_ObjectCount	ROI_A_Target_I_ObjectCount	ROI_A_Target_I_ObjectCount	ROI_A_Target_I_ObjectCount			ROI_A_Target_I_ObjectCount	ROI_A_Target_I_ObjectCount	ROI_A_Target_I_ObjectCount	ROI_A_Target_I_ObjectCount	ROI_A_Target_I_ObjectCount			ROI_A_Target_I_ObjectCount	ROI_A_Target_I_ObjectCount	ROI_A_Target_I_ObjectCount	ROI_A_Target_I_ObjectCount	ROI_A_Target_I_ObjectCount			ROI_A_Target_I_ObjectCount	ROI_A_Target_I_ObjectCount	ROI_A_Target_I_ObjectCount	ROI_A_Target_I_ObjectCount	ROI_A_Target_I_ObjectCount
	0	0	0	0				1	0	0	0	0			0	0	0	0	0			1	0	0	0	0			0	0	0	0	0			0	0	0	0	0			0	0	0	0	0
	0	0	0	0				0	0	0	0	0			0	0	0	0	0			1	0	0	0	0			0	0	0	0	0			0	0	0	0	0			0	0	0	0	0
	0	0	0	0				0	0	0	0	0			0	0	0	0	0			0	0	0	0	0			0	0	0	0	0			1	0	0	0	0			0	0	0	1	0
	0	0	0	0				0	0	0	0	0			0	0	0	0	0			0	0	0	0	0			0	0	0	0	0			0	0	0	0	0			0	0	0	0	0
	0	0	0	0				1	0	0	0	0			0	0	0	0	0			0	0	0	0	0			0	0	0	0	0			0	0	0	0	0			0	0	0	0	0
	0	0	0	0				0	0	0	0	0			0	0	0	0	0			0	0	1	0	0			0	0	0	0	0			0	0	0	0	0			0	0	0	0	0
	0	0	0	0				0	0	0	0	0			0	0	0	0	0			0	0	1	0	0			0	0	0	0	0			0	0	0	0	0			0	0	0	0	0
	0	0	0	0				0	0	0	0	0			0	0	0	0	0			0	0	0	0	0			0	0	0	0	0			0	0	0	0	0			0	0	0	0	0
	0	0	0	0				0	0	0	1	0			0	0	0	0	0			0	0	0	0	0			0	0	0	0	0			0	0	0	0	0			0	0	0	0	0
	0	0	0	0				0	0	0	0	0			1	0	0	0	0			0	0	0	0	0			0	0	0	0	0			0	0	0	0	0			0	0	0	0	0
	0	0	1	0				0	0	0	0	0			0	0	0	0	0			0	0	0	0	0			0	0	0	0	0			0	0	0	0	0			0	0	0	0	0
	0	0	0	0				0	0	0	0	0			0	0	0	0	0			0	0	0	0	0			0	0	0	0	0			0	0	0	0	0			0	0	0	0	0
	0	0	1	0				0	0	0	1	0			0	0	0	0	0			0	0	0	0	0			0	0	0	0	0			0	0	0	0	1			0	0	0	0	0
	0	0	0	0				0	0	0	0	0			0	0	0	0	0			0	0	0	0	0			0	0	0	0	0			0	0	0	0	0			0	0	0	0	0
	0	0	0	0				0	0	0	0	0			0	0	0	0	0			0	0	1	0	0			0	0	0	0	0			0	0	0	0	0			0	0	0	0	0
	0	0	0	0				0	0	0	0	0			0	0	0	0	0			0	0	0	0	0			0	0	0	0	0			0	0	0	0	1			0	0	0	0	0
	0	0	0	0				0	0	0	0	0			0	0	0	0	0			0	0	0	0	0			0	0	1	0	0			0	0	0	0	0			0	0	0	0	0
	0	0	0	0				0	0	0	0	0			0	0	0	0	0			1	0	0	0	0			0	0	0	0	0			0	0	0	0	0			0	0	0	0	0
	0	0	0	0				0	0	0	0	0			0	0	0	0	0			0	0	0	0	0			0	0	0	0	0			0	0	0	0	1			0	0	0	0	0
	0	0	0	0				0	0	0	0	0			0	0	0	0	0			0	0	0	0	1			0	0	0	0	0			0	0	0	0	0			0	0	0	0	0
	0	0	0	0				0	0	0	0	0			0	0	0	0	0			1	0	0	0	0			0	0	0	0	0			0	0	0	0	1			0	0	0	0	0
	0	0	0	0				0	0	0	0	0			1	0	0	0	0			0	0	0	0	0			0	0	0	0	0			0	0	0	0	0			0	0	0	0	0
	0	0	0	0				0	0	0	0	0			0	0	0	0	0			0	0	0	0	0			0	0	0	0	0			0	0	0	0	0			0	0	0	0	0
	0	0	0	0				0	0	0	0	0			1	0	0	0	0			0	0	0	0	0			0	0	1	0	0			0	0	0	0	0			0	0	0	0	0
	0	0	0	0				0	0	0	0	0			0	0	0	0	0			0	0	0	0	0			0	0	0	0	0			0	0	0	0	0			0	0	0	0	0
	0	0	0	0				0	0	0	0	0			0	0	0	0	0			0	0	0	0	0			0	0	0	0	0			0	0	0	0	0			0	1	0	0	0
	1	0	0	0				0	0	0	0	0			0	0	0	0	1			0	0	0	0	0			0	0	0	0	0			0	0	0	0	0			0	0	0	0	0
	0	0	0	0				0	0	0	0	0			0	0	0	0	0			0	0	0	0	0			0	0	0	0	1			0	0	0	0	0			0	0	0	0	0
	0	0	0	0				0	0	0	0	0			1	0	0	0	0			0	0	0	0	0			0	0	0	0	0			0	0	1	0	0			0	1	0	0	0
	0	0	0	0				0	0	0	0	0			0	0	0	0	0			0	0	0	0	0			0	0	0	0	0			0	0	0	0	0			0	0	0	0	0
	0	0	0	0				0	0	0	0	0			0	0	0	0	0			0	0	0	0	0			0	0	0	0	0			0	0	0	1	0			0	0	0	0	0
	0	0	0	0				0	0	0	0	0			0	0	0	0	0			0	0	0	0	0			0	0	0	0	0			0	0	0	0	0			0	0	0	0	0
	0	0	0	0				0	0	0	0	0			0	0	0	0	0			0	0	0	0	0			0	0	0	0	0			0	0	0	0	0			0	0	0	0	0
	0	0	0	0				0	0	0	0	0			1	0	0	0	0			0	1	0	0	0			0	0	0	0	0			1	0	0	0	0			0	0	1	0	0
	0	0	0	0				0	0	0	1	0			0	0	1	0	0			0	0	0	0	0			0	0	0	0	0			0	0	0	0	0			0	1	0	0	0
	0	0	0	0				0	0	0	0	0			1	0	0	0	0			0	0	0	0	0			0	0	0	0	0			0	1	0	0	0			0	0	0	0	0
	0	0	0	0				0	0	0	0	0			0	0	0	0	0			0	0	0	0	0			0	0	0	0	0			0	0	0	0	0			0	0	0	0	0
	0	0	0	0				0	0	0	0	0			0	0	0	0	0			0	0	0	0	0			0	0	0	0	0			0	0	0	0	0			0	0	0	0	0
	0	0	0	0				0	0	0	0	0			0	0	0	0	0			0	0	0	0	0			0	0	0	0	0			0	0	1	0	0			0	1	0	0	0
	0	0	1	0				0	0	0	0	0			0	0	0	0	0			0	0	0	0	0			0	0	0	0	0			0	0	0	0	0			0	0	0	0	0
	0	0	0	0				0	0	0	0	0			1	0	0	0	0			0	0	0	0	0			0	0	0	0	0			0	0	0	0	0			0	0	0	0	0
	0	0	0	0				0	0	0	0	0			0	0	0	0	0			0	0	0	0	0			0	0	1	0	0			0	0	0	0	0			0	0	0	0	0
	0	0	0	0				0	0	0	0	0			0	0	0	0	0			1	0	0	0	0			0	0	0	0	0			0	0	1	0	0			0	0	0	0	0
	0	0	0	0				0	0	0	0	0			0	0	0	0	0			0	0	0	0	0			0	0	0	0	0			0	0	0	0	0			0	0	0	0	0
	0	0	0	0				0	0	0	0	0			0	0	0	0	0			0	0	0	0	0			0	0	0	0	0			0	0	0	0	0			0	0	0	0	0
	0	0	0	0				0	0	0	0	0			0	0	0	0	0			0	0	0	0	0			0	0	0	0	0			0	0	0	0	0			0	0	0	0	0
	0	0	0	0				0	0	0	0	0			0	0	0	0	1			1	0	0	0	0			0	0	0	0	0			0	0	0	0	0			0	0	0	0	0
	0	0	0	0				0	0	0	0	0			0	0	0	0	0			0	0	0	0	0			0	0	0	0	0			0	0	0	0	0			0	0	0	0	0
	0	0	0	0				0	0	0	0	0			0	0	0	0	0			0	0	0	0	0			0	0	0	0	0			0	0	0	0	0			0	0	0	0	0
	0	0	0	0				0	0	0	0	0			0	0	1	0	0			0	0	0	0	0			0	0	0	0	0			0	0	0	0	0			0	0	0	0	0
	0	0	0	0				0	0	0	0	0			0	0	0	0	0			0	0	0	0	0			0	0	0	0	0			0	0	1	0	0			0	0	0	1	0
	0	0	0	0				0	0	0	0	0			0	0	0	0	0			0	0	0	0	0			0	0	0	0	0			0	0	0	0	0			0	0	0	0	0
	0	0	0	0				0	0	0	0	0			1	0	1	0	0			0	0	0	0	0			0	0	0	0	0			0	0	0	0	0			0	0	0	0	0
	0	0	0	0				0	0	0	0	0			0	0	0	0	0			0	0	0	0	0			0	0	0	0	0			0	0	0	0	1			0	0	1	1	0
	0	0	0	0				0	0	0	1	0			0	0	0	0	0			0	0	0	0	0			0	0	0	0	0			0	0	0	0	0			0	1	0	0	0
	0	0	0	0				0	0	0	0	0			0	0	0	0	0			0	0	1	0	0			0	0	0	0	0			0	0	0	0	0			0	1	0	0	0
	0	0	0	0				0	0	0	0	0			0	0	1	0	0			0	0	0	0	0			0	0	0	0	0			0	0	0	0	0			0	0	0	0	0
	0	0	0	0				0	0	0	0	0			0	0	0	0	0			0	0	0	0	0			0	0	0	0	0			0	0	0	0	0			0	1	0	0	0
	0	0	0	0				0	0	0	0	0			0	0	0	0	0			0	0	0	0	0			0	0	0	0	0			0	0	0	0	0			0	0	0	0	0
	0	0	0	0				0	0	0	0	0			0	0	0	0	0			0	0	0	0	0			0	0	0	0	0			0	1	0	0	0			0	0	0	0	0
	0	0	0	0				0	0	0	1	0			0	0	0	0	0			0	0	0	0	0			0	0	0	0	0			0	0	0	0	0			0	0	0	0	0
	0	0	0	0				0	0	1	0	0			0	0	0	0	0			0	0	0	0	0			0	0	0	0	0			0	0	0	0	0			0	0	0	0	0
	0	0	0	0				0	0	0	0	0			0	0	0	0	0			0	0	0	0	0			0	0	0	0	0			0	0	0	0	0			0	0	0	0	0
	0	0	0	0				0	0	0	0	0			0	0	0	0	0			0	0	1	0	0			0	0	0	0	0			0	0	0	0	0			0	0	0	0	0
	0	0	0	0				0	0	0	0	0			0	0	0	0	0			0	0	0	0	0			0	0	0	0	0			0	0	0	0	0			0	0	0	0	0
	0	0	0	0				0	0	0	0	0			0	0	0	0	0			0	0	0	0	0			0	0	0	0	0			0	0	0	0	0			0	0	0	0	0
	0	0	0	0				0	0	0	0	0			0	0	0	0	0			0	0	1	0	0			0	0	0	0	0			0	0	0	0	0			0	1	0	0	0
	0	0	0	0				0	0	0	0	0			0	0	0	0	0			0	0	0	0	0			0	0	0	0	0			0	0	0	0	0			0	0	1	0	0
	0	0	0	0				0	0	0	0	0			0	0	0	0	0			0	0	0	0	0			0	0	0	0	0			0	0	0	0	0			0	1	0	0	0
	0	0	0	0				0	0	0	0	0			0	0	0	0	0			0	0	0	0	0			0	0	0	0	0			0	0	0	0	0			0	0	0	0	0
	0	0	0	0				0	0	0	0	0			0	0	0	0	0			0	0	0	0	0			0	0	0	0	0			0	0	0	0	0			0	1	0	1	0
	0	0	0	0				0	0	0	0	0			0	0	0	0	0			0	0	0	0	0			0	0	0	0	0			0	0	0	0	0			0	0	0	0	0
	0	0	0	0				0	0	0	0	0			0	0	0	0	0			0	0	0	0	1			0	0	0	0	0			0	0	0	0	0			0	0	0	0	1
	0	0	0	0				0	0	0	0	0			0	0	0	0	0			0	1	0	0	0			0	0	0	0	0			0	0	0	0	0			0	0	0	1	0
	0	0	0	0				0	0	0	0	0			0	0	0	0	0			0	0	0	0	0			0	0	0	0	0			0	0	0	0	0			0	0	0	1	0
	0	0	0	0				0	0	0	0	0			0	0	0	0	0			0	0	0	0	0			0	0	0	0	0			0	0	0	0	0			0	0	0	1	0
	0	0	1	0				0	0	0	0	0			0	0	0	0	0			0	0	0	0	0			0	0	0	0	0			0	0	0	0	0			0	0	0	0	0
	0	0	0	0				0	0	0	0	0			0	0	0	0	0			0	0	0	0	0			0	0	0	0	0			0	0	0	1	0			0	0	0	0	0
	0	0	0	0				0	0	0	0	1			0	0	0	0	0			0	0	0	0	0			0	0	0	0	0			0	0	1	0	0			0	0	1	0	0
	0	0	1	0				0	0	1	0	0			0	0	0	0	0			0	0	0	0	0			0	0	0	0	0			0	0	0	0	0			0	0	0	0	0
	0	0	0	0				0	0	0	0	0			0	0	0	0	0			0	0	0	0	0			0	0	0	0	0			0	0	0	0	0			0	1	0	0	0
	0	0	0	0				0	0	0	0	0			0	0	0	0	0			0	0	0	0	0			0	0	0	0	0			0	0	0	0	0			0	0	0	0	0
	0	0	0	0				0	0	0	0	0			0	0	0	0	0			0	0	0	0	0			0	0	0	0	0			0	0	0	0	0			0	0	0	0	0
	0	0	0	0				0	0	0	0	0			0	0	0	0	0			0	0	0	0	0			0	0	0	0	0			0	0	1	0	0			0	0	0	0	0
	0	0	0	0				0	0	0	0	0			0	0	0	0	0			0	0	0	0	0			0	0	0	0	0			0	0	0	0	0			0	0	0	0	0
	0	0	0	0				0	0	0	0	0			0	0	0	0	0			0	0	0	0	0			0	0	0	0	0			0	0	0	0	0			0	0	0	0	0
	0	0	0	0				0	0	0	0	0			0	0	0	0	0			0	0	0	0	0			0	0	0	0	0			0	0	0	0	1			0	0	0	0	0
	0	0	0	0				0	0	1	0	0			1	0	0	0	0			0	1	0	0	0			0	0	0	0	0			0	0	0	0	0			0	0	0	0	0
	0	0	0	0				0	0	0	0	0			0	0	0	0	0			0	0	0	0	0			0	0	0	0	0			0	0	0	0	0			0	0	1	1	0
	0	0	0	0				0	0	0	0	0			0	0	0	0	0			0	0	0	0	0			0	0	0	0	0			0	0	0	0	0			0	0	0	0	0
	0	0	0	0				0	0	0	0	0			0	0	0	0	0			0	0	0	0	0			0	0	0	0	0			0	0	0	0	0			0	0	0	0	0
	0	0	0	0				0	0	0	0	1			1	0	0	0	0			0	0	0	0	0			0	0	0	0	0			0	0	0	0	0			0	0	0	0	0
	0	0	0	0				0	0	0	0	0			0	0	0	0	0			0	0	0	0	0			0	0	0	0	0			0	0	0	0	0			0	0	0	0	0
	0	0	0	0				0	0	0	0	0			0	0	0	0	0			0	0	0	0	0			0	0	0	0	0			0	0	0	0	0			0	0	0	0	0
	0	0	0	0				0	0	0	0	0			0	0	0	0	0			0	0	0	0	0			0	0	0	0	0			0	0	0	0	0			0	0	0	0	0
	0	0	0	0				0	0	0	0	0			0	0	0	0	0			0	0	0	0	0			0	0	0	0	0			0	0	0	0	0			0	1	0	1	0
	0	0	0	0				0	0	0	0	0			0	0	0	0	0			0	0	0	0	0			0	0	0	0	0			0	0	0	0	0			0	0	0	0	0
	0	0	0	0				0	0	0	0	0			0	0	0	0	0			0	0	0	0	0			0	0	0	0	0			0	0	0	0	0			0	0	0	0	0
	0	0	0	0				0	0	0	0	0			0	0	0	1	0			0	0	0	0	0			0	0	0	0	0			0	0	0	0	0			0	0	0	0	0
	0	0	0	0				0	0	0	0	0			0	0	0	0	0			0	0	0	0	0			0	0	0	0	0			0	0	0	0	0			0	0	0	0	0
	0	0	0	0				0	0	0	0	0			0	0	0	0	0			0	0	0	0	0			0	0	0	0	1			0	0	0	0	0			0	1	0	0	0
	0	0	0	0				0	0	0	0	0			0	0	0	0	0			0	0	0	0	0			0	0	0	0	0			0	1	0	0	0			0	0	0	1	0
	0	0	0	0				0	0	0	0	0			0	0	0	0	0			0	0	0	0	1			0	0	0	0	0			0	0	0	0	0			0	0	1	0	0
	0	0	0	0				0	0	0	0	0			0	0	0	1	0			0	0	0	0	0			0	0	0	0	0			0	0	0	0	0			0	0	0	0	0
	0	0	0	0				0	0	0	0	1			0	0	0	0	0			0	0	0	0	0			0	0	0	0	0			0	0	0	0	0			0	0	0	0	0
	0	0	0	0				0	0	0	0	0			0	0	0	0	0			0	0	1	0	0			0	0	0	0	0			0	0	0	0	0			0	0	0	0	0
	0	0	0	0				0	0	0	0	0			0	0	0	0	0			0	0	0	0	0			0	0	0	0	1			0	0	0	0	0			0	0	0	0	0
	0	0	0	0				0	0	0	0	0			0	0	0	0	0			0	0	0	0	0			0	0	0	0	0			0	0	0	0	0			0	0	1	0	0
	0	0	0	0				0	0	0	0	0			0	0	0	0	0			0	0	0	0	0			0	0	0	0	0			0	0	0	0	0			0	0	0	1	0
	0	0	0	0				0	0	0	0	0			0	0	0	0	0			0	0	0	0	0			0	0	0	0	0			0	0	0	0	0			0	0	0	0	0
	0	0	0	0				0	0	0	0	0			0	0	0	0	0			1	0	0	0	0			0	0	0	0	0			0	0	0	1	0			0	0	0	0	0
	0	0	0	0				0	0	0	0	0			0	0	0	0	0			0	0	0	0	0			0	0	0	0	0			0	0	0	0	0			0	0	0	0	0
	0	0	0	0				0	0	0	0	0			0	0	0	0	0			0	0	0	0	0			0	0	0	0	0			0	0	0	0	0			0	0	0	0	0
	0	0	0	0				0	0	0	0	0			0	0	0	0	0			0	0	0	0	0			0	0	0	0	0			0	0	0	0	0			0	0	0	0	1
	0	0	0	0				0	0	0	0	0			0	0	0	0	0			0	0	0	0	0			0	0	0	0	0			0	1	0	0	0			0	0	0	0	0
	0	0	0	0				0	0	0	0	0			0	0	0	0	0			0	0	0	0	0			0	0	0	0	0			0	1	0	0	0			0	0	0	0	0
	0	0	0	0				0	0	0	0	0			0	0	0	0	0			0	0	0	0	0			0	0	0	0	0			0	1	0	0	0			0	0	0	0	0
	0	0	0	0				0	0	0	0	0			0	0	0	0	0			0	0	0	0	0			0	0	0	0	0			0	0	0	0	0			0	0	0	0	0
	0	0	0	0				0	0	0	0	0			0	0	0	0	0			0	0	0	0	0			0	0	0	0	0			0	0	0	0	0			0	0	0	0	0
	0	0	0	0				0	0	0	0	0			0	0	0	0	0			0	0	0	0	0			0	0	0	0	0			0	0	0	0	0			0	0	0	0	0
	0	0	0	0				0	0	0	0	0			0	0	0	0	0			0	0	0	0	0			1	0	0	0	0			0	0	0	0	0			0	0	0	0	0
	0	0	0	0				0	0	0	0	0			0	0	0	0	0			0	0	0	0	0			0	0	0	0	1			0	0	0	0	0			0	0	0	0	0
	0	0	0	0				0	0	0	0	0			0	0	0	0	0			0	0	0	0	0			0	0	0	0	1			0	1	0	0	0			0	0	0	0	0
	0	0	0	0				0	0	0	0	0			0	0	0	0	0			0	0	0	0	0			1	0	0	0	0			0	0	0	0	0			0	0	0	0	1
	0	0	0	0				0	0	0	0	0			0	0	0	0	0			1	0	0	0	0			0	0	0	0	0			0	0	0	0	0			0	0	0	0	0
	0	0	0	0				0	0	0	0	0			0	0	0	0	0			0	0	0	0	0			0	0	0	0	0			0	1	0	0	0			0	0	0	0	0
	0	0	0	0				0	0	0	0	0			0	0	0	0	0			0	0	1	0	0			0	0	0	0	0			0	0	0	0	0			0	0	0	0	0
	0	0	0	0				0	0	0	0	0			0	0	0	0	0			0	0	0	0	0			0	0	0	0	0			0	0	0	0	0			0	0	0	0	0
	0	0	0	0				0	0	0	0	0			0	0	0	0	0			0	0	0	0	0			0	0	0	0	0			0	0	0	0	0			0	0	0	0	0
	0	0	0	0				0	0	0	0	0			0	0	0	0	0			0	0	0	0	0			0	0	0	0	0			0	0	0	0	0			0	0	0	0	0
	0	0	0	0				0	0	0	0	0			0	0	0	0	0			0	0	0	0	0			0	0	0	0	0			0	0	0	0	0			0	0	0	0	0
	0	0	0	0				0	0	0	0	0			0	0	0	0	0			0	0	0	0	0			1	0	0	0	0			0	0	0	0	0			0	0	0	0	0
	0	0	0	0				0	0	0	0	0			0	0	0	0	0			0	0	0	0	1			0	0	0	0	0			0	0	0	0	0			0	0	0	0	0
	0	0	0	0				0	0	0	0	0			0	0	0	0	0			0	0	0	0	0			0	0	0	0	0			0	0	0	0	0			0	0	0	0	0
	0	0	0	0				0	0	0	0	0			0	0	0	0	0			0	0	0	0	0			0	0	0	0	0			0	0	0	0	0			0	0	0	0	0
	0	0	0	0				0	0	0	0	0			0	1	0	0	0			0	0	0	0	0			0	0	0	0	0			0	1	0	0	0			0	0	0	0	0
	0	0	0	0				0	0	0	0	0			0	0	0	0	0			0	0	0	0	0			0	0	0	0	0			0	0	1	0	0			0	0	0	0	0
	0	0	0	0				0	0	0	0	0			0	0	0	0	0			0	0	0	0	0			0	0	0	0	0			0	1	0	1	0			0	0	0	0	0
	0	0	0	0				0	0	0	0	0			0	0	0	0	0			0	0	0	0	0			0	0	0	0	0			0	0	0	0	0			0	0	0	0	0
	0	0	0	0				0	0	0	0	0			0	0	0	0	0			0	0	0	0	0			0	0	0	0	0			0	0	0	0	0			0	0	0	1	0
	0	0	0	0				0	0	0	0	0			0	0	0	0	0			0	0	0	0	0			0	0	1	0	0			0	0	0	0	0			0	0	0	0	0
	0	0	0	0				0	0	0	0	0			0	0	0	0	0			0	0	0	0	0			0	0	0	0	0			0	0	0	0	0			0	0	0	1	0
	0	0	0	0				0	0	0	0	0			0	1	0	0	0			0	1	0	0	0			0	0	0	0	0			0	1	0	0	0			0	0	0	0	0
	0	0	0	0				0	0	0	0	0			0	0	0	0	0			0	0	0	0	0			0	0	0	0	0			0	0	0	0	0			0	0	0	0	0
	0	0	0	0				0	0	0	0	0			0	0	0	0	0			0	0	0	0	0			0	0	0	0	0			0	0	0	0	0			0	0	0	0	0
	0	0	0	0				0	0	0	0	0			0	0	0	0	0			0	0	0	0	0			0	0	0	0	0			0	0	0	0	0			0	0	0	0	0
	0	0	0	0				0	0	0	0	0			0	0	0	0	0			0	0	0	0	0			0	0	0	0	0			0	0	0	0	0			0	0	0	0	0
	0	0	0	0				0	0	0	0	0			0	0	0	0	0			0	0	0	0	0			0	0	0	0	0			0	0	0	0	0			0	0	1	0	0
	0	0	0	0				0	0	0	0	1			0	0	0	0	0			0	0	0	0	0			0	0	0	1	0			0	0	0	0	0			0	0	0	0	0
	0	0	0	0				0	0	0	0	0			0	0	0	0	0			0	0	0	0	1			0	0	0	0	0			0	0	0	0	0			0	0	0	0	0
	0	0	0	0				0	0	0	0	1			0	1	0	0	0			0	0	0	0	0			0	0	0	0	0			0	0	0	0	0			0	0	0	1	0
	0	0	0	0				0	0	0	0	0			0	0	0	0	0			0	0	0	0	0			0	0	0	0	0			0	1	0	1	0			0	0	0	0	0
	0	0	0	0				0	0	0	0	0			0	0	0	0	0			0	1	0	0	0			0	0	0	0	0			0	0	0	0	0			0	0	0	0	0
	0	0	0	0				0	0	0	0	0			0	0	0	0	0			0	0	0	0	0			0	0	0	0	0			1	0	0	0	0			0	0	0	1	0
	0	0	0	0				0	0	0	0	0			0	0	0	0	0			0	0	0	0	0			0	0	0	0	0			0	0	0	0	0			0	0	0	1	0
	0	0	0	0				0	0	0	0	0			0	0	0	0	0			0	0	0	0	0			0	0	0	0	0			0	0	0	0	0			0	0	0	0	0
	0	0	0	0				0	0	0	0	0			0	0	0	0	0			0	0	0	0	0			0	0	0	0	0			0	0	0	0	0			0	0	0	0	0
	0	0	0	0				0	0	0	0	1			0	0	0	0	0			0	0	0	0	0			0	0	0	0	0			0	0	0	0	0			0	0	0	0	0
	0	0	0	0				0	0	0	0	0			0	0	0	0	0			0	0	0	0	0			0	0	1	0	0			0	0	0	0	0			0	0	0	0	0
	0	0	0	0				0	0	0	0	0			0	0	0	0	0			0	0	0	0	0			0	0	0	0	0			0	0	0	0	0			0	0	0	0	0
	0	0	0	0				0	0	0	0	1			0	1	0	0	0			0	0	0	0	0			0	0	0	0	0			0	0	0	0	0			0	0	0	0	0
	0	0	0	0				0	0	0	0	0			0	0	0	0	0			0	0	0	0	0			0	0	0	0	0			0	0	0	0	0			0	0	0	0	0
	0	0	0	0				0	0	0	0	0			1	0	0	0	0			0	0	0	0	0			0	0	0	0	0			0	0	0	0	0			0	0	0	0	0
	0	0	0	0				0	0	0	0	0			1	0	0	0	0			0	0	0	0	0			0	0	0	0	0			0	0	0	0	0			0	0	0	0	0
	0	0	0	0				0	0	0	0	0			0	0	0	0	0			0	0	0	0	0			0	0	0	0	0			0	1	0	0	0			0	0	0	0	0
	0	0	0	0				0	1	0	0	0			0	0	0	0	0			0	0	0	0	0			0	0	0	0	0			0	1	0	0	0			0	0	0	0	0
	0	0	0	0				0	0	0	0	0			0	0	0	0	0			0	0	0	0	0			0	1	0	0	0			0	1	0	0	0			0	0	0	1	0
	0	0	0	0				0	0	0	0	0			0	0	0	0	0			0	0	0	0	0			0	0	0	0	0			1	0	0	0	0			0	0	0	0	0
	0	0	0	0				0	0	0	0	0			0	0	0	0	0			0	0	0	0	0			0	0	0	0	0			0	0	0	0	0			0	0	0	0	0
	0	0	0	0				1	0	0	0	0			0	0	0	0	0			0	0	0	0	1			0	1	0	0	0			0	0	0	0	0			0	0	0	1	0
	0	0	0	0				1	1	0	0	0			0	0	0	0	0			0	0	0	0	0			0	0	0	0	0			0	0	0	0	0			0	0	0	0	0
	0	0	0	0				0	0	0	0	0			0	1	0	0	0			0	0	0	0	0			0	0	0	0	0			0	0	0	0	0			0	0	0	0	0
	0	0	0	0				0	0	0	0	0			0	0	0	0	1			0	0	0	0	1			0	0	0	0	0			0	0	0	0	0			0	0	0	0	0
	0	0	0	0				0	0	0	0	0			0	0	0	0	0			0	0	0	0	0			0	0	0	0	0			1	0	0	0	0			0	0	0	0	0
	0	0	0	0				1	0	0	0	0			0	0	0	0	0			0	0	0	0	0			0	0	0	0	0			0	0	0	0	0			0	0	0	0	1
	0	0	0	0				0	0	0	0	0			0	0	0	0	0			0	0	0	0	0			0	0	0	0	0			0	0	0	0	0			0	0	0	0	0
	0	0	0	0				0	0	0	0	0			0	0	0	0	1			0	0	0	0	0			0	0	0	0	0			0	0	0	0	0			0	0	0	0	0
	0	0	0	0				0	0	0	0	0			0	0	0	0	0			0	0	0	0	0			0	0	0	0	0			0	0	0	0	0			0	0	0	0	0
	0	0	0	0				0	0	0	0	0			0	0	0	0	0			0	0	0	0	0			0	1	0	0	0			0	0	0	0	0			0	0	0	0	0
	0	0	0	0				0	0	0	0	0			0	0	0	0	0			0	0	0	0	0			0	0	0	0	0			0	1	0	0	0			0	0	0	0	0
	0	0	0	0				0	1	0	0	0			0	0	0	0	0			0	0	0	0	0			0	0	0	0	0			0	0	0	0	0			0	0	0	0	0
	0	0	0	0				0	0	0	0	1			0	0	0	0	0			0	0	0	0	0			0	0	0	0	0			0	0	0	0	0			0	1	0	0	0
	0	0	0	0				0	0	0	0	0			0	0	0	0	0			0	0	0	0	0			0	0	0	0	1			0	0	0	0	0			0	0	0	0	0
	0	0	0	0				0	0	0	0	0			0	0	0	0	0			0	0	0	0	0			0	0	0	0	0			0	0	0	0	0			0	1	0	0	0
	0	0	0	0				0	0	0	0	0			0	0	0	0	0			0	0	0	0	0			0	1	0	0	0			1	1	0	0	0			0	0	0	0	0
	0	0	0	0				0	0	0	0	0			0	0	0	0	1			0	0	0	0	0			0	0	0	0	0			0	0	0	0	0			0	0	0	0	0
	0	0	0	0				0	0	0	0	0			0	0	0	0	0			0	0	0	0	0			0	0	0	0	0			0	0	0	0	0			0	0	0	0	0
	0	0	0	0				0	0	0	0	0			0	0	1	0	0			0	0	0	0	0			0	0	0	0	0			0	1	0	0	0			0	0	0	0	0
	0	0	0	0				0	0	0	0	0			0	0	0	0	0			0	0	0	0	0			0	0	0	0	0			0	0	0	0	0			0	0	0	0	0
	0	0	0	0				0	0	0	0	0			0	0	0	0	0			0	0	0	0	0			0	0	0	0	0			0	0	0	0	0			0	0	0	0	0
	0	0	0	0				0	0	0	0	0			0	0	0	0	0			0	0	0	0	0			0	0	0	0	0			0	0	0	1	0			0	0	0	0	1
	0	0	0	0				0	0	0	0	0			0	0	0	0	0			0	0	0	0	0			0	1	0	0	0			0	0	0	0	0			0	0	0	0	0
	0	0	0	0				0	0	1	0	0			0	0	0	0	0			0	0	0	0	0			0	0	0	0	0			0	1	0	0	0			0	0	0	0	0
	0	0	0	0				0	0	0	1	0			0	0	0	0	0			0	0	0	0	0			1	0	0	0	0			0	0	0	0	0			0	0	0	0	0
	0	0	0	0				0	0	0	0	0			0	0	1	0	0			0	0	0	0	0			0	0	0	0	1			0	0	0	0	0			0	0	0	0	0
	0	0	0	0				0	0	0	0	0			0	0	0	0	0			0	0	0	0	0			0	0	0	0	0			0	0	0	0	0			0	0	0	0	0
	0	0	0	0				0	0	0	0	0			0	0	0	0	0			0	0	0	0	0			0	0	0	0	0			0	0	0	0	0			0	0	0	0	0
	0	0	0	0				0	0	0	0	0			0	0	0	0	0			0	0	0	0	0			0	0	0	0	0			0	1	0	0	0			0	0	0	0	0
	0	0	0	0				0	0	0	0	0			0	0	0	0	0			0	0	0	0	0			0	0	0	0	0			0	0	0	0	0			0	0	0	0	0
	0	0	0	0				0	0	0	0	0			0	0	0	0	0			0	0	0	0	0			0	1	0	0	0			0	0	0	0	0			0	0	0	0	0
	0	0	0	0				0	0	0	0	0			0	0	0	0	0			0	0	0	0	0			0	0	0	0	0			0	0	0	0	0			0	0	0	0	0
	0	0	0	0				0	0	0	0	0			0	0	0	0	0			0	0	0	0	0			0	0	0	0	0			0	0	0	0	0			0	0	0	0	0
	0	0	0	0				0	0	0	0	0			0	0	0	0	0			0	0	0	0	0			0	0	0	0	0			0	0	1	0	0			0	0	0	0	0
	0	0	0	0				0	0	0	0	0			0	0	0	0	0			0	0	0	0	0			0	0	0	0	0			1	0	0	1	0			0	0	0	0	1
	0	0	0	0				0	0	0	0	0			0	0	0	0	0			0	0	0	0	0			0	0	0	0	1			0	0	0	0	0			0	0	0	0	0
	0	0	0	0				0	0	0	1	0			0	0	0	0	0			0	0	0	0	0			0	1	0	0	0			0	0	0	0	0			0	0	0	0	0
	0	0	0	0				0	0	0	0	0			0	0	0	0	0			0	0	0	0	0			0	0	0	0	0			0	0	0	0	0			0	0	0	0	0
	0	0	0	0				0	0	0	0	0			0	0	0	0	0			0	0	0	0	0			0	1	0	0	0			0	0	0	0	0			0	0	0	0	0
	0	0	0	0				0	0	0	0	0			0	0	1	0	0			0	0	0	0	0			0	0	0	0	0			0	0	0	0	0			0	0	0	0	0
	0	0	0	0				0	0	1	0	0			0	0	0	0	0			0	0	0	0	0			0	0	0	0	0			0	1	0	0	0			0	0	0	0	0
	0	0	0	0				0	0	0	0	0			0	0	0	0	0			0	0	0	0	0			0	1	0	0	0			0	0	0	0	0			0	0	0	0	0
	0	0	0	0				0	0	0	0	0			0	0	0	0	0			0	0	0	0	0			0	0	0	0	1			0	0	0	0	0			0	0	0	1	0
	0	0	0	0				0	0	1	0	0			0	0	0	0	0			0	0	0	0	0			0	0	0	0	0			0	0	0	0	0			0	0	0	0	0
	0	0	0	0				0	0	0	0	0			0	0	0	0	0			0	0	0	0	0			0	1	0	0	0			0	0	1	0	0			0	0	0	0	0
	0	0	0	0				0	0	0	0	0			0	0	0	0	0			0	0	0	0	0			0	1	0	0	0			0	0	1	0	0			0	0	0	0	0
	0	0	0	0				0	0	0	0	0			0	0	0	0	0			0	0	0	0	0			0	1	0	0	0			0	0	0	0	0			0	0	0	0	0
	0	0	0	0				0	0	0	0	0			0	0	0	0	0			0	0	0	0	0			1	0	0	0	0			0	0	0	0	0			0	0	0	1	0
	0	0	0	0				0	0	0	0	0			0	0	0	0	0			0	0	0	0	0			0	0	0	0	0			0	0	0	0	0			0	0	0	0	0
	0	0	0	0				0	0	0	0	0			0	0	1	0	0			0	0	0	0	0			0	0	0	1	0			0	0	1	0	0			0	0	0	0	0
	0	0	0	0				0	0	0	0	0			0	0	0	0	0			0	0	0	0	0			0	0	0	1	0			0	0	0	0	0			0	0	0	0	0
	0	0	0	0				0	0	0	0	0			0	0	0	0	0			0	0	0	0	0			0	0	0	0	0			0	0	0	0	0			0	0	0	0	0
	0	0	0	0				0	1	0	0	0			0	0	0	0	0			0	0	0	0	0			0	0	0	0	0			0	0	0	0	0			0	0	0	0	0
	0	0	0	0				0	0	0	0	0			0	0	0	0	0			0	0	0	0	0			0	0	0	0	0			0	0	0	0	0			0	0	1	0	0
	0	0	0	0				0	0	0	0	0			0	0	1	0	0			0	0	0	0	0			0	1	0	0	0			1	0	0	0	0			0	0	0	0	0
	0	0	0	0				0	0	0	0	0			0	0	0	0	0			0	0	0	0	0			0	1	0	0	0			0	0	0	0	0			0	0	0	0	0
	0	0	0	0				0	0	0	0	0			0	0	0	0	0			0	0	0	0	0			0	0	0	0	0			0	0	0	0	0			0	0	0	0	0
	0	0	0	0				0	0	0	0	0			0	0	0	0	0			0	0	0	0	0			0	0	0	0	0			0	1	0	0	0			0	0	0	0	0
	0	0	0	0				0	0	0	0	0			0	0	1	0	0			0	0	0	0	0			0	0	0	0	0			0	0	0	0	0			0	0	0	0	0
	0	0	0	0				0	0	0	0	0			0	0	1	0	0			0	0	0	0	0			1	1	0	0	0			0	0	0	0	1			0	0	0	0	0
	0	0	0	0				0	0	0	0	0			0	0	0	0	0			0	1	0	0	0			0	0	0	0	0			0	0	0	0	0			0	0	0	0	0
	0	0	0	0				0	0	0	0	0			0	0	0	0	0			0	0	0	0	0			0	1	0	0	0			0	1	0	0	0			0	0	0	0	0
	0	0	0	0				0	0	0	0	0			0	0	0	0	0			0	0	0	0	0			0	1	0	0	0			0	0	0	0	0			0	0	0	0	0
	0	0	0	0				0	0	0	0	0			0	0	0	0	0			0	0	0	0	0			0	0	0	0	0			0	0	0	0	1			0	0	0	0	0
	0	0	0	0				0	0	0	0	0			0	0	0	0	0			0	1	0	0	0			0	0	0	0	1			0	0	0	0	0			0	0	0	0	0
	0	0	0	0				0	0	0	0	0			0	0	0	0	0			0	0	0	0	0			0	0	0	0	0			0	1	1	0	0			0	0	0	0	0
	0	0	0	0				0	0	0	0	0			0	0	0	0	0			1	0	0	0	0			0	0	0	0	0			0	0	0	0	0			0	0	0	0	0
	0	0	0	0				0	0	0	0	0			0	0	0	0	0			1	0	0	0	0			0	0	0	0	0			0	0	0	0	0			0	0	0	0	0
	0	0	0	0				0	0	0	0	0			0	0	0	0	0			0	0	0	0	0			0	0	0	0	0			0	0	0	0	0			0	0	0	0	0
	0	0	0	0				0	0	0	0	0			0	0	0	0	0			0	0	0	0	0			0	0	0	0	0			0	0	0	0	0			0	0	0	0	0
	0	0	0	0				0	0	0	0	0			0	0	0	0	0			0	0	0	0	0			0	0	0	0	0			0	0	0	0	0			0	0	0	0	0
	0	0	0	0				0	0	0	0	0			0	0	0	0	0			0	0	0	0	0			0	0	0	0	0			0	0	0	0	0			0	0	0	0	0
	0	0	0	0				0	0	0	0	0			0	1	0	0	0			0	0	0	0	0			0	0	0	0	0			0	0	0	0	0			0	0	0	0	0
	0	0	0	0				0	0	0	0	0			0	0	0	0	0			0	0	0	0	0			0	0	0	0	0			0	0	0	0	0			0	0	0	0	0
	0	0	0	0				0	0	0	0	0			0	0	0	0	0			0	0	0	0	0			0	0	0	0	1			0	0	0	0	0			0	0	0	0	0
	0	0	0	0				0	0	0	0	0			0	0	0	0	0			0	0	0	0	0			0	1	0	1	0			0	0	0	0	0			0	0	0	0	0
	0	0	0	0				0	0	0	0	0			0	0	0	0	0			0	0	0	0	0			0	0	0	0	0			0	1	0	0	0			0	0	0	0	0
	0	0	0	0				0	0	0	0	0			0	0	0	0	0			0	0	0	0	0			0	0	0	0	0			0	1	0	0	0			0	0	0	0	0
	0	0	0	0				0	0	0	0	0			0	0	0	0	0			0	0	0	0	0			0	0	0	0	0			0	0	0	0	0			0	0	0	0	0
	0	0	0	0				0	0	0	0	0			0	0	0	0	0			1	0	0	0	0			0	1	0	0	0			0	0	0	0	1			0	0	0	0	0
	0	0	0	0				0	0	0	0	0			0	0	0	0	0			0	0	0	0	0			1	0	0	0	0			0	0	0	0	0			0	0	0	0	0
	0	0	0	0				0	0	0	0	0			0	0	0	0	0			0	0	0	0	0			0	0	0	0	0			0	0	0	0	0			0	0	0	0	0
	0	0	0	0				0	0	0	0	0			0	0	0	0	0			0	0	0	0	0			0	0	0	0	0			0	0	0	0	0			0	0	0	0	0
	0	0	0	0				0	0	0	0	0			0	0	0	0	0			0	0	0	0	0			0	0	0	0	1			0	0	0	0	0			0	0	0	0	0
	0	0	0	0				0	0	0	0	0			0	0	0	0	0			0	0	0	0	0			0	0	0	0	0			0	0	0	0	0			0	0	0	0	0
	0	0	0	0				0	0	0	0	0			0	0	0	0	0			0	0	0	0	0			0	0	0	0	0			0	0	0	0	0			0	0	0	0	0
	0	0	0	0				0	0	0	0	0			0	0	0	0	0			0	0	0	0	0			0	0	0	0	0			0	0	0	0	0			0	0	0	0	0
	0	0	0	0				0	0	0	0	0			0	0	0	0	0			0	0	0	0	0			0	0	0	1	0			0	0	0	0	0			0	0	0	0	0
	0	0	0	0				0	0	0	0	0			0	0	0	0	0			0	0	0	0	0			0	0	0	0	0			0	0	0	0	0			0	0	0	0	0
	0	0	0	0				0	0	0	0	0			0	0	0	0	0			0	0	0	0	0			0	0	0	0	0			0	0	0	0	0			0	0	0	0	0
	0	0	0	0				0	0	0	0	0			0	0	0	0	0			0	0	0	0	0			0	0	0	0	0			0	1	0	0	0			0	0	0	0	0
	0	0	0	0				0	0	0	0	0			0	0	0	0	0			0	1	0	0	0			0	0	0	0	0			0	0	0	0	0			0	0	1	0	0
	0	0	0	0				0	0	0	0	0			0	0	0	0	0			0	0	0	0	0			0	0	0	0	0			0	0	0	0	0			0	0	0	0	0
	0	0	0	0				0	0	0	0	0			0	0	0	0	0			0	0	0	0	0			0	0	0	0	0			0	0	0	0	0			0	0	0	0	0
	0	0	0	0				0	0	0	0	0			0	0	0	0	0			0	0	0	0	0			0	0	0	0	0			0	1	0	0	0			0	0	0	0	0
	0	0	0	0				0	0	0	0	0			0	0	0	0	0			0	0	0	0	0			0	0	0	0	0			0	0	0	0	0			0	0	0	0	0
	0	0	0	0				0	0	0	0	0			0	0	0	0	0			0	0	0	0	0			0	0	0	0	1			0	0	0	0	0			0	0	0	0	0
	0	0	0	0				0	0	0	0	0			0	0	0	0	0			0	0	0	0	0			0	0	0	0	0			0	0	0	0	0			0	0	0	0	0
	0	0	0	0				0	0	0	0	0			0	0	0	0	0			0	0	0	0	0			0	0	0	0	0			0	0	0	0	1			0	0	1	0	0
	0	0	0	0				0	0	0	0	0			0	0	0	0	0			0	0	0	0	0			0	1	0	0	0			0	0	0	0	0			0	0	0	0	0
	0	0	0	0				0	0	0	0	0			0	0	0	0	0			0	0	0	0	0			0	0	0	0	0			0	0	0	0	0			0	0	0	0	0
	0	0	0	0				0	0	0	0	0			0	0	0	0	0			0	0	0	0	0			0	0	0	0	0			0	0	0	0	0			0	0	1	0	0
	0	0	0	0				0	0	0	0	0			0	0	0	0	0			0	0	0	0	0			0	0	0	0	0			0	0	0	0	0			0	0	0	0	0
	0	0	0	0				0	0	0	0	0			0	0	0	0	0			0	0	0	0	0			0	0	0	0	0			0	0	0	0	0			0	0	0	0	0
	0	0	0	0				0	0	0	0	0			0	0	0	0	0			0	0	0	0	0			0	0	0	0	0			0	0	0	0	0			0	0	0	0	0
	0	0	0	0				0	0	0	0	0			0	0	0	0	0			0	0	0	0	0			0	0	0	0	0			0	0	1	0	0			0	1	0	0	0
	0	0	0	0				0	0	0	0	0			0	0	0	0	1			0	0	0	0	0			0	0	0	0	1			0	0	0	0	0			0	0	0	0	0
	0	0	0	0				0	0	0	0	0			0	0	0	0	0			0	0	0	0	0			0	0	0	0	0			0	0	0	0	0			0	1	0	0	0
	0	0	0	0				0	0	0	0	0			0	0	0	0	0			0	0	0	0	0			0	0	0	0	1			0	0	0	0	0			0	0	0	0	0
	0	0	0	0				0	0	0	0	0			0	0	0	0	0			0	0	0	0	0			0	0	0	0	0			0	0	0	0	0			0	0	0	0	0
	0	0	0	0				0	0	0	0	0			0	1	0	0	0			0	0	0	0	0			0	0	0	0	0			0	0	0	0	0			0	0	0	0	0
	0	0	0	0				0	0	0	0	0			0	0	0	0	0			0	0	0	0	0			0	0	0	0	0			0	0	0	0	0			0	0	0	0	0
	0	0	0	0				0	0	0	0	0			0	0	0	0	0			0	0	0	0	0			0	0	0	0	0			0	0	0	0	0			0	0	0	0	1
	0	0	0	0				0	0	0	0	0			0	0	0	0	0			0	0	1	0	0			0	0	0	0	0			0	0	0	0	0			0	0	0	0	0
	0	0	0	0				0	0	0	0	0			0	0	0	1	0			0	0	0	0	0			0	0	0	0	0			0	0	0	0	0			0	0	1	0	0
	0	0	0	0				0	0	0	0	0			0	0	0	0	0			0	0	0	0	0			0	0	0	0	0			0	0	0	0	0			0	0	0	0	0
	0	0	0	0				0	0	0	0	0			0	0	0	0	0			0	0	0	0	0			0	0	0	0	0			0	0	0	1	0			0	0	0	0	0
	0	0	0	0				0	0	0	0	0			0	0	0	0	0			0	0	0	0	0			0	0	0	0	0			0	0	0	0	0			0	0	0	0	0
	0	0	0	0				0	0	0	0	0			0	0	0	0	0			0	0	0	0	0			0	0	0	0	0			0	0	0	0	0			0	0	0	0	0
	0	0	0	0				0	0	0	0	0			0	0	0	0	0			0	0	0	0	0			0	0	0	0	0			0	0	0	0	1			0	0	0	0	0
	0	0	0	0				0	0	0	0	0			0	0	0	0	0			0	0	1	0	0			0	0	0	0	0			0	0	0	0	0			1	0	1	0	0
	0	0	0	0				0	0	0	0	0			0	0	0	0	0			0	0	0	0	0			0	0	0	0	0			0	0	0	0	0			0	0	0	0	0
	0	0	0	0				0	0	0	0	0			0	0	0	0	0			0	0	0	0	0			0	0	0	0	0			0	0	0	0	0			0	0	0	0	0
	0	0	0	0				0	0	0	0	0			0	0	0	0	0			0	0	0	0	0			0	0	0	0	0			0	0	0	0	0			0	0	0	0	0
	0	0	0	0				0	0	0	0	0			0	0	0	0	0			0	0	0	0	0			0	0	0	0	0			0	0	0	0	0			0	0	0	0	0
	0	0	0	0				0	0	0	0	0			0	0	0	0	0			0	0	0	0	0			0	0	0	0	0			0	0	0	0	0			0	0	0	1	0
	0	0	0	0				0	0	0	0	0			0	0	0	0	0			0	0	0	0	0			0	0	0	0	0			1	0	0	0	0			0	0	0	0	0
	0	0	0	0				0	0	0	0	0			0	0	0	0	0			0	0	0	0	0			0	0	0	0	0			0	0	0	0	0			0	0	0	0	0
	0	0	0	0				0	0	0	0	0			0	0	0	0	0			0	0	0	0	0			0	0	0	0	0			0	0	0	0	0			0	0	0	0	0
	0	0	0	0				0	0	0	0	0			0	0	0	0	0			0	0	0	0	0			0	0	0	0	0			0	0	0	0	0			0	0	0	0	0
	0	0	0	0				0	0	0	0	0			0	0	0	0	0			0	0	0	0	0			0	0	0	0	0			0	0	0	0	0			0	0	0	0	0
	0	0	0	0				0	0	0	0	0			0	0	0	1	0			0	0	0	0	0			0	0	0	0	1			0	0	0	0	0			0	0	1	0	0
	0	0	0	0				0	0	0	0	0			0	0	0	0	0			0	0	0	0	0			0	0	0	0	0			0	0	0	0	0			0	0	0	0	0
	0	0	0	0				0	0	0	0	0			0	0	0	0	0			0	0	0	0	0			0	0	0	0	0			0	0	0	0	0			0	0	0	0	0
	0	0	0	0				0	0	0	0	0			0	0	0	0	0			0	0	0	0	0			0	0	0	0	0			0	1	0	0	0			0	0	0	0	0
	0	0	0	0				0	0	0	0	0			0	0	0	0	0			0	0	0	0	0			0	0	0	0	0			0	0	0	0	0			0	0	0	0	0
	0	0	0	0				0	0	0	0	0			0	0	0	0	0			0	0	0	0	0			0	0	0	0	0			0	0	0	1	0			0	0	0	1	0
	0	0	0	0				0	0	0	0	0			0	0	0	0	0			0	0	0	0	0			0	0	0	1	0			0	0	0	0	0			0	0	0	0	0
	0	0	0	0				0	0	0	0	0			0	0	0	0	0			0	0	0	0	0			0	0	0	0	0			0	0	0	0	0			0	0	1	1	0
	0	0	0	0				0	0	0	0	0			0	0	0	0	0			0	0	0	0	0			0	0	0	0	0			0	0	0	0	0			0	0	0	0	0
	0	0	0	0				0	0	0	0	0			0	0	0	0	0			0	0	0	0	0			0	0	0	1	0			0	0	0	0	0			0	0	0	0	0
	0	0	0	0				0	0	0	0	0			0	0	0	0	0			0	0	0	0	0			0	0	0	0	0			0	0	0	0	0			0	0	0	0	0
	0	0	0	0				0	0	0	0	0			0	0	0	0	0			0	0	0	0	0			0	0	0	0	0			0	0	0	0	0			0	0	0	0	0
	0	0	0	0				0	0	0	0	0			0	0	0	0	0			0	0	0	0	0			0	0	0	0	0			0	0	0	0	1			0	0	0	0	0
	0	0	0	0				0	0	0	0	0			0	0	0	0	0			0	0	0	0	0			0	0	0	0	0			0	0	0	0	0			0	0	0	0	0
	0	0	0	0				0	0	0	0	0			0	0	0	0	0			0	0	0	0	0			0	0	0	0	1			0	0	0	0	0			0	0	0	0	0
	0	0	0	0				0	0	0	0	0			0	0	0	0	0			0	0	0	0	0			0	0	0	0	0			0	1	0	0	0			0	0	0	0	0
	0	0	0	0				0	0	0	0	0			0	0	0	0	0			0	1	0	0	0			0	0	0	0	0			0	0	0	0	0			0	0	0	0	0
	0	0	0	0				0	0	0	0	0			0	1	0	0	0			0	0	0	0	0			0	0	0	0	0			0	0	0	0	0			0	0	0	0	0
	0	0	0	0				0	0	0	0	0			0	0	0	0	0			0	0	0	0	0			0	0	0	0	0			0	0	0	0	0			0	0	0	0	0
	0	0	0	0				0	0	0	0	0			0	0	0	0	0			0	0	0	0	0			0	0	0	0	0			0	0	0	0	0			0	0	0	0	0
	0	0	0	0				0	0	0	0	0			0	1	0	0	0			0	0	0	0	0			0	0	0	0	0			0	0	0	0	0			0	0	0	1	0
	0	0	0	0				0	0	0	0	0			0	0	0	0	0			0	0	0	0	0			0	0	0	1	0			0	0	0	0	0			0	0	0	0	0
	0	0	0	0				0	0	0	0	0			0	0	0	0	0			0	0	0	0	0			0	0	0	0	0			0	1	0	0	0			0	0	0	0	0
	0	0	0	0				0	0	0	0	0			0	1	0	0	0			0	0	0	0	0			0	0	0	0	0			0	0	0	0	0			0	0	0	0	0
	0	0	0	0				0	0	0	0	0			0	0	0	0	0			0	0	0	0	0			0	0	0	1	0			0	0	0	0	0			0	0	0	0	0
	0	0	0	0				0	0	0	0	0			0	1	0	0	0			0	0	0	0	0			0	0	0	0	0			0	0	0	0	0			0	0	0	0	0
	0	0	0	0				0	0	0	0	0			0	0	0	1	0			0	0	0	0	0			0	0	0	0	0			0	0	0	0	0			0	0	0	0	0
	0	0	0	0				0	0	0	0	0			0	0	0	0	1			0	0	0	0	0			0	0	0	0	0			0	0	0	0	0			0	0	0	0	0
	0	0	0	0				0	0	0	0	0			0	0	0	0	0			0	0	0	0	0			0	0	0	0	0			0	1	0	0	0			0	0	0	0	0
	0	0	0	0				0	0	0	0	0			0	0	0	0	0			0	0	0	0	0			0	0	0	0	1			0	0	0	0	1			0	0	0	0	0
	0	0	0	0				0	0	0	0	0			0	0	0	0	1			1	0	0	0	0			0	0	0	0	0			0	0	0	0	0			0	0	0	0	0
	0	0	0	0				0	0	0	0	0			0	0	0	0	0			0	0	0	0	0			0	0	0	0	0			0	0	0	0	0			1	0	1	0	0
	0	0	0	0				0	0	0	0	0			0	0	0	0	0			0	0	0	0	0			0	0	0	0	0			0	0	0	0	0			0	0	0	0	0
	0	0	0	0				0	0	0	0	0			0	0	0	0	0			1	0	0	0	0			0	0	0	0	0			0	0	0	0	0			0	0	0	0	0
	0	0	0	0				0	0	0	0	0			0	0	0	0	0			0	0	0	0	0			0	0	0	1	0			0	0	0	0	0			0	0	0	0	0
	0	0	0	0				0	0	0	0	0			0	0	0	0	0			1	0	0	0	0			0	0	0	0	0			0	0	0	0	0			0	0	0	0	0
	0	0	0	0				0	0	0	0	0			0	0	0	0	0			0	0	0	0	0			0	0	0	0	0			0	0	0	0	0			0	0	0	0	0
	0	0	0	0				0	0	0	0	0			0	0	0	0	0			0	0	0	0	0			0	0	0	0	0			0	0	0	0	0			0	0	0	0	0
	0	0	0	0				0	0	0	0	0			0	0	0	0	0			0	0	0	0	0			0	0	0	0	0			0	0	0	0	0			0	0	0	0	0
	0	0	0	0				0	0	0	0	0			0	0	0	0	0			0	0	0	0	0			0	0	0	0	0			0	0	0	0	0			0	0	0	0	0
	0	0	0	0				0	0	0	0	0			0	0	0	0	1			0	0	0	0	0			0	0	0	0	0			0	0	0	0	0			0	0	0	0	0
	0	0	0	0				0	0	0	0	0			0	0	0	0	0			0	0	0	0	0			0	0	0	0	0			0	0	0	0	0			0	0	0	0	0
	0	0	0	0				0	0	0	0	0			0	0	0	0	0			0	0	0	0	0			0	0	0	0	0			0	0	1	0	0			0	0	0	0	0
	0	0	0	0				0	0	0	0	0			0	0	0	0	0			0	0	0	0	0			0	0	0	0	0			0	0	0	0	0			0	0	0	1	0
	0	0	0	0				0	1	0	0	0			0	0	0	0	0			0	0	0	0	0			0	0	0	0	0			0	0	0	0	0			0	0	0	1	0
	0	0	0	0				0	0	0	0	0			0	0	0	0	0			0	0	0	0	0			0	0	0	0	0			0	0	0	0	0			0	0	0	0	0
	0	0	0	0				0	0	0	0	0			0	0	0	0	0			0	0	0	0	0			0	0	0	0	0			0	0	0	0	0			0	0	0	0	0
	0	0	0	0				0	0	0	0	0			0	0	0	0	0			1	1	0	0	0			0	0	0	1	0			0	0	0	0	0			0	0	0	1	0
	0	0	0	0				0	0	0	0	0			0	0	0	0	0			1	1	0	0	0			0	0	0	0	0			0	0	0	0	0			0	0	0	1	0
	0	0	0	0				0	0	0	0	0			0	0	0	0	0			0	0	0	1	0			0	0	0	0	0			0	0	0	0	0			0	0	0	0	0
	0	0	0	0				0	0	0	0	0			0	0	0	0	0			0	0	0	0	0			0	0	0	0	0			0	0	0	0	0			0	0	0	0	0
	0	0	0	0				0	0	0	0	0			0	0	0	0	0			0	0	0	0	0			0	0	1	0	0			0	0	0	0	0			0	0	0	0	0
	0	0	0	0				0	0	0	0	0			1	0	0	0	0			0	0	0	0	0			0	0	0	0	0			0	0	0	0	0			0	0	0	0	0
	0	0	0	0				0	0	0	0	0			0	0	0	0	0			0	0	0	0	0			0	0	0	0	0			0	0	0	0	0			0	0	0	0	0
	0	0	0	0				0	0	0	0	0			0	0	0	0	0			0	0	0	0	0			0	0	0	0	0			0	0	1	0	0			0	0	0	0	0
	0	0	0	0				0	0	0	0	0			0	0	0	0	0			0	0	0	0	0			0	0	0	0	0			0	0	0	0	0			0	0	0	0	0
	0	0	0	0				0	0	0	0	0			0	0	0	0	0			1	0	0	0	0			0	0	0	0	0			0	0	0	0	0			0	0	0	0	0
	0	0	0	0				0	0	0	0	0			0	0	0	0	0			0	0	0	0	0			0	0	0	0	0			0	0	0	0	0			0	0	0	0	0
	0	0	0	0				0	0	0	0	0			0	0	0	0	0			0	0	0	0	0			0	0	0	0	1			0	0	0	0	0			0	0	0	0	0
	0	0	0	0				0	0	0	0	0			0	0	0	0	0			0	0	0	0	0			0	0	0	1	0			0	0	0	0	0			0	0	0	0	0
	0	0	0	0				0	0	0	0	0			0	0	0	0	0			0	0	0	0	0			0	0	0	0	0			0	0	0	0	0			0	0	0	1	0
	0	0	0	0				0	0	0	0	0			0	0	0	0	0			0	0	0	0	0			0	0	0	0	0			0	0	0	0	0			0	0	0	0	0
	0	0	0	0				0	0	0	0	0			0	0	0	0	0			0	0	0	0	0			0	0	0	0	0			0	0	1	0	0			0	0	1	0	0
	0	0	0	0				0	1	0	0	0			0	0	0	0	0			0	0	0	0	0			0	0	0	0	0			0	0	0	0	0			0	0	0	0	0
	0	0	0	0				0	0	0	0	0			0	0	0	0	0			0	0	0	0	0			0	0	0	0	0			0	0	0	0	0			0	0	0	0	0
	0	0	0	0				0	0	0	0	0			0	0	0	0	0			0	0	0	0	0			0	0	0	0	0			0	0	0	0	0			0	0	0	0	0
	0	0	0	0				0	0	0	0	0			0	0	0	0	0			0	0	0	0	0			0	0	0	0	0			0	0	0	0	0			0	0	0	0	0
	0	0	0	0				0	0	0	0	0			0	0	0	0	0			0	0	0	0	0			0	0	0	0	0			0	0	0	0	0			0	0	0	0	0
	0	0	0	0				0	0	0	0	0			0	0	0	0	0			0	0	0	0	0			0	0	0	1	0			0	0	0	0	0			0	0	0	0	0
	0	0	0	0				0	0	0	0	0			0	0	0	0	0			1	1	0	0	0			0	0	0	0	0			0	0	0	0	0			0	0	0	0	0
	0	0	0	0				0	0	0	0	0			0	0	0	0	0			0	0	0	0	0			0	0	0	0	0			0	0	0	0	0			0	0	0	0	0
	0	0	0	0				0	0	0	0	0			0	0	0	0	0			1	0	0	0	0			0	0	0	0	0			0	0	1	0	0			0	0	0	0	0
	0	0	0	0				0	0	0	0	0			0	0	0	0	0			1	0	0	0	0			0	0	0	0	0			0	0	0	0	0			0	0	0	0	1
	0	0	0	0				0	0	0	0	0			0	0	0	0	0			0	0	0	0	0			0	0	0	0	0			0	0	0	0	1			0	0	0	0	0
	0	0	0	0				0	0	0	0	0			0	0	0	0	0			0	0	0	0	0			0	0	0	0	0			0	0	0	0	0			0	0	0	0	0
	0	0	0	0				0	0	0	0	0			0	0	0	0	0			0	0	0	0	0			0	0	0	0	0			0	0	0	0	0			0	0	0	0	1
	0	0	0	0				0	0	0	0	1			0	0	0	0	0			0	0	0	0	0			0	0	0	0	0			0	0	0	0	0			0	0	0	0	0
	0	0	0	0				0	0	0	0	0			0	0	0	0	0			0	0	0	0	0			0	0	0	0	0			0	0	0	0	0			0	0	0	0	0
	0	0	0	0				0	0	0	0	0			0	0	0	0	0			0	0	0	0	1			0	0	0	0	0			0	0	0	0	0			0	1	0	0	0
	0	0	0	0				0	0	0	0	0			0	1	0	0	0			0	0	0	0	0			0	0	0	0	0			0	0	0	0	0			0	0	0	0	0
	0	0	0	0				0	0	0	0	0			0	0	0	0	0			0	0	0	0	0			0	0	0	0	0			0	0	0	0	0			0	0	0	0	0
	0	0	0	0				0	0	0	0	0			0	0	0	0	0			0	0	0	0	0			0	0	0	0	0			0	0	0	0	0			0	0	0	0	0
	0	0	0	0				0	0	0	0	0			0	0	0	0	0			0	0	0	0	0			0	0	0	0	0			0	0	0	0	1			0	0	0	0	0
	0	0	0	0				0	0	0	0	0			0	0	0	0	0			0	0	0	0	0			0	0	0	0	0			0	0	0	0	0			0	0	0	0	0
	0	0	0	0				0	0	0	0	0			0	0	0	0	0			0	0	0	0	0			0	0	0	0	0			0	0	0	0	0			0	0	0	0	0
	0	0	0	0				0	0	0	0	0			0	0	0	0	0			0	0	0	0	0			0	0	0	0	0			0	0	0	0	0			0	0	0	0	0
	0	0	0	0				0	0	0	0	0			0	0	0	0	0			0	0	0	0	0			0	0	0	0	0			0	0	0	0	0			0	0	0	0	0
	0	0	0	0				0	0	0	0	0			0	0	0	0	0			0	0	0	0	1			0	1	0	0	0			0	0	0	1	0			0	0	0	0	0
	0	0	0	0				0	0	0	0	0			0	0	0	0	0			0	0	0	0	0			0	0	0	0	0			0	1	0	0	0			0	0	0	0	0
	0	0	0	0				0	0	0	0	0			0	0	0	0	0			0	0	0	0	0			0	0	0	0	0			0	1	0	0	0			0	0	0	0	0
	0	0	0	0				0	0	0	0	0			0	0	0	0	0			0	0	0	0	0			0	0	0	0	0			0	0	0	1	0			0	0	0	0	0
	0	0	1	0				0	0	0	0	0			0	0	0	0	0			0	0	0	0	0			0	0	0	0	0			0	0	0	0	0			0	0	0	0	0
	0	0	0	0				0	0	0	0	0			0	0	0	0	0			0	0	1	0	0			0	0	0	0	0			0	0	0	0	0			0	0	0	0	0
	0	0	0	0				0	0	0	0	0			0	0	0	0	0			1	0	0	0	0			0	0	0	0	0			0	0	0	0	0			0	0	0	0	0
	0	0	0	0				0	0	0	0	0			0	0	0	0	0			0	0	0	0	0			0	0	0	0	0			0	0	0	0	0			0	0	0	0	0
	0	0	0	0				0	0	0	0	0			0	0	0	0	0			0	0	0	0	0			0	0	0	0	0			0	0	0	0	0			0	0	0	0	0
	0	0	0	0				0	0	0	0	0			0	0	0	0	0			0	1	1	0	0			0	1	0	0	0			0	0	0	0	0			0	0	0	0	0
	0	0	0	0				0	0	0	0	0			0	0	0	0	0			0	0	0	0	0			0	0	0	1	0			0	0	0	0	0			0	0	0	0	0
	0	0	0	0				0	0	0	0	0			0	0	0	0	0			0	0	0	0	0			0	0	0	0	0			0	0	0	0	0			0	0	0	0	0
	0	0	0	0				0	0	0	0	0			0	0	0	0	0			0	0	0	0	0			0	0	0	0	0			0	0	0	0	0			0	0	0	0	0
	0	0	1	0				0	0	0	0	0			0	0	0	0	0			0	0	0	0	0			0	0	0	0	0			0	0	0	1	0			0	0	0	0	0
	0	0	0	0				0	0	0	0	0			0	0	0	0	0			0	0	0	0	0			0	0	0	0	0			0	1	0	0	0			0	0	0	0	0
	0	0	0	0				0	0	0	0	0			0	0	0	0	0			0	0	0	0	0			0	0	0	0	0			0	0	0	0	0			0	0	0	0	0
	0	0	1	0				0	0	0	0	0			0	0	0	0	1			0	0	0	0	0			0	0	0	0	0			0	0	0	0	0			0	0	0	0	0
	0	0	0	0				0	0	0	0	0			0	0	0	0	0			0	0	0	0	0			0	0	0	0	0			0	0	0	0	0			0	0	1	0	0
	0	0	0	0				0	0	0	0	0			0	0	0	0	0			0	0	0	0	0			0	0	0	0	0			0	0	1	0	0			0	0	0	0	0
	0	0	1	0				0	0	0	0	0			0	0	0	0	0			0	0	0	0	0			0	0	0	0	0			0	0	0	0	0			0	0	0	0	0
	0	0	1	0				0	0	0	0	0			1	0	0	0	0			0	0	0	0	0			0	0	0	0	0			0	0	0	0	0			0	0	0	0	0
	0	0	0	0				0	0	0	0	0			0	0	0	0	0			0	0	1	0	0			0	0	0	1	0			0	0	1	0	0			0	0	0	0	0
	0	0	0	0				0	0	0	0	0			0	0	0	0	1			0	0	0	0	0			0	0	0	0	0			0	0	0	0	0			0	0	0	0	0
	0	0	0	0				0	0	0	0	0			0	0	0	0	0			0	0	0	0	0			0	0	0	0	0			0	0	0	0	0			0	0	0	0	0
	0	0	0	0				0	0	0	0	0			1	0	1	0	0			0	0	0	0	0			0	0	0	0	0			0	0	0	0	0			0	0	0	0	0
	0	0	0	0				0	0	1	0	0			0	0	0	0	0			0	0	0	0	0			0	0	0	0	0			0	0	0	1	0			0	0	0	1	0
	0	0	0	1				0	0	0	0	0			0	0	0	0	0			0	0	0	0	0			0	0	0	0	0			0	0	0	0	0			0	0	0	0	0
	0	0	0	0				0	0	0	0	0			0	0	0	0	1			0	0	0	0	0			0	0	0	0	0			0	0	0	0	0			0	0	0	0	0
	0	0	0	0				0	0	0	0	0			0	0	0	0	0			0	0	0	0	0			0	0	1	0	0			1	0	0	0	0			0	1	0	0	0
	0	0	0	0				0	0	0	0	0			0	0	0	0	0			0	0	1	0	0			0	0	0	0	0			0	0	0	0	1			0	0	0	0	0
	0	0	0	0				0	0	0	0	0			0	0	0	0	0			0	0	0	0	0			0	0	0	0	0			1	0	0	0	0			0	0	0	0	0
	0	0	1	0				0	0	0	0	0			0	0	0	0	0			0	0	0	0	0			0	0	0	0	0			0	0	0	0	0			0	0	0	0	0
	0	0	0	1				0	0	0	0	0			0	0	0	0	0			0	0	0	0	0			0	0	0	0	0			0	0	0	0	0			0	0	0	0	0
	0	0	0	0				0	0	0	0	0			0	0	0	0	0			0	0	0	0	0			0	0	0	1	0			0	0	0	0	0			0	0	0	0	0
	0	0	0	0				0	0	0	0	0			0	0	0	0	0			0	0	0	0	0			0	0	0	0	0			1	0	0	0	0			0	0	0	0	0
	0	0	0	0				0	0	0	0	0			0	0	0	0	0			0	0	0	0	0			0	0	0	0	0			0	0	0	0	0			0	0	1	0	0
	0	0	0	0				0	0	0	0	0			0	0	1	0	0			0	0	0	0	0			0	0	0	0	0			0	0	0	0	0			0	0	0	0	0
	0	0	0	0				0	0	0	0	0			0	0	0	0	0			0	0	0	0	0			0	0	0	0	0			0	0	0	0	0			0	1	0	0	0
	0	0	0	0				0	0	0	0	0			0	0	0	0	0			0	0	0	0	0			0	0	0	0	0			0	0	0	0	0			0	0	0	0	0
	0	0	0	0				0	0	1	0	0			0	0	0	0	0			0	0	0	0	0			0	0	0	0	0			0	0	0	0	0			0	0	0	0	0
	0	0	0	0				0	0	0	0	0			0	0	0	0	0			0	0	0	0	0			0	0	0	0	0			0	0	0	0	0			0	0	0	0	0
	0	0	0	0				0	0	0	0	0			0	0	0	0	0			0	0	0	0	0			0	0	0	0	0			0	0	0	0	0			0	0	0	0	0
	0	0	0	0				0	0	0	0	0			0	0	0	0	0			0	1	0	0	0			0	0	0	0	0			0	0	0	0	0			0	0	0	0	0
	0	0	0	0				0	0	0	0	0			0	0	0	0	0			0	0	1	0	0			0	0	0	0	0			0	0	0	0	0			0	0	0	1	0
	0	0	1	0				0	0	0	0	0			0	0	0	0	0			0	0	0	0	0			0	0	0	0	0			0	0	0	0	0			0	0	0	0	0
	0	0	0	0				0	0	0	0	0			0	0	0	0	0			0	0	0	0	0			0	0	0	0	0			0	0	0	0	0			0	0	0	0	0
	0	0	0	0				0	0	0	0	0			0	0	0	0	0			0	0	0	0	0			0	0	1	0	0			0	0	0	1	0			0	0	0	0	0
	0	0	0	0				0	0	0	0	0			0	0	0	0	0			0	0	0	0	0			0	0	0	0	0			0	0	0	0	0			0	0	0	0	0
	0	0	0	0				0	0	0	0	0			0	0	0	0	0			0	0	0	0	0			0	0	1	0	0			0	0	0	0	1			0	0	0	0	0
	0	0	0	0				0	0	0	0	0			0	0	0	0	0			0	0	0	0	0			0	0	0	0	0			1	0	0	0	0			0	0	0	0	0
	0	0	0	0				0	0	1	0	0			0	0	0	0	0			0	0	0	0	0			0	0	0	0	0			1	0	0	0	0			0	0	0	0	1
	0	0	0	0				0	0	0	0	0			0	0	0	0	0			0	0	0	0	0			0	0	0	0	0			0	0	0	0	0			0	0	0	0	0
	0	0	0	0				0	0	0	0	0			0	0	0	0	0			0	0	0	0	0			0	0	0	0	0			0	0	0	0	0			0	0	0	0	0
	0	0	0	0				0	0	0	0	0			0	0	0	0	0			0	0	0	0	0			0	0	0	0	0			0	0	0	0	0			0	0	0	0	0
	0	0	0	0				0	0	0	0	0			0	0	0	0	0			0	0	0	0	0			0	0	0	0	0			0	1	0	0	0			0	0	0	0	0
	0	0	0	0				0	0	0	0	0			0	0	0	0	0			0	0	0	0	0			0	0	0	0	0			0	0	0	0	0			0	0	0	0	0
	0	0	0	0				0	0	0	0	0			0	0	0	0	0			0	0	0	0	0			0	0	0	0	0			0	0	0	0	0			0	0	0	0	0
	0	0	0	0				0	0	0	0	0			0	0	0	0	0			0	0	0	0	0			0	0	0	0	0			0	0	0	0	0			0	0	0	0	0
	0	0	0	0				0	0	0	0	0			0	0	0	0	0			0	0	0	0	0			0	0	0	0	0			0	0	0	0	0			0	0	0	0	0
	0	0	0	0				0	0	0	0	0			0	0	0	0	0			0	0	0	0	0			0	0	0	0	0			0	0	0	0	0			0	0	0	0	0
	0	0	0	0				0	0	0	0	0			0	0	0	0	0			0	0	0	0	0			0	0	0	0	0			0	0	0	0	0			0	0	0	0	0
	0	0	0	0				0	0	0	0	0			0	0	0	0	0			0	0	0	0	0			0	0	0	0	0			0	0	0	0	0			0	0	0	0	0
	0	0	0	0				0	0	0	0	0			0	0	0	0	0			0	0	0	0	0			0	0	0	0	0			0	0	0	0	0			0	0	0	0	0
	0	0	0	0				0	0	0	0	0			0	0	0	0	0			0	0	0	0	0			0	0	0	0	0			0	0	0	0	0			0	0	0	0	0
	0	0	0	0				0	0	0	0	0			0	0	0	0	0			0	0	0	0	0			0	0	1	0	0			0	0	1	0	0			0	0	0	0	0
	0	0	0	0				0	0	0	0	0			0	0	0	0	0			0	0	0	0	0			0	0	0	0	0			0	0	0	0	0			0	0	0	0	0
	0	0	0	0				0	0	0	0	0			0	0	0	0	0			0	0	1	0	0			0	0	0	0	0			0	0	0	0	0			0	0	0	0	0
	0	0	0	0				0	0	0	0	0			0	0	0	0	0			0	0	0	0	0			0	0	0	0	0			0	0	0	0	0			0	0	0	0	0
	0	0	0	0				0	0	0	0	0			0	0	0	0	0			0	0	0	0	0			0	1	0	0	0			0	0	0	0	0			0	0	0	0	0
	0	0	0	0				0	0	0	0	0			0	0	0	0	0			0	0	0	0	0			0	0	0	0	0			0	0	0	0	0			0	0	0	0	0
	0	0	0	0				0	0	0	0	0			0	0	0	0	0			0	0	0	0	0			0	0	0	0	1			0	0	0	0	0			0	0	0	0	0
	0	0	0	0				0	0	0	0	0			0	0	0	0	0			0	0	0	0	0			0	0	0	0	0			0	1	0	0	0			0	0	1	0	1
	0	0	0	0				0	0	0	0	0			0	0	0	0	0			0	0	0	0	0			1	0	0	0	0			0	0	0	0	0			0	0	0	0	0
	0	0	0	0				0	0	0	0	0			0	0	0	0	0			0	0	0	0	0			0	0	0	0	0			0	0	0	0	0			0	0	0	0	0
	0	0	0	0				0	0	0	0	0			0	0	0	0	1			0	0	0	0	0			0	0	1	0	0			0	0	1	0	0			0	1	0	0	0
	0	0	0	0				0	0	0	0	0			0	1	0	0	0			0	0	0	0	0			0	0	0	0	0			0	0	0	0	0			0	0	0	0	0
	0	0	0	0				0	0	0	0	0			0	0	0	0	0			0	0	0	0	0			0	0	0	0	0			1	0	0	0	0			0	0	0	0	0
	0	0	0	0				0	0	0	0	0			0	0	0	0	0			0	0	0	0	0			0	0	1	0	0			1	0	0	0	0			0	0	1	0	0
	0	0	0	0				0	0	0	0	0			0	0	0	0	0			0	0	0	0	0			0	0	0	0	0			0	0	0	0	0			0	0	0	0	0
	0	1	0	0				0	0	0	0	0			0	0	0	0	1			0	0	0	0	0			0	0	1	0	1			0	0	0	0	0			1	0	0	0	0
	0	0	0	0				0	0	0	0	0			0	0	0	0	0			0	0	0	0	0			0	0	0	0	0			0	0	0	0	0			0	0	0	0	0
	0	0	0	0				0	0	0	0	0			0	0	0	0	0			0	0	0	0	0			0	0	0	0	0			0	0	0	0	0			0	0	0	0	0
	0	0	0	0				0	0	0	0	0			0	0	0	0	0			0	0	0	0	0			0	0	0	0	0			0	0	0	0	0			0	0	0	0	0
	0	1	0	0				0	0	0	0	0			0	0	0	0	0			0	0	0	0	0			0	0	0	0	0			0	0	0	0	0			0	0	0	0	0
	0	0	0	0				0	0	0	0	0			0	0	0	0	0			0	0	0	0	0			0	0	0	0	0			1	0	0	0	0			0	0	0	0	0
	0	0	0	0				0	0	0	0	0			0	0	0	0	0			0	0	0	0	0			0	0	0	0	0			0	0	0	0	0			0	0	0	0	0
	0	0	0	0				0	0	0	0	0			0	0	0	0	0			0	0	0	0	0			0	0	0	0	0			0	0	0	0	0			0	0	0	0	0
	0	0	0	0				0	0	0	0	0			1	0	0	0	0			0	0	0	0	0			0	0	0	0	0			0	0	0	0	0			0	0	0	0	0
	0	0	0	0				0	0	0	0	0			0	0	0	1	0			0	0	0	0	0			0	0	0	0	0			0	0	0	0	0			0	0	0	0	0
	0	0	0	0				0	0	0	0	0			0	0	0	0	0			0	0	0	0	0			0	0	0	0	0			0	0	0	0	0			0	0	0	0	0
	0	0	0	0				0	0	0	0	0			1	0	0	0	0			0	0	0	0	0			0	0	0	0	0			0	0	0	0	0			0	0	0	0	0
	0	0	0	0				0	0	0	0	1			0	0	0	0	0			0	0	0	0	0			0	0	0	0	0			0	0	0	0	0			0	0	0	0	0
	0	0	0	0				0	0	0	0	0			0	0	0	0	0			0	0	0	0	0			0	0	0	0	0			0	0	0	0	0			0	1	0	0	0
	0	0	0	0				0	0	0	0	0			0	0	0	0	0			0	0	0	0	0			0	0	0	0	0			0	0	0	0	0			1	0	0	0	0
	0	0	0	0				0	0	0	0	0			0	0	0	1	0			0	0	0	0	0			0	0	0	0	0			0	0	0	0	0			0	0	0	1	0
	0	0	0	0				0	0	0	0	0			0	1	0	0	0			0	0	0	0	0			0	0	0	0	0			0	0	0	0	0			1	0	0	0	0
	0	0	0	0				0	0	0	0	0			0	0	0	0	0			0	0	0	0	0			0	0	0	0	0			0	0	0	0	0			1	0	0	0	0
	0	0	0	0				0	0	0	0	0			0	0	0	0	0			0	0	0	0	0			0	0	0	0	0			0	0	0	0	0			1	1	0	0	0
	0	0	0	0				0	0	0	0	0			0	0	0	0	0			0	0	0	0	0			0	0	0	0	0			0	0	0	0	0			0	0	0	0	0
	0	0	0	0				0	0	0	0	0			1	0	0	0	0			0	0	0	0	0			0	0	0	0	0			0	0	0	0	0			1	0	0	0	0
	0	0	0	0				0	0	0	0	0			0	0	0	0	0			0	0	0	0	0			0	0	0	0	0			0	0	0	0	0			0	0	0	0	0
	0	0	0	0				0	0	0	0	0			0	0	0	0	0			0	0	0	0	0			0	0	1	0	0			0	0	0	0	0			0	0	0	0	0
	0	0	0	0				0	0	0	0	0			0	0	0	0	0			0	0	0	0	0			0	0	0	0	0			0	0	0	0	0			0	0	0	0	0
	0	0	0	0				0	0	0	0	0			0	0	0	0	0			0	0	0	0	0			0	0	0	0	0			0	0	0	0	0			0	0	0	0	0
	0	0	0	0				0	0	0	0	0			0	0	0	0	0			0	0	0	0	0			0	0	0	0	0			0	0	0	0	0			1	0	0	0	0
	0	0	0	0				0	0	0	0	0			0	0	0	0	0			0	0	0	0	0			0	0	0	0	0			0	0	0	1	0			0	1	0	0	0
	0	0	0	0				0	0	0	0	0			0	0	0	0	0			0	0	0	0	0			0	0	0	0	0			0	0	0	1	0			0	0	0	0	0
	0	0	0	0				0	0	0	0	0			0	0	0	0	0			0	0	0	0	0			0	0	0	0	0			0	0	0	0	0			0	1	0	0	0
	0	0	0	0				0	0	0	0	0			0	0	0	0	0			0	0	0	0	0			0	0	0	0	0			0	0	0	0	0			0	0	0	0	0
	0	0	0	0				0	0	0	0	0			0	0	0	0	0			0	0	0	0	0			0	0	0	0	0			0	0	0	0	0			1	1	0	0	0
	0	0	0	0				0	0	0	0	0			0	0	0	0	0			0	0	0	0	0			0	0	0	0	0			0	0	0	0	0			0	1	0	0	0
	0	0	0	0				0	0	0	0	0			0	0	0	0	0			0	0	0	0	0			0	0	0	0	0			0	0	0	0	0			0	0	0	0	0
	0	0	0	0				0	0	0	0	0			0	0	0	0	0			0	0	0	0	0			0	0	0	0	0			0	0	0	0	0			0	0	0	0	0
	0	0	0	0				0	0	0	0	0			0	0	0	0	0			0	0	0	0	0			0	0	0	0	0			0	0	0	0	0			0	0	0	0	0
	0	0	0	0				0	0	0	0	0			0	0	0	1	0			0	0	0	0	0			0	0	0	0	0			1	0	0	0	0			0	0	0	0	0
	0	0	0	0				0	0	0	0	0			0	0	0	0	0			0	0	0	0	0			0	0	0	0	0			1	0	0	0	0			0	0	0	0	0
	0	0	0	0				0	0	0	0	0			0	0	0	0	0			0	0	0	0	0			0	0	0	0	0			0	0	0	0	0			0	0	0	0	0
	0	0	0	0				0	0	0	0	0			0	0	0	0	0			0	0	0	0	0			0	1	0	0	0			0	0	0	0	0			0	0	0	0	0
	0	0	0	0				0	0	0	0	0			0	0	0	0	0			0	0	0	0	0			0	0	0	0	0			0	0	0	0	0			0	0	0	0	1
	0	0	1	0				0	0	0	0	0			0	0	0	1	0			0	0	0	0	0			0	0	0	0	0			0	0	0	1	0			0	0	0	0	0
	0	0	0	0				0	0	0	0	0			0	0	0	1	0			0	0	0	0	0			0	0	0	0	0			0	0	0	0	0			0	0	0	0	0
	0	0	0	0				0	0	0	0	0			0	0	0	1	1			0	0	0	0	0			0	0	0	0	0			0	0	0	0	0			0	0	0	0	0
	0	0	0	0				0	0	0	0	0			0	0	0	1	0			0	0	0	0	0			0	0	0	0	0			0	0	0	0	0			0	0	0	0	0
	0	0	0	0				0	0	0	0	0			0	0	0	0	0			0	0	0	0	0			0	0	0	0	0			0	0	0	1	0			1	0	0	0	0
	0	0	0	0				0	1	0	1	0			0	0	0	0	0			0	0	0	0	0			0	0	0	0	0			0	0	0	0	0			0	0	0	0	0
	0	0	0	0				0	1	0	0	0			0	0	0	0	0			0	0	0	0	0			0	0	0	0	0			0	0	0	0	0			0	0	0	0	0
	0	0	0	0				0	1	0	1	0			0	0	0	0	0			0	0	0	0	0			0	0	0	0	0			0	0	0	0	0			0	0	0	0	0
	0	0	1	0				0	0	0	0	0			0	0	0	0	0			0	0	0	0	0			0	0	1	0	0			0	0	0	0	0			0	1	0	0	0
	0	0	0	0				0	0	0	0	0			0	0	0	1	0			0	0	0	0	0			0	0	0	0	0			0	0	0	0	0			0	1	0	0	1
	0	0	0	0				0	0	0	0	0			0	0	0	0	0			0	0	0	0	0			0	0	0	0	0			0	0	0	0	0			0	0	0	0	0
	0	0	0	0				0	0	0	0	0			0	0	0	0	0			0	0	0	0	0			0	0	0	0	0			0	0	0	0	0			0	1	0	0	0
	0	0	0	0				0	0	0	0	0			0	0	0	0	0			0	0	0	0	0			0	0	0	0	0			0	0	0	0	0			0	0	0	0	0
	0	0	0	0				0	0	0	0	0			0	0	0	0	0			0	0	0	0	0			0	0	0	0	0			0	0	0	0	0			0	0	0	0	0
	0	0	0	0				0	0	0	0	0			0	0	0	1	0			0	0	0	0	0			0	0	0	0	0			0	0	0	0	0			0	0	0	0	0
	0	0	0	0				0	0	0	0	0			0	0	0	0	0			0	0	0	0	0			0	0	1	0	0			0	0	0	0	0			1	0	0	0	0
	0	0	0	0				0	0	0	0	0			0	0	0	0	0			0	0	0	0	0			0	0	0	0	0			0	0	0	0	0			0	0	0	0	0
	0	0	0	0				0	0	0	0	0			0	0	0	0	0			0	0	0	0	0			0	0	0	0	0			0	0	0	1	0			0	0	0	0	0
	0	0	0	0				0	0	0	0	0			0	0	0	1	0			1	0	0	0	0			0	0	0	0	0			0	0	0	0	0			0	0	0	0	0
	0	0	0	0				0	0	0	0	0			0	0	0	0	0			0	0	0	0	0			0	0	0	0	0			0	0	0	0	0			0	0	0	0	0
	0	0	0	0				0	0	0	0	0			0	0	0	0	0			0	0	0	0	0			0	0	0	0	0			0	0	0	0	0			0	0	0	0	0
	0	0	0	0				0	0	0	0	0			0	0	0	0	0			0	0	1	0	0			0	0	0	0	0			0	0	0	1	0			0	0	0	0	0
	0	0	0	0				0	0	0	0	0			0	0	0	0	0			0	0	0	0	0			0	0	0	0	0			0	0	1	1	0			0	0	0	0	0
	0	0	0	0				0	0	0	0	0			0	0	0	0	0			0	0	0	0	0			0	0	0	0	0			0	0	0	0	0			0	0	0	0	0
	0	0	0	0				0	0	0	0	0			0	0	0	0	0			0	0	0	0	0			0	0	0	0	0			0	0	0	1	0			0	0	0	0	0
	0	0	1	0				0	0	0	0	0			0	0	0	0	0			0	0	0	0	0			0	0	0	0	1			0	0	0	0	0			0	0	0	0	0
	0	0	0	0				0	0	0	0	0			0	0	0	0	0			0	0	0	0	0			0	0	0	0	0			0	0	0	0	0			0	0	0	0	0
	0	0	0	0				0	0	0	0	0			0	0	0	0	0			0	0	0	0	0			0	0	0	0	0			0	0	0	0	0			0	0	0	0	0
	0	0	0	0				0	0	0	0	0			0	0	0	0	0			0	0	0	0	0			0	0	0	0	0			0	0	0	0	0			1	0	0	0	0
	0	0	0	0				0	0	0	0	0			0	0	0	0	0			0	0	0	0	0			0	0	0	0	0			0	0	0	0	0			0	0	0	0	0
	0	0	0	0				0	0	0	0	0			0	0	0	1	0			0	0	0	0	0			0	0	1	0	0			0	0	0	0	0			0	0	0	0	0
	0	0	0	0				0	0	0	1	0			0	0	0	0	0			0	0	0	0	0			0	0	0	0	0			0	0	0	0	0			0	0	0	0	0
	0	0	0	0				0	0	0	0	0			0	0	0	0	0			0	0	0	0	0			0	0	0	0	1			0	0	0	0	0			0	0	0	0	0
	0	0	0	0				0	0	0	0	0			0	0	0	0	0			0	0	0	0	0			0	0	0	0	0			0	0	0	1	0			0	0	0	0	0
	0	0	0	0				0	0	0	0	0			0	0	0	0	0			0	0	1	0	0			0	0	0	0	0			0	0	0	0	0			0	0	0	0	0
	0	0	0	0				0	0	0	0	0			0	0	0	0	0			0	0	0	0	0			0	0	0	0	0			0	0	1	0	0			0	0	0	0	0
	0	0	0	0				0	0	0	0	0			0	0	0	0	0			0	0	0	0	0			0	0	0	0	0			0	1	0	0	0			0	0	0	0	0
	0	0	0	0				0	0	0	0	0			0	0	0	0	0			0	0	0	0	0			0	0	0	0	0			0	0	1	0	0			0	0	0	1	0
	0	0	0	0				0	0	0	0	0			0	0	0	0	0			0	0	0	0	0			0	0	0	0	0			0	0	0	0	0			1	0	0	0	0
	0	0	0	0				0	0	0	1	0			0	0	0	0	0			0	1	0	0	0			0	0	0	0	0			0	0	0	0	0			0	0	0	0	1
	0	0	0	0				0	0	0	0	0			0	0	0	0	0			0	0	0	0	0			0	0	0	0	0			0	0	0	0	0			0	0	0	0	0
	0	0	0	0				0	0	0	0	0			0	0	0	0	0			0	0	0	0	0			0	0	0	0	0			0	1	0	0	0			0	0	0	0	1
	0	0	0	0				0	0	0	0	0			0	0	0	0	0			0	0	0	0	0			0	1	0	0	0			0	0	0	0	0			0	0	0	0	0
	0	0	0	0				0	0	0	0	0			0	0	0	1	0			0	0	1	0	0			0	1	0	0	0			0	0	0	0	0			0	0	0	0	0
	0	0	0	0				0	0	0	0	0			0	0	0	0	0			0	0	0	0	0			0	0	0	0	0			0	0	0	0	0			0	0	0	0	0
	0	0	0	0				0	0	0	0	0			0	0	0	0	0			0	0	0	0	0			0	0	0	0	0			0	0	0	0	0			0	0	0	0	0
	0	0	0	0				0	0	0	0	0			0	0	0	0	0			0	0	0	0	0			0	0	0	0	0			0	0	0	1	0			0	0	0	0	0
	0	0	0	0				1	0	0	0	0			0	0	0	0	0			0	0	0	0	0			0	0	0	0	0			0	0	0	0	0			0	0	0	0	0
	0	0	0	0				0	0	0	0	0			0	0	0	1	0			0	0	0	0	0			0	0	0	0	0			0	0	0	0	0			0	0	0	0	0
	0	0	0	0				0	0	0	0	0			0	0	0	0	0			0	0	0	0	0			0	0	0	0	0			0	0	0	0	0			0	0	0	0	0
	0	0	0	0				0	0	0	0	1			0	0	0	0	0			0	0	0	0	0			0	0	0	0	0			0	0	0	0	0			0	0	0	0	0
	0	0	0	0				0	0	0	0	0			0	0	0	0	0			0	0	0	1	0			0	0	0	0	0			0	0	0	0	0			0	0	0	0	0
	0	0	0	0				0	0	0	0	0			0	0	0	1	0			0	0	0	0	0			0	0	0	0	0			0	0	0	0	0			0	0	0	0	0
	0	0	0	0				1	0	0	1	1			0	0	0	0	0			0	0	0	0	0			0	0	0	0	0			0	0	0	0	0			0	0	0	0	0
	0	0	0	0				0	0	0	0	0			0	0	0	0	0			0	0	0	0	0			0	0	0	0	0			0	0	0	0	0			1	0	0	0	0
	0	0	0	0				0	0	0	0	0			0	0	1	0	0			0	0	0	0	0			0	0	0	0	0			0	0	0	0	0			0	0	0	0	0
	0	0	0	0				0	0	0	0	0			0	0	0	0	0			0	0	0	0	0			0	0	0	0	0			0	0	0	0	0			0	0	0	0	0
	0	0	0	0				0	0	0	0	0			0	0	0	0	0			0	0	0	0	0			0	0	0	0	0			0	1	0	0	0			0	0	0	0	0
	0	0	0	0				0	0	1	0	0			0	0	0	0	0			0	0	0	0	0			0	0	0	0	0			0	0	0	0	0			0	0	0	0	0
	0	0	0	0				0	0	0	1	0			0	0	0	0	0			0	0	0	0	0			0	0	0	0	0			0	0	0	0	0			0	0	0	0	0
	0	0	0	0				0	0	0	0	0			0	0	0	0	0			0	0	0	0	0			0	0	0	0	0			0	0	0	0	0			0	0	0	0	0
	0	0	0	0				0	0	0	0	0			0	0	0	0	0			0	0	0	0	0			0	0	0	0	0			0	0	0	0	0			0	0	0	0	0
	0	0	0	0				0	0	0	0	0			0	0	0	0	0			0	0	0	0	0			0	0	0	0	0			0	0	0	0	0			0	0	0	0	0
	0	0	0	0				0	0	0	0	0			0	0	0	0	0			0	0	0	0	0			0	0	0	0	0			0	0	0	0	0			0	0	0	0	0
	0	0	0	0				0	0	0	0	0			0	0	0	0	0			0	0	0	0	0			0	0	0	0	0			0	0	0	0	0			0	0	0	0	0
	0	0	0	0				1	0	0	0	0			0	0	0	0	0			0	0	0	0	0			0	0	0	0	0			0	0	0	0	0			0	0	0	0	0
	0	0	0	0				0	0	0	0	0			0	0	0	0	0			0	0	0	0	0			0	0	0	0	0			0	1	0	0	0			0	0	0	0	0
	0	0	0	0				0	0	0	0	0			0	0	0	0	0			0	0	0	0	0			0	0	0	0	0			0	0	0	0	0			0	0	0	0	0
	0	0	0	0				0	0	0	0	0			0	0	0	0	0			0	0	0	0	0			0	0	0	0	1			0	1	0	0	0			0	0	0	0	0
	0	0	0	0				0	0	0	0	0			0	0	0	0	0			0	0	0	0	0			0	0	0	0	0			0	0	0	0	0			0	0	0	0	0
	0	0	0	0				0	0	0	0	1			0	0	0	0	0			0	0	0	0	0			0	0	0	0	0			0	0	1	1	0			1	0	0	0	0
	0	0	0	0				0	0	0	0	0			0	0	0	0	0			0	0	0	0	0			0	0	0	0	0			0	0	0	0	0			0	0	1	0	0
	0	0	0	0				0	0	0	0	0			0	0	0	0	0			0	0	0	0	0			0	0	0	0	0			0	0	0	0	0			0	0	0	0	0
	0	0	0	0				0	0	1	0	0			0	0	0	0	0			0	0	0	0	0			0	0	0	0	0			0	1	1	0	0			0	0	0	0	0
	0	0	0	0				0	0	0	0	0			0	0	0	0	0			0	0	0	0	0			0	0	0	0	0			0	0	0	0	0			0	0	0	0	0
	0	0	0	0				0	0	0	0	0			0	0	0	0	0			0	0	0	0	0			0	0	0	0	1			0	0	0	0	0			0	0	0	0	0
	0	0	0	0				0	0	1	0	0			0	0	0	0	0			0	0	0	0	0			0	0	0	0	0			0	0	0	0	0			0	0	0	0	0
	0	0	0	0				0	0	0	1	0			0	0	0	0	0			0	0	0	0	0			0	0	0	0	0			0	1	0	0	0			0	0	0	0	0
	0	0	0	0				0	0	0	0	0			0	0	0	0	0			0	0	0	0	0			0	0	0	0	0			0	0	0	0	0			0	0	0	0	0
	0	0	0	0				0	0	0	0	0			0	0	0	1	0			0	0	0	1	0			0	0	0	0	0			0	0	0	0	0			0	0	0	0	0
	0	0	0	0				0	0	0	1	0			0	0	0	0	0			0	0	0	0	0			0	0	0	0	0			0	0	0	0	0			0	0	0	0	1
	0	0	0	0				0	0	0	0	0			0	0	0	0	0			0	0	0	0	0			0	0	0	0	0			0	0	0	0	0			0	0	0	0	0
	0	0	0	0				0	0	0	0	0			0	0	0	0	0			0	0	0	0	1			0	0	0	0	0			0	0	0	0	0			0	0	0	0	0
	0	0	0	0				0	0	0	0	0			0	0	0	0	0			0	0	0	1	1			0	0	0	0	0			0	0	0	0	0			0	0	0	0	0
	0	0	0	0				0	0	0	0	0			0	0	0	0	0			0	0	0	0	0			0	0	0	0	1			0	0	0	0	0			0	0	0	1	0
	0	0	0	0				0	0	0	0	0			0	0	0	0	0			0	0	0	0	0			0	0	0	0	0			0	0	0	0	0			1	0	0	0	0
	0	0	0	0				0	0	0	0	0			0	0	0	0	0			0	0	0	0	0			0	0	0	0	1			0	0	0	0	0			0	0	0	0	0
	0	0	0	0				0	0	0	0	0			0	0	0	0	0			0	0	0	0	0			0	0	0	0	0			0	0	0	0	0			1	0	0	1	0
	0	0	0	0				0	0	0	0	0			0	0	0	0	0			0	0	0	0	0			0	0	0	0	0			0	0	0	0	0			0	0	0	0	0
	0	0	0	0				0	0	0	0	0			0	0	0	0	0			0	0	0	0	0			0	0	0	0	0			0	0	0	0	0			0	0	0	0	1
	0	0	0	0				0	0	0	0	0			0	0	0	0	0			0	0	0	0	0			0	0	0	0	0			0	0	0	0	0			0	0	0	0	0
	0	0	0	0				0	0	0	0	0			0	0	0	0	0			0	0	0	0	0			0	0	0	0	0			0	0	0	0	0			0	0	0	0	0
	0	0	0	0				0	0	0	0	0			0	0	0	0	0			0	0	0	0	0			0	0	0	0	0			0	0	0	0	0			0	0	0	1	0
	0	0	0	0				0	0	0	0	0			0	0	0	0	0			0	0	0	0	0			0	0	0	0	1			0	0	0	0	0			0	0	0	0	0
	0	0	0	0				0	0	0	0	0			0	0	0	0	0			0	0	0	0	0			0	0	0	0	0			0	0	0	0	0			0	0	0	0	0
	0	0	0	0				0	0	0	0	0			0	0	0	0	0			0	0	0	0	0			0	0	0	0	0			0	0	1	0	0			1	0	0	0	0
	0	0	0	0				0	0	0	0	0			0	0	0	0	0			0	0	0	0	0			0	0	0	0	0			0	0	0	0	0			0	1	0	0	0
	0	0	0	0				0	0	0	0	0			0	0	0	0	0			0	0	0	0	0			0	1	0	0	0			0	0	0	0	0			0	0	0	1	0
	0	0	0	0				0	0	0	0	0			0	0	0	0	0			0	0	0	0	0			0	0	0	0	0			0	0	0	0	0			0	0	0	0	0
	0	0	0	0				0	0	0	0	0			0	0	0	0	0			0	0	0	0	0			0	0	0	0	0			0	0	0	0	0			0	0	0	0	0
	0	0	0	0				0	0	0	0	0			0	0	0	0	0			0	0	0	0	0			0	0	0	0	0			0	0	0	0	0			0	0	0	1	0
	0	0	0	0				0	0	0	0	0			0	0	0	0	0			0	0	0	0	0			0	0	0	0	0			0	0	0	0	0			0	0	0	1	1
	0	0	0	0				0	0	0	0	0			0	0	0	0	0			0	0	0	0	0			0	0	0	0	0			0	0	1	0	0			0	0	0	0	0
	0	0	0	0				0	0	0	0	0			0	0	0	0	0			0	0	0	0	0			0	0	0	0	0			0	0	0	0	0			0	0	0	0	0
	0	0	0	0				0	0	0	0	0			0	0	0	0	0			0	0	0	0	0			0	0	0	0	0			0	0	0	0	0			0	0	0	0	0
	0	0	0	0				0	0	0	0	0			0	0	0	0	0			0	0	0	0	0			0	0	0	0	0			1	0	0	0	0			0	0	0	0	0
	0	0	0	0				0	0	0	0	0			0	0	0	0	0			0	0	0	0	0			0	0	0	0	0			0	0	0	0	0			1	1	0	0	0
	0	0	0	0				0	0	0	0	0			0	0	0	0	0			0	0	0	0	0			0	0	0	0	0			0	0	0	0	0			1	0	0	0	0
	0	0	0	0				0	0	0	0	0			0	0	0	0	0			0	0	0	0	0			0	0	0	0	0			0	0	1	0	0			0	0	0	0	0
	0	0	0	0				0	0	0	0	0			0	0	0	0	0			0	0	0	0	0			0	0	0	0	0			0	0	0	0	0			0	0	0	0	0
	0	0	0	0				0	0	0	0	0			0	0	0	0	0			0	0	0	0	0			0	0	0	0	0			0	0	0	0	0			0	0	0	0	0
	0	0	0	0				0	0	0	0	0			1	0	0	0	0			0	0	0	0	0			0	0	0	0	0			0	0	0	0	0			0	1	0	0	0
	0	0	0	0				0	0	0	0	0			0	0	0	0	0			0	0	0	0	0			0	0	0	0	0			0	0	0	0	0			0	0	0	0	0
	0	0	0	0				0	0	0	0	0			0	0	0	0	0			0	0	0	0	0			0	0	0	0	0			0	0	0	0	0			0	1	0	0	0
	0	0	0	0				0	0	0	0	0			0	0	0	0	0			0	0	0	0	0			0	0	0	0	0			0	0	0	0	0			0	0	0	0	0
	0	0	0	0				0	0	0	0	0			0	0	0	0	0			0	1	0	0	0			0	0	0	0	0			0	0	0	1	0			0	0	0	0	0
	0	0	0	0				0	0	0	0	0			0	0	0	0	0			0	0	0	0	0			0	0	0	0	0			0	0	0	0	0			0	0	0	0	0
	0	0	0	0				0	0	0	0	0			0	0	0	0	0			0	0	0	0	0			0	0	0	0	0			0	0	0	0	0			0	0	0	0	0
	0	0	0	0				0	0	0	0	0			0	0	0	0	0			0	0	0	0	0			0	0	0	0	0			0	0	0	0	0			0	0	0	0	0
	0	0	0	0				0	0	0	0	0			0	0	0	0	0			0	1	0	0	0			0	0	0	0	0			0	0	0	0	0			0	0	0	0	0
	0	0	0	0				0	0	0	0	0			0	0	0	0	0			0	0	0	0	0			0	0	0	0	0			0	0	0	0	0			0	0	0	0	0
	0	0	0	0				0	0	0	0	0			0	0	0	0	0			0	0	0	0	0			0	0	0	0	0			0	0	0	0	0			0	1	0	0	0
	0	0	0	0				0	0	0	0	0			0	0	0	0	0			0	0	0	0	0			0	0	0	0	0			0	0	0	0	0			0	0	0	0	0
	0	0	0	0				0	0	0	1	0			0	0	0	0	0			0	0	0	0	0			0	0	0	0	0			0	0	0	0	0			1	0	0	0	0
	0	0	0	0				0	0	0	0	0			0	0	0	0	0			0	0	0	0	0			0	0	0	0	0			0	0	0	0	0			0	0	0	0	0
	0	0	0	0				0	0	0	0	0			0	0	0	0	0			0	0	0	0	0			0	0	0	0	0			0	0	0	0	0			0	0	0	0	0
	0	0	0	0				0	0	0	0	0			0	0	0	0	0			0	0	0	0	0			0	0	0	0	0			0	0	0	0	0			1	0	0	0	0
	0	0	0	0				0	0	0	0	0			0	0	0	0	0			0	0	0	0	0			0	0	0	0	0			0	0	0	0	0			0	0	0	0	0
	0	0	0	0				0	0	0	0	0			0	0	0	0	0			0	0	0	0	0			0	0	0	0	0			0	0	0	0	0			0	0	0	0	0
	0	0	0	0				0	0	0	0	0			0	0	0	0	0			0	0	0	0	0			0	0	0	0	0			0	0	0	1	0			0	0	0	0	0
	0	0	0	0				0	0	0	0	0			0	0	0	1	0			0	0	0	0	0			0	0	0	0	0			0	0	0	0	0			0	0	0	0	0
	0	0	0	0				0	0	0	0	0			0	0	0	1	0			0	0	0	0	0			0	0	0	0	0			0	0	0	0	0			0	0	0	0	0
	0	0	0	0				0	0	0	0	0			0	0	0	0	0			0	0	0	0	0			0	0	0	0	0			0	0	0	0	0			0	0	0	0	0
	0	0	0	0				0	0	0	0	0			0	0	0	0	0			0	0	0	0	1			0	0	0	0	0			0	0	0	0	0			0	0	0	0	0
	0	0	0	0				0	0	0	0	0			0	0	0	0	0			0	0	0	0	0			0	0	0	0	0			0	1	0	0	0			0	1	0	0	0
	0	0	0	0				0	0	0	0	0			0	0	0	0	0			0	0	0	0	0			0	0	0	0	0			0	0	0	0	0			0	1	0	0	0
	0	0	0	0				0	0	0	0	0			0	0	0	0	0			0	0	0	0	0			0	0	0	0	0			0	1	0	0	0			0	0	0	0	0
	0	0	0	0				0	0	0	0	0			0	0	0	0	0			0	0	0	0	0			0	0	0	0	0			0	0	0	0	0			0	0	0	0	0
	0	0	0	0				0	0	0	0	0			0	0	0	0	0			0	0	0	0	0			0	0	0	0	0			0	0	0	0	0			0	0	0	0	0
	0	0	0	0				0	1	0	0	0			0	0	0	0	0			0	0	0	0	0			0	0	0	0	0			0	0	0	0	0			0	0	0	0	0
	0	0	0	0				0	0	0	2	0			0	0	0	0	0			0	0	0	0	0			0	0	0	0	0			0	0	0	0	0			0	1	0	0	0
	0	0	0	0				0	0	0	0	0			0	0	0	0	0			0	0	0	0	0			0	0	0	0	0			0	0	0	0	0			0	0	0	0	0
	0	0	0	0				0	0	0	0	0			0	0	0	0	0			0	0	0	0	0			0	0	0	0	0			0	0	0	0	0			0	0	0	0	0
	0	0	0	0				0	0	0	0	0			0	0	0	0	0			0	0	0	0	0			0	0	0	0	0			0	0	0	0	0			0	0	0	0	0
	0	0	0	0				0	0	0	0	0			0	0	0	0	0			0	0	0	0	0			0	0	0	0	1			0	0	0	0	0			0	0	0	0	0
	0	0	0	0				0	0	0	0	0			0	0	0	0	0			0	0	0	0	0			0	0	0	0	0			0	0	0	0	0			0	0	0	0	0
	0	0	0	0				0	0	0	0	0			0	0	0	0	0			0	0	0	0	0			0	0	0	0	0			0	0	0	0	0			0	0	0	0	0
	0	0	0	0				0	0	0	0	0			0	0	0	0	0			0	0	0	1	0			0	0	0	0	0			0	0	0	0	0			0	0	0	0	0
	0	0	0	0				0	0	0	0	0			0	0	0	0	0			0	0	0	0	0			0	0	0	0	0			0	0	0	0	0			0	0	0	0	0
	0	0	0	0				0	0	0	0	0			0	0	0	0	0			0	0	0	0	0			0	0	0	0	0			0	1	0	0	0			0	0	0	0	0
	0	0	0	0				0	0	0	0	0			0	0	0	0	0			0	0	0	0	0			0	0	0	1	0			0	0	0	0	1			0	0	0	0	0
	0	0	0	0				0	0	0	0	0			0	0	0	0	0			0	0	0	0	0			0	0	0	0	0			0	0	0	0	0			0	0	0	0	0
	0	0	0	0				0	0	0	0	0			0	0	0	0	0			0	0	0	0	0			0	0	0	0	0			0	0	0	0	0			0	0	0	0	0
	0	0	0	0				0	0	0	1	0			0	0	0	0	0			0	0	0	0	0			0	0	0	0	0			0	0	0	0	0			0	0	0	0	0
	0	0	0	0				0	0	0	0	0			0	0	0	0	0			0	0	0	0	0			1	0	0	0	0			0	0	0	0	0			0	0	0	0	0
	0	0	0	0				0	0	0	0	0			0	0	1	0	0			0	0	0	0	0			0	0	0	0	0			0	0	0	0	0			0	0	0	0	1
	0	0	0	0				1	0	0	1	0			0	0	0	0	0			0	0	0	0	0			0	0	0	0	0			0	0	0	0	0			0	0	0	0	0
	0	0	0	0				0	0	0	0	0			0	0	0	0	0			0	0	0	0	0			0	0	0	0	0			0	0	0	0	0			0	0	0	0	1
	0	0	0	0				0	0	0	0	0			0	0	0	0	0			0	0	0	0	0			0	0	0	0	0			0	0	0	0	0			0	1	0	0	0
	0	0	0	0				0	0	0	0	0			0	0	0	0	0			0	0	0	0	0			0	0	0	1	0			0	0	0	0	0			0	0	0	0	0
	0	0	0	0				0	0	0	0	0			0	0	0	0	0			0	0	0	0	0			0	0	0	0	0			0	1	0	0	0			0	0	0	0	0
	0	0	0	0				0	0	0	0	0			0	0	0	0	0			0	0	0	0	0			0	0	0	0	0			0	1	0	0	0			0	0	0	0	1
	0	0	0	0				0	0	0	0	0			0	0	0	0	0			0	0	0	0	0			0	0	0	0	0			0	0	0	0	0			0	0	0	0	0
	0	0	0	0				0	0	0	0	0			0	0	0	0	0			0	0	0	0	0			0	0	0	1	0			0	0	0	0	0			0	0	0	0	0
	0	0	0	0				0	0	0	0	0			0	0	0	0	0			0	0	0	0	0			0	0	0	0	1			0	0	0	0	0			0	0	0	0	0
	0	0	0	0				0	0	0	0	0			0	0	0	0	0			0	0	0	0	0			0	1	0	0	0			0	0	0	0	0			0	0	0	0	0
	0	0	0	0				0	0	0	0	0			0	0	0	0	0			0	0	0	0	0			0	0	0	0	0			0	0	0	0	0			0	0	0	0	0
	0	0	0	0				0	0	0	0	0			0	0	0	0	0			0	0	0	0	0			0	0	0	0	0			0	0	0	0	0			0	0	0	0	0
	0	0	0	0				0	0	0	0	0			0	1	0	0	0			0	0	0	0	0			0	1	0	0	0			0	0	0	0	0			0	0	0	0	0
	0	0	0	0				0	0	0	0	0			0	0	0	0	0			0	0	0	0	0			0	0	0	0	0			0	0	0	0	0			0	0	0	0	0
	0	0	0	0				0	0	0	0	0			0	0	0	0	0			0	0	0	0	0			0	0	0	0	0			0	0	0	0	0			0	0	0	0	0
	0	0	0	0				0	0	0	0	0			0	0	0	0	0			0	0	0	0	0			0	0	0	0	0			0	0	0	0	0			0	0	0	0	0
	0	0	0	0				0	0	0	0	0			0	0	0	0	0			0	0	0	0	0			0	0	0	0	0			0	0	0	0	0			0	0	0	0	0
	0	0	0	0				0	0	0	0	0			0	0	0	0	0			0	0	0	0	0			0	1	0	0	0			0	0	0	0	0			0	0	0	0	0
	0	0	0	0				0	0	0	0	0			0	0	0	0	0			0	0	0	0	0			0	0	0	0	0			0	1	0	0	0			0	0	0	0	1
	0	0	0	0				0	0	1	0	0			0	0	0	0	0			0	0	0	0	0			0	0	0	0	0			0	0	0	0	0			0	0	0	0	0
	0	0	0	0				0	0	0	0	0			0	0	0	0	0			0	0	0	0	0			0	0	0	0	0			0	0	0	0	0			0	0	0	0	0
	0	0	0	0				0	0	0	0	0			0	0	0	0	0			0	0	0	0	0			0	0	0	0	0			0	0	0	0	0			0	0	1	0	0
	0	0	0	0				0	0	0	0	0			0	0	0	0	0			0	0	0	0	0			0	1	0	0	0			0	0	0	0	0			0	0	0	0	0
	0	0	0	0				0	0	0	0	0			0	0	0	0	0			0	0	0	0	0			0	0	0	0	0			0	0	0	0	0			0	0	0	0	1
	0	0	0	0				0	0	0	0	0			0	0	0	0	0			0	0	0	0	0			0	0	0	0	0			0	0	0	0	0			0	0	0	0	0
	0	0	0	0				0	0	0	0	0			1	0	0	0	0			0	0	0	0	0			0	0	0	0	0			0	0	0	0	0			0	0	0	0	0
	0	0	0	0				0	0	0	0	0			0	0	0	0	0			0	0	0	0	0			0	0	0	1	0			0	0	0	0	0			0	0	0	0	0
	0	0	0	0				0	0	0	0	0			0	0	0	0	0			0	0	0	0	0			0	0	0	0	0			0	0	0	0	0			0	0	0	0	0
	0	0	0	0				0	0	0	0	0			0	0	0	0	0			0	0	0	0	0			0	0	0	0	0			0	0	0	0	0			0	0	0	0	0
	0	0	0	0				0	0	0	0	0			0	0	0	0	0			0	0	0	0	0			0	0	0	0	0			0	0	0	0	0			0	0	0	0	0
	0	0	0	0				0	0	0	0	0			0	0	0	0	0			0	0	0	1	0			0	0	0	0	0			0	1	0	0	0			0	0	0	0	0
	0	0	0	0				0	0	0	0	0			0	0	0	0	0			0	0	0	0	0			0	0	0	0	0			0	0	0	0	0			0	0	0	0	0
	0	0	0	0				0	0	0	0	0			0	0	0	0	0			0	0	0	0	0			0	0	0	0	0			0	0	0	0	0			0	0	0	0	0
	0	0	0	0				0	0	1	0	0			0	0	0	0	0			0	0	0	0	0			0	0	0	0	0			0	0	0	0	0			0	0	0	0	0
	0	0	0	0				0	0	0	0	0			0	0	0	0	0			0	0	0	1	0			0	0	0	0	0			0	0	0	1	0			0	0	0	0	0
	0	0	0	0				0	0	0	0	0			0	0	0	0	0			0	0	0	0	0			0	0	0	0	0			0	0	0	0	0			0	0	0	0	0
	0	0	0	0				0	0	1	0	0			0	0	0	0	0			0	0	0	0	0			0	0	0	0	0			0	0	0	0	0			0	0	0	0	0
	0	0	0	0				0	0	0	0	0			0	0	0	0	0			0	0	0	0	0			0	0	0	0	0			0	0	0	0	0			0	0	0	0	0
	0	0	0	0				0	0	0	0	0			0	0	0	0	0			0	0	0	0	0			0	0	0	0	0			0	1	0	0	0			0	0	0	0	0
	0	0	0	0				0	0	0	0	0			0	0	0	0	0			0	0	0	0	0			0	0	0	0	0			0	0	0	0	0			0	0	0	0	0
	0	0	0	0				0	0	0	0	0			0	0	0	0	0			0	0	0	0	0			0	0	0	0	0			0	1	0	0	0			0	0	0	0	0
	0	0	0	0				0	0	1	0	0			0	0	0	0	0			0	0	0	0	0			0	0	0	0	0			0	0	0	0	0			0	0	0	0	0
	0	0	0	0				0	0	0	0	0			0	0	0	0	0			0	0	0	0	0			0	0	0	0	0			0	0	0	0	0			0	0	0	0	0
	0	0	0	0				0	0	0	0	0			0	0	0	0	0			0	0	0	1	0			0	0	0	0	0			0	0	0	0	0			0	0	0	0	0
	0	0	0	0				0	0	0	0	0			0	0	0	0	0			0	0	0	0	0			0	0	0	0	0			0	0	0	0	0			0	0	0	0	0
	0	0	0	0				0	0	1	0	0			0	0	0	0	0			0	0	0	0	0			0	0	0	0	0			0	0	0	0	0			0	0	0	0	0
	0	0	0	0				0	0	0	0	0			0	0	0	0	0			0	0	0	0	0			0	0	0	0	0			0	0	0	0	0			0	0	0	0	0
	0	0	0	0				0	0	1	0	0			0	0	0	0	0			0	0	0	0	0			0	0	0	0	0			0	0	0	0	0			0	0	0	0	0
	0	0	0	0				0	0	0	0	0			0	0	0	0	0			0	0	0	0	1			0	1	0	0	0			0	0	0	0	0			0	0	0	0	0
	0	0	0	0				0	0	0	0	0			0	0	0	0	0			0	0	0	0	1			0	0	0	0	0			0	0	0	0	0			0	0	0	0	0
	0	0	0	0				0	0	0	0	0			0	0	0	0	0			0	0	0	0	0			0	0	0	0	0			0	0	0	0	0			0	0	0	0	0
	0	0	0	0				0	0	0	0	0			0	0	0	0	0			0	1	0	0	0			0	0	0	0	0			0	0	0	0	0			0	0	0	0	0
	0	0	0	0				0	0	0	0	0			0	0	0	0	0			0	0	0	0	0			0	0	0	0	0			0	0	0	0	0			0	1	0	0	0
	0	0	0	0				0	0	0	0	0			0	0	0	0	0			0	0	0	0	0			0	0	0	0	0			0	0	0	0	0			0	0	0	0	0
	0	0	0	0				0	0	0	0	0			0	0	0	0	0			0	1	0	0	0			0	0	0	0	0			0	1	0	0	0			0	0	0	0	0
	0	0	0	0				0	0	0	0	1			0	0	0	0	0			0	0	0	0	0			0	0	0	1	0			0	0	0	0	0			0	0	0	0	0
	0	0	0	0				0	0	0	0	0			0	0	0	0	0			0	0	0	0	0			0	0	0	0	0			0	0	0	0	0			0	0	0	0	0
	0	0	0	0				0	0	0	0	0			0	0	0	0	0			0	0	0	0	0			0	0	0	0	0			0	0	0	0	0			0	0	0	0	0
	0	0	0	0				0	0	0	0	0			0	0	0	0	0			0	0	0	0	0			0	0	0	0	0			0	0	0	0	0			0	0	0	0	0
	0	0	0	0				0	0	0	0	0			0	0	0	0	0			0	0	0	0	0			0	0	0	0	0			0	1	0	0	0			0	0	0	0	0
	0	0	0	0				0	0	0	0	0			0	0	0	0	1			0	0	0	0	0			0	0	0	0	0			0	0	0	0	0			0	1	0	0	0
	0	0	0	0				0	0	1	0	0			0	0	0	0	0			0	0	0	0	0			0	0	0	0	0			0	0	0	0	0			0	0	0	0	0
	0	0	0	0				0	0	0	0	0			0	0	0	0	0			0	0	0	0	0			0	0	1	0	0			0	0	0	0	0			0	0	0	0	0
	0	0	0	0				0	0	0	0	0			0	0	0	0	0			0	0	0	0	0			0	0	1	0	0			0	0	0	0	0			0	0	0	0	0
	0	0	0	0				0	0	0	0	0			0	0	0	0	0			0	0	0	0	0			0	0	0	0	0			0	0	0	0	0			0	0	0	0	0
	0	0	0	0				0	0	0	0	0			0	0	0	0	0			0	0	0	0	0			0	0	0	0	0			0	0	0	0	0			0	0	0	0	0
	0	0	0	0				0	0	0	0	0			0	0	0	0	0			0	0	0	0	0			0	0	0	0	0			0	0	0	0	0			0	0	0	0	0
	0	0	0	0				0	0	0	0	0			0	0	0	0	0			0	0	0	0	0			0	0	1	0	0			0	0	0	0	0			0	0	0	0	0
	0	0	0	0				0	0	1	0	0			0	0	0	0	0			0	0	0	0	0			0	0	0	0	0			0	0	0	0	0			0	0	0	0	0
	0	0	0	0				0	0	0	0	0			0	0	1	0	0			0	0	0	0	0			0	0	0	0	0			0	0	0	0	0			0	0	0	0	0
	0	0	0	0				0	0	0	0	0			0	0	0	0	0			0	0	0	0	0			0	0	0	0	0			0	0	0	0	0			0	0	0	0	0
	0	0	0	0				0	0	0	0	0			0	0	0	0	0			0	0	0	0	0			0	0	0	0	0			0	0	0	0	0			0	0	0	0	0
	0	0	0	0				0	0	0	0	0			0	1	0	0	0			0	0	0	0	0			0	0	0	0	0			0	0	0	0	0			0	0	0	0	0
	0	0	0	0				0	0	0	0	0			0	0	0	0	0			0	0	0	0	0			0	0	0	0	0			0	0	0	0	0			0	0	0	0	0
	0	0	0	0				0	0	0	0	0			0	0	0	0	0			0	0	0	1	0			0	1	0	0	0			0	0	0	0	0			0	0	0	0	0
	0	0	0	0				0	0	0	0	0			0	0	0	0	0			0	0	0	0	0			0	0	1	0	0			0	0	0	0	0			0	0	0	0	0
	0	0	0	0				0	0	0	0	0			0	0	0	0	0			0	0	0	0	0			0	0	0	0	0			0	0	0	0	0			0	0	0	0	0
	0	0	0	0				0	0	0	0	0			0	0	0	0	0			0	0	0	0	0			0	0	0	0	0			0	0	0	0	0			0	0	0	0	0
	0	0	1	0				0	0	0	0	0			0	0	0	0	0			0	0	0	0	0			0	0	0	0	0			0	1	0	0	0			0	0	0	0	0
	0	0	1	0				0	0	0	0	0			0	0	0	0	0			0	0	0	0	0			0	0	0	0	0			0	0	0	0	0			0	0	0	0	0
	0	0	0	0				0	0	0	0	0			0	0	0	0	0			0	0	0	0	0			0	0	0	1	0			0	0	0	0	0			0	0	0	0	0
	0	0	0	0				0	0	0	0	0			0	0	0	0	0			0	0	0	0	0			0	0	0	0	0			0	0	0	0	0			0	0	0	0	0
	0	0	0	0				0	0	0	0	0			0	0	0	0	0			0	0	0	0	0			0	1	0	0	0			0	0	0	0	0			0	0	0	0	0
	0	0	0	0				0	0	0	0	0			0	0	0	0	0			0	0	0	0	0			0	0	0	0	0			0	0	0	0	0			0	0	0	0	0
	0	0	0	0				0	0	0	0	0			0	0	0	0	0			0	0	0	0	0			0	0	0	0	0			0	0	0	0	0			0	0	0	0	0
	0	0	0	0				0	0	0	0	0			0	0	0	0	0			0	0	0	0	0			0	0	0	0	0			0	0	0	0	0			0	0	0	0	0
	0	0	0	0				0	0	0	0	0			0	0	0	0	0			0	0	0	0	0			0	0	0	0	0			0	0	0	0	0			0	0	0	0	0
	0	0	0	0				0	0	0	0	0			0	0	0	0	0			0	0	0	0	0			0	0	0	0	0			0	0	0	0	0			0	0	0	0	0
	0	0	0	0				0	0	0	0	0			0	0	0	0	1			0	0	0	0	0			0	0	0	0	0			0	0	0	0	0			0	0	0	0	0
	0	0	0	0				0	0	0	0	0			0	0	0	0	0			0	0	0	0	0			0	0	0	0	0			0	0	0	0	0			0	0	0	0	0
	0	0	0	0				0	0	0	0	0			0	0	0	0	0			0	0	0	0	0			0	0	0	0	0			0	0	0	0	0			0	0	0	0	0
	0	0	0	0				0	0	0	1	0			0	0	0	0	0			0	0	0	0	0			0	0	0	0	0			0	1	0	0	0			0	0	0	0	0
	0	0	0	0				0	0	0	0	0			0	0	0	0	0			0	0	0	0	0			1	0	0	0	0			0	0	0	0	0			0	0	0	0	0
	0	0	0	0				0	0	0	1	0			0	0	0	0	0			0	0	0	0	0			0	1	0	0	0			0	0	0	0	0			0	0	0	0	0
	0	0	1	0				0	0	0	0	0			0	0	0	0	0			0	0	0	0	0			0	0	0	0	0			0	0	0	0	0			0	0	0	0	0
	0	0	0	0				0	0	0	0	0			0	0	0	0	0			0	0	0	0	0			0	0	0	0	0			1	0	0	0	0			1	0	0	0	0
	0	0	1	0				0	0	0	0	0			0	0	0	0	0			0	0	0	0	0			0	0	0	0	0			0	0	0	0	0			0	0	0	0	0
	0	0	1	0				0	0	0	0	0			0	0	0	0	0			0	0	0	0	0			0	0	0	0	0			0	0	0	0	0			0	0	0	0	0
	0	0	0	0				0	0	0	0	0			0	0	0	0	0			0	0	0	0	0			0	0	0	0	0			0	0	0	0	0			0	0	0	0	0
	0	0	0	0				0	0	0	0	0			0	0	0	0	0			0	0	0	0	0			0	0	0	0	0			0	0	0	0	0			0	0	0	0	0
	0	0	0	0				0	0	0	1	0			0	0	0	0	0			0	0	0	0	0			0	0	0	0	0			0	0	0	0	0			0	0	0	0	0
	0	0	1	0				0	0	0	0	0			0	0	0	0	0			0	0	0	0	0			0	0	0	0	0			0	0	0	0	0			0	0	0	0	0
	0	0	0	1				0	0	0	0	0			0	0	1	0	0			0	0	0	0	0			0	0	0	0	0			0	0	0	0	0			0	0	0	0	0
	0	0	0	0				0	0	0	0	0			0	0	0	0	1			0	0	0	0	0			0	0	0	0	0			0	0	0	0	0			0	0	0	0	0
	0	0	0	0				0	0	0	1	0			0	0	0	0	0			0	0	0	0	0			0	0	0	0	0			0	0	0	0	0			1	1	0	0	0
	0	0	0	0				0	0	0	0	0			0	0	0	0	0			0	0	0	0	0			0	0	0	0	0			0	0	0	0	0			0	0	0	0	0
	0	0	0	0				0	0	0	0	0			0	0	0	0	0			0	0	0	0	0			0	0	0	0	0			0	0	0	0	0			0	0	0	0	0
	0	0	0	0				0	0	0	0	0			0	0	1	0	0			0	0	0	0	0			0	0	0	0	0			0	0	0	0	0			0	0	0	0	0
	0	0	0	0				0	0	0	0	0			0	0	0	0	0			0	0	0	0	0			0	0	0	0	0			0	0	0	0	0			0	0	0	0	0
	0	0	0	0				0	0	0	0	0			0	0	1	0	0			0	0	0	0	0			0	0	0	0	0			0	0	0	0	0			0	0	0	0	0
	0	0	0	0				0	0	0	0	0			0	0	0	0	0			0	0	0	0	0			0	1	0	0	0			0	0	1	0	0			1	0	0	0	0
	0	0	0	0				0	0	0	0	0			0	0	0	0	0			0	0	0	0	0			0	0	0	0	0			0	0	0	0	0			0	0	0	0	0
	0	0	0	0				0	0	0	0	0			0	0	0	0	0			0	0	0	0	0			1	0	0	0	0			0	0	0	0	0			0	0	0	0	0
	0	0	0	0				0	0	0	0	0			0	0	0	0	0			0	0	0	0	0			0	0	0	0	0			0	0	0	0	0			0	0	0	0	0
	0	0	0	0				0	0	0	1	0			0	0	0	0	0			0	0	0	0	0			0	0	0	0	0			0	0	0	0	0			0	0	0	0	0
	0	0	0	0				0	0	0	0	0			0	0	0	0	0			0	0	0	0	0			0	0	0	0	0			0	0	0	0	0			0	0	0	0	0
	0	0	0	0				0	0	0	0	0			0	0	0	0	0			0	0	0	0	0			0	0	0	0	0			0	0	0	0	0			0	0	0	0	0
	0	0	0	0				0	0	0	0	0			0	0	0	0	0			0	0	0	0	0			0	0	0	0	0			0	0	0	0	0			0	0	0	0	0
	0	0	0	0				0	0	0	0	0			1	0	0	0	0			0	0	0	0	0			0	0	0	0	0			0	0	0	0	0			0	1	0	0	0
	0	0	0	0				0	0	0	0	0			0	0	0	0	0			0	0	0	0	0			0	0	0	0	0			0	0	0	0	0			0	0	0	0	0
	0	0	0	0				0	0	0	0	0			0	0	0	0	0			1	0	0	0	0			0	0	0	0	0			0	0	0	0	0			1	0	0	0	1
	0	0	0	0				0	0	0	0	0			0	0	0	0	0			0	0	0	0	0			0	1	0	0	0			0	0	0	0	0			0	0	0	0	0
	0	0	0	0				0	0	0	0	0			0	0	0	0	0			0	0	0	0	0			0	0	0	0	0			0	0	0	0	0			0	0	0	0	0
	0	0	0	0				0	0	0	0	0			0	0	0	0	0			0	0	0	0	0			0	0	0	0	0			0	0	0	0	0			0	0	0	0	0
	0	0	0	0				0	0	0	1	0			0	0	0	0	0			0	0	0	0	0			0	0	0	0	0			0	0	0	0	0			0	0	0	0	0
	0	0	0	0				0	0	0	0	0			0	0	0	0	0			0	1	0	0	0			0	0	0	0	0			0	0	0	0	0			0	0	0	0	0
	0	0	0	0				0	0	0	1	0			0	0	0	0	0			0	0	0	0	0			0	0	0	0	0			0	0	0	0	0			0	0	0	0	0
	0	0	0	0				0	0	0	0	0			0	0	0	0	0			0	0	0	0	0			0	0	0	0	0			0	0	0	0	0			0	0	0	0	0
	0	0	0	0				0	0	0	0	0			0	0	0	0	0			0	0	0	0	0			0	0	0	0	0			0	0	0	0	0			0	0	0	0	0
	0	0	0	0				0	0	0	0	0			0	0	0	0	0			0	0	0	0	0			0	0	0	0	0			0	0	0	0	0			1	0	0	0	0
	0	0	0	0				0	0	0	1	0			0	0	0	0	0			0	0	0	0	0			0	0	0	0	0			0	0	0	0	0			0	0	0	0	1
	0	0	0	0				0	0	0	1	0			0	0	0	0	0			0	0	0	0	0			0	0	0	0	0			0	0	0	0	0			0	0	0	0	0
	0	0	0	0				0	0	0	0	0			0	0	0	0	0			0	0	0	0	0			0	0	0	0	0			0	0	0	0	0			0	0	0	0	0
	0	0	0	0				0	0	0	1	0			0	0	0	0	0			0	0	0	0	0			0	0	0	0	0			0	0	0	0	0			0	0	0	0	0
	0	0	0	0				0	0	0	0	0			0	0	0	0	0			0	0	0	0	0			0	0	0	0	0			0	0	0	0	0			0	0	0	0	0
	0	0	0	0				0	0	0	0	0			0	0	0	0	0			0	0	0	0	0			0	0	0	0	0			0	0	0	1	0			0	0	0	0	0
	0	0	0	0				0	0	0	0	0			0	0	0	0	0			0	0	0	0	1			0	0	0	0	0			0	0	0	0	0			0	1	0	0	0
	0	0	0	0				0	0	0	0	0			0	0	0	0	0			0	0	0	0	0			0	0	0	0	0			0	0	0	0	0			0	0	0	0	0
	0	0	0	0				0	1	0	0	0			0	0	0	0	0			0	0	0	0	0			0	0	0	0	0			0	0	0	0	0			0	0	0	0	0
	0	0	0	0				0	0	0	0	0			0	0	0	0	0			0	0	0	0	0			0	0	0	0	0			0	0	0	0	0			0	0	0	0	0
	0	0	0	0				0	0	0	0	0			0	0	0	0	0			0	0	0	0	0			0	0	0	0	0			0	0	0	0	0			0	0	0	0	0
	0	0	0	0				0	0	0	0	0			0	0	0	0	1			0	0	0	0	0			0	0	0	0	0			0	0	0	0	0			1	0	0	0	0
	0	0	0	0				0	0	0	0	1			0	0	0	0	0			0	0	0	0	0			0	0	0	0	0			0	0	0	0	0			0	1	0	0	0
	0	0	0	0				0	0	0	0	0			0	0	0	0	0			0	0	0	0	0			0	0	0	0	0			0	0	0	0	0			0	0	0	0	0
	0	0	0	0				0	0	0	0	0			0	0	0	0	0			0	0	0	0	0			0	0	0	0	0			0	0	0	0	0			0	0	0	0	0
	0	0	0	0				0	0	0	0	0			0	0	0	0	0			0	0	0	0	0			0	0	0	0	0			0	0	0	0	0			0	0	0	0	0
	0	0	0	0				0	0	0	0	0			0	0	0	0	0			0	0	0	0	0			0	0	0	0	0			0	1	0	0	0			0	0	0	0	0
	0	0	0	0				0	1	0	0	0			0	0	0	0	0			0	0	0	0	0			0	0	0	0	0			0	0	0	0	0			0	0	0	0	0
	0	0	0	0				0	0	0	0	0			0	0	0	1	0			0	0	0	0	0			0	0	0	0	0			0	0	0	0	0			0	0	0	0	0
	0	0	0	1				0	0	0	0	0			0	0	0	0	0			1	0	0	0	0			0	0	0	0	0			0	0	0	0	0			0	0	0	0	0
	0	0	0	0				0	0	0	0	0			0	0	0	0	0			0	0	0	0	0			0	0	0	0	0			0	0	0	0	0			0	0	0	1	0
	0	0	0	0				0	0	0	0	0			0	0	0	0	0			0	0	0	0	0			0	0	0	0	0			0	0	0	0	0			0	0	0	0	0
	0	0	0	0				0	0	0	0	0			0	0	0	0	0			0	0	0	0	0			0	0	0	0	0			0	0	0	0	0			0	0	0	0	0
	0	0	0	0				0	0	0	0	0			0	0	0	0	0			0	0	0	0	0			0	0	0	0	0			0	0	0	0	0			0	0	0	0	0
	0	0	0	0				0	0	0	0	0			0	0	0	0	0			0	0	1	0	0			0	0	0	0	0			0	0	0	0	0			0	0	0	0	0
	0	0	0	0				0	0	0	0	0			0	0	0	0	0			0	0	0	0	0			0	0	0	0	0			0	0	0	0	0			0	0	0	0	0
	0	0	0	0				0	0	0	0	0			0	0	0	0	0			0	0	0	0	0			0	0	0	0	0			0	0	0	0	0			0	0	0	0	0
	0	0	0	0				0	0	0	1	0			0	0	1	1	0			0	0	0	0	0			0	0	0	0	0			0	0	0	0	0			0	0	0	0	0
	0	0	0	0				0	0	0	0	0			0	0	0	0	0			0	0	0	0	0			0	0	0	0	0			0	0	0	0	0			0	0	0	0	0
	0	0	0	0				0	0	0	0	0			0	0	0	0	0			0	0	0	0	0			0	0	0	0	0			0	0	0	0	0			0	0	0	0	0
	0	0	0	0				0	0	0	0	0			0	0	0	0	0			0	0	0	0	0			0	0	0	0	0			0	1	0	0	0			0	1	0	0	0
	0	0	0	0				0	0	0	0	0			0	0	0	0	0			0	0	0	0	0			0	0	0	0	0			0	1	0	0	0			0	1	0	0	0
	0	0	0	0				0	0	0	1	0			0	0	0	0	0			0	0	0	0	0			0	0	0	0	0			0	0	0	0	0			0	0	0	0	0
	0	0	0	0				0	0	0	0	0			0	0	0	0	0			0	0	0	0	0			0	1	0	0	0			0	0	0	0	0			0	0	0	0	0
	0	0	0	0				0	0	0	0	0			0	0	0	0	0			0	0	0	0	0			0	0	0	0	0			0	0	0	0	0			0	0	0	0	0
	0	0	0	1				0	0	0	1	0			0	0	0	1	0			0	0	0	0	0			0	0	0	0	0			0	0	0	1	0			0	0	0	0	0
	0	0	0	0				0	0	0	0	0			0	0	0	0	0			0	0	0	0	0			0	0	0	0	0			0	0	0	0	0			0	0	0	0	0
	0	0	0	0				0	0	0	0	0			0	0	0	0	0			0	0	0	0	0			0	0	0	0	0			0	0	0	0	0			0	0	0	0	0
	0	0	0	1				0	0	0	0	0			0	0	0	0	0			0	0	0	0	0			0	0	0	0	0			0	0	0	0	0			0	0	0	0	0
	0	0	0	0				0	0	0	0	0			0	0	0	0	0			0	0	0	0	0			0	0	0	0	0			0	0	0	0	0			0	0	0	0	0
	0	0	0	0				0	0	0	0	0			0	0	0	0	0			0	0	0	0	0			0	0	0	0	0			0	0	0	0	0			0	0	0	0	0
	0	0	0	0				0	0	0	0	0			0	0	0	0	0			0	0	0	0	0			0	0	0	0	0			1	0	0	0	0			0	0	0	0	0
	0	0	0	0				0	0	0	1	0			0	0	0	0	0			0	0	0	0	0			0	0	0	0	1			1	0	0	0	0			0	0	0	0	0
	0	0	0	1				0	0	0	0	0			0	0	0	0	0			0	0	0	0	0			0	0	0	0	0			0	0	0	0	0			0	0	1	0	0
	0	0	0	0				0	0	0	0	0			0	0	0	0	0			0	0	0	0	0			0	0	0	0	0			0	0	0	0	0			0	0	0	1	0
	0	0	0	0				0	0	0	0	0			0	0	0	0	0			0	0	0	0	0			0	0	0	0	0			0	0	0	1	0			0	0	0	0	0
	0	0	0	0				0	0	0	0	0			0	0	0	1	0			0	0	0	0	0			0	0	0	0	0			0	0	0	0	0			0	0	0	0	0
	0	0	0	0				0	0	0	0	0			0	0	0	0	0			0	0	0	0	0			0	0	0	0	0			1	0	0	0	0			0	0	0	0	0
	0	0	0	0				0	0	0	0	0			0	0	0	0	0			0	0	0	0	0			0	0	0	0	0			0	0	0	0	0			0	0	0	0	0
	0	0	0	1				0	0	0	0	0			0	0	0	0	0			0	0	0	0	0			0	0	0	0	0			0	0	0	0	0			0	0	0	0	0
	0	0	0	0				0	0	0	0	0			0	0	0	0	0			0	0	0	0	0			0	0	0	0	0			0	0	0	0	0			0	0	0	0	0
	0	0	0	0				0	0	0	0	0			0	0	0	0	0			0	0	0	0	0			0	0	0	0	0			0	0	0	0	0			0	0	1	0	0
	0	0	0	0				0	0	0	1	0			0	0	0	0	0			0	0	0	0	0			0	0	0	0	0			0	0	0	0	0			0	0	0	0	0
	0	0	0	0				0	0	0	0	0			0	0	0	0	0			0	0	0	0	0			0	0	0	0	0			0	0	0	0	0			0	0	0	0	0
	0	0	0	0				0	0	0	0	0			0	0	0	0	0			0	1	0	0	0			0	0	0	0	0			0	0	0	0	0			0	0	0	0	0
	0	0	0	0				0	0	0	0	0			0	0	0	0	0			0	0	0	0	0			1	0	0	0	0			0	0	0	0	0			0	0	0	0	0
	0	0	0	0				0	0	0	1	0			0	0	0	0	0			0	0	0	0	0			0	0	0	0	0			0	0	0	0	0			0	0	1	0	0
	0	0	0	0				0	0	0	1	0			0	0	0	0	0			0	0	0	0	0			0	0	0	0	0			0	0	0	0	0			0	0	0	0	0
	0	0	0	0				0	0	0	0	0			0	0	0	0	0			0	0	0	0	0			0	0	0	0	0			0	0	0	0	0			0	0	0	0	0
	0	0	0	0				0	0	0	0	0			0	0	0	0	0			0	0	1	0	0			0	0	0	0	0			0	0	0	0	0			0	0	0	0	0
	0	0	0	0				0	0	0	0	0			0	0	0	0	0			0	0	0	0	0			0	0	0	0	0			0	0	0	0	0			0	0	0	0	1
	0	0	0	0				0	0	0	0	0			0	0	0	0	0			0	1	0	0	0			0	0	0	0	0			0	1	0	0	0			0	0	0	0	0
	0	0	0	0				0	0	0	0	0			0	0	0	0	0			0	0	0	0	0			0	0	0	0	0			0	0	0	0	0			0	0	0	0	0
	0	0	0	0				0	0	0	0	0			0	0	0	0	0			0	0	0	0	0			1	0	0	0	0			0	0	0	0	0			0	0	0	0	0
	0	0	0	0				0	0	0	0	0			0	0	0	0	0			0	0	0	0	0			0	0	0	0	1			0	0	0	0	0			0	0	0	0	0
	0	0	0	0				0	0	0	0	0			0	0	0	0	0			0	0	1	0	0			0	0	0	0	0			0	0	0	0	0			0	0	0	0	0
	0	0	0	0				0	0	0	0	0			0	0	0	1	1			0	0	1	0	0			0	0	0	0	0			0	0	0	0	0			0	0	0	0	0
	0	0	0	0				0	0	0	0	0			0	0	0	0	0			0	0	1	0	0			0	0	0	0	0			1	0	0	1	0			0	0	0	1	0
	0	0	0	0				0	0	0	0	0			0	0	0	0	0			0	0	0	0	0			0	0	0	0	0			0	0	0	0	0			0	1	0	0	0
	0	0	0	0				0	0	0	0	0			0	0	0	0	0			0	0	0	0	0			0	0	0	0	0			0	0	0	0	1			0	0	0	0	0
	0	0	0	0				0	0	0	0	0			1	0	0	0	0			0	0	0	0	0			0	0	0	0	0			0	0	0	0	0			0	0	0	0	0
	0	0	0	0				0	0	0	1	0			0	0	0	0	0			0	0	0	0	0			0	0	0	0	0			0	0	0	0	0			0	0	0	1	1
	0	0	0	0				0	0	0	0	0			0	0	0	0	0			0	0	0	0	0			0	0	0	0	0			0	0	0	0	0			0	0	0	0	0
	0	0	0	0				0	0	0	0	0			0	0	0	0	0			0	0	1	0	0			0	0	0	0	0			0	0	0	0	0			0	0	0	0	1
	0	0	0	0				0	0	0	0	0			0	0	0	0	0			0	0	0	0	0			0	0	0	0	0			0	0	0	0	0			0	0	0	0	0
	0	0	0	0				0	0	0	1	0			1	0	0	0	0			0	0	0	0	0			0	0	0	0	0			0	0	0	0	0			0	0	0	0	0
	0	0	0	0				0	0	0	0	0			0	0	0	0	0			0	0	0	0	0			0	0	0	1	0			0	0	0	0	0			0	0	0	0	0
	0	0	0	0				0	0	0	0	0			0	0	0	0	0			0	0	0	0	0			0	0	0	0	0			0	0	0	0	0			0	0	0	0	1
	0	0	0	0				0	0	0	0	0			0	0	0	0	0			0	0	0	0	0			0	0	0	0	0			0	1	0	0	0			0	0	1	0	0
	0	0	0	0				0	0	0	0	0			0	0	0	0	0			0	0	0	0	0			0	0	1	0	0			0	1	0	0	0			0	0	0	0	0
	0	0	0	0				0	0	0	0	0			0	0	0	0	0			0	0	0	0	0			0	0	1	0	0			0	0	0	0	0			0	0	0	0	1
	0	0	0	0				0	0	1	1	0			0	0	0	0	0			0	0	0	0	0			1	0	0	0	0			0	0	0	0	1			0	0	0	0	1
	0	0	0	0				0	0	0	1	0			0	0	0	0	0			0	0	0	0	0			0	0	0	1	0			0	0	0	0	0			0	0	0	0	1
	0	0	0	0				0	0	0	0	0			0	1	0	0	0			0	0	0	0	0			0	0	0	0	0			1	0	0	0	0			0	0	0	0	0
	0	0	0	0				0	0	0	0	0			0	0	0	0	0			0	0	0	0	0			0	0	0	0	0			0	0	0	0	0			0	0	0	0	0
	0	0	0	0				0	0	0	0	0			0	0	0	0	0			0	1	0	0	0			0	0	0	0	0			0	0	0	0	0			0	0	0	0	0
	0	0	0	0				0	0	0	0	0			0	0	0	0	0			0	0	0	0	0			0	0	0	0	0			0	0	0	0	0			0	0	0	0	0
	0	0	0	0				0	0	0	0	0			0	0	0	0	0			0	0	0	0	0			0	0	1	0	0			0	0	0	0	0			0	0	0	0	0
	0	0	0	0				1	0	0	0	0			0	0	0	0	0			0	0	0	0	0			0	0	0	0	0			0	0	0	0	0			0	0	0	0	0
	0	0	0	0				0	0	0	1	0			1	0	0	0	0			0	0	0	0	0			0	0	0	0	0			0	0	0	0	0			0	0	0	0	0
	0	0	0	0				0	0	0	0	0			0	0	0	0	0			0	0	0	0	0			0	0	0	1	0			1	0	0	0	0			0	1	0	0	0
	0	0	0	0				0	0	0	0	0			0	0	0	0	0			0	0	0	0	0			0	0	0	0	0			0	0	0	0	0			0	0	0	0	0
	0	0	0	0				0	0	0	0	0			0	0	0	0	0			0	0	0	0	0			0	0	0	0	0			0	0	0	0	0			0	0	0	0	0
	0	0	0	0				0	0	0	0	0			0	0	0	0	0			0	0	0	0	0			0	0	0	1	0			0	0	0	0	0			0	0	0	1	0
	0	0	0	0				0	0	0	0	0			1	0	0	0	0			0	0	0	0	0			0	0	0	0	0			0	0	0	0	0			0	0	0	0	0
	0	0	0	0				0	0	0	0	0			0	0	0	0	0			0	0	0	0	0			0	0	0	0	0			0	0	0	0	0			0	0	0	1	1
	0	0	0	0				0	0	0	0	0			0	0	0	0	0			0	0	0	0	0			0	0	0	0	0			0	0	0	0	0			0	0	0	0	1
	0	0	0	0				0	0	0	0	0			0	0	0	0	0			0	0	0	0	0			0	0	0	0	0			0	0	0	0	0			0	0	0	0	1
	0	0	0	0				0	0	0	0	0			0	0	0	0	0			0	0	0	0	0			0	0	0	1	0			0	0	0	0	0			0	0	0	0	0
	0	0	0	0				0	0	0	1	0			0	0	0	0	1			0	0	0	0	0			0	0	0	0	0			0	0	0	0	0			0	0	0	0	0
	0	0	0	0				0	0	0	0	0			0	0	0	0	0			0	0	0	0	0			0	0	0	0	0			0	0	0	0	0			0	0	0	0	0
	0	0	0	0				0	0	0	0	0			0	0	1	0	0			0	0	0	0	0			0	0	0	0	0			0	0	0	0	0			0	0	0	0	0
	0	0	0	0				0	0	0	1	0			0	0	0	0	0			0	0	0	0	0			0	0	0	0	0			0	0	0	0	0			0	0	0	0	0
	0	0	0	0				1	0	0	0	0			0	0	0	0	0			0	0	0	0	0			0	0	0	0	0			0	0	0	0	0			0	0	0	0	0
	0	0	0	0				0	0	1	0	0			0	0	0	0	0			0	0	0	0	0			0	0	0	0	0			0	0	0	0	0			0	0	0	0	1
	0	0	0	0				0	0	0	0	0			0	0	0	0	0			0	0	0	0	0			0	0	0	0	0			1	0	0	0	0			0	0	0	0	0
	0	0	0	0				1	0	0	0	0			0	0	0	0	0			0	0	0	0	0			0	0	0	0	0			0	0	0	0	0			0	0	0	0	0
	0	0	0	0				0	0	0	0	0			0	0	0	0	0			0	0	0	0	0			0	0	0	0	0			0	0	0	0	0			0	0	0	0	0
	0	0	0	0				0	0	0	0	0			0	0	0	0	0			0	0	0	0	0			0	0	0	0	0			1	0	0	0	0			0	0	0	0	0
	0	0	0	0				0	0	0	0	0			0	0	0	0	0			0	0	0	0	0			0	0	0	0	0			1	0	0	0	0			0	0	0	0	1
	0	0	0	0				0	0	0	0	0			1	0	0	0	0			0	0	0	0	0			0	0	0	0	0			0	0	0	0	0			0	0	0	0	0
	0	0	0	0				0	0	0	0	0			0	0	0	0	0			0	0	0	0	0			0	0	0	0	0			0	1	0	0	0			0	0	0	1	0
	0	0	0	0				0	0	0	0	0			0	0	0	0	0			0	0	0	0	0			0	0	0	0	0			0	0	0	0	0			0	0	0	0	1
	0	0	0	0				0	0	0	0	0			0	0	0	0	0			0	0	0	0	0			0	0	0	0	0			0	0	0	0	0			0	0	0	0	0
	0	0	0	0				0	0	0	0	0			0	0	0	0	0			0	0	1	0	0			0	0	0	0	0			0	0	1	0	0			0	0	0	0	0
	0	0	0	0				0	0	0	0	0			0	0	0	0	0			0	0	0	0	0			0	0	0	0	0			0	0	0	0	0			0	0	0	0	0
	0	0	0	0				0	0	0	0	0			0	0	0	0	1			0	0	0	0	0			0	0	0	0	0			0	0	0	0	0			0	0	0	0	0
	0	0	0	0				0	0	0	0	0			0	0	0	0	0			0	0	0	0	0			0	0	0	0	0			0	0	0	0	1			0	0	0	1	0
	0	0	0	0				0	0	0	0	0			0	0	0	0	0			0	0	0	0	0			0	0	0	0	0			0	0	0	0	0			0	0	0	0	0
	0	0	0	0				0	0	0	0	0			0	0	0	0	0			0	0	0	0	0			0	0	0	0	0			1	0	0	0	0			0	0	0	0	0
	0	0	0	0				1	0	0	0	0			0	0	0	0	0			0	0	0	0	0			0	0	0	0	0			0	0	0	1	0			0	0	0	0	0
	0	0	0	0				0	0	0	0	0			0	0	0	0	1			0	0	0	0	0			0	0	0	0	0			0	0	0	0	0			0	0	0	0	0
	0	0	0	0				0	0	0	0	0			0	0	0	0	0			0	0	0	0	0			0	0	0	0	0			1	0	0	0	0			0	0	0	0	0
	0	0	0	0				0	0	0	0	0			0	0	0	0	1			0	0	0	0	0			0	0	0	0	0			0	0	0	0	0			0	0	0	0	0
	0	0	0	0				0	0	0	0	0			0	0	0	0	0			0	0	0	0	0			0	0	0	0	0			0	0	0	0	0			0	0	0	0	0
	0	0	0	0				0	0	0	0	0			0	0	0	0	0			0	0	0	0	0			0	0	0	0	0			0	0	0	0	0			0	0	0	0	0
	0	0	0	0				0	0	0	0	0			0	0	0	0	0			0	0	0	0	0			0	0	0	0	0			0	0	0	0	0			0	0	0	0	0
	0	0	0	0				0	0	0	0	0			0	0	0	0	1			0	0	0	0	0			0	0	0	0	0			0	0	1	0	0			0	0	0	0	0
	0	0	0	0				0	0	0	0	0			0	0	0	0	0			0	0	0	0	0			0	0	0	0	0			0	0	0	0	0			0	0	0	0	0
	0	0	0	0				0	0	0	0	0			0	0	0	0	0			0	0	0	0	0			0	0	0	0	0			0	0	0	0	0			0	0	0	0	0
	0	0	0	0				0	0	0	0	0			1	0	0	0	0			0	0	1	0	0			0	0	0	0	0			0	0	0	0	0			0	0	0	0	0
	0	0	0	0				0	0	0	0	0			0	0	0	0	0			0	0	0	0	0			0	0	0	0	0			0	0	0	0	0			0	0	0	0	0
	0	0	0	0				0	0	0	0	0			0	0	0	0	0			0	0	0	0	0			0	0	0	0	0			0	0	0	0	0			0	0	0	0	0
	0	0	0	0				0	0	0	0	0			0	0	0	0	0			0	0	0	0	0			0	0	0	0	0			0	0	0	0	0			0	0	0	0	0
	0	0	0	0				0	0	0	0	0			0	0	0	0	0			0	0	0	0	0			0	0	0	0	0			0	0	0	0	0			0	0	0	0	0
	0	0	0	0				0	0	0	0	0			0	0	0	0	0			0	0	0	0	0			0	0	0	0	0			0	0	0	0	0			0	0	0	0	0
	0	0	0	0				0	0	0	0	0			0	0	0	0	0			0	0	0	0	0			0	0	0	0	0			0	0	0	0	0			0	0	1	0	0
	0	0	0	0				0	0	0	0	0			1	0	0	0	0			0	0	0	0	0			0	0	0	0	0			0	0	1	0	0			0	0	0	0	0
	0	0	0	0				0	0	0	0	0			0	0	0	0	0			0	0	0	0	0			0	0	0	0	1			0	0	0	0	0			0	0	0	0	0
	0	0	0	0				0	0	0	0	0			0	0	0	0	0			0	0	0	0	0			0	0	0	0	1			0	0	0	0	0			0	0	0	0	0
	0	0	0	0				0	0	0	0	0			1	0	0	1	0			0	0	0	0	0			0	0	0	0	1			0	1	0	0	0			0	0	0	0	0
	0	1	0	0				0	0	1	0	0			0	0	0	0	1			0	0	0	0	0			0	0	0	0	0			0	0	0	0	0			0	0	0	0	0
	0	0	0	0				0	0	0	0	0			0	0	0	0	1			0	0	0	0	0			0	0	0	0	0			0	0	0	0	0			0	0	1	0	1
	0	0	0	0				0	0	0	0	0			0	0	0	0	0			0	0	0	0	0			0	0	0	0	0			0	0	0	0	0			0	0	1	0	0
	0	0	0	0				0	0	0	0	0			0	0	0	0	0			0	0	0	0	0			0	0	0	0	0			0	0	0	0	0			0	0	0	0	0
	0	0	0	0				0	0	0	0	0			1	0	0	0	0			0	0	0	0	0			0	0	0	0	0			0	0	0	0	0			0	0	0	0	0
	0	0	0	0				0	0	0	0	0			0	0	0	0	0			0	0	0	0	0			0	0	0	0	0			0	0	0	0	0			0	0	0	0	0
	0	0	0	0				0	0	0	0	0			0	0	0	0	0			0	0	0	0	0			0	0	0	0	0			0	0	0	0	0			0	0	0	0	0
	0	0	0	0				0	0	0	0	0			0	0	0	0	1			0	0	0	0	0			0	0	0	0	0			0	0	0	0	0			0	0	0	0	0
	0	0	0	0				0	0	0	0	0			1	0	0	0	0			0	0	0	0	0			0	0	0	0	1			1	0	0	1	0			0	0	0	0	0
	0	0	1	0				0	0	0	0	0			0	0	0	0	0			1	0	0	0	0			0	0	0	0	0			0	0	0	0	0			0	0	0	0	0
	0	0	0	0				0	0	0	0	0			0	0	0	0	0			0	0	0	0	0			0	0	0	0	0			0	0	0	0	0			0	0	0	0	0
	0	0	0	0				0	1	1	0	0			0	0	0	0	0			0	0	0	0	0			0	0	0	0	0			0	0	0	0	0			0	0	0	0	0
	0	0	1	0				0	0	0	0	0			0	0	0	0	0			0	0	0	0	0			0	0	0	0	0			0	0	0	0	0			0	0	0	0	0
	0	0	0	0				0	0	0	0	0			1	0	0	0	0			0	0	0	0	0			0	0	0	0	1			0	0	0	0	0			0	0	0	0	0
	0	0	0	0				0	0	0	0	0			1	0	0	1	0			0	0	0	0	0			0	0	0	0	0			0	0	0	0	0			0	0	0	0	0
	0	0	0	0				0	0	0	0	0			0	0	0	0	0			0	0	0	0	0			0	0	0	0	0			0	0	0	0	0			0	0	1	0	1
	0	0	0	0				0	0	0	0	0			1	0	0	0	0			0	0	0	0	0			0	0	0	0	0			0	0	0	0	0			0	0	0	0	0
	0	0	0	0				0	0	0	1	0			1	0	0	0	0			0	0	0	0	0			0	0	0	0	0			0	0	0	0	0			0	0	0	0	0
	0	0	0	0				0	0	1	0	0			0	0	0	0	0			0	0	0	0	0			0	0	0	0	1			0	0	0	0	0			0	0	0	0	0
	0	0	0	0				0	0	0	0	0			1	0	0	0	0			0	0	0	0	0			0	0	0	0	0			0	0	0	0	0			0	0	0	0	0
	0	0	1	0				0	0	0	0	0			1	0	0	0	0			0	0	0	0	0			0	0	0	0	0			0	0	0	0	0			0	0	0	0	0
	0	0	0	0				0	0	0	0	0			1	0	0	0	0			0	0	0	0	0			0	0	0	0	0			0	0	0	0	0			0	0	0	0	1
	0	0	0	0				0	0	0	0	0			1	0	0	0	0			0	0	0	0	0			0	0	0	0	0			0	0	0	0	0			0	0	0	0	0
	0	0	0	0				0	0	0	0	0			1	0	0	0	0			0	0	0	0	0			0	0	0	0	1			0	0	0	0	0			0	0	0	0	0
	0	0	0	0				0	0	0	0	0			1	0	0	0	0			0	1	0	0	0			0	0	0	0	1			0	0	0	0	0			0	0	0	0	0
	0	0	1	0				0	0	0	0	0			0	0	0	0	0			0	0	0	0	0			0	0	0	0	0			0	0	0	0	0			0	0	0	0	0
	0	0	1	0				0	0	0	0	0			0	0	0	0	0			0	0	0	0	0			0	0	0	0	0			0	0	0	0	0			0	0	0	0	0
	0	0	0	0				0	0	0	0	0			0	0	0	0	0			0	0	0	0	0			0	0	0	0	0			0	0	0	0	0			0	0	0	0	0
	0	0	0	0				0	0	0	0	0			1	0	0	0	0			0	0	0	0	0			0	0	0	0	0			0	0	0	0	0			0	0	0	0	0
	0	0	0	0				0	0	1	0	1			1	0	0	0	0			0	0	0	0	0			0	0	0	0	1			0	0	0	0	0			0	0	0	0	0
	0	0	0	0				0	0	0	0	0			0	0	1	0	0			0	0	0	0	0			0	0	0	0	0			0	0	0	0	0			0	0	0	0	1
	0	0	0	0				0	1	0	0	0			0	0	0	0	0			0	0	0	0	0			0	0	0	0	0			0	0	0	0	0			0	0	0	0	0
	0	0	0	0				0	0	0	0	0			0	0	0	0	0			0	0	0	0	0			0	0	0	0	0			0	0	0	0	0			0	0	0	0	0
	0	0	0	0				0	0	0	0	0			0	0	0	0	0			0	0	0	0	0			0	0	0	0	1			0	0	0	1	0			0	0	0	0	0
	0	0	0	0				0	0	0	0	0			0	0	0	0	1			0	0	0	0	0			0	0	0	0	0			0	0	0	0	0			0	0	0	0	0
	0	0	0	0				0	0	0	0	0			0	0	0	0	0			0	0	0	0	0			0	0	0	0	0			0	0	0	0	0			0	0	0	0	0
	0	0	0	0				0	0	0	0	0			0	0	0	0	0			0	1	0	0	0			0	0	0	0	0			0	0	0	1	0			0	0	0	0	0
	1	0	0	0				0	0	0	0	0			0	0	1	0	1			0	0	0	0	0			0	0	0	0	0			0	0	0	0	0			0	0	0	0	0
	0	0	0	0				0	0	0	0	0			0	0	0	0	0			0	0	0	0	0			0	0	0	0	0			0	0	0	0	0			0	0	0	0	0
	0	0	0	0				0	0	0	0	0			0	0	0	0	0			0	0	0	0	0			0	0	0	0	0			0	0	0	0	0			0	0	0	0	0
	0	0	0	0				0	0	0	0	0			0	0	0	0	0			0	0	0	0	0			0	0	0	0	0			0	0	0	0	0			0	0	0	0	0
	0	0	0	0				0	0	0	0	0			0	0	0	0	0			0	0	0	0	0			0	0	0	0	1			0	0	0	0	0			0	0	0	0	0
	1	0	0	0				0	0	0	0	0			0	0	0	0	0			0	0	0	0	0			0	0	0	0	1			0	0	0	0	0			0	0	0	0	0
	1	0	0	0				0	0	0	0	0			0	0	0	0	0			0	0	0	0	0			0	0	0	0	0			0	0	0	0	0			0	0	0	0	0
	0	0	0	0				0	0	0	0	0			1	0	0	0	0			0	0	0	0	0			0	0	0	0	0			0	0	0	0	0			0	0	0	0	0
	0	0	0	0				0	0	0	0	0			0	0	0	0	1			0	0	0	0	0			0	0	0	0	0			0	0	0	0	0			0	0	0	0	0
	0	0	0	0				0	0	0	0	0			1	0	0	0	0			0	1	0	0	0			0	0	0	0	0			0	0	0	0	0			0	0	0	0	0
	0	0	0	0				0	0	0	0	0			0	0	0	0	0			0	0	0	0	0			0	0	0	0	0			0	0	1	0	0			0	0	1	0	0
	0	0	0	0				0	0	0	0	0			0	0	0	0	0			0	0	0	0	0			0	1	0	0	0			0	0	0	0	0			0	0	0	0	0
	0	1	0	0				0	0	0	0	0			0	0	0	0	0			0	0	0	0	0			0	0	0	0	0			0	0	0	0	0			0	0	0	0	0
	0	0	0	0				0	0	0	0	0			0	0	0	0	0			0	0	0	0	0			0	0	0	0	0			0	0	0	0	0			0	0	0	0	0
	0	0	0	0				0	0	0	0	1			0	0	0	0	0			0	0	0	0	0			0	0	0	0	0			0	0	0	1	0			0	0	0	0	0
	0	0	0	0				0	0	0	0	0			1	0	0	0	0			0	0	0	0	0			0	0	0	0	0			0	0	0	0	0			1	0	0	0	0
	0	0	0	0				0	0	0	0	0			1	0	0	0	0			0	0	1	0	0			0	0	0	0	0			0	0	0	1	0			0	0	0	0	0
	0	0	0	0				0	0	0	0	0			0	0	0	0	0			0	0	0	0	0			0	0	0	0	0			0	0	0	0	0			0	0	0	0	0
	0	0	0	0				0	0	0	0	0			0	0	0	0	0			0	0	0	0	0			0	0	0	0	0			0	0	0	0	0			0	0	0	0	0
	0	0	0	0				0	0	0	0	0			0	1	1	0	0			0	0	0	0	0			0	0	0	0	0			0	0	1	0	0			0	0	0	0	0
	0	0	0	0				0	0	0	0	0			0	0	0	0	0			0	0	0	0	0			0	0	0	0	0			0	0	0	0	0			0	0	0	0	0
	1	0	0	0				0	0	0	0	0			1	0	0	0	0			0	0	0	0	0			0	0	0	0	0			0	0	1	0	0			0	0	0	0	0
	0	0	0	0				0	0	0	0	0			0	0	0	0	0			0	0	0	0	0			0	0	0	0	0			0	0	0	1	0			0	0	0	0	0
	0	0	0	0				0	0	0	0	0			0	0	0	0	0			0	0	0	1	0			0	0	0	0	0			0	0	0	0	0			1	0	0	0	0
	0	0	0	0				0	0	0	0	0			0	0	0	0	1			0	0	0	0	0			0	0	0	0	0			0	0	0	0	0			0	0	0	0	0
	0	0	0	0				0	0	0	0	0			0	0	0	0	0			0	0	0	0	0			0	0	0	0	0			0	0	0	0	0			0	0	0	0	0
	0	0	0	0				0	0	0	0	0			0	0	0	0	0			0	0	0	0	0			0	0	0	0	0			0	0	1	0	0			0	0	0	0	0
	0	0	0	0				0	0	1	0	0			0	0	0	0	0			0	0	0	0	0			0	0	0	0	0			0	0	0	0	0			0	0	0	0	0
	0	0	0	0				0	0	0	0	0			0	0	0	0	0			0	0	0	0	0			0	0	0	0	0			0	0	1	0	0			0	0	0	0	0
	0	0	0	0				0	0	0	0	0			0	0	0	0	0			0	0	0	0	0			0	0	0	0	0			0	0	0	0	0			0	0	0	0	0
	0	1	0	0				0	0	0	0	0			0	0	0	0	0			0	0	0	0	0			0	0	0	0	0			0	0	0	0	0			0	0	0	0	0
	0	0	0	0				0	0	0	0	0			0	0	0	0	0			0	0	0	0	0			0	0	0	0	0			0	0	0	0	0			0	0	0	1	0
	0	0	0	0				0	0	0	0	0			0	0	0	0	0			0	0	0	0	0			0	0	0	0	0			0	0	0	0	0			0	0	0	0	0
	0	1	0	0				0	0	0	0	0			0	0	0	0	0			0	0	0	0	0			0	0	0	0	0			0	0	0	0	0			0	0	0	0	0
	0	0	0	0				0	0	0	0	0			0	0	0	0	0			0	0	0	0	0			0	0	0	0	0			0	0	0	0	0			0	0	1	0	0
	0	0	0	0				0	0	0	0	0			0	0	0	0	0			0	0	0	0	1			0	0	0	0	0			0	0	1	0	0			0	0	0	0	0
	0	0	0	0				0	0	0	0	0			0	0	0	0	1			0	0	0	0	0			0	0	0	0	0			0	0	1	0	0			0	0	0	0	0
	0	0	0	0				0	0	0	0	0			0	0	0	0	0			0	0	0	0	0			0	0	0	0	0			0	0	0	0	0			0	0	0	0	0
	0	1	0	0				0	0	0	0	0			0	0	0	0	0			0	0	0	0	0			0	1	0	0	0			0	0	1	0	0			0	0	0	0	0
	0	0	0	0				0	0	0	0	0			0	0	0	0	0			0	0	0	0	0			0	0	0	0	0			0	0	0	0	0			0	0	0	0	0
	0	0	0	0				0	0	0	0	0			0	0	0	0	0			0	0	0	0	0			0	0	0	0	0			0	0	0	0	0			0	0	0	0	0
	0	0	0	0				0	0	0	0	0			0	0	0	0	0			0	0	0	0	0			0	0	0	0	0			0	0	0	0	0			0	0	0	0	0
	0	1	0	0				0	0	0	0	0			0	0	0	0	0			0	0	0	0	0			0	0	0	0	0			0	0	0	0	0			0	0	0	0	0
	0	0	0	0				0	0	0	0	0			0	0	0	0	0			0	0	0	0	0			0	0	0	0	0			0	0	1	0	0			0	0	0	0	0
	0	0	0	0				0	0	0	0	0			0	0	0	0	0			0	0	0	0	0			0	0	0	0	0			0	0	0	0	0			0	0	0	0	0
	0	0	0	0				0	0	0	0	0			0	0	0	0	0			0	0	0	0	0			0	0	0	0	0			0	0	2	0	0			0	0	0	0	0
	0	1	0	0				0	0	0	0	0			0	0	0	1	0			0	0	0	0	0			0	0	0	0	0			0	0	0	0	0			0	0	0	0	0
	0	0	0	0				0	0	0	0	0			0	0	0	0	0			0	0	0	0	0			0	0	0	0	0			0	0	0	0	0			1	0	0	1	0
	0	1	0	0				0	0	0	0	1			0	0	0	0	0			1	0	0	0	0			0	0	0	0	0			0	0	0	0	0			0	0	0	0	0
	0	0	0	0				0	0	0	0	0			0	0	0	0	0			0	0	0	0	0			0	0	0	0	0			0	0	0	0	0			0	0	0	0	0
	0	1	0	0				0	0	0	1	0			0	0	0	0	0			0	0	0	0	0			0	0	0	0	0			0	0	1	0	0			0	0	0	0	0
	0	0	0	0				0	0	0	0	0			0	0	0	0	0			0	0	0	0	0			0	0	0	0	1			0	0	0	0	0			0	0	0	0	0
	0	0	0	0				0	0	0	0	0			0	0	0	0	0			0	0	0	0	0			0	0	0	0	0			0	0	0	0	0			0	0	0	0	0
	0	0	0	0				0	0	0	0	1			0	0	0	0	0			0	0	0	0	0			0	0	0	0	0			0	0	1	0	0			0	0	0	0	0
	0	0	0	0				0	0	0	0	0			0	0	0	0	0			0	0	0	0	0			0	0	0	0	0			0	0	0	0	0			0	0	0	0	0
	0	1	0	0				0	0	0	0	0			0	0	0	0	0			0	0	0	0	0			0	0	0	0	0			0	0	0	0	0			0	0	0	0	0
	0	0	0	0				0	0	0	0	0			0	0	0	0	0			0	0	0	0	0			0	1	0	0	0			0	0	1	0	0			0	0	0	0	0
	0	0	0	0				0	0	0	0	0			0	0	0	0	0			0	0	0	0	0			1	0	0	0	0			0	0	0	0	0			0	0	1	1	0
	0	0	0	0				0	0	0	0	0			0	0	0	0	0			0	0	0	0	0			0	0	0	0	0			0	0	0	0	0			0	0	0	0	0
	0	0	0	0				0	0	0	0	0			0	0	0	0	0			0	0	0	0	0			0	0	0	0	0			0	0	0	0	0			0	0	0	1	0
	0	0	0	0				0	0	0	0	0			0	0	0	0	0			1	0	0	0	0			0	0	0	0	0			0	0	0	0	0			0	0	0	0	0
	0	0	0	0				0	0	0	1	0			0	0	0	0	0			0	0	0	0	0			0	0	0	0	0			0	0	0	0	0			0	0	0	1	0
	0	0	0	0				0	0	0	0	0			0	0	0	0	0			0	0	0	0	0			0	0	0	0	1			0	0	1	0	0			0	0	0	0	0
	0	0	0	0				0	0	0	0	0			0	0	0	0	0			0	0	0	0	0			0	0	0	0	0			0	0	0	0	0			0	0	0	0	0
	0	0	0	0				0	0	0	0	0			1	0	0	0	0			0	0	0	0	0			0	0	0	0	0			0	0	0	0	0			0	0	0	0	0
	0	0	0	0				0	0	0	1	0			0	0	0	0	0			0	0	0	0	0			0	0	0	0	0			0	0	0	0	0			0	0	0	0	0
	0	0	0	0				0	0	0	0	0			0	0	0	0	0			0	0	0	0	0			0	0	0	0	0			0	0	1	0	0			0	0	0	0	0
	0	0	0	0				0	0	0	0	0			0	0	0	0	0			0	0	0	0	0			0	0	0	0	0			0	0	1	0	0			0	0	0	1	0
	0	0	0	0				0	0	0	0	0			0	1	0	0	0			0	0	0	0	0			0	0	0	0	0			0	0	1	0	0			0	0	1	0	0
	0	0	0	0				0	0	0	0	0			1	0	0	0	0			0	0	0	0	0			0	0	0	0	0			0	0	1	0	0			0	0	0	1	0
	0	0	0	0				0	0	0	0	0			0	1	0	1	0			0	0	0	0	0			0	0	0	0	0			0	0	0	0	0			0	0	0	0	0
	0	0	0	0				0	0	0	0	0			0	1	0	0	0			0	0	0	0	0			0	0	0	0	0			0	0	0	0	0			0	0	0	0	0
	0	0	0	0				0	0	0	0	0			0	0	0	0	0			0	0	0	1	0			1	0	0	0	0			0	0	1	0	0			1	0	0	0	0
	0	0	0	0				0	0	0	0	0			0	0	0	0	0			0	0	0	0	0			0	0	0	0	0			0	0	1	0	0			0	0	0	0	0
	0	0	0	0				0	0	0	0	0			0	0	0	0	0			0	0	0	0	0			0	0	0	0	0			0	0	0	0	0			0	0	0	0	0
	0	0	0	0				0	0	0	0	0			0	0	0	0	0			0	0	0	0	0			0	0	0	0	0			0	0	0	0	0			1	0	0	0	0
	0	0	0	0				0	0	0	1	0			0	0	0	0	0			0	0	0	0	0			0	0	0	0	0			1	0	1	0	0			0	0	0	0	0
	0	0	0	0				0	0	0	0	0			0	0	0	0	0			0	0	0	0	0			0	0	0	0	0			0	0	1	0	0			0	0	0	1	0
	0	0	0	0				0	0	0	0	0			0	1	0	0	0			0	0	0	0	0			0	0	0	0	0			0	0	0	0	0			0	0	0	0	0
	0	0	0	0				0	0	0	0	0			0	0	0	0	0			0	0	0	0	0			0	0	0	0	0			0	0	0	0	0			0	0	0	1	0
	0	0	0	0				0	0	0	0	0			0	0	0	0	0			0	0	0	0	0			0	0	0	0	0			0	0	0	0	0			1	0	0	1	1
	0	0	0	0				0	0	0	0	0			0	0	0	0	0			0	0	0	0	0			1	0	0	0	0			0	0	1	0	0			0	0	0	0	0
	0	0	0	0				0	0	0	0	0			0	0	0	0	0			0	0	0	0	0			0	0	0	0	0			0	0	0	0	0			0	0	0	0	0
	0	0	0	0				0	0	0	0	0			0	0	0	0	0			0	0	0	0	0			0	0	0	0	0			0	0	1	0	0			0	0	1	0	0
	0	0	0	0				0	0	0	0	0			0	0	0	0	0			0	0	0	0	0			0	1	0	0	0			0	0	0	0	0			0	0	0	1	0
	0	0	0	0				0	0	0	0	0			0	0	0	0	0			0	0	0	0	0			0	0	0	0	0			0	0	0	0	1			0	0	0	1	0
	0	0	0	0				0	0	0	0	0			0	0	0	0	0			0	0	0	0	0			0	0	0	0	0			0	0	0	0	0			0	0	1	0	0
	0	0	0	0				0	0	0	0	0			0	0	0	0	0			0	0	0	0	0			0	0	0	0	0			0	0	0	0	0			0	0	0	0	0
	0	0	0	0				0	0	0	0	0			0	0	0	0	0			0	0	0	0	0			0	0	0	0	0			0	0	0	0	0			0	0	0	0	0
	0	0	0	0				0	0	0	0	0			0	0	0	0	0			0	0	0	0	0			0	0	0	0	0			0	0	0	1	0			0	0	0	0	0
	0	0	0	0				0	0	0	0	0			0	0	0	0	0			0	0	0	0	0			0	0	0	0	0			0	0	0	0	0			0	0	0	0	0
	0	0	0	0				1	1	0	0	0			0	0	0	0	0			0	0	0	0	0			1	0	0	0	0			0	0	0	0	0			0	0	0	1	0
	0	0	0	0				0	0	0	0	0			0	0	0	0	0			0	0	0	0	0			0	0	0	0	0			0	0	0	0	0			0	0	0	1	0
	0	0	0	0				0	0	0	0	0			0	0	0	0	0			0	0	0	0	0			0	0	0	0	0			0	0	0	0	0			0	0	0	0	0
	0	0	0	0				0	0	0	0	0			0	0	0	0	0			0	0	0	0	0			0	0	0	0	0			0	0	0	0	0			0	0	0	0	0
	0	0	0	0				0	0	0	0	0			0	0	0	0	0			0	0	0	1	0			0	0	0	0	0			0	0	0	0	0			0	0	0	0	0
	0	0	0	0				0	0	0	0	0			0	0	0	0	1			0	0	0	1	0			0	0	0	0	0			0	0	0	0	0			0	0	0	0	1
	0	0	0	0				0	0	0	0	0			0	0	0	0	0			1	0	0	0	0			0	0	0	0	0			0	0	0	0	0			0	0	0	0	0
	0	0	0	0				0	0	0	0	0			0	0	0	0	0			0	0	0	0	0			0	0	0	0	0			0	0	0	0	0			0	0	0	0	0
	0	0	0	0				0	0	0	0	0			0	0	0	0	1			0	0	0	0	0			0	0	0	0	0			1	0	0	0	0			0	0	0	0	0
	0	0	0	0				0	0	0	0	0			0	0	0	0	0			0	0	0	0	0			0	0	0	0	0			0	0	0	0	0			0	0	1	0	0
	0	0	0	0				0	0	0	0	0			0	0	0	0	0			0	0	0	0	0			0	0	0	0	0			0	0	0	0	0			0	0	0	0	0
	0	0	1	0				0	0	0	0	0			0	0	0	0	0			0	0	0	0	0			0	0	0	0	0			0	0	0	0	0			0	0	0	0	0
	0	0	0	0				0	0	0	0	0			0	0	0	0	0			0	0	0	0	0			0	0	0	0	0			0	0	1	0	0			0	0	0	1	0
	0	0	0	0				0	0	0	0	0			0	0	0	0	1			0	0	0	0	0			0	0	0	0	1			0	0	1	0	0			0	0	0	0	0
	0	0	0	0				0	0	0	0	0			0	0	0	0	0			0	0	0	0	0			0	0	0	0	0			0	0	0	0	0			0	0	1	0	0
	0	0	0	0				0	0	0	0	0			0	0	0	0	0			0	0	0	0	0			0	0	0	0	1			0	0	0	0	0			0	0	1	0	0
	0	0	0	0				0	0	0	0	0			0	0	0	0	0			0	0	0	1	0			0	0	0	0	0			0	1	0	0	0			0	0	0	0	0
	0	0	0	0				0	0	0	0	0			0	0	0	0	0			0	0	0	0	0			0	0	0	0	0			0	0	0	0	0			1	0	0	0	0
	0	0	0	0				0	0	0	0	0			0	0	0	0	0			0	0	0	0	0			0	0	0	0	0			0	0	0	0	0			0	0	0	1	0
	0	0	0	0				0	0	0	0	0			0	0	0	0	0			0	0	0	0	0			0	0	0	0	0			0	0	1	0	0			0	0	0	0	0
	0	0	0	0				0	0	0	0	0			0	0	0	0	0			0	0	0	0	0			0	0	0	0	0			0	0	0	0	0			0	0	0	0	0
	0	0	0	0				0	0	0	0	0			0	0	0	0	0			0	0	0	0	0			0	0	0	0	0			0	0	0	0	0			0	0	0	1	0
	0	0	1	0				0	0	0	0	0			0	0	0	0	0			0	0	0	0	0			0	0	0	0	0			0	1	0	0	0			0	0	0	0	0
	0	0	0	0				0	0	0	0	0			0	0	0	0	0			0	0	0	0	0			0	0	0	0	0			0	0	0	0	0			0	0	0	0	0
	0	0	0	0				0	0	0	0	0			0	0	0	0	0			0	0	0	0	0			0	0	0	0	0			0	0	1	0	0			0	0	0	0	0
	0	0	0	0				0	0	0	0	0			0	0	0	0	0			0	0	0	0	0			0	0	0	0	0			0	0	0	0	0			0	0	0	0	0
	0	0	0	0				0	0	0	0	0			0	0	0	0	0			0	0	0	0	0			0	0	0	0	0			0	0	0	0	0			0	0	1	0	0
	0	0	1	0				1	0	0	0	0			0	0	0	0	0			0	0	0	0	0			0	0	0	0	0			0	0	0	0	0			0	0	1	0	0
	0	0	0	0				0	0	0	0	0			0	1	1	0	0			0	0	0	0	0			0	0	0	0	0			0	0	0	0	0			0	0	0	0	0
	0	0	0	0				0	0	0	0	0			0	0	0	0	0			0	1	0	0	0			0	0	0	0	0			0	0	0	0	0			0	0	0	0	0
	0	0	0	0				0	0	0	0	0			0	0	0	0	0			0	0	0	0	0			0	0	0	0	0			0	0	1	0	0			0	0	0	0	0
	0	0	0	0				0	0	0	0	0			0	0	0	0	0			0	0	0	0	0			0	0	0	0	0			0	0	0	0	0			0	0	0	0	0
	0	0	0	0				0	0	0	0	0			1	0	0	0	0			0	0	0	0	0			0	0	0	0	0			0	0	0	0	0			0	0	0	0	0
	0	0	0	0				0	0	0	0	0			0	0	0	0	0			0	0	0	0	0			0	0	0	0	0			0	0	0	0	0			0	0	0	0	0
	0	0	0	0				0	1	0	0	0			0	0	0	0	0			0	0	0	0	0			0	0	0	0	0			0	0	0	0	0			0	0	0	0	0
	0	0	1	0				0	0	1	0	0			0	0	0	0	0			0	0	0	0	0			0	0	0	0	0			0	0	0	0	0			0	0	1	0	0
	0	0	0	0				0	0	1	0	0			0	0	0	0	0			0	0	0	0	0			0	0	0	0	0			1	0	0	0	0			0	0	0	0	0
	0	0	0	0				0	0	0	0	0			0	0	0	0	0			0	0	0	0	0			0	0	0	0	0			0	0	1	0	0			0	0	1	0	0
	0	0	0	0				0	1	0	0	0			0	0	0	0	0			0	0	0	1	0			0	0	0	0	0			0	0	1	0	0			0	0	1	0	0
	0	0	0	0				0	0	0	0	0			0	0	0	0	0			0	0	0	0	0			0	0	0	0	0			0	0	0	0	0			0	0	0	0	0
	0	0	0	0				0	0	0	0	0			0	0	0	0	0			0	0	0	0	0			0	0	0	0	0			0	0	0	0	0			0	0	0	0	0
	0	0	0	0				0	0	0	0	0			0	0	0	0	0			0	0	0	0	0			0	0	0	0	0			0	0	0	0	0			0	0	0	0	1
	0	0	0	0				0	0	0	0	0			0	0	0	0	0			0	0	0	0	0			0	0	0	0	0			0	0	0	0	0			0	0	0	0	0
	0	0	0	0				0	1	0	0	0			0	0	0	0	0			0	0	0	0	0			0	0	0	0	0			0	0	0	0	0			0	0	0	0	1
	0	0	0	0				0	0	0	0	0			0	0	0	0	0			0	0	0	0	0			0	0	0	0	0			0	0	0	0	0			0	0	0	0	0
	0	0	0	0				0	0	1	0	0			0	0	0	0	0			0	0	0	0	0			0	0	0	0	0			0	0	0	0	0			0	0	0	0	0
	0	0	0	0				0	0	0	0	0			0	0	0	0	0			0	0	0	0	0			0	0	0	0	0			1	0	0	0	1			0	0	0	0	0
	0	0	0	0				0	0	0	0	0			0	0	0	0	0			0	0	0	0	0			0	0	0	0	0			0	0	0	0	0			0	0	0	0	1
	0	0	0	0				0	1	1	0	0			0	0	0	0	0			0	0	0	0	0			0	1	0	0	0			0	0	0	0	0			1	0	0	0	0
	0	0	0	0				0	0	1	0	1			0	0	0	0	0			0	0	0	0	0			0	0	0	0	0			0	0	0	0	0			0	0	0	0	0
	0	0	0	0				0	0	0	0	1			0	0	0	0	0			0	0	0	0	0			0	0	0	0	0			0	0	0	0	0			0	0	0	0	1
	0	0	0	0				0	1	0	0	0			0	0	0	0	0			0	0	0	0	0			0	0	0	0	0			0	0	0	0	0			0	0	0	0	0
	0	0	0	0				0	0	0	0	0			0	0	0	0	0			0	0	0	0	0			0	0	0	0	0			0	0	0	0	0			1	0	0	0	0
	0	0	0	0				0	0	0	1	0			0	0	0	0	0			0	0	0	0	0			0	0	0	0	0			0	0	1	0	0			0	0	0	0	0
	0	0	0	0				0	0	0	0	0			0	0	0	0	0			0	0	0	0	0			0	0	0	0	0			0	0	0	0	0			0	0	0	0	1
	0	0	0	0				0	0	0	0	0			0	0	0	0	0			0	0	0	0	0			0	0	0	0	0			0	0	0	0	0			0	0	0	0	0
	0	0	0	0				0	0	0	0	0			0	0	0	0	0			1	0	0	0	0			0	0	0	0	0			0	0	0	0	0			0	0	0	0	0
	0	0	0	0				0	0	0	0	0			0	0	0	0	0			0	0	0	0	0			0	1	0	0	0			0	0	0	0	0			0	0	0	0	0
	0	0	0	0				0	0	0	0	0			0	0	0	0	0			0	0	0	0	0			0	0	0	0	0			0	0	0	0	0			1	0	1	0	0
	0	0	0	0				0	0	0	0	0			1	0	0	0	0			0	0	0	0	0			0	1	0	0	0			0	0	0	0	1			0	0	0	0	0
	0	0	0	1				0	1	0	1	0			0	0	0	0	0			0	0	0	0	0			0	0	0	0	0			0	0	0	0	0			0	0	0	0	0
	0	0	0	0				0	0	0	0	0			0	0	0	0	0			0	0	0	0	0			0	0	0	0	0			0	0	0	0	1			0	0	0	0	0
	0	0	0	0				0	0	0	0	0			0	0	0	0	0			0	1	0	0	0			0	0	0	0	0			0	0	0	0	0			1	0	0	0	0
	0	0	0	0				0	0	0	0	0			0	0	1	1	0			0	0	0	0	0			0	0	0	0	1			0	0	0	0	0			0	0	0	0	0
	0	0	0	1				0	0	0	0	0			0	0	0	0	0			0	0	0	0	0			0	0	0	0	0			0	0	1	0	0			0	0	0	0	1
	0	0	0	0				0	0	0	0	0			0	0	0	0	0			0	0	0	0	0			0	1	0	0	0			0	0	0	0	0			0	0	0	0	1
	0	0	0	0				0	0	0	0	0			0	0	0	0	0			0	0	0	1	0			0	0	0	0	0			0	0	0	0	0			1	0	0	0	1
	0	0	0	0				0	0	0	0	0			0	0	0	0	0			1	0	0	0	0			0	0	0	0	0			1	0	0	0	0			0	0	0	0	0
	0	0	0	0				0	0	0	0	0			0	0	0	0	0			0	0	0	0	0			0	0	0	0	0			0	0	0	0	0			0	0	1	0	0
	0	0	0	0				0	0	0	0	0			0	0	0	0	0			0	0	0	1	0			0	0	0	0	0			0	0	1	0	1			0	0	0	0	1
	0	0	0	0				0	0	0	0	0			0	0	0	0	0			0	0	0	1	0			0	0	0	0	0			0	0	0	0	0			0	0	0	0	1
	0	0	0	0				0	0	1	0	0			0	0	0	0	0			0	0	0	0	0			0	0	0	0	0			0	0	0	0	0			0	0	0	0	0
	0	0	0	0				0	0	0	0	0			0	0	0	0	0			0	0	0	1	0			0	0	0	0	0			0	0	0	0	0			0	0	0	0	0
	0	0	0	0				0	0	0	0	0			0	0	0	0	0			0	0	0	0	0			0	0	0	0	0			0	0	0	0	0			0	0	0	0	0
	0	0	0	0				0	0	0	0	0			0	0	2	0	0			0	0	0	0	0			0	0	0	0	0			0	0	0	0	0			1	0	0	0	0
	0	0	0	0				0	0	0	0	0			0	0	0	0	0			0	0	0	0	0			0	0	0	0	0			0	0	0	0	0			1	0	0	0	0
	0	0	0	0				0	0	0	0	0			0	0	0	0	0			0	0	0	0	0			0	0	0	0	0			0	0	0	0	0			0	0	0	0	0
	0	0	0	0				0	0	0	0	0			0	0	1	0	0			0	1	0	0	0			0	0	0	0	0			0	0	0	0	0			0	0	0	0	0
	0	0	0	0				1	0	0	0	0			0	0	0	0	0			0	0	0	0	0			0	0	0	0	0			0	0	0	0	0			1	0	0	0	0
	0	0	0	0				0	0	0	0	0			0	0	0	0	0			1	0	0	0	0			0	0	0	0	0			0	0	0	0	0			0	0	0	0	0
	0	0	0	0				0	0	0	0	0			0	0	0	0	0			0	0	0	0	0			0	0	0	0	0			0	0	0	0	0			0	0	0	0	0
	0	0	0	0				0	0	0	1	0			0	0	0	0	0			0	0	0	0	0			0	0	0	0	0			0	0	0	0	0			0	0	0	0	0
	0	0	0	0				0	0	0	0	0			0	0	0	0	0			0	1	0	0	0			0	0	0	0	0			0	0	0	0	0			1	0	0	0	0
	0	0	0	0				0	0	1	0	0			0	0	0	0	0			0	0	0	0	0			0	0	0	0	0			0	0	0	0	0			0	0	1	0	0
	0	0	0	0				0	0	0	0	0			0	0	0	0	0			0	0	0	0	0			0	0	0	0	0			0	0	0	0	0			0	0	0	0	0
	0	0	0	0				0	0	0	0	0			0	0	0	0	0			0	0	0	0	0			0	0	0	0	0			0	0	0	0	0			0	0	0	0	0
	0	0	0	0				0	0	0	0	0			0	0	0	0	0			0	0	0	0	0			0	0	0	0	0			0	0	0	0	0			0	0	0	0	0
	0	0	0	0				0	0	0	0	0			0	0	0	0	0			0	0	0	0	0			0	0	0	0	0			0	0	0	0	0			0	0	0	0	0
	0	0	0	0				0	0	1	0	0			0	0	0	0	0			0	0	0	0	0			0	0	0	0	0			0	0	0	0	0			1	0	0	0	0
	0	0	0	0				0	0	0	1	0			0	0	0	0	0			0	0	0	0	0			0	0	0	0	0			0	0	0	0	0			0	0	0	0	0
	0	0	0	0				0	0	0	0	0			0	0	0	0	0			0	0	0	0	1			0	0	0	0	0			0	0	0	0	0			0	0	0	0	0
	0	0	0	0				0	0	0	0	0			0	0	0	0	0			0	0	0	1	0			0	0	0	0	0			0	0	0	0	0			0	0	0	0	0
	0	0	0	0				0	0	0	0	0			0	0	0	0	0			0	0	0	1	0			0	0	0	0	0			0	0	0	0	0			0	0	0	0	0
	0	0	0	0				0	0	0	0	0			0	0	0	0	0			0	0	0	0	0			0	0	0	0	0			0	0	0	0	0			1	0	0	0	0
	0	0	0	0				0	0	0	0	0			0	0	0	0	0			0	0	0	0	0			0	0	0	0	0			0	0	0	0	0			1	0	0	0	0
	0	0	0	0				0	0	0	0	0			0	0	0	0	0			0	1	0	0	0			0	0	0	0	0			0	0	0	0	0			0	0	0	0	0
	0	0	0	0				0	0	0	1	0			0	0	0	0	0			0	0	0	0	0			0	0	0	0	1			0	0	0	0	0			1	0	0	0	0
	0	0	0	0				0	0	0	0	0			0	0	0	0	0			0	0	0	0	0			0	0	0	0	0			0	0	0	0	0			0	0	0	0	0
	0	0	0	0				0	0	0	0	0			0	0	0	0	0			0	0	0	0	0			0	0	0	0	0			0	0	0	0	0			0	0	0	0	0
	0	0	0	0				0	0	0	0	0			0	0	0	0	0			0	0	0	0	0			0	0	0	0	0			0	0	0	1	0			0	0	0	0	0
	0	0	0	0				0	0	0	0	0			0	0	0	1	0			0	0	0	0	0			0	0	0	0	0			0	0	0	0	0			0	0	0	0	0
	0	0	0	0				0	0	1	0	0			0	0	0	0	0			0	0	0	0	0			0	0	0	0	0			0	0	0	0	0			0	0	0	0	0
	0	0	0	0				0	0	1	0	0			0	0	0	0	0			0	0	0	0	0			0	0	0	0	0			0	0	0	0	0			0	0	0	0	0
	0	0	0	0				0	0	0	0	0			0	0	0	0	0			0	0	0	0	0			0	0	0	0	0			0	0	0	0	0			0	0	0	0	0
	0	0	0	0				0	0	1	0	0			0	0	0	0	0			0	0	0	0	0			0	0	0	0	0			0	0	0	0	0			0	1	0	0	0
	0	0	0	0				0	0	0	0	0			0	0	0	0	0			0	0	0	0	0			0	0	0	0	0			0	0	0	0	1			1	0	0	0	0
	0	0	0	0				0	0	0	0	0			0	0	0	0	0			0	0	0	0	0			0	0	0	0	0			0	0	0	0	0			0	0	0	0	0
	0	0	0	0				0	0	0	0	0			0	0	0	0	0			0	0	0	0	0			0	0	0	0	0			0	0	0	0	0			0	0	0	0	0
	0	0	0	0				0	0	0	0	0			0	0	0	0	0			0	0	0	0	0			0	0	0	0	0			0	0	0	0	0			1	0	0	0	0
	0	0	0	0				0	0	0	0	0			0	0	0	0	1			0	0	0	0	0			0	0	0	0	0			0	0	0	0	0			0	0	0	0	0
	0	0	0	0				0	0	0	0	0			0	0	0	0	0			0	0	0	0	0			0	0	0	0	0			0	1	0	0	0			0	0	0	0	0
	0	0	0	0				0	0	0	0	0			0	0	0	0	0			0	0	0	0	0			0	0	0	0	0			0	0	0	0	0			0	1	0	0	0
	0	0	0	0				1	0	0	0	0			0	0	0	0	0			0	0	0	0	0			0	0	0	0	0			0	0	0	0	0			0	0	0	0	0
	0	0	0	0				0	0	0	0	0			0	0	0	0	0			0	0	0	0	0			0	0	0	0	0			0	0	0	0	0			0	0	0	0	0
	0	0	0	0				0	0	0	0	0			0	0	0	0	0			0	0	0	0	0			0	0	0	0	0			0	0	1	0	0			0	0	0	0	0
	0	0	0	0				1	0	0	0	0			0	0	0	0	0			0	0	0	0	0			0	0	0	0	0			0	0	1	0	0			0	0	0	0	0
	0	0	0	0				0	0	0	0	0			0	0	0	1	0			0	0	0	0	0			0	0	0	0	0			0	0	0	1	0			0	0	0	0	0
	0	0	0	0				0	0	0	0	0			0	0	0	0	0			0	0	0	0	0			0	0	0	0	1			0	0	0	0	0			0	0	0	0	0
	0	0	0	0				0	0	1	0	0			0	0	0	0	0			0	0	0	0	0			0	0	0	0	0			0	0	0	0	0			0	0	0	0	0
	0	0	0	0				0	0	0	0	0			0	0	0	0	0			0	0	0	0	0			0	0	0	0	0			0	0	0	0	0			1	0	0	0	0
	0	0	0	0				0	0	0	0	0			0	0	0	0	0			0	0	0	0	0			0	0	0	0	0			0	0	0	0	0			1	0	0	0	0
	0	0	0	0				0	0	1	0	0			0	0	0	0	0			0	0	0	0	0			0	0	0	0	0			0	0	0	0	0			0	0	0	0	0
	0	0	0	0				0	0	1	0	0			0	0	0	0	0			0	0	0	0	0			0	0	0	0	0			0	0	0	0	0			1	0	0	0	0
	0	0	0	0				0	0	0	0	0			0	0	0	0	0			0	0	0	0	0			0	0	0	0	0			0	0	0	0	0			0	0	0	0	0
	0	0	0	0				0	0	0	0	0			0	0	0	0	0			0	0	0	0	0			0	0	0	0	0			0	0	0	0	0			0	0	0	0	0
	0	0	0	0				0	0	0	0	0			0	0	0	0	0			0	0	0	0	0			0	0	0	0	0			0	0	0	0	0			0	0	0	0	0
	0	0	0	0				0	0	0	0	0			0	0	0	0	0			0	0	0	0	0			0	1	0	0	0			0	0	0	0	0			0	0	0	0	0
	0	0	0	0				0	0	0	0	0			0	0	0	0	0			0	0	0	0	0			0	0	0	0	0			0	0	0	0	0			0	0	0	0	0
	0	0	0	0				0	0	0	0	0			0	0	0	0	0			0	0	0	0	0			0	0	0	0	0			0	0	0	0	0			0	0	0	0	0
	0	0	0	0				0	0	0	0	0			0	0	0	0	0			0	0	0	0	0			0	0	0	0	0			0	0	0	0	0			0	0	0	0	0
	0	0	0	0				0	0	0	0	0			0	0	0	0	0			0	0	0	0	0			0	0	0	0	0			0	0	0	0	0			0	0	0	0	0
	0	0	0	0				0	0	0	0	0			0	0	0	0	0			0	0	0	0	0			0	1	0	0	0			0	0	0	0	0			0	0	0	0	0
	0	0	0	0				0	0	0	0	0			0	0	0	0	0			0	0	0	0	0			0	0	0	0	0			0	0	0	0	0			0	0	0	0	0
	0	0	0	0				0	0	0	0	0			0	0	0	0	0			0	0	0	0	0			0	0	0	0	0			0	0	0	0	0			0	0	0	0	0
	0	0	0	0				0	0	0	0	0			0	0	0	0	0			0	0	0	0	0			0	0	0	0	0			0	0	0	0	0			0	0	0	0	0
	0	0	0	0				0	0	0	0	0			0	0	0	0	0			0	1	0	0	0			0	0	0	0	0			0	0	0	0	0			0	0	0	0	0
	0	0	0	0				0	0	0	0	0			0	0	0	0	0			0	0	0	0	0			0	0	0	0	0			0	0	0	0	0			0	0	0	0	0
	0	0	0	0				0	0	0	0	0			0	0	0	0	0			0	0	0	0	0			0	1	0	0	0			0	0	0	0	0			0	0	0	0	0
	0	0	0	0				0	0	0	0	0			0	0	0	0	0			0	0	0	0	0			0	1	0	0	0			0	0	0	0	0			0	0	0	0	0
	0	0	0	0				0	0	0	0	0			0	0	0	0	0			0	0	0	0	0			0	0	0	0	0			0	0	0	0	0			0	0	0	0	0
	0	0	0	0				0	0	0	0	0			0	0	0	0	0			0	0	0	0	0			0	0	0	0	0			0	0	0	0	0			0	0	0	0	0
	0	0	0	0				0	0	0	0	0			0	0	0	0	0			0	0	0	0	0			0	0	0	0	0			0	0	0	0	0			0	0	1	0	0
	0	0	0	0				0	0	0	0	0			0	0	0	0	0			0	0	0	0	0			0	0	1	0	0			0	0	0	0	0			0	0	1	0	0
	0	0	0	0				0	0	0	0	0			0	0	1	0	0			0	0	0	0	0			0	0	0	0	0			0	0	0	0	0			0	0	0	0	0
	0	0	0	0				0	0	0	0	0			0	0	0	0	0			0	1	0	0	0			0	0	0	0	0			0	0	0	0	0			0	0	0	0	0
	0	0	0	0				0	0	0	0	0			0	0	0	0	0			0	0	0	0	0			0	0	0	0	0			0	0	0	0	0			1	0	0	0	0
	0	0	0	0				0	0	0	0	0			0	0	0	0	0			0	0	0	0	0			0	0	0	0	0			0	0	0	0	0			0	0	0	0	0
	0	0	0	0				0	0	0	0	0			0	0	0	0	0			0	0	0	0	0			0	0	0	0	0			0	0	0	0	0			0	0	0	0	0
	0	0	0	0				0	0	0	0	0			0	0	0	0	0			0	0	0	0	0			0	0	0	0	0			0	0	0	0	0			0	0	0	0	0
	0	0	0	0				0	0	0	0	0			0	0	0	0	0			0	0	0	0	0			0	0	0	0	0			0	0	0	0	0			0	0	0	0	0
	0	0	0	0				0	0	0	0	0			0	0	0	0	0			0	0	0	0	0			0	0	0	0	0			0	0	0	0	0			0	0	0	0	0
	0	0	0	0				0	0	0	0	0			0	1	0	0	0			0	0	0	0	0			0	0	0	0	0			0	0	0	0	0			0	0	0	0	0
	0	0	0	0				0	0	0	0	0			0	0	0	0	0			0	0	0	0	0			0	0	0	0	0			0	0	0	0	0			0	0	0	0	0
	0	0	0	0				0	1	0	0	0			0	0	0	0	0			0	0	0	0	0			0	0	0	0	0			0	0	0	0	0			0	0	0	1	0
	0	0	0	0				0	0	0	0	0			0	1	0	0	0			0	0	0	0	0			0	0	0	0	0			0	0	0	1	0			0	0	1	0	0
	0	0	0	0				0	0	0	0	0			0	0	0	0	0			1	0	0	0	0			0	0	0	0	0			0	0	0	0	0			0	0	0	0	0
	0	0	0	0				0	0	0	0	0			0	0	0	0	0			0	0	0	0	0			0	0	0	0	0			0	0	0	0	0			0	0	0	0	0
	0	0	0	0				0	0	0	0	0			0	0	0	0	0			0	0	0	0	0			0	0	0	0	0			0	0	0	0	0			0	0	0	0	0
	0	0	0	0				0	0	0	0	0			0	0	0	0	0			0	1	0	0	0			0	0	0	0	0			0	0	0	0	0			0	0	0	0	0
	0	0	0	0				0	0	0	0	0			0	0	0	0	0			0	1	0	0	0			0	0	0	0	0			0	0	0	0	0			0	0	0	0	0
	0	0	0	0				1	0	0	0	0			0	0	0	0	0			0	0	0	0	0			0	0	0	0	0			0	0	0	0	0			0	0	0	0	0
	0	0	0	0				0	0	0	0	1			0	0	0	0	0			0	0	0	0	0			0	0	0	0	0			0	1	0	0	0			0	0	0	0	0
	0	0	0	0				0	1	0	0	0			0	0	0	0	0			0	0	0	0	0			0	0	0	0	0			0	0	0	0	0			0	0	0	0	0
	0	0	0	0				0	0	0	0	0			0	0	0	0	0			0	0	0	0	0			0	0	0	0	0			0	0	0	0	0			0	0	0	0	0
	0	0	0	0				0	0	0	0	0			0	0	0	0	0			0	0	0	0	0			0	0	0	0	0			0	0	0	1	0			0	0	0	0	0
	0	0	0	0				1	0	0	0	0			0	0	0	0	0			0	0	0	0	0			0	0	0	0	0			0	0	0	0	0			0	0	0	0	0
	0	0	0	0				0	0	0	0	0			0	0	0	0	0			0	0	0	1	0			0	0	0	0	0			0	0	0	0	0			0	0	0	0	0
	0	0	0	0				0	0	0	0	0			0	0	0	0	0			0	0	0	0	0			0	0	0	0	0			0	0	0	0	0			0	0	0	0	0
	0	0	0	0				0	1	0	0	0			0	0	0	0	0			0	0	0	0	0			0	0	0	0	0			0	0	0	0	0			0	0	0	0	0
	0	0	0	0				0	0	0	0	0			0	0	0	0	0			0	0	0	0	0			0	0	1	0	0			0	0	0	0	0			0	0	0	0	0
	0	0	0	0				0	0	0	0	0			0	0	0	0	0			0	0	1	0	0			0	0	0	0	0			0	0	0	0	0			0	0	0	0	0
	0	0	0	0				0	0	0	0	0			0	0	0	0	0			0	0	0	0	0			1	0	0	0	0			0	0	0	0	0			0	0	0	0	0
	0	0	0	0				0	0	0	0	0			0	0	0	0	0			0	0	0	0	0			1	0	0	0	0			0	0	0	1	0			0	0	0	0	0
	0	0	0	0				0	0	0	0	0			1	0	0	0	0			0	0	0	0	0			0	0	0	0	0			0	0	0	0	0			0	0	0	0	0
	0	0	0	0				0	0	0	0	0			0	0	0	0	0			0	0	0	0	0			0	0	0	0	0			0	0	0	0	0			0	0	0	0	0
	0	0	0	0				0	1	0	0	0			1	0	0	0	0			0	0	0	0	0			0	0	0	0	0			0	0	0	0	0			0	0	0	0	0
	0	0	0	0				0	0	0	0	0			0	0	0	0	0			0	0	0	0	0			0	1	0	0	1			0	0	0	0	0			0	0	0	0	0
	0	0	0	0				0	0	0	0	0			0	0	0	0	0			0	0	0	0	0			0	0	0	0	0			0	0	0	0	0			0	0	0	0	0
	0	0	0	0				0	0	0	0	0			0	0	0	0	0			0	0	0	0	0			0	0	0	0	0			0	0	0	0	0			0	0	0	0	0
	0	0	0	0				0	0	0	0	0			0	1	0	0	0			0	0	0	0	0			1	0	0	0	0			0	0	0	0	0			0	0	0	0	0
	0	0	0	0				0	0	0	0	0			0	0	0	0	0			0	0	0	0	0			0	1	0	0	0			0	0	0	0	0			0	0	0	0	0
	0	0	0	0				0	0	0	0	0			0	0	0	0	0			0	0	0	0	0			0	0	0	0	0			0	0	0	0	0			0	0	0	0	0
	0	0	0	0				0	0	0	0	0			0	1	0	0	0			1	0	0	0	0			0	0	0	0	0			0	0	0	0	0			0	0	0	0	0
	0	0	0	0				0	0	0	0	0			0	0	0	0	0			0	0	0	0	0			0	0	0	0	0			0	0	0	0	0			0	0	0	0	0
	0	0	0	0				0	0	0	0	0			0	0	0	0	0			0	0	0	0	0			0	0	0	0	0			0	0	0	0	0			0	0	0	0	0
	0	0	0	0				0	0	0	0	0			0	0	0	0	0			0	0	0	0	0			0	0	0	0	0			0	0	0	0	0			0	0	0	0	0
	0	0	0	0				0	0	0	0	0			0	0	0	0	0			0	0	0	0	0			0	0	0	0	0			0	0	0	0	0			0	0	0	0	0
	0	0	0	0				1	0	0	0	0			0	0	0	0	0			0	0	0	0	0			0	0	0	0	0			0	0	0	0	0			0	0	0	0	0
	0	0	0	0				1	0	0	0	0			0	0	0	0	0			0	0	0	0	0			0	0	0	0	0			0	0	0	0	0			0	0	0	0	0
	0	0	0	0				0	0	0	0	0			0	0	0	0	0			0	0	0	0	0			0	0	0	0	0			0	1	0	0	0			0	0	0	0	0
	0	0	0	0				0	0	0	0	0			0	0	0	0	0			0	0	0	0	0			0	0	0	0	0			0	0	0	0	0			0	0	0	0	0
	0	0	0	0				0	0	0	0	0			0	0	0	0	0			0	0	0	0	0			0	0	0	0	0			0	0	1	0	0			0	0	0	0	0
	0	0	0	0				0	0	0	1	0			0	0	0	0	0			0	0	0	0	0			0	0	0	0	0			0	0	0	0	0			0	0	0	0	0
	0	0	0	0				0	0	0	1	0			0	1	0	0	0			1	0	0	0	0			1	0	0	0	0			0	0	0	0	0			1	0	0	0	0
	0	0	0	0				0	0	0	0	0			0	0	0	0	0			0	0	0	0	0			0	0	0	0	0			0	0	0	0	0			1	0	0	0	0
	0	0	0	0				0	0	0	0	0			0	0	0	0	0			0	0	0	0	0			0	0	0	0	0			0	0	0	0	0			0	0	0	0	0
	0	0	0	0				0	0	0	0	0			0	0	0	0	0			0	0	0	0	0			0	0	0	0	0			0	0	0	0	0			0	0	0	0	0
	0	0	0	0				0	0	0	0	0			0	0	0	0	0			0	0	0	0	0			0	0	0	0	0			0	0	0	0	0			0	0	0	0	0
	0	0	0	0				0	0	0	0	0			1	0	0	0	0			0	0	0	0	1			0	0	0	0	0			0	0	0	0	0			0	0	0	0	1
	0	0	0	0				0	0	0	0	0			0	0	0	0	0			0	0	0	0	1			0	0	0	0	0			0	0	0	0	0			0	0	0	0	0
	0	0	0	0				0	0	0	0	0			0	0	0	0	0			0	0	0	0	0			0	0	0	0	0			0	0	0	0	0			0	0	0	0	0
	0	0	0	0				0	0	0	0	0			0	0	0	0	0			0	0	0	0	0			0	0	0	0	0			0	0	0	0	0			0	0	0	0	0
	0	0	0	0				0	0	0	0	0			0	0	0	0	0			0	0	0	0	1			0	0	0	0	0			0	0	0	0	0			0	0	0	0	0
	0	0	0	0				0	0	0	0	0			1	0	0	0	0			0	0	0	0	0			0	0	0	0	0			0	0	0	1	0			1	0	0	0	0
	0	0	0	0				0	0	0	0	0			0	0	0	0	0			0	0	0	0	0			0	0	0	0	0			0	0	0	0	0			0	0	0	0	0
	0	0	0	0				0	0	0	0	0			0	0	0	0	0			0	0	0	0	0			0	0	0	0	0			0	0	0	0	0			0	0	0	0	0
	0	0	0	0				0	0	0	0	0			0	0	0	0	0			0	0	0	0	0			0	0	0	0	0			0	0	0	0	0			0	0	0	0	0
	0	0	0	0				0	0	0	0	0			0	1	0	0	0			0	1	0	0	0			0	0	0	0	0			0	0	0	0	0			0	0	0	0	0
	0	0	0	0				0	0	0	0	0			0	1	0	0	0			0	0	0	0	0			0	0	0	0	0			0	0	0	0	0			0	0	0	0	0
	0	0	0	0				0	0	0	1	0			0	0	0	0	0			0	0	0	0	0			0	0	0	0	0			0	1	0	0	0			0	0	0	0	0
	0	0	0	0				0	0	0	0	0			0	0	0	0	0			0	0	0	0	0			0	0	0	0	1			0	0	0	0	0			0	0	0	0	1
	0	0	0	0				0	0	0	0	1			0	0	0	0	0			0	0	0	0	0			0	0	0	0	1			0	0	0	0	0			0	0	0	1	0
	0	0	0	0				0	0	0	0	0			0	0	0	0	0			0	0	0	0	0			0	0	0	0	0			0	0	0	0	0			0	0	0	0	0
	0	0	0	0				0	0	0	0	0			0	0	0	0	0			0	0	0	0	0			0	0	0	0	0			0	0	0	0	0			0	0	0	0	0
	0	0	0	0				0	0	0	0	0			0	0	0	0	0			0	0	0	0	0			0	0	0	0	1			0	0	0	0	0			0	0	0	0	0
	0	0	0	0				0	0	0	0	0			0	0	0	0	0			0	0	0	0	0			0	0	0	0	0			0	0	0	0	0			0	0	0	0	0
	0	0	0	0				0	0	0	0	0			0	0	0	0	0			0	0	0	0	0			0	0	0	0	1			0	0	0	0	0			0	0	0	1	1
	0	0	0	0				0	0	0	0	0			0	0	0	0	0			0	0	0	0	0			0	0	0	0	0			0	0	0	0	0			0	0	0	0	0
	0	0	0	0				0	0	0	0	0			0	0	0	0	0			0	0	0	0	0			0	0	0	0	0			0	0	0	0	0			0	0	0	0	0
	0	0	1	0				0	0	0	1	0			1	0	0	0	0			0	0	0	0	0			0	0	0	0	0			0	0	0	0	0			0	0	0	0	0
	0	0	0	0				0	0	0	0	0			0	0	0	0	0			0	0	0	0	0			0	0	0	0	0			0	0	0	0	0			0	0	0	0	0
	0	0	0	0				0	0	0	0	0			0	0	0	0	0			0	0	0	0	0			0	0	0	0	0			0	0	0	1	0			0	0	0	0	0
	0	0	1	0				0	0	0	0	0			0	0	0	0	0			0	0	0	0	0			0	0	0	0	0			0	0	0	0	0			0	0	0	0	0
	0	0	0	0				0	0	0	0	0			1	0	0	0	0			0	0	0	0	0			0	0	0	0	0			0	1	0	0	0			0	0	0	0	0
	0	0	0	0				0	0	0	0	0			0	0	0	0	0			0	0	0	0	0			0	0	0	0	0			0	1	0	0	0			0	0	0	0	0
	0	0	1	0				0	0	0	0	0			0	0	0	0	0			0	0	0	0	0			0	0	0	0	0			0	0	0	0	0			0	0	0	0	1
	0	0	0	0				0	0	0	0	0			0	0	0	0	0			0	0	0	0	0			0	0	0	0	0			0	0	0	0	0			0	0	0	0	0
	0	0	0	0				0	0	0	0	0			0	0	0	0	0			0	0	0	0	0			0	0	0	0	1			0	1	0	0	0			0	0	0	1	0
	0	0	0	0				0	0	0	0	0			0	0	0	0	0			0	0	0	0	0			0	0	0	0	0			0	0	0	0	0			0	0	0	0	0
	0	0	0	0				0	0	0	0	0			0	0	0	0	0			0	0	0	0	1			0	0	0	0	0			0	0	0	0	0			0	0	0	0	0
	0	0	0	0				0	0	0	0	0			0	0	0	0	0			0	0	1	0	1			0	0	0	0	0			0	0	0	0	0			0	0	0	0	0
	0	0	0	0				0	0	0	0	0			0	0	0	0	0			0	0	0	0	1			0	0	0	0	0			0	0	0	0	1			0	0	0	0	0
	0	0	0	0				0	0	0	0	0			0	0	0	0	0			0	0	0	0	0			0	0	0	0	0			0	0	0	1	0			0	0	0	1	0
	0	0	0	0				0	0	0	0	0			0	0	0	0	0			0	0	0	0	0			0	0	0	0	0			0	0	0	0	0			0	0	0	1	0
	0	0	0	0				0	0	0	0	0			0	0	0	0	0			0	0	0	0	0			0	0	0	0	0			0	0	0	0	0			0	0	0	0	1
	0	0	0	0				0	0	0	0	0			0	0	0	0	0			0	0	0	0	0			0	0	0	0	0			0	0	0	0	0			0	0	0	1	1
	0	0	0	0				0	0	0	0	0			0	0	0	0	0			0	0	0	0	0			0	0	0	0	0			0	0	0	0	0			0	0	0	0	0
	0	0	0	0				0	0	0	0	0			0	0	0	0	0			0	0	0	0	0			0	0	0	0	0			0	0	0	0	0			0	0	0	0	1
	0	0	0	0				0	0	0	0	0			0	0	0	0	0			0	0	0	0	0			0	0	0	0	0			0	0	0	0	0			0	0	0	1	0
	0	0	0	0				0	0	0	0	0			0	0	0	0	0			0	0	0	0	0			0	0	0	0	0			0	0	0	0	0			0	0	0	1	1
	0	0	0	0				0	0	0	0	0			0	0	0	1	0			0	0	0	0	0			0	0	0	0	0			0	0	0	0	0			0	0	0	1	0
	0	0	0	0				0	0	0	0	0			0	1	0	1	0			0	0	0	0	0			0	0	0	0	0			0	0	0	1	0			0	0	0	0	0
	0	0	0	0				0	0	0	0	0			0	0	0	1	0			0	0	0	0	1			0	0	0	0	0			0	0	0	1	0			0	0	0	0	0
	0	0	0	0				0	0	0	0	0			0	0	0	0	0			0	0	0	0	0			0	0	0	0	0			0	0	0	0	1			0	0	0	0	0
	0	0	0	0				0	0	0	0	0			0	0	0	1	0			0	0	0	0	2			0	0	0	0	1			0	0	0	0	0			0	0	0	0	0
	0	0	0	0				0	0	0	0	0			0	0	0	1	0			0	0	0	0	1			0	0	0	0	0			0	0	0	0	0			0	0	0	0	0
	0	0	0	0				0	0	0	0	0			0	0	0	0	0			0	0	0	0	1			0	0	0	0	0			0	0	0	1	0			0	0	0	0	0
	0	0	0	0				0	0	0	0	0			0	0	0	0	0			0	0	0	0	0			0	0	0	0	0			0	1	0	0	0			0	0	0	0	0
	0	0	0	0				0	0	0	1	0			0	0	0	0	0			0	0	0	0	0			0	0	0	0	0			0	0	0	0	0			0	0	0	0	0
	0	0	0	0				0	0	0	0	0			0	0	0	0	0			0	0	0	0	0			0	0	0	0	0			0	0	0	0	0			0	0	0	0	0
	0	0	0	0				0	0	0	0	0			0	0	0	0	0			0	0	1	0	0			0	0	0	0	0			0	0	0	0	0			0	0	0	0	0
	0	0	0	0				0	0	0	0	0			0	0	0	0	0			0	0	0	0	0			0	0	0	0	0			1	0	0	0	0			0	0	0	0	0
	0	0	0	0				0	0	0	0	0			0	1	0	0	0			0	0	0	0	0			0	0	0	1	0			0	0	0	1	0			0	0	0	0	0
	0	0	0	0				0	0	1	0	0			0	0	0	0	0			0	0	0	0	0			0	0	0	0	0			0	0	0	0	1			0	0	0	0	0
	0	0	0	0				0	0	0	0	0			0	0	0	0	0			0	0	0	0	0			0	0	0	0	0			0	0	0	0	0			0	0	0	0	0
	0	0	0	0				0	0	0	1	0			0	1	0	0	0			0	0	0	0	0			0	0	0	0	1			0	0	0	0	0			0	0	0	0	1
	0	0	0	0				0	0	0	0	0			0	0	0	0	0			0	0	0	0	0			0	0	0	0	0			0	0	0	0	0			0	0	0	0	0
	0	0	0	0				0	0	0	0	0			0	0	0	0	0			0	0	0	0	0			0	0	0	0	0			1	0	0	0	0			0	0	0	0	1
	0	0	0	0				0	0	0	0	0			0	0	0	0	0			0	0	0	0	0			0	0	0	0	0			0	0	0	0	0			0	0	0	0	0
	0	0	0	0				0	0	0	0	0			1	0	0	0	0			0	0	1	0	0			0	0	0	0	0			0	0	0	1	1			0	0	0	0	0
	0	0	0	0				0	0	0	0	0			0	0	0	0	0			0	0	0	0	0			0	0	0	0	0			0	0	0	0	0			0	0	0	0	0
	0	0	0	0				0	0	0	0	0			0	0	0	0	0			0	0	0	1	1			0	0	0	0	0			0	0	0	0	0			0	0	0	0	1
	0	0	0	0				0	0	0	0	0			0	0	0	0	0			0	0	0	0	0			0	0	0	0	0			0	0	0	1	0			0	0	0	0	0
	0	0	0	0				0	0	0	0	0			0	0	0	0	0			0	0	1	0	0			0	0	0	1	0			0	0	0	0	0			0	0	0	0	0
	0	0	0	0				0	0	0	0	0			0	0	0	0	0			0	0	0	0	0			0	0	0	0	0			0	1	0	0	0			0	0	0	0	0
	0	0	0	0				0	0	0	0	0			0	0	0	0	0			0	0	0	0	0			0	0	0	0	0			0	0	0	2	0			1	0	0	0	1
	0	0	0	0				0	0	0	0	0			0	0	1	0	0			0	0	0	0	0			0	0	0	0	0			0	0	0	0	0			0	0	0	1	0
	0	0	0	0				0	0	0	0	0			0	0	0	0	0			0	0	0	0	0			0	0	0	0	0			0	0	0	0	0			0	0	0	0	1
	0	0	0	0				0	0	1	1	0			0	0	0	0	0			0	0	0	0	0			0	0	0	0	0			0	0	0	0	0			0	0	0	0	0
	0	0	0	0				0	0	0	0	0			0	0	0	0	0			0	0	0	0	0			0	0	0	0	0			1	0	0	0	0			0	0	0	0	0
	0	0	0	0				0	0	0	0	0			0	0	0	0	0			0	0	0	0	0			0	0	0	1	0			0	0	0	0	0			0	0	0	0	1
	0	0	0	0				0	0	0	0	0			0	0	0	0	0			0	0	0	0	0			0	0	0	0	0			0	0	0	0	0			0	0	0	0	1
	0	0	0	0				0	0	1	1	0			0	1	0	0	0			0	0	0	0	0			0	0	0	0	0			0	0	0	0	0			0	0	0	0	0
	0	0	0	0				0	0	0	0	0			0	0	0	0	0			0	0	0	0	0			0	0	0	0	0			0	0	0	0	0			0	0	0	0	1
	0	0	0	0				0	0	0	0	0			0	0	0	0	0			0	0	0	0	0			0	0	0	0	0			0	0	0	0	0			0	0	0	0	0
	0	0	0	0				0	0	0	0	0			0	0	0	0	0			0	0	0	0	0			0	0	0	0	0			0	0	0	0	0			0	0	0	0	0
	0	0	0	0				0	0	0	0	1			0	0	0	0	0			0	0	0	0	0			0	0	0	0	0			0	0	0	0	0			0	0	0	0	1
	0	0	0	0				0	0	1	0	0			0	0	0	0	0			0	0	0	0	0			0	0	0	0	0			0	0	0	0	0			0	0	0	0	0
	0	0	0	0				0	0	0	0	0			0	0	0	0	0			0	0	0	0	0			1	0	0	1	0			0	0	0	0	0			0	0	0	1	0
	0	0	0	0				0	0	0	0	0			0	0	0	0	0			0	0	0	0	0			0	0	0	0	0			0	0	0	1	0			0	0	0	0	0
	0	0	0	0				0	0	0	0	0			0	0	0	0	0			0	0	0	0	0			0	0	0	0	0			0	0	0	0	0			0	0	0	0	0
	0	0	0	0				0	0	0	1	0			0	0	0	0	0			0	0	0	0	0			0	0	1	0	0			0	0	0	0	0			1	0	0	0	0
	0	0	0	0				0	0	0	0	0			0	0	0	0	0			0	0	0	0	0			0	0	0	0	1			0	0	0	0	0			0	0	0	0	0
	0	0	0	0				0	0	0	0	0			0	0	0	0	0			0	0	0	0	0			0	0	0	0	0			0	0	0	0	0			0	0	0	0	0
	0	0	0	0				0	0	0	0	0			0	0	0	0	0			0	0	0	0	0			0	0	0	0	0			0	0	0	0	0			0	0	0	0	0
	0	0	0	0				0	0	0	0	0			0	0	0	0	0			1	0	0	0	0			1	0	0	0	0			0	0	0	0	0			0	0	0	0	0
	0	0	0	0				0	0	0	0	0			0	0	0	0	0			0	0	0	0	0			0	0	0	0	0			0	0	0	0	0			0	0	0	0	0
	0	0	0	0				0	0	0	0	1			0	0	0	0	0			0	0	0	0	0			0	0	0	0	0			0	0	0	0	0			0	0	0	0	0
	0	0	0	0				0	0	0	0	0			0	0	0	0	0			0	0	0	0	0			0	0	0	0	0			0	0	1	0	0			0	0	0	0	0
	0	0	0	0				0	0	0	0	0			0	0	0	0	0			1	0	0	0	0			0	0	0	0	0			0	0	0	0	0			0	0	0	0	1
	0	0	0	0				0	0	0	0	0			0	0	0	0	0			1	0	0	0	0			0	0	0	0	0			0	0	0	0	0			0	0	0	0	0
	0	0	0	0				0	0	0	0	0			0	0	0	0	0			1	0	0	1	0			0	0	0	0	0			0	0	0	0	0			0	0	0	0	0
	1	0	0	0				0	0	0	0	0			0	0	0	0	0			0	0	0	0	0			0	0	0	0	0			0	0	0	0	0			0	0	0	0	1
	0	0	0	0				0	0	0	0	0			0	0	0	0	0			0	0	0	0	0			0	0	0	0	0			0	0	0	0	0			0	0	0	0	0
	0	0	0	0				0	0	0	0	0			0	0	0	0	0			0	0	0	0	0			0	0	0	0	0			0	0	0	0	0			0	0	0	0	0
	0	0	0	0				0	0	0	1	0			0	0	0	0	0			0	0	0	0	0			0	0	0	0	0			0	0	0	0	0			0	0	0	0	1
	0	0	0	0				0	0	0	0	0			0	0	0	0	0			0	0	0	0	0			0	0	0	0	0			0	0	0	0	0			0	0	0	0	0
	0	0	0	0				0	0	0	0	0			0	0	0	0	0			1	0	0	0	0			0	0	0	0	0			0	0	0	0	0			0	0	0	1	0
	0	0	0	0				0	0	0	1	0			0	0	0	1	0			0	0	0	0	0			0	0	0	0	0			0	0	0	0	0			0	0	1	0	0
	0	0	0	0				0	0	0	0	0			0	0	0	0	0			0	0	0	0	0			0	0	0	0	0			0	0	0	0	0			0	0	0	1	0
	0	0	0	0				0	0	0	0	0			0	0	0	0	0			0	0	0	0	0			0	0	1	0	0			0	0	0	0	0			0	0	0	0	0
	0	0	0	0				0	0	0	0	0			0	0	0	0	0			0	0	0	0	0			0	0	0	0	0			0	0	0	0	0			0	0	0	0	0
	0	0	0	0				0	0	0	1	0			0	0	0	0	0			0	0	0	0	0			1	0	0	0	0			0	0	0	0	0			0	0	0	0	0
	0	0	0	0				0	0	0	0	0			0	0	0	0	0			0	0	0	0	0			0	0	0	0	0			0	0	0	0	0			0	0	0	0	0
	0	0	0	0				0	0	0	0	0			0	0	0	0	0			0	0	0	0	0			0	0	0	0	0			0	0	0	0	0			0	0	0	0	0
	0	0	0	0				0	0	0	0	0			0	0	0	0	0			0	0	0	0	0			0	0	0	0	0			0	0	0	0	0			1	0	1	0	0
	1	0	0	0				0	0	0	0	0			0	0	0	0	0			0	0	0	0	0			0	0	0	0	0			0	0	0	0	0			0	0	0	0	1
	0	0	0	0				0	0	0	0	0			0	0	0	0	0			0	0	0	0	0			0	0	0	0	0			0	0	0	0	0			0	0	0	0	0
	0	0	0	0				1	0	0	0	0			0	0	0	0	0			0	0	0	0	0			0	0	0	0	0			0	0	0	0	0			0	0	0	0	0
	0	0	0	0				0	0	0	0	0			0	0	0	0	0			0	0	0	0	0			0	0	0	0	0			0	0	0	0	0			0	0	0	0	0
	1	0	0	0				0	0	0	0	0			0	0	0	0	0			0	0	0	0	0			0	0	1	0	0			0	1	0	0	0			0	0	0	0	0
	0	0	0	0				0	0	0	0	0			0	0	0	0	0			0	0	0	0	0			0	0	0	0	0			0	0	0	0	0			0	0	0	0	1
	0	0	0	0				0	0	0	0	0			0	0	0	0	0			0	0	0	0	0			0	0	0	0	0			0	0	0	0	0			0	0	0	0	0
	0	0	0	0				0	0	0	0	0			0	0	0	0	0			0	0	0	0	0			0	0	0	0	0			0	0	0	0	1			0	0	0	0	0
	0	0	0	0				0	0	0	0	0			0	0	0	0	0			0	0	0	0	0			0	0	0	0	0			0	0	0	0	0			0	0	0	0	0
	0	1	0	0				0	0	0	1	0			0	0	0	0	0			0	0	0	0	0			0	0	0	0	0			0	0	0	0	0			0	0	0	0	1
	0	0	0	0				0	0	0	1	0			0	0	0	0	0			0	0	0	0	0			0	0	0	0	0			0	0	0	0	0			0	0	0	1	0
	0	0	0	0				0	0	0	0	0			0	0	0	0	0			0	0	0	0	0			0	0	0	0	0			0	0	0	0	0			0	0	0	0	0
	0	0	0	0				0	0	0	0	0			0	0	0	0	0			0	0	0	0	0			0	0	0	0	0			0	0	0	0	0			1	0	0	0	0
	1	0	0	0				0	0	0	0	0			1	0	0	1	0			0	0	0	0	0			0	0	0	0	0			0	0	0	0	0			0	0	0	0	0
	0	0	0	0				0	0	0	0	0			0	0	0	0	0			0	0	0	0	0			0	0	0	0	0			0	0	0	0	0			0	0	0	0	1
	0	0	0	0				0	0	0	0	0			0	0	0	0	0			0	0	0	0	0			0	0	1	0	0			0	0	0	0	0			0	0	0	0	0
	0	0	0	0				0	0	0	0	0			0	0	0	0	0			0	0	0	0	0			0	0	0	0	0			0	0	0	0	0			0	0	0	0	0
	0	0	0	0				0	0	0	0	0			0	0	0	1	0			0	0	0	0	0			0	0	0	0	0			0	0	0	0	0			0	0	0	0	0
	0	0	0	0				0	0	0	0	0			0	0	0	1	0			0	0	0	0	0			0	0	0	0	1			0	0	0	0	0			1	0	0	0	0
	0	0	0	0				0	0	0	1	0			0	0	0	0	0			0	0	0	0	0			0	0	0	0	0			0	0	0	0	0			0	0	0	0	0
	0	0	0	0				0	0	0	0	0			0	0	0	0	0			1	0	0	0	0			0	0	0	0	0			0	0	0	0	0			1	0	0	0	0
	0	0	0	0				0	0	0	0	0			0	0	0	0	0			1	0	0	0	0			0	0	0	0	1			0	0	0	0	0			0	0	0	0	0
	0	0	0	0				0	0	0	0	0			0	0	0	1	0			0	0	0	0	0			0	0	0	0	0			0	0	0	0	0			0	0	0	0	0
	0	0	0	0				0	0	0	0	0			0	0	0	0	0			1	0	0	0	0			0	0	0	0	0			0	0	0	0	0			0	0	0	0	0
	0	0	0	0				0	0	0	0	0			0	0	0	0	0			1	0	0	0	0			0	0	0	0	0			0	0	0	0	0			0	0	0	0	0
	1	0	0	0				0	0	0	0	0			0	0	0	0	0			1	0	0	0	0			0	0	0	0	0			0	0	0	0	0			0	0	0	0	0
	0	0	1	0				0	0	0	0	0			0	0	0	0	0			1	0	0	0	0			0	0	0	0	0			0	0	0	0	0			0	0	0	0	0
	0	0	0	0				0	0	0	0	0			0	0	0	0	0			1	0	0	0	0			0	0	0	0	0			0	0	0	0	0			0	0	0	0	0
	0	0	0	0				0	0	0	0	0			0	0	0	0	0			0	0	0	0	0			0	0	0	0	1			0	0	0	0	0			0	0	0	0	0
	0	0	0	0				0	0	0	0	0			0	0	0	0	0			0	0	0	0	0			0	0	0	0	0			0	0	0	0	0			0	0	0	0	0
	0	0	0	0				0	0	0	0	0			0	0	0	0	0			0	0	0	0	0			0	0	0	0	0			0	0	0	0	0			0	0	0	0	0
	0	0	0	0				0	0	1	0	1			0	1	0	0	0			0	0	0	0	0			0	0	0	0	0			0	0	0	0	0			0	0	0	0	0
	0	0	1	0				0	0	0	0	0			0	0	0	0	0			1	0	0	0	0			0	0	0	0	0			0	0	1	0	0			0	0	0	0	2
	0	0	0	0				0	0	0	0	0			0	0	0	0	0			0	0	0	0	0			0	1	0	0	0			0	0	0	0	0			0	0	0	0	1
	0	0	0	0				0	0	0	0	0			1	0	0	0	0			0	0	0	0	0			0	0	0	0	0			0	0	0	0	0			0	0	0	0	0
	0	0	0	0				0	0	0	1	0			0	0	0	0	0			0	0	1	0	0			0	0	0	0	0			0	0	0	0	0			0	0	0	0	0
	0	0	0	0				0	0	0	0	0			0	0	0	0	0			1	0	0	0	0			0	0	0	0	0			0	0	0	0	0			0	0	0	0	0
	0	0	0	0				0	0	0	0	0			0	0	0	0	0			1	0	0	0	0			0	0	0	0	0			0	0	0	0	0			0	0	0	0	0
	0	0	0	0				0	0	0	0	0			0	0	0	0	0			1	0	0	0	0			0	0	0	0	1			0	0	0	0	0			1	0	0	0	1
	0	0	0	0				0	0	0	0	0			0	1	0	0	0			0	0	0	0	0			0	1	0	0	0			0	0	0	0	0			0	0	0	0	0
	0	0	0	0				0	0	0	0	0			0	0	0	0	0			0	0	0	0	0			0	0	0	0	1			0	0	0	0	0			0	0	0	0	0
	0	0	0	0				0	0	0	0	0			1	0	0	0	0			0	0	0	0	0			0	0	0	0	0			0	0	0	0	0			0	0	0	0	0
	0	0	1	0				0	0	0	0	1			0	0	0	0	0			0	0	0	0	0			0	0	1	0	0			0	0	0	0	0			0	0	0	0	0
	0	0	0	0				0	0	0	0	1			0	0	0	0	0			0	0	0	0	0			0	0	0	0	0			0	0	0	0	0			0	0	0	0	0
	0	0	0	0				0	0	0	0	0			0	0	0	0	0			0	0	0	0	0			0	0	0	0	0			0	0	0	0	0			0	0	0	0	0
	0	0	0	0				0	0	0	0	0			0	0	0	0	0			0	0	0	0	0			0	0	0	0	0			0	0	0	0	0			0	0	0	0	0
	0	0	0	0				0	0	0	0	1			0	0	0	0	0			0	0	0	0	0			0	0	0	0	0			0	0	0	0	0			0	0	0	0	0
	0	0	0	0				0	0	0	0	0			0	0	0	0	0			0	0	0	0	0			0	0	0	0	0			0	0	0	0	0			0	0	0	0	1
	0	0	0	0				0	0	0	0	0			0	1	0	0	0			1	0	0	0	0			0	0	0	0	0			0	1	0	0	0			0	0	0	0	0
	0	0	0	0				0	0	0	0	0			0	0	0	0	0			0	0	0	0	0			0	0	0	0	0			0	0	0	0	0			0	0	0	0	0
	0	0	0	0				0	0	0	0	0			0	0	0	0	0			0	0	0	0	0			0	0	0	0	0			0	0	0	0	0			0	0	0	0	0
	0	0	0	0				0	0	0	0	1			0	0	0	0	0			0	0	0	0	0			0	0	0	0	0			0	0	0	0	1			0	0	0	0	1
	0	0	0	0				0	0	0	0	0			0	0	0	0	0			0	0	0	0	0			0	0	0	0	0			0	0	0	0	0			0	0	0	0	1
	0	0	0	0				0	0	0	0	0			0	0	0	0	0			0	0	0	0	0			0	0	0	0	0			0	0	0	0	0			0	0	0	0	0
	0	0	0	0				0	0	0	0	0			0	0	0	0	0			0	1	0	0	0			0	0	0	0	0			0	0	0	0	0			0	0	0	0	0
	0	0	0	0				0	0	0	0	0			0	0	0	0	0			0	1	0	0	0			0	0	1	0	0			0	0	0	0	0			0	0	0	0	0
	0	0	0	0				1	1	0	0	0			0	0	1	0	0			0	0	0	0	0			0	0	0	0	0			0	0	0	0	0			0	0	0	1	1
	0	0	0	0				0	0	0	0	0			0	0	0	0	0			0	1	0	0	0			0	0	0	0	0			0	0	0	0	0			0	0	0	0	0
	0	0	0	0				0	0	0	0	0			0	0	0	0	0			0	0	0	0	0			0	0	0	0	0			0	0	0	0	0			0	0	0	0	0
	0	0	0	0				0	0	0	0	1			0	0	1	0	0			1	0	0	0	0			0	0	1	0	0			0	0	0	0	0			0	0	0	0	0
	0	0	0	0				0	0	0	0	0			0	0	0	0	0			1	0	0	0	0			0	0	0	0	0			0	0	0	0	0			0	0	0	0	0
	0	0	0	0				0	0	0	0	0			0	0	0	0	0			0	0	0	0	1			0	0	0	0	0			0	0	0	0	0			0	0	0	0	0
	0	0	0	0				0	0	0	0	0			0	0	0	0	0			0	0	0	0	0			0	0	0	0	0			0	0	0	0	0			0	0	0	0	0
	0	0	0	0				0	0	0	0	0			0	0	0	0	0			0	0	0	0	0			0	1	0	0	0			0	0	0	0	0			0	0	0	0	0
	0	0	0	0				0	0	0	0	0			0	0	0	0	0			0	0	0	0	0			0	0	0	0	0			0	0	0	0	0			0	0	0	0	0
	0	0	0	0				0	0	0	0	0			0	0	0	0	0			0	0	0	0	0			0	0	0	0	0			0	0	0	0	0			0	0	0	0	0
	0	0	0	0				0	0	0	0	0			0	0	0	0	0			1	0	0	0	0			0	0	0	0	0			0	0	0	0	0			0	0	0	0	0
	0	0	0	0				0	0	0	0	0			0	0	0	1	0			1	0	0	0	0			0	0	0	0	0			0	0	0	0	0			0	0	0	0	0
	0	0	0	0				0	0	0	0	0			0	0	0	0	0			1	0	0	0	0			0	0	1	0	0			0	0	0	0	0			0	0	0	0	1
	0	0	0	0				0	0	0	0	0			0	0	0	0	0			0	0	0	0	0			0	0	1	0	1			0	0	0	0	0			0	0	0	0	0
	0	0	0	0				0	0	0	0	0			0	0	0	0	0			0	0	0	0	0			0	0	0	0	0			0	0	0	0	0			0	0	0	0	0
	0	0	0	0				0	0	0	0	0			0	0	0	0	0			0	0	0	0	0			0	0	0	0	0			0	0	0	0	0			0	0	0	0	0
	0	0	0	0				0	0	0	0	0			0	0	0	0	0			1	0	0	0	0			0	0	0	0	0			0	0	0	0	0			0	0	0	0	0
	0	0	0	0				0	0	0	0	0			0	0	0	0	0			0	0	0	0	0			0	0	0	0	0			1	0	0	0	0			0	0	0	0	0
	0	0	0	0				0	0	0	0	0			0	0	0	1	0			0	0	0	0	0			0	0	0	0	0			0	0	0	0	0			0	0	0	1	0
	0	0	0	0				0	0	0	0	0			0	0	0	0	0			0	0	0	0	0			0	0	0	0	0			0	0	0	0	0			0	0	0	0	0
	0	0	0	0				0	0	0	0	0			0	0	0	0	0			0	0	0	0	0			0	0	0	0	0			0	0	0	0	0			0	0	0	0	0
	0	0	0	0				0	0	0	0	0			0	0	0	0	0			0	0	0	0	0			0	0	0	0	0			0	0	0	0	0			0	0	0	0	0
	0	0	0	0				0	0	0	0	0			0	0	0	0	0			0	0	0	0	0			0	0	0	0	0			0	0	0	0	0			0	0	0	0	0
	0	0	0	0				0	0	0	0	0			0	0	0	0	0			0	0	0	0	0			0	0	0	0	1			0	0	0	0	0			0	0	0	0	0
	0	0	0	0				0	0	1	0	0			0	0	0	0	0			0	0	0	0	0			0	0	0	0	0			0	0	0	0	0			0	0	0	0	0
	0	0	0	0				0	0	0	0	0			0	0	0	0	0			0	0	0	0	0			0	0	1	0	0			0	0	0	0	0			0	0	0	0	0
	0	0	0	0				0	0	0	0	0			0	0	0	0	0			0	0	0	0	0			0	0	0	0	0			0	0	0	0	0			0	0	0	0	0
	0	0	0	0				0	0	1	0	0			0	0	0	0	0			0	0	0	0	0			0	0	0	0	0			0	0	0	0	0			1	0	0	0	0
	0	0	0	0				0	0	0	0	0			0	0	0	0	0			0	0	0	0	1			0	0	0	0	0			0	0	0	0	0			0	0	0	0	0
	0	0	0	1				0	0	0	0	0			0	0	0	0	0			0	0	0	0	0			0	0	0	0	0			0	0	0	0	0			0	0	0	0	0
	0	0	0	1				0	0	0	0	0			0	0	0	0	0			0	0	0	0	0			0	0	0	0	0			0	0	0	0	0			0	0	0	0	0
	0	0	0	0				1	0	0	0	0			0	0	0	0	0			0	0	0	0	0			0	0	0	0	1			0	0	0	0	0			0	0	0	0	0
	0	0	0	0				0	0	0	0	0			0	0	0	0	0			0	0	0	0	0			0	0	0	0	0			0	0	0	0	0			0	0	0	0	0
	0	0	0	0				0	0	0	0	0			0	0	0	0	0			0	0	1	0	0			0	0	0	0	0			0	0	0	0	0			0	0	0	0	0
	0	0	0	0				0	0	0	0	0			0	0	0	0	0			0	0	0	0	0			0	0	0	0	0			0	1	0	0	0			0	0	0	1	1
	0	0	0	0				0	0	0	0	0			0	0	0	0	0			0	0	0	0	0			0	0	0	0	0			0	0	0	0	0			0	0	0	0	0
	0	0	0	0				0	0	1	0	0			0	0	0	0	0			0	0	0	0	0			0	0	0	0	0			0	0	0	0	0			0	0	0	0	0
	0	0	0	0				0	0	0	0	0			0	0	0	0	0			0	0	0	0	0			0	0	0	0	0			0	0	0	0	0			0	0	0	0	0
	0	0	0	0				0	0	0	0	0			0	0	0	0	0			0	0	0	0	0			0	0	0	0	0			0	0	0	0	0			0	0	0	0	0
	0	0	0	0				0	0	0	0	0			0	0	0	0	0			0	0	0	0	0			0	0	0	0	1			0	0	0	0	0			0	0	0	0	0
	0	0	0	0				0	0	0	0	0			0	0	0	0	0			0	0	0	0	0			0	0	0	0	0			0	0	0	0	0			0	0	0	0	0
	0	0	0	0				0	0	0	0	0			0	0	0	0	1			0	0	0	0	0			0	0	0	0	0			0	0	0	0	0			0	0	0	1	0
	0	0	0	0				0	0	0	0	0			0	0	0	0	0			0	0	0	0	0			0	0	0	0	0			0	0	0	0	0			0	0	0	0	0
	0	0	0	0				0	0	1	0	0			0	0	0	0	0			0	0	0	0	0			0	0	0	0	0			0	0	0	0	0			0	0	0	1	0
	0	0	0	0				0	0	0	0	0			0	0	0	0	0			0	0	0	0	0			0	0	0	0	0			0	0	0	0	0			0	0	0	0	0
	0	0	0	0				0	0	0	0	0			0	0	0	0	0			0	0	0	0	0			0	0	0	0	0			0	0	0	0	0			0	0	0	0	0
	0	0	0	0				0	0	0	0	0			0	0	0	0	0			0	0	0	0	0			0	0	0	0	0			0	0	0	0	0			0	0	0	0	0
	0	0	0	0				0	0	0	0	0			0	0	0	0	0			0	0	0	0	0			0	0	0	0	0			0	0	0	0	0			0	1	0	0	0
	0	0	0	0				0	0	0	0	0			0	0	0	0	0			1	0	0	0	0			0	0	0	0	0			0	1	0	0	0			0	0	0	0	0
	0	0	0	0				0	0	0	0	0			0	0	0	0	0			1	0	0	0	0			0	0	0	0	0			0	0	0	0	0			0	0	0	0	0
	0	0	0	0				0	0	0	0	0			0	0	0	0	0			0	0	0	0	0			0	0	0	0	0			0	0	0	0	0			0	0	0	0	0
	0	0	0	0				0	0	0	0	0			0	0	0	0	0			0	0	0	0	0			0	0	0	0	1			0	0	0	0	0			0	0	0	0	0
	0	0	0	0				0	0	0	0	0			0	0	0	0	0			0	0	0	0	0			0	0	0	0	0			0	0	0	0	0			0	0	0	0	0
	0	0	0	0				0	0	1	0	0			0	0	0	0	0			0	0	0	0	0			0	0	0	0	0			0	0	0	0	0			0	0	0	0	0
	0	0	0	0				0	1	0	0	0			0	0	0	0	0			1	0	0	0	0			0	0	0	0	0			0	0	0	0	0			0	0	0	0	0
	0	0	0	0				0	1	0	0	0			0	0	0	0	0			1	0	0	0	0			0	0	0	0	0			0	0	0	0	0			0	0	0	0	1
	0	0	0	0				0	0	0	0	0			0	0	0	0	0			0	0	0	0	0			0	0	0	0	0			0	0	0	0	0			0	0	0	0	0
	0	0	0	0				0	0	0	0	0			0	0	0	0	0			0	0	0	0	0			0	0	0	0	0			0	0	0	0	0			0	0	0	0	0
	0	0	0	0				0	0	1	0	0			0	0	0	0	0			1	0	0	0	0			0	0	0	0	0			0	0	0	0	0			0	0	0	0	0
	0	0	0	0				0	0	0	0	0			0	0	0	0	0			0	0	0	0	0			0	0	0	0	0			0	0	0	0	0			0	0	0	0	0
	0	0	0	0				0	0	0	0	0			0	0	0	0	0			0	0	0	0	0			0	0	0	0	0			0	0	1	0	0			0	0	0	0	0
	0	0	0	0				0	0	0	0	0			0	0	0	0	0			0	0	0	0	0			0	0	0	0	0			0	0	0	0	0			0	0	0	0	0
	0	0	0	0				0	0	0	0	0			0	0	0	0	0			0	0	0	0	0			0	0	0	0	0			0	0	1	0	0			0	0	0	0	1
	0	0	0	0				0	0	0	0	0			0	0	0	0	0			0	0	0	0	0			0	0	0	0	0			0	0	0	0	0			0	0	1	0	0
	0	0	0	0				0	0	0	0	0			0	0	0	0	0			0	0	0	0	1			0	1	0	0	0			0	0	0	0	0			0	0	0	0	0
	0	0	0	0				0	0	0	0	0			0	0	0	0	0			0	0	0	0	0			0	0	0	0	0			0	0	0	0	0			0	0	0	0	0
	0	0	0	0				0	0	0	0	0			0	0	0	0	0			0	0	0	0	0			0	0	0	0	0			0	0	0	0	0			0	0	0	0	0
	0	0	0	0				0	0	0	0	0			0	0	0	0	0			0	0	0	0	0			0	0	0	0	0			0	0	0	0	0			0	0	0	0	0
	0	0	0	0				0	0	0	0	1			0	0	0	0	0			0	0	0	0	0			0	0	0	0	0			0	0	0	0	0			0	0	0	0	0
	0	0	0	0				0	0	0	0	0			0	0	0	0	0			0	0	0	0	0			0	0	1	0	0			0	0	0	0	0			0	0	0	0	0
	0	0	0	0				0	0	0	0	0			0	0	0	0	0			0	0	0	0	0			0	0	0	0	0			0	0	0	0	0			0	0	0	0	0
	0	0	0	0				0	0	0	0	0			0	0	0	0	0			0	0	0	0	0			0	0	1	0	0			0	0	0	0	0			0	0	0	0	0
	0	0	0	0				0	0	0	0	0			0	0	0	0	0			0	0	0	0	0			0	0	1	0	0			0	0	0	0	0			0	0	0	0	0
	0	0	0	0				0	0	0	0	1			0	0	0	0	0			0	0	0	0	0			0	0	0	0	0			0	0	0	0	0			0	0	0	0	0
	0	0	0	0				0	0	0	0	0			0	0	0	0	0			1	0	0	0	0			0	0	0	0	0			0	0	0	0	0			0	0	0	0	0
	0	0	0	0				0	1	0	0	0			0	0	0	0	0			0	0	0	0	0			0	0	0	0	0			0	0	0	0	0			0	0	0	0	0
	0	0	0	0				0	0	0	0	0			0	0	0	0	0			0	0	0	0	0			0	0	0	0	0			0	0	0	0	0			0	0	0	0	0
	0	0	0	0				0	0	0	0	0			0	0	0	0	0			1	0	0	0	0			0	0	0	0	0			0	0	0	0	0			0	0	0	0	0
	0	0	0	0				0	0	0	0	0			0	0	0	0	0			0	0	0	0	0			0	0	0	0	0			0	0	0	0	0			0	0	0	0	0
	0	0	0	0				0	0	0	0	0			0	0	0	0	0			0	0	0	0	0			0	0	0	0	0			0	0	0	0	0			0	0	0	0	0
	0	0	0	0				0	0	0	0	0			0	0	0	0	0			0	0	0	0	0			0	0	0	0	0			0	0	0	0	0			0	0	0	0	0
	0	0	0	0				0	0	0	0	0			0	0	0	0	0			0	0	0	0	0			0	0	0	0	0			0	0	0	0	0			0	0	0	0	0
	0	0	0	0				0	0	0	0	0			0	0	0	0	0			1	1	1	0	0			0	0	1	0	0			0	0	0	0	0			0	0	0	0	0
	0	0	0	0				0	0	0	0	0			0	0	0	0	0			1	0	0	0	0			0	0	0	0	0			0	0	0	0	0			0	0	0	0	0
	0	0	0	0				0	0	0	0	0			0	0	0	0	0			0	0	0	0	0			0	0	0	0	0			0	0	0	0	0			0	0	0	0	0
	0	0	0	0				0	0	0	1	0			0	0	0	0	0			0	0	0	0	0			0	0	0	0	0			0	0	0	0	0			0	0	0	0	0
	0	0	0	0				0	0	0	1	0			0	1	0	0	0			0	0	0	0	0			0	0	0	0	0			0	0	1	0	0			0	0	0	0	0
	0	0	0	0				0	0	0	0	0			0	0	0	0	0			0	0	0	0	0			0	0	1	0	0			0	0	0	0	0			0	0	0	0	0
	0	0	0	0				0	0	0	0	0			0	0	0	0	0			1	0	0	0	0			0	1	0	0	0			0	0	1	0	0			0	0	0	1	0
	0	0	0	0				0	0	0	0	0			0	0	0	0	0			1	0	0	0	0			0	0	1	0	0			0	0	0	0	0			0	0	0	0	0
	0	0	0	0				0	0	0	0	0			0	0	0	0	0			0	0	1	0	0			0	0	0	0	0			0	0	0	0	0			0	0	0	0	0
	0	0	0	0				0	0	0	0	0			0	0	0	0	0			0	0	0	0	0			0	0	1	0	0			0	0	0	0	0			0	0	0	0	0
	0	0	0	0				0	0	0	0	0			0	0	0	0	0			0	0	0	0	0			0	0	1	0	0			0	0	0	0	0			0	0	0	0	0
	0	0	0	0				0	1	0	1	0			0	1	0	0	0			0	0	0	0	0			0	0	0	0	0			0	0	0	0	0			0	0	0	0	0
	0	0	0	0				0	0	0	0	0			0	0	0	0	0			1	0	0	0	0			0	0	0	0	0			0	0	0	0	0			0	0	0	0	0
	0	0	0	0				0	0	0	0	0			0	0	0	0	0			0	0	0	0	0			0	0	0	0	0			0	0	0	0	0			0	0	0	0	0
	0	0	0	0				0	0	0	0	0			0	0	0	0	0			1	0	0	0	0			0	0	0	0	0			0	0	0	1	0			0	0	0	0	0
	0	0	0	0				0	0	0	0	0			0	0	0	0	0			0	0	0	0	0			0	0	0	0	0			0	0	0	0	0			0	0	0	0	0
	0	0	0	0				0	0	0	0	0			0	0	0	0	0			0	0	0	0	0			0	0	0	0	0			0	0	1	0	0			0	0	0	0	0
	0	0	0	0				0	0	0	0	0			0	0	0	0	0			0	0	0	0	0			0	0	0	0	0			0	0	0	0	0			0	0	0	0	0
	0	0	0	0				0	0	0	0	0			0	0	0	0	0			0	0	0	0	0			0	0	1	0	0			0	0	0	0	0			0	0	0	0	0
	0	0	0	0				0	1	0	0	0			0	0	0	0	0			0	0	0	0	0			0	0	0	0	0			0	0	1	0	0			0	0	0	0	0
	0	0	0	0				0	0	0	0	0			0	0	0	0	0			0	0	0	0	0			0	0	0	0	0			0	0	0	0	0			0	0	0	0	0
	0	0	0	0				0	0	0	0	0			0	0	0	0	0			0	0	0	0	0			0	0	1	0	0			0	0	0	0	0			0	0	0	0	0
	0	0	0	0				0	0	0	0	0			0	0	0	0	0			0	0	0	0	0			0	0	0	0	0			0	0	1	0	0			0	0	0	0	0
	0	0	0	0				0	0	0	0	0			0	0	0	0	0			0	0	0	0	0			0	0	1	0	0			0	0	0	0	0			0	0	0	0	0
	0	0	0	0				0	0	0	0	0			0	0	0	0	0			0	0	0	0	0			0	0	0	0	0			0	0	1	1	0			0	0	0	0	0
	0	0	0	0				0	0	0	0	0			0	0	0	0	0			0	0	0	0	0			0	0	0	0	0			0	0	0	0	0			0	0	0	0	0
	0	0	0	0				0	0	0	0	0			0	0	0	0	0			0	0	0	0	0			0	0	0	0	0			0	0	0	0	0			0	0	0	1	0
	0	0	0	0				0	0	0	0	0			0	0	0	0	0			0	0	0	0	0			0	0	1	0	0			0	0	0	0	0			0	0	0	0	0
	0	0	0	0				0	0	0	0	0			0	0	0	0	0			0	0	0	0	0			0	0	0	0	0			0	0	0	0	0			0	1	0	0	0
	0	0	0	0				0	0	0	0	0			0	0	0	0	0			0	0	0	0	0			0	0	0	0	0			0	0	0	0	0			0	0	0	0	0
	0	0	0	0				0	0	0	0	0			0	0	0	0	0			0	0	0	0	0			0	0	1	0	0			0	0	0	0	1			0	0	0	0	0
	0	0	0	0				0	0	0	0	0			0	0	0	0	0			0	0	0	0	0			0	0	0	0	0			0	0	0	0	0			0	0	0	0	0
	0	0	0	0				0	0	0	0	0			0	0	0	0	0			1	0	0	0	0			0	0	0	0	0			0	0	0	0	0			0	0	0	0	0
	0	0	0	0				0	0	0	0	0			0	0	0	0	1			0	0	0	0	0			0	0	0	0	0			0	0	0	0	0			0	0	0	1	0
	0	0	0	0				0	0	0	0	0			0	0	0	0	0			0	0	0	0	0			0	0	0	0	0			0	0	0	0	0			0	0	0	0	0
	0	0	0	0				0	0	0	0	0			0	0	0	0	0			0	0	0	0	0			0	0	1	0	0			0	0	0	0	0			0	0	0	0	0
	0	0	0	0				0	1	0	0	0			0	0	0	0	0			0	0	0	0	0			0	0	0	0	0			0	0	0	0	0			0	0	0	0	0
	0	0	0	0				0	0	0	0	0			0	0	0	0	0			1	0	0	0	0			0	0	0	0	0			0	0	0	0	0			0	0	0	1	0
	0	0	0	0				0	0	0	0	0			0	0	0	0	0			0	0	0	0	0			0	0	0	0	0			0	0	0	0	0			0	0	0	0	0
	0	0	0	0				0	0	0	0	0			0	0	0	0	0			0	0	0	0	0			0	0	0	0	0			0	0	0	0	0			0	0	0	0	0
	0	0	0	0				0	0	0	0	0			0	0	0	0	0			0	0	0	0	0			0	0	1	0	0			0	0	0	0	0			0	0	0	0	0
	0	0	0	0				1	0	0	0	0			0	0	0	0	0			0	0	0	0	0			0	0	1	0	0			0	0	0	0	0			0	0	0	0	0
	0	0	0	0				0	0	0	0	0			0	0	0	0	0			0	0	0	0	0			0	0	1	0	0			0	0	0	0	0			0	0	0	0	0
	0	0	0	0				0	0	0	0	0			0	0	0	0	1			0	0	0	0	0			0	0	0	0	0			0	0	0	0	0			0	0	0	0	0
	0	0	0	0				0	0	0	0	0			0	0	0	0	0			0	0	0	0	0			0	0	0	0	0			0	0	0	0	0			0	0	0	0	0
	0	0	0	0				0	0	0	0	0			0	0	0	0	0			0	0	0	0	0			0	0	0	0	1			0	0	0	0	0			0	0	0	0	0
	0	0	0	0				0	0	0	0	0			0	0	0	0	0			0	0	0	0	0			0	0	0	0	0			0	0	0	0	0			0	1	1	0	0
	0	0	0	0				0	0	0	0	0			0	0	0	0	0			0	0	0	0	0			0	0	0	0	0			0	1	0	0	0			0	0	0	1	0
	0	0	0	0				0	0	0	0	0			0	0	0	0	0			0	0	0	0	0			0	0	0	0	0			0	0	0	0	0			0	0	0	0	0
	0	0	0	0				0	0	0	0	0			0	0	0	0	0			0	0	0	0	0			0	0	0	0	0			1	0	0	0	0			0	0	0	0	0
	0	0	0	0				0	0	0	0	0			0	0	0	0	1			0	0	0	0	0			0	0	1	0	0			0	0	0	0	0			0	0	0	0	0
	0	0	0	0				0	0	0	0	0			0	0	0	0	0			0	0	0	0	0			0	0	0	0	0			0	0	0	0	0			0	0	0	0	0
	0	0	0	0				0	0	0	0	0			0	0	0	0	1			0	0	0	0	0			0	0	0	0	0			0	0	0	0	0			0	0	0	0	0
	0	0	0	0				0	0	0	0	0			0	0	0	0	0			0	0	0	0	0			0	0	0	0	0			0	0	0	0	0			0	0	0	0	0
	0	0	0	0				0	0	0	0	0			0	0	0	0	0			0	0	0	0	0			0	0	0	0	0			1	0	0	0	0			0	0	0	0	0
	0	0	0	0				0	0	0	0	0			0	0	0	0	0			0	0	0	0	0			0	0	0	0	0			0	0	0	0	0			0	0	0	0	0
	0	0	0	0				0	0	0	0	0			0	0	0	0	0			0	0	0	0	0			0	0	0	0	0			0	0	0	0	0			0	0	0	0	0
	0	0	0	0				0	0	0	0	0			0	0	0	0	0			0	0	0	0	0			0	0	1	0	0			0	1	0	0	0			0	0	0	0	0
	0	0	0	0				0	0	0	0	0			0	0	0	0	0			0	0	0	0	0			0	0	0	0	0			0	0	0	0	0			0	0	0	0	0
	0	0	0	0				0	0	0	0	0			0	0	0	0	0			0	0	0	0	0			0	0	0	0	0			0	0	0	0	0			0	0	0	0	0
	0	0	0	0				0	0	0	0	0			0	0	0	0	0			0	0	0	0	0			0	0	0	0	0			0	0	0	0	0			0	0	0	0	0
	0	0	0	0				0	0	0	0	0			0	0	0	0	0			0	0	0	1	0			0	0	0	0	0			0	0	0	0	0			0	0	0	0	0
	0	0	0	0				0	0	0	0	0			0	0	0	0	0			0	0	0	0	0			0	0	1	0	0			0	0	0	0	0			0	0	0	0	0
	0	0	0	0				0	0	0	0	0			0	0	0	0	0			0	0	0	0	0			0	0	0	0	0			0	0	0	0	0			0	1	0	0	0
	0	0	0	0				0	0	0	0	0			0	0	0	0	0			0	0	0	0	0			0	0	0	0	0			0	0	0	0	0			0	0	0	0	0
	0	0	0	0				0	0	0	0	0			0	0	0	0	0			0	0	0	0	0			0	0	0	0	0			0	0	0	0	0			0	0	0	0	0
	0	0	0	0				0	0	0	0	0			0	0	0	0	0			0	0	0	0	0			0	0	0	0	0			0	0	0	0	0			0	0	1	0	0
	0	0	0	0				0	0	0	0	0			0	0	0	0	0			0	0	1	0	0			0	0	0	0	0			1	0	0	0	0			0	0	0	0	0
	0	0	0	0				0	0	0	0	0			0	0	0	0	0			0	0	0	0	0			0	0	1	0	0			0	1	0	0	0			0	0	0	0	0
	0	0	0	0				0	0	0	0	0			0	0	0	0	1			0	0	0	1	0			0	0	0	0	0			0	0	0	0	0			0	0	0	0	0
	0	0	0	0				0	0	0	0	0			0	0	0	0	0			0	0	0	0	0			0	0	0	0	0			0	1	0	0	0			0	0	0	0	0
	0	0	0	0				0	0	0	0	0			0	0	0	0	0			0	0	0	0	0			0	0	0	0	0			0	0	0	0	0			0	0	0	0	0
	0	0	0	0				0	0	0	0	0			0	0	0	0	0			0	0	0	0	0			0	0	0	0	0			0	0	0	0	0			0	0	0	0	0
	0	0	0	0				0	0	0	0	0			0	1	0	0	0			0	0	0	0	0			0	0	0	0	0			0	0	0	0	0			0	0	0	0	0
	0	0	0	0				1	0	0	0	0			0	0	0	0	0			0	0	0	0	0			0	0	0	0	0			0	0	0	0	0			0	0	0	0	0
	0	0	0	0				0	0	0	0	0			0	0	0	0	1			0	0	0	1	0			0	0	0	0	0			0	0	0	0	0			0	0	0	0	0
	0	0	0	0				0	0	0	0	0			0	0	0	0	1			0	0	0	0	0			0	0	0	0	0			0	0	0	0	0			0	0	0	0	0
	0	0	0	0				0	0	0	0	0			0	0	0	0	0			0	0	0	1	0			0	1	0	0	0			0	1	0	0	0			0	0	0	0	0
	0	0	0	0				0	0	0	0	0			0	0	0	0	0			0	0	0	0	0			0	0	1	0	0			0	0	0	0	0			0	0	0	1	0
	0	0	0	0				0	0	0	0	0			0	0	0	0	0			0	0	0	0	0			0	0	0	0	0			0	0	0	1	0			0	0	0	0	0
	0	0	0	0				0	0	0	0	0			0	0	0	0	1			0	0	0	0	0			0	0	0	0	0			0	0	0	0	0			0	0	0	0	0
	0	0	0	0				0	0	0	0	0			0	0	0	0	0			0	0	0	0	0			0	0	1	0	0			0	0	0	0	0			0	0	0	0	0
	0	0	0	0				0	0	0	0	1			0	0	0	0	0			0	0	0	0	0			0	0	0	0	0			0	0	0	0	0			0	0	0	0	0
	0	0	0	0				0	0	0	0	0			0	0	0	0	0			0	0	0	0	0			0	0	0	0	0			0	0	0	0	0			0	0	0	0	0
	0	0	0	0				0	0	0	0	0			0	1	0	0	1			0	0	0	1	0			0	1	0	0	0			0	0	0	0	0			0	0	0	0	1
	0	0	0	0				0	0	0	0	0			0	0	0	0	0			0	0	1	0	0			0	0	0	0	0			0	0	0	0	0			1	0	0	0	0
	0	0	0	0				0	0	0	0	0			0	1	0	0	0			0	0	0	1	0			0	0	0	0	0			0	0	0	0	0			0	0	0	0	0
	0	0	0	0				0	0	0	0	0			0	0	0	0	0			0	0	0	0	0			0	0	0	0	0			0	0	0	0	0			0	0	0	0	1
	0	0	0	0				0	0	0	0	0			0	0	0	0	0			0	0	0	0	0			0	0	0	0	0			0	0	0	0	0			0	0	0	0	0
	0	0	0	0				0	0	0	0	0			0	0	0	0	0			0	0	0	0	0			0	0	0	0	0			0	0	0	0	0			0	0	0	0	0
	0	0	0	0				0	0	0	0	0			0	0	0	0	0			0	0	0	0	0			0	0	0	0	0			0	0	0	0	0			0	0	0	0	0
	0	0	0	0				0	0	0	0	0			0	0	0	0	0			0	0	0	0	0			0	0	0	0	0			0	0	0	0	0			0	0	0	0	0
	0	0	0	0				0	0	0	0	0			0	0	0	0	0			0	0	0	0	0			0	0	1	0	0			0	0	0	0	0			0	0	0	0	0
	0	0	0	0				0	0	0	0	0			0	0	0	0	1			0	0	0	0	0			0	0	0	0	0			0	0	0	0	0			0	1	0	0	0
	0	0	0	0				0	0	0	0	0			0	0	0	0	0			0	0	0	0	0			0	0	0	0	0			0	0	0	1	0			0	0	0	0	0
	0	0	0	0				0	0	0	0	0			0	0	0	0	0			0	0	0	0	0			0	0	0	0	0			0	0	0	1	0			0	0	0	0	0
	0	0	0	0				0	0	0	0	0			0	0	0	0	0			0	0	0	0	0			0	0	0	0	0			0	0	0	0	0			0	0	0	0	0
	0	0	0	0				0	0	0	0	0			0	0	0	0	0			0	0	0	0	0			0	0	0	0	0			0	0	0	1	0			0	0	0	0	0
	0	0	0	0				0	0	0	0	0			0	0	0	0	0			0	0	0	0	0			0	0	0	0	0			0	0	0	0	0			0	0	0	0	0
	0	0	0	0				0	0	0	0	0			1	0	0	0	0			0	0	0	0	0			0	0	0	0	0			0	0	0	0	0			0	0	0	0	0
	0	0	0	0				0	0	0	0	0			0	0	0	1	0			0	0	0	0	0			0	0	0	0	0			0	0	0	0	0			0	0	0	0	0
	0	0	0	0				0	0	0	0	0			0	0	0	0	0			0	0	0	0	0			0	0	0	0	1			0	0	0	0	0			0	0	0	0	1
	0	0	0	0				0	0	0	0	0			0	0	0	0	0			0	0	0	0	0			0	0	0	0	0			0	0	0	1	0			0	0	0	0	0
	0	0	0	0				0	0	0	0	0			0	0	0	0	0			0	0	1	0	0			0	0	1	0	0			0	0	0	1	0			0	0	0	0	0
	0	0	0	0				0	0	0	0	0			0	0	0	0	0			0	0	0	0	0			0	0	0	0	0			0	0	0	0	0			1	0	0	0	0
	0	0	0	0				0	0	0	0	0			0	0	0	0	0			0	0	0	0	0			0	0	0	0	0			0	0	0	0	0			0	1	0	0	0
	0	0	0	0				0	0	0	0	0			0	0	0	0	0			0	0	0	0	0			0	1	0	0	0			0	0	0	0	0			0	0	0	0	0
	0	0	0	0				0	0	0	0	0			0	0	0	1	0			0	0	0	0	0			0	0	0	0	0			0	0	0	0	0			0	0	0	0	0
	0	0	0	0				0	0	0	0	0			0	0	0	0	0			0	0	0	0	0			0	1	0	0	0			0	0	0	0	0			0	0	0	0	0
	0	0	0	0				0	0	0	0	0			0	0	0	0	0			0	0	0	0	0			0	0	0	0	0			0	0	0	0	0			0	1	0	0	0
	0	0	0	1				0	0	0	0	0			0	0	0	0	0			0	0	0	0	0			0	0	0	0	0			0	0	0	0	0			0	0	0	0	0
	0	0	0	0				0	0	0	0	0			0	0	0	0	0			0	0	0	0	0			0	0	0	0	0			0	0	0	0	0			0	0	0	0	0
	0	0	0	0				0	0	0	0	0			0	0	0	0	0			0	0	0	0	0			0	0	0	0	0			0	0	0	0	0			0	0	0	0	0
	0	0	0	0				0	0	0	0	0			0	0	0	1	0			0	0	0	0	0			0	0	0	0	0			0	0	0	0	0			0	0	0	0	0
	0	0	0	1				0	0	0	0	0			0	0	0	0	0			0	1	0	0	0			0	0	0	0	0			0	0	0	0	0			1	0	0	0	0
	0	0	0	0				0	0	0	0	0			0	0	0	1	0			0	0	0	0	0			0	0	0	0	0			0	0	0	0	0			0	0	0	0	0
	0	0	0	0				0	0	0	1	0			0	0	0	0	0			0	0	0	0	0			0	0	0	0	0			0	0	0	0	0			0	0	0	0	0
	0	0	0	0				0	0	0	0	0			0	0	0	0	0			0	0	0	0	0			0	0	0	0	0			0	0	0	0	0			0	0	0	0	0
	0	0	0	0				0	0	0	0	0			0	0	0	0	0			0	0	0	0	0			0	0	0	0	0			0	0	0	0	0			0	1	0	0	0
	0	0	0	0				0	0	0	0	0			0	0	0	0	0			0	0	0	0	0			0	0	0	0	0			0	0	0	1	0			0	0	0	0	0
	0	0	0	0				0	0	0	0	0			0	0	0	0	0			0	0	0	0	0			0	0	0	0	0			0	0	0	0	0			0	0	0	0	0
	0	0	0	0				0	0	0	1	0			0	0	0	0	0			0	0	0	0	0			0	0	0	0	0			0	0	0	0	0			0	0	0	0	0
	0	0	0	0				0	0	0	0	0			0	0	0	1	0			0	0	0	0	0			0	1	0	0	0			0	0	0	0	0			0	0	0	0	1
	0	0	0	0				0	0	0	0	0			0	0	0	0	0			0	1	0	0	0			0	0	0	0	0			0	0	0	0	0			0	0	0	0	0
	0	0	0	0				0	0	1	1	0			0	0	0	0	0			0	0	0	0	0			0	0	0	0	0			0	0	0	0	0			0	0	0	0	0
	0	0	0	0				0	0	0	0	0			0	0	0	0	0			0	0	0	0	0			0	0	1	0	0			0	0	0	0	0			0	0	0	0	0
	0	0	0	0				0	0	0	0	0			0	0	0	0	0			0	0	0	0	0			0	0	0	0	0			0	0	0	0	0			0	0	0	0	0
	0	0	0	0				0	0	0	1	0			0	0	0	1	0			0	0	0	0	0			0	0	0	0	0			0	0	0	0	0			0	0	0	0	0
	0	0	0	0				0	0	0	0	0			0	0	0	0	0			0	0	0	0	0			0	0	0	0	0			0	0	0	0	0			0	0	0	0	0
	0	0	0	0				0	0	0	0	0			0	0	0	0	0			0	0	0	0	0			0	0	1	0	0			0	0	0	0	0			0	0	0	0	0
	0	0	0	0				0	0	0	0	0			0	0	0	0	0			0	0	0	0	0			0	0	0	0	0			0	0	0	0	0			0	0	0	0	0
	0	0	0	0				0	0	0	0	0			0	0	0	0	0			0	0	0	0	0			0	0	0	0	0			0	0	1	0	0			0	0	0	0	0
	0	0	0	0				0	0	0	0	0			0	0	0	0	0			0	0	0	0	0			0	0	0	0	0			0	0	0	0	0			1	0	0	0	0
	0	0	0	0				0	0	0	0	0			0	0	0	0	0			0	0	0	0	0			0	0	0	0	0			0	0	0	0	0			0	0	0	0	0
	0	0	0	0				0	0	0	0	0			0	0	0	0	0			0	0	0	0	0			0	1	0	0	0			0	0	0	0	0			0	0	0	0	0
	0	0	0	0				1	0	0	1	0			0	0	0	0	0			0	0	0	0	0			0	0	0	0	0			0	0	0	0	0			0	0	0	0	0
	0	0	0	0				0	0	0	0	0			0	0	0	0	0			0	0	0	0	0			0	0	0	0	0			0	0	0	0	0			0	0	0	0	1
	0	0	0	0				0	0	0	1	0			0	0	0	0	0			0	0	0	0	0			0	0	0	0	0			0	0	0	0	0			0	0	0	0	0
	0	0	0	0				0	0	0	1	0			0	0	0	0	0			0	0	0	0	0			0	1	0	0	0			0	0	0	0	0			0	0	0	0	0
	0	0	0	0				0	0	0	0	0			0	0	0	0	0			0	1	0	0	0			0	0	0	0	0			0	0	0	0	0			0	1	0	0	0
	0	0	0	0				0	0	0	0	0			0	0	0	0	0			0	0	0	0	0			0	0	0	0	0			0	0	0	0	0			0	0	0	0	0
	0	0	0	0				0	0	0	1	0			0	0	0	0	0			0	0	0	0	0			0	0	0	0	0			0	0	0	0	0			1	0	0	0	0
	0	0	0	0				0	0	0	0	0			1	1	0	0	0			0	0	0	0	0			0	0	0	0	0			0	0	1	0	0			0	0	0	0	0
	0	0	0	0				0	0	0	0	0			0	0	0	0	0			0	0	0	0	0			0	0	0	0	0			0	0	0	0	0			0	0	0	0	0
	0	0	0	0				0	0	0	0	0			0	0	0	0	0			0	0	0	0	0			0	0	0	0	0			0	0	0	0	0			0	0	0	0	0
	0	0	0	0				0	0	0	0	0			0	0	0	0	0			0	1	0	0	1			0	1	0	0	0			0	0	0	0	0			0	0	0	0	0
	0	0	0	0				0	0	0	0	0			0	0	0	0	0			0	0	0	0	0			0	0	0	0	0			0	0	0	0	0			0	0	0	0	0
	0	0	0	0				0	0	0	0	0			0	0	0	0	0			0	0	0	0	0			0	0	0	0	0			0	0	0	0	0			0	0	0	0	0
	0	0	0	0				0	0	0	0	0			0	0	0	0	0			0	0	0	0	0			0	0	0	0	0			0	0	0	0	0			0	0	0	0	0
	0	0	0	0				0	0	0	0	0			0	0	0	0	0			0	0	0	0	0			0	0	0	0	0			0	0	0	0	0			0	0	0	0	0
	0	0	0	0				0	0	0	0	0			0	0	0	0	0			0	0	0	0	0			0	0	0	0	0			0	0	0	0	0			0	0	0	0	0
	0	0	0	0				0	0	0	0	0			0	0	0	0	0			0	0	0	0	0			0	0	0	0	0			0	0	0	0	0			0	1	0	0	0
	0	0	0	0				0	0	0	0	0			0	0	0	0	0			0	0	0	0	0			0	0	0	0	0			0	0	0	0	0			0	0	0	0	0
	0	0	0	0				0	0	0	0	0			0	0	0	0	0			0	0	0	0	0			0	0	0	0	0			0	0	0	0	0			0	0	0	0	0
	0	0	0	0				0	0	0	0	0			0	0	0	0	1			0	0	0	0	0			0	0	0	0	0			0	0	0	0	0			0	0	0	0	0
	0	0	0	0				0	0	0	0	0			1	0	0	0	0			0	0	0	0	0			0	0	0	0	0			0	0	0	0	0			0	0	0	0	0
	0	0	0	0				0	0	0	0	0			0	0	0	0	0			0	0	0	0	0			0	0	0	0	0			0	0	0	0	0			0	1	0	0	0
	0	0	0	0				0	0	0	0	0			0	0	0	0	0			0	1	0	0	0			0	0	0	0	0			0	0	0	0	0			0	0	0	0	0
	0	0	0	0				0	0	0	0	0			0	0	0	0	1			0	0	0	0	0			0	0	0	0	0			0	0	0	0	0			0	0	0	0	0
	0	0	0	0				0	0	0	0	0			0	0	0	0	0			0	0	0	0	1			0	0	0	0	0			0	0	0	0	0			0	0	0	0	0
	0	0	0	0				0	0	0	0	0			0	0	0	0	0			0	1	0	0	0			0	0	0	0	0			0	0	0	0	0			0	0	0	0	0
	0	0	0	0				0	0	0	0	0			0	0	0	0	0			0	0	0	0	0			0	0	0	0	0			0	0	0	0	0			0	0	0	0	0
	0	0	0	0				0	0	0	0	0			0	0	0	0	0			0	1	0	0	0			0	0	0	0	0			0	0	1	0	0			0	0	0	0	0
	0	0	0	0				0	0	0	0	0			0	0	0	0	0			0	0	0	0	0			0	0	0	0	0			0	0	0	0	0			0	0	0	0	0
	0	0	0	0				0	0	0	0	0			0	0	0	0	0			0	0	0	0	0			0	0	0	0	0			0	0	0	0	0			0	0	0	0	0
	0	0	0	0				0	0	0	0	0			0	0	0	0	0			0	0	0	0	0			0	0	0	0	0			0	0	0	0	0			0	1	0	0	0
	0	0	0	0				0	0	0	0	0			0	0	0	0	0			0	0	0	0	0			0	0	0	0	0			0	0	0	0	0			0	0	0	0	0
	0	0	0	0				0	0	0	0	0			0	0	0	0	0			0	0	0	0	0			0	0	0	0	0			0	0	0	0	0			0	0	0	0	0
	0	0	0	0				0	0	0	0	0			0	0	0	0	0			0	1	0	0	0			0	0	0	0	0			0	0	0	0	0			0	0	0	0	0
	0	0	0	0				1	0	0	0	0			0	0	0	0	0			0	0	1	0	0			0	0	0	0	0			0	0	0	0	0			0	0	0	0	0
	0	0	0	0				0	0	0	0	0			0	0	0	0	0			0	0	1	0	0			0	0	0	0	0			0	0	0	0	0			0	0	0	0	0
	0	0	0	0				0	0	0	0	0			0	0	0	0	0			0	0	0	0	0			0	0	0	0	0			0	0	0	0	0			0	1	0	0	0
	0	0	0	0				0	0	0	0	0			1	0	0	0	0			0	0	0	0	0			0	0	1	0	0			0	0	0	0	0			0	0	0	0	0
	0	0	0	0				0	0	0	0	0			0	0	0	0	0			0	0	0	0	0			0	0	0	0	0			0	0	0	0	1			0	0	0	0	0
	0	0	0	0				0	0	0	0	0			0	0	0	0	0			0	0	0	0	0			0	0	0	0	0			0	0	0	0	0			0	0	0	0	0
	0	0	0	0				0	0	0	0	0			0	0	0	0	0			0	0	0	0	0			0	0	0	0	0			0	0	0	0	0			0	0	0	0	0
	0	0	0	0				0	0	0	0	0			0	0	0	0	0			0	0	0	0	0			0	0	0	0	0			0	0	0	0	0			0	0	0	0	0
	0	0	0	0				0	0	0	0	0			0	0	0	0	0			0	0	0	0	0			0	0	0	0	0			0	0	0	0	0			0	0	0	0	0
	0	0	0	0				0	0	0	0	0			1	0	0	0	0			0	0	0	0	0			0	0	0	0	0			0	0	0	0	0			0	0	0	0	0
	0	0	0	0				0	0	0	0	0			0	0	0	0	0			0	0	0	0	0			0	0	0	0	0			0	0	1	0	0			0	0	0	0	0
	0	0	0	0				0	0	0	0	0			0	0	0	0	0			0	0	0	0	0			0	0	0	0	0			0	0	0	1	0			0	0	0	0	0
	0	0	0	0				0	0	0	0	0			0	0	0	0	0			0	0	0	0	0			0	0	0	0	0			0	0	2	0	0			0	0	0	0	0
	0	0	0	0				0	0	0	0	0			0	0	0	0	0			0	0	0	0	0			0	0	0	0	0			0	0	0	0	0			0	0	0	0	0
	0	0	0	0				0	0	0	0	0			0	0	0	0	0			0	0	0	0	0			0	1	0	0	0			0	0	0	0	1			0	1	0	0	0
	0	0	0	0				0	0	0	0	0			0	0	0	0	0			0	0	0	0	0			0	0	0	0	0			0	0	0	0	1			0	0	0	0	0
	0	0	0	0				0	0	0	0	0			1	0	0	0	0			0	0	0	0	0			0	0	0	0	0			0	0	0	0	0			0	0	0	0	0
	0	0	0	0				0	0	0	0	0			1	0	0	0	0			0	0	0	0	0			0	0	0	0	0			0	0	0	0	0			0	0	0	0	0
	0	0	0	0				0	0	0	0	0			0	0	0	0	0			0	0	0	0	0			0	0	0	0	0			0	0	0	0	0			0	0	0	0	0
	0	0	0	0				0	0	0	0	0			0	0	0	0	0			0	0	0	0	0			0	0	0	0	0			0	0	0	0	0			0	0	0	0	0
	0	0	0	0				0	0	0	0	0			0	0	0	0	0			1	0	0	0	0			0	0	0	0	0			0	0	0	0	0			0	0	0	0	0
	0	0	0	0				0	0	0	0	0			0	0	0	0	0			0	0	0	0	0			0	0	0	0	0			0	0	0	1	0			0	0	1	0	0
	0	0	0	0				0	0	0	0	0			0	0	0	0	0			0	0	0	0	0			0	0	0	0	0			0	0	0	0	0			0	0	0	0	0
	0	0	0	0				0	0	0	0	0			0	0	0	0	0			0	0	0	0	0			0	0	0	0	0			0	0	0	0	0			0	1	0	0	0
	0	0	0	0				0	0	0	0	0			0	0	0	0	0			0	0	0	0	0			0	1	0	0	0			0	0	0	0	0			0	0	0	0	0
	0	0	0	0				0	0	0	0	0			0	0	0	0	0			0	0	0	0	0			0	0	0	0	0			0	0	0	0	0			0	0	0	0	0
	0	0	0	0				0	0	0	0	0			0	0	0	0	0			0	0	1	0	0			0	0	0	0	0			0	0	0	0	0			0	0	0	0	0
	0	0	0	0				0	0	0	0	0			0	0	0	0	0			0	0	0	0	0			0	0	0	0	0			0	0	0	0	0			0	1	0	0	0
	0	0	0	0				0	0	0	0	0			0	0	0	0	0			0	0	0	0	0			0	0	0	0	0			0	0	0	0	0			0	0	0	0	0
	0	0	0	0				0	0	0	0	0			0	0	0	0	0			0	1	0	0	0			0	0	0	0	0			0	0	0	0	0			0	0	0	0	0
	0	0	0	0				0	0	0	0	0			0	0	0	0	0			0	0	1	0	0			0	0	0	0	0			0	0	0	0	1			0	1	0	0	0
	0	0	0	0				0	0	0	0	0			0	0	0	0	0			0	0	0	0	0			0	0	0	0	0			0	0	0	0	0			0	1	0	0	0
	0	0	0	0				0	0	0	0	0			0	0	0	0	0			0	0	0	0	0			0	0	0	0	0			0	0	0	0	0			0	1	0	0	0
	0	0	0	0				0	0	0	0	1			0	0	0	0	0			0	0	0	0	0			0	1	0	0	1			0	0	0	0	1			0	1	0	0	0
	0	0	0	0				0	0	0	0	0			0	0	0	0	0			0	0	0	0	0			0	1	0	0	0			0	0	0	0	0			0	0	0	0	0
	0	0	0	0				0	0	0	0	0			0	0	0	0	0			0	0	0	0	0			0	0	0	0	0			0	0	0	0	0			0	0	1	0	0
	0	0	0	0				0	0	0	0	0			0	0	0	0	0			0	0	0	0	0			0	0	0	0	0			0	0	0	0	1			0	0	0	0	0
	0	0	0	0				0	0	0	0	0			0	0	0	0	0			0	0	0	0	0			0	0	0	0	0			0	0	0	0	1			0	1	0	0	0
	0	0	0	0				0	0	0	0	0			0	0	0	0	0			0	0	0	0	0			0	0	1	0	0			0	0	0	0	0			0	0	0	0	0
	0	0	0	0				0	0	0	0	0			0	0	0	0	0			0	0	0	0	0			0	0	0	0	0			0	0	0	0	0			0	0	0	0	0
	0	0	0	0				0	0	0	0	0			0	0	0	0	0			0	0	0	0	0			0	0	0	0	0			0	0	0	0	0			0	0	0	0	0
	0	0	0	0				0	0	0	0	0			0	0	0	0	0			0	0	0	0	0			0	0	0	0	0			0	0	1	0	0			0	0	0	0	0
	0	0	0	0				0	0	0	0	0			0	0	0	0	0			0	0	0	0	0			0	0	0	0	0			0	0	0	0	0			0	0	0	0	0
	0	0	0	0				0	0	0	0	0			0	0	0	0	0			0	0	0	0	0			0	0	0	0	0			0	0	0	0	0			0	0	0	0	0
	0	0	0	0				0	0	0	0	0			0	0	0	0	0			0	0	0	0	0			0	0	0	0	0			0	0	0	0	0			0	1	0	0	0
	0	0	0	0				0	0	0	0	1			0	1	0	0	0			0	0	0	0	0			0	0	0	0	0			0	0	0	1	0			0	0	0	0	0
	0	0	0	0				0	0	0	0	0			0	1	0	0	0			0	0	0	0	0			0	0	0	0	0			0	0	0	0	0			0	1	0	0	0
	0	0	0	0				0	0	0	0	0			1	0	0	0	0			0	0	0	0	0			0	0	0	0	0			0	0	0	0	0			0	0	0	0	0
	0	0	0	0				0	0	0	0	1			0	0	0	0	0			0	0	0	0	0			0	0	0	0	0			0	0	0	0	0			0	0	0	0	0
	0	0	0	0				0	0	0	0	0			0	0	0	0	0			0	0	0	0	0			0	0	0	0	0			0	0	0	0	0			0	1	0	0	0
	0	0	0	0				0	0	0	0	0			0	0	0	0	1			0	0	0	0	0			0	0	0	0	0			0	0	0	0	0			0	0	0	0	0
	0	0	0	0				0	0	0	0	0			0	1	0	0	0			0	0	0	0	0			0	0	1	0	0			0	0	0	0	1			0	0	0	0	0
	0	0	0	0				0	0	0	0	0			0	0	0	0	0			0	0	0	0	0			0	0	0	0	0			0	0	0	0	0			0	0	0	0	0
	0	0	0	0				0	0	0	0	0			0	0	0	0	0			0	0	0	0	0			0	0	0	0	0			0	0	0	0	0			0	0	0	0	0
	0	0	0	0				0	0	0	0	0			0	0	0	0	0			0	0	0	0	0			0	0	0	0	0			0	0	0	0	0			0	0	0	0	0
	0	0	0	0				0	0	0	0	0			0	0	0	0	0			0	0	0	0	0			0	0	0	0	0			0	0	0	0	0			0	0	0	0	0
	0	0	0	0				0	0	0	0	1			0	0	0	0	0			0	0	0	0	0			0	0	0	0	0			0	0	0	0	1			0	0	0	0	0
	0	0	0	0				0	0	0	0	0			0	0	0	0	0			0	0	0	0	0			0	0	0	0	0			0	0	0	0	0			0	0	0	0	0
	0	0	0	0				0	0	0	0	0			1	0	0	0	0			0	0	0	0	0			0	0	0	0	0			0	0	0	0	1			0	0	0	0	0
	0	0	0	0				0	0	0	0	0			0	0	0	0	1			0	0	0	0	0			0	1	0	0	0			0	0	0	0	1			0	0	0	0	0
	0	0	0	0				0	0	0	0	0			0	0	0	0	0			0	0	0	0	0			0	0	0	0	0			0	0	0	0	1			0	0	0	0	0
	0	0	0	0				0	0	0	0	0			0	0	0	0	0			0	0	0	0	0			0	0	0	0	0			0	0	0	0	0			0	1	0	1	0
	0	0	0	0				0	0	0	0	0			0	0	0	1	0			0	0	0	0	0			0	0	0	0	0			0	0	0	0	0			0	0	0	0	0
	0	0	0	0				0	0	0	0	0			0	0	0	0	0			0	0	0	0	0			0	0	0	0	0			0	0	0	0	0			0	0	0	0	0
	0	0	0	0				0	0	0	0	0			0	0	0	0	0			0	0	0	0	0			0	0	0	0	0			0	0	0	0	0			0	0	0	0	0
	0	0	0	0				0	0	0	0	0			0	0	0	0	0			0	0	0	0	0			0	0	0	0	0			0	0	0	0	0			0	0	0	0	0
	0	0	0	0				0	0	0	0	0			0	0	0	0	0			0	0	0	0	0			0	0	0	0	0			0	0	0	0	0			0	0	0	0	0
	0	0	0	0				0	0	0	0	0			0	0	0	0	0			0	0	0	0	0			0	0	0	0	0			0	0	0	0	0			0	0	0	0	0
	0	0	0	0				0	0	0	0	0			0	0	0	0	1			0	0	0	0	0			0	0	0	0	0			0	0	0	0	1			0	0	0	0	0
	0	0	0	0				0	0	0	0	0			0	0	0	0	0			0	0	0	0	0			0	0	0	0	0			0	0	0	0	0			0	0	0	0	0
	0	0	0	0				0	0	0	0	0			0	0	0	0	0			0	0	0	0	0			0	0	0	0	0			0	0	0	0	0			0	0	0	0	0
	0	0	0	0				0	0	0	0	0			0	0	0	0	0			0	0	0	0	0			0	1	0	0	0			0	0	0	0	0			0	0	0	0	0
	0	0	0	0				0	0	0	0	0			0	0	0	0	0			0	0	0	0	0			0	0	0	0	0			0	0	0	0	0			0	0	0	0	0
	0	0	0	0				0	0	0	0	0			0	0	0	0	0			1	0	0	0	1			0	1	0	0	0			0	0	0	0	0			0	0	0	0	0
	0	0	0	0				0	0	0	0	0			0	0	0	0	0			0	0	0	0	1			0	1	0	0	0			0	0	0	0	0			0	0	0	0	0
	0	0	0	0				0	0	0	0	0			0	0	0	0	0			0	0	0	0	0			0	0	0	0	0			0	0	0	0	0			0	0	0	0	0
	0	0	0	0				0	0	0	0	0			0	0	0	0	0			0	0	0	0	0			0	0	0	0	0			0	0	0	0	0			0	0	0	0	0
	0	0	0	0				0	0	0	0	0			0	0	0	0	0			0	0	0	0	0			0	1	0	0	0			0	0	0	0	0			0	0	0	0	0
	0	0	0	0				0	0	0	0	0			0	0	0	0	0			0	0	0	0	0			0	0	0	0	0			0	0	0	0	0			0	1	0	0	0
	0	0	0	0				0	0	0	0	0			0	0	0	0	0			0	0	0	0	0			0	0	0	0	0			1	0	0	0	0			0	0	0	1	0
	0	0	0	0				0	0	0	0	0			0	0	0	0	0			0	0	0	0	0			0	0	0	0	0			0	0	0	0	0			0	0	0	0	0
	0	0	0	0				0	0	0	1	0			0	0	0	0	0			0	0	0	0	0			0	1	0	0	0			0	0	0	0	0			0	0	0	0	0
	0	0	0	0				0	0	0	0	0			0	0	0	0	0			0	0	0	0	0			0	1	0	0	0			0	0	0	0	0			0	0	0	0	0
	0	0	0	0				0	0	0	1	0			1	0	0	0	0			0	0	0	0	0			0	0	0	0	0			0	0	0	0	0			0	0	0	0	0
	0	0	0	0				0	0	0	0	0			0	0	0	0	0			0	0	0	0	0			0	0	0	0	0			0	0	0	0	0			0	0	0	0	0
	0	0	0	0				0	0	0	0	0			0	0	0	0	0			0	0	0	0	0			0	0	0	0	0			0	0	0	0	0			0	0	0	0	0
	0	0	0	0				0	0	0	0	0			0	0	0	0	0			0	0	0	0	0			0	0	0	0	0			0	0	0	0	0			0	0	0	0	0
	0	0	0	0				0	0	0	0	0			0	1	0	0	0			0	0	0	0	0			0	0	0	0	0			0	0	0	0	0			0	0	0	0	0
	0	0	0	0				0	0	0	0	0			0	0	0	0	0			0	0	0	0	0			0	0	0	0	0			0	0	0	0	0			0	0	1	0	0
	0	0	0	0				0	0	0	0	0			0	0	0	0	0			0	1	0	0	0			0	0	0	1	0			0	0	0	0	0			0	0	0	1	0
	0	0	0	0				0	0	0	0	0			0	0	0	0	0			0	0	0	0	0			0	0	0	0	0			0	0	0	0	0			0	0	1	0	0
	0	0	0	0				0	0	0	0	0			0	0	0	0	0			0	0	0	0	0			0	0	0	0	0			0	0	0	0	0			0	0	1	0	0
	0	0	0	0				0	0	0	0	0			0	0	0	0	0			0	0	0	0	0			0	0	0	0	0			0	0	0	0	0			0	0	0	0	0
	0	0	0	0				0	0	0	1	0			0	0	0	0	0			0	0	0	0	0			0	0	0	0	0			0	0	0	0	1			0	0	1	0	0
	0	0	0	0				0	0	0	0	0			0	0	0	0	0			0	0	0	0	0			0	0	0	0	0			0	0	0	0	0			0	0	0	0	0
	0	0	0	0				0	0	0	0	0			0	0	0	0	0			0	0	0	0	0			0	0	0	0	0			0	0	0	0	0			0	0	0	1	0
	0	0	0	0				0	0	0	0	0			0	0	0	0	0			0	0	0	0	0			0	0	0	0	0			0	0	0	0	1			0	0	0	0	0
	0	0	0	0				0	0	0	0	0			0	0	0	0	0			0	0	0	0	0			0	0	0	0	0			0	0	0	0	0			0	0	0	0	0
	0	0	0	0				0	0	0	0	0			1	0	0	0	0			0	0	0	0	0			0	0	0	0	0			0	0	0	0	0			0	0	1	0	0
	0	0	0	0				0	0	0	0	0			0	0	0	0	0			0	0	0	0	0			0	0	0	0	0			0	0	0	0	0			0	0	0	0	0
	0	0	0	0				0	0	0	1	0			0	0	0	0	0			0	0	0	0	0			0	0	0	0	0			0	0	0	0	0			0	0	0	1	0
	0	0	0	0				0	0	0	0	0			0	0	0	0	0			1	0	0	0	0			0	1	0	0	0			0	0	0	0	0			0	0	0	0	0
	0	0	0	0				0	0	0	0	0			0	0	0	0	0			0	0	0	0	0			0	0	0	0	0			0	0	0	0	0			0	0	0	0	0
	0	0	0	0				0	0	0	0	0			0	0	0	1	0			1	0	0	0	0			0	0	0	0	0			0	0	0	0	0			0	0	1	0	0
	0	0	0	0				0	0	0	0	0			0	0	0	0	0			0	1	0	0	0			0	0	0	0	0			0	0	0	0	0			0	0	0	0	0
	0	0	0	0				0	0	0	0	0			0	0	0	0	0			0	0	0	0	0			0	0	0	0	0			0	0	0	0	1			0	0	0	1	0
	0	0	0	0				0	0	0	0	0			0	0	0	0	0			0	0	0	0	0			0	0	0	0	0			0	0	0	0	0			0	0	0	0	0
	0	0	0	0				0	0	0	0	0			0	0	1	0	0			0	0	0	0	0			0	0	0	0	0			0	0	0	0	0			0	0	0	0	0
	0	0	0	0				0	0	0	0	0			0	0	0	0	0			0	0	0	0	1			0	0	0	0	0			0	1	0	0	0			0	0	0	1	0
	0	0	0	0				0	0	0	0	0			0	0	0	0	0			0	0	0	0	0			0	0	0	0	0			0	0	0	0	0			0	0	0	0	0
	0	0	0	0				0	0	0	0	0			0	0	0	0	0			0	0	0	0	0			0	0	0	0	0			0	0	0	0	0			0	0	0	2	0
	0	0	0	0				0	0	0	0	0			0	0	0	0	0			0	0	0	0	0			0	0	0	0	0			0	0	0	0	0			0	0	0	1	0
	0	0	0	0				0	0	0	0	0			0	0	0	0	0			0	0	0	0	0			0	0	0	0	0			0	1	0	0	0			0	0	0	0	0
	0	1	0	0				0	0	0	0	0			0	0	0	0	0			0	0	0	0	0			0	0	0	0	0			0	0	0	0	0			0	0	1	0	0
	0	1	0	0				0	0	0	0	0			0	0	0	0	0			0	0	0	0	0			0	0	0	0	0			0	0	0	0	0			0	0	0	1	0
	0	0	0	0				0	0	0	0	0			0	0	0	0	0			0	0	0	0	0			0	0	0	0	0			0	0	0	0	1			0	0	0	1	0
	0	0	0	0				0	0	0	0	0			0	0	0	0	0			0	0	0	0	0			0	0	0	0	0			0	1	0	0	0			0	0	0	0	0
	0	0	0	0				0	0	0	0	0			0	0	0	0	0			0	0	0	0	0			0	0	0	0	0			0	0	0	0	0			0	0	0	0	0
	0	0	0	0				0	0	0	0	0			0	0	0	0	0			0	0	0	0	0			0	0	0	1	0			0	0	0	0	0			0	0	0	1	0
	0	0	0	0				0	0	0	0	0			0	0	0	0	0			0	0	0	0	0			0	0	0	0	0			0	0	0	0	0			0	0	0	1	0
	0	0	0	0				0	0	0	0	0			0	0	1	0	0			0	0	0	0	0			0	0	0	0	0			0	0	0	0	0			0	0	1	1	0
	0	0	0	0				0	0	0	0	0			0	0	0	0	0			0	0	0	0	1			0	0	0	1	0			0	0	0	0	0			0	0	0	0	0
	0	0	0	0				0	0	0	0	0			0	0	0	0	0			0	0	0	0	0			0	0	0	0	0			0	0	0	0	0			0	0	0	0	0
	0	0	0	0				0	0	0	0	0			0	0	0	0	0			0	0	0	0	0			0	0	0	0	0			0	0	0	0	0			0	0	0	1	0
	0	0	0	0				0	0	0	0	0			0	0	1	0	0			0	0	0	0	1			0	0	0	0	0			0	0	0	0	0			0	0	0	0	0
	0	0	0	0				0	0	0	0	0			0	0	0	0	0			0	0	0	0	0			0	0	0	0	1			0	0	0	0	0			0	0	0	0	0
	0	0	0	0				0	0	0	0	0			0	0	1	0	0			0	0	0	0	0			0	0	0	0	0			0	0	0	0	1			0	0	0	1	0
	0	0	0	0				0	0	0	0	0			0	0	0	0	1			0	0	0	0	0			0	0	0	0	0			0	0	0	0	0			0	0	0	0	0
	0	0	0	0				0	0	0	0	0			0	0	0	0	0			0	0	0	0	0			0	0	0	0	0			0	0	0	0	0			0	0	0	0	0
	0	0	0	0				0	0	0	0	0			0	0	0	0	0			0	0	0	0	0			0	0	0	0	0			0	0	0	0	0			0	0	0	0	0
	0	0	0	0				0	0	0	0	0			0	0	0	0	0			0	0	0	0	0			0	0	0	0	0			0	0	0	0	0			0	0	0	1	0
	0	0	0	0				0	1	0	0	0			0	0	0	0	0			0	0	0	0	0			0	0	0	0	0			0	0	0	0	0			0	0	0	1	0
	0	0	0	0				1	0	0	0	0			0	0	0	0	0			0	0	0	0	0			0	0	0	0	0			0	0	0	0	0			0	0	0	1	0
	0	0	0	0				0	0	0	0	0			0	0	0	0	0			0	1	0	0	0			0	1	0	0	0			0	0	0	0	0			0	0	0	0	0
	0	0	0	0				0	0	0	0	0			0	0	0	0	0			0	0	0	0	0			0	0	0	0	0			0	0	0	0	0			0	0	0	1	0
	0	0	0	0				0	0	0	0	0			0	0	0	0	0			0	0	0	0	0			0	0	0	0	0			0	0	0	0	0			0	0	0	1	0
	0	0	0	0				1	0	0	0	0			0	0	0	0	0			0	0	0	0	0			0	0	0	0	0			0	0	0	0	0			0	0	0	0	0
	0	0	0	0				0	0	0	0	0			0	0	0	0	0			0	0	0	0	0			0	0	0	0	0			0	0	0	0	0			0	0	0	0	0
	0	0	0	0				0	0	0	0	0			0	0	0	0	0			0	0	0	0	0			0	0	0	0	0			0	0	0	0	0			0	0	0	0	0
	0	0	0	0				0	0	0	0	0			0	0	0	0	0			0	0	0	0	0			0	0	0	0	0			0	0	0	0	0			0	0	0	0	0
	0	0	0	0				0	0	0	0	0			0	0	0	0	0			0	0	0	0	0			0	0	0	0	0			0	0	0	0	0			0	0	0	0	0
	0	0	0	0				0	0	0	0	0			0	0	0	0	0			0	0	0	0	0			0	0	0	0	0			0	0	0	0	0			0	0	0	0	0
	0	0	0	0				0	0	0	0	0			0	0	0	0	0			1	0	0	0	0			0	0	0	0	1			0	0	0	0	1			0	0	0	0	0
	0	0	0	0				0	0	0	0	0			0	0	0	0	0			0	0	0	1	0			0	0	0	1	0			1	0	0	0	0			0	0	0	0	0
	0	0	0	0				1	0	0	0	0			0	0	0	0	0			0	0	0	0	0			0	0	0	0	0			0	0	0	0	0			0	0	0	1	0
	0	0	0	0				0	0	0	0	0			0	0	0	0	0			0	0	0	0	0			0	0	0	0	0			0	0	0	0	0			0	0	0	0	0
	0	0	0	0				0	0	0	0	0			0	0	0	0	0			0	0	0	0	0			0	0	0	0	0			0	0	0	0	0			0	0	0	0	0
	0	0	0	0				0	0	0	0	0			0	0	0	0	0			0	0	0	0	0			0	0	0	0	0			0	0	0	0	0			0	0	0	0	0
	0	0	0	0				0	0	1	0	0			0	0	0	0	0			0	0	1	0	0			0	0	0	0	0			0	0	0	0	1			0	0	0	0	0
	0	0	0	0				0	0	0	0	0			0	0	0	0	0			0	0	0	0	0			0	0	0	0	0			0	0	0	0	0			0	0	0	1	0
	0	0	0	0				0	0	0	0	0			0	0	0	1	0			0	0	0	0	0			0	0	0	0	0			0	0	0	0	1			0	0	0	0	1
	0	0	0	0				0	0	0	0	0			0	0	0	0	0			0	0	0	0	0			0	0	0	0	0			0	0	0	0	0			0	0	0	0	0
	0	0	0	0				0	0	0	0	0			0	0	0	0	0			0	0	0	0	0			0	0	0	0	0			0	0	0	0	0			0	0	0	0	0
	0	0	0	0				0	0	0	0	0			0	0	0	0	0			0	0	0	0	0			0	0	0	0	0			0	0	0	0	0			0	0	0	0	0
	0	0	0	0				0	0	0	0	0			0	0	0	0	0			0	0	0	0	0			0	0	0	0	0			0	0	0	0	0			0	0	0	0	0
	0	0	0	0				0	0	0	0	0			0	0	0	0	0			0	0	0	0	0			0	0	0	0	0			0	0	0	0	0			0	0	0	0	0
	0	0	0	0				0	0	1	0	0			0	0	0	0	0			0	0	0	0	0			0	0	0	0	0			0	0	0	0	0			0	0	0	0	0
	0	0	0	0				0	0	0	0	0			0	0	0	0	0			0	0	0	0	0			0	0	0	0	0			0	0	0	0	0			0	0	0	0	0
	0	0	0	0				1	0	0	0	0			0	0	0	0	0			0	0	0	0	0			0	0	0	1	0			0	0	0	0	0			0	0	0	1	0
	0	0	0	0				0	0	0	0	0			0	0	0	0	0			0	0	0	0	0			0	0	0	0	0			0	0	0	0	0			0	0	0	0	0
	0	0	0	0				0	0	0	0	0			0	0	0	0	0			0	0	0	0	0			0	0	0	0	0			0	0	0	0	0			0	0	0	0	0
	0	0	0	0				0	0	0	0	0			0	0	0	0	0			0	0	0	0	0			0	0	0	0	0			0	0	0	0	0			0	0	0	0	0
	0	0	0	0				0	1	0	0	0			0	0	0	0	0			0	0	0	0	0			0	0	0	0	0			0	0	0	0	0			0	0	0	0	0
	0	0	0	0				0	0	0	0	0			0	0	0	1	0			0	0	1	0	0			0	0	0	0	0			0	0	0	0	0			0	0	0	0	0
	0	0	0	0				0	0	0	0	0			0	0	0	0	0			0	0	0	0	0			0	0	0	0	0			0	0	0	0	0			0	0	0	0	0
	0	0	0	0				0	0	0	0	0			0	0	0	0	0			0	0	0	0	0			1	0	0	1	0			0	0	0	0	0			0	0	0	0	0
	0	0	0	0				0	0	0	0	0			0	0	0	0	0			0	0	1	0	0			0	0	0	0	0			0	0	0	0	0			0	0	0	0	0
	0	0	0	0				0	0	0	0	0			0	0	0	0	0			0	0	0	0	0			0	0	0	0	0			0	0	0	0	0			0	0	0	0	0
	0	0	0	0				0	0	0	0	0			0	0	0	0	0			0	0	0	0	0			0	0	0	0	0			0	0	0	0	0			0	0	0	0	0
	0	0	0	0				0	0	0	0	0			0	0	0	0	0			0	0	0	0	0			0	0	0	0	0			0	0	0	0	0			0	0	0	0	0
	0	0	0	0				1	0	0	0	0			0	0	0	0	0			0	0	0	1	0			0	0	0	0	0			0	0	0	0	0			0	0	0	0	0
	0	0	0	0				1	0	0	0	0			0	0	0	0	0			0	0	0	0	0			0	0	0	0	0			0	0	0	0	0			0	0	0	0	1
	0	0	0	0				0	0	0	0	0			0	0	0	0	0			0	0	0	0	0			1	0	0	0	0			1	0	0	0	0			0	0	0	0	0
	0	0	0	0				0	0	0	0	0			0	0	0	0	0			0	0	0	0	0			0	0	0	0	0			0	0	0	0	0			0	0	0	0	0
	0	0	0	0				0	0	0	0	0			0	0	0	0	0			0	0	0	0	0			0	0	0	0	0			0	0	1	0	0			0	0	0	0	0
	0	0	0	0				0	0	0	0	0			0	0	0	0	0			0	0	0	0	0			0	0	0	0	0			0	0	0	0	0			0	0	0	0	0
	0	0	0	0				0	0	0	0	0			0	0	0	0	0			0	0	0	0	0			0	0	0	0	0			0	0	0	0	0			0	0	0	0	0
	0	0	0	0				1	0	0	0	0			0	0	0	0	0			0	0	0	0	0			1	0	0	0	0			0	0	0	0	0			0	0	0	0	0
	0	0	0	0				1	0	0	0	0			0	1	0	0	0			0	0	0	0	0			0	0	0	0	0			0	0	0	0	0			0	0	0	0	0
	0	0	0	0				1	0	0	0	0			0	0	0	0	0			0	0	0	0	0			0	0	0	0	0			0	0	0	0	0			0	0	0	0	0
	0	0	0	0				1	0	0	0	0			0	0	0	0	0			0	0	0	0	0			0	0	0	0	0			0	0	0	0	0			0	0	0	0	0
	0	0	0	0				0	0	0	0	0			0	0	0	0	0			0	0	0	0	0			0	0	0	0	0			0	0	0	0	0			0	0	0	0	0
	0	0	0	0				0	0	0	0	0			0	0	0	0	0			0	0	0	0	0			0	0	0	0	0			0	0	0	0	0			0	0	0	0	0
	0	0	0	0				1	0	0	0	0			0	0	0	0	0			0	0	0	0	0			0	0	0	0	0			0	0	0	0	0			0	0	0	0	0
	0	0	0	0				1	0	0	0	0			0	0	0	0	0			0	0	0	0	0			0	0	0	0	0			0	1	0	0	0			0	0	0	0	0
	0	0	0	0				0	0	0	0	0			0	0	0	0	0			0	0	0	0	0			0	0	0	0	0			0	0	0	0	0			0	0	0	0	0
	0	0	0	0				0	0	0	0	0			0	0	0	0	0			0	0	0	0	0			0	0	0	0	0			0	0	0	0	0			0	0	0	0	0
	0	0	0	0				1	0	0	0	0			0	0	0	0	0			0	0	0	0	0			0	0	0	1	0			0	0	0	0	0			0	0	0	0	0
	0	0	0	0				1	0	0	0	0			0	0	0	0	0			0	0	0	0	0			0	0	0	0	0			0	0	0	0	1			0	0	0	0	0
	0	0	0	0				0	0	0	0	0			0	0	0	0	0			0	0	0	0	0			0	1	0	0	0			0	0	0	0	0			0	0	0	0	0
	0	0	0	0				0	0	0	0	0			0	0	0	0	0			0	0	0	0	0			0	0	0	0	0			0	0	0	0	0			0	0	0	0	0
	0	0	0	0				0	0	0	0	0			0	0	0	0	0			0	0	0	0	0			0	0	0	0	0			0	0	0	0	0			0	0	0	0	0
	0	0	0	0				0	0	0	0	0			0	0	0	0	0			0	0	0	0	0			0	0	0	0	0			0	0	0	0	0			0	0	0	0	0
	0	0	0	0				0	0	0	0	1			0	0	0	0	0			0	0	0	0	0			0	0	0	1	0			0	1	0	0	0			0	0	0	0	0
	0	0	0	0				0	0	0	0	0			0	0	0	0	0			0	0	0	0	0			0	0	0	0	0			0	0	0	0	0			0	0	0	0	0
	0	0	0	0				0	0	0	0	0			0	0	0	0	0			0	0	0	0	0			0	0	0	0	0			0	0	0	0	0			0	0	0	0	0
	0	0	0	0				0	0	0	0	0			0	0	0	0	0			0	0	0	0	0			0	0	0	0	0			0	1	0	0	0			0	0	0	0	0
	0	0	0	0				0	0	0	0	0			0	0	0	0	0			0	0	0	0	0			0	0	0	0	0			0	0	0	0	0			0	0	0	0	0
	0	0	0	0				0	0	0	0	0			0	0	0	0	0			0	0	0	0	0			0	0	0	0	0			0	0	0	0	0			0	0	0	0	0
	0	0	0	0				0	0	0	0	0			0	0	0	0	0			0	0	0	0	0			0	0	0	0	0			0	0	0	0	0			0	0	0	0	0
	0	0	0	0				0	0	0	0	0			0	0	0	0	0			0	0	0	0	0			0	0	0	0	0			1	0	0	0	0			0	0	0	0	0
	0	0	0	0				0	0	0	0	0			0	0	0	0	0			0	0	0	0	0			0	0	0	0	0			0	0	0	0	0			0	0	0	0	0
	0	0	0	0				0	0	0	0	0			0	0	0	0	0			0	0	0	0	0			0	1	0	0	0			0	0	0	0	0			0	0	0	0	0
	0	0	0	0				1	0	0	0	0			0	0	0	0	0			0	0	0	0	0			0	0	0	0	0			0	0	0	0	0			0	0	0	0	0
	0	0	0	0				0	0	0	0	0			0	0	0	0	0			0	0	0	0	0			0	1	0	0	0			0	0	0	0	0			0	0	0	0	0
	0	0	0	0				0	0	0	0	0			0	0	0	0	0			0	0	0	0	0			0	0	0	0	0			0	0	0	0	0			0	0	0	0	0
	0	0	0	0				0	0	0	0	0			0	0	0	0	0			0	0	0	0	0			0	0	0	0	0			0	0	1	0	0			0	0	0	0	0
	0	0	0	0				0	0	0	0	0			0	0	0	0	0			0	0	0	0	0			0	0	0	0	0			0	1	0	0	0			0	0	0	0	0
	0	0	0	0				0	0	0	0	0			0	0	0	0	0			0	0	0	0	0			0	0	0	0	0			0	0	0	0	0			0	0	0	0	0
	0	0	0	0				0	0	0	0	0			0	0	0	0	0			0	0	0	0	0			0	0	0	0	0			0	0	0	0	0			0	0	0	0	0
	0	0	0	0				0	0	0	0	0			0	0	0	0	0			0	0	0	0	0			0	0	0	0	0			0	0	0	0	0			0	0	0	0	0
	0	0	0	0				0	0	0	0	0			0	0	0	0	0			1	0	0	0	1			0	0	0	0	0			0	1	0	0	0			0	0	0	0	0
	0	0	0	0				1	0	0	0	0			0	0	0	0	0			1	0	0	0	0			0	0	0	0	0			0	0	0	0	0			0	0	0	0	0
	0	0	0	0				0	0	0	0	0			0	0	0	0	0			0	1	0	0	0			0	0	0	0	0			0	0	0	0	0			0	0	0	0	0
	0	0	0	0				0	0	0	0	0			0	0	0	0	0			0	0	0	0	0			0	0	0	0	0			0	0	0	0	0			0	0	0	0	0
	0	0	0	0				0	0	0	0	0			0	0	0	0	0			0	0	0	0	0			0	0	0	0	0			0	0	0	0	0			0	0	0	0	0
	0	0	0	0				0	0	0	0	0			0	0	0	0	0			0	0	0	0	0			0	0	0	0	0			0	0	0	0	0			0	0	0	0	0
	0	0	0	0				0	0	0	0	0			0	0	0	0	0			0	0	0	0	0			0	0	0	0	0			0	0	0	0	0			0	0	0	0	0
	0	0	0	0				0	0	1	0	0			0	0	0	0	0			0	0	0	0	0			0	0	0	0	0			0	0	1	0	0			0	1	0	0	0
	0	0	0	0				0	0	0	0	0			0	0	0	0	0			0	0	0	0	0			0	0	0	0	0			0	0	0	0	0			0	0	0	0	0
	0	0	0	0				0	0	0	0	0			0	0	0	0	0			0	0	0	0	0			0	0	0	0	0			0	0	0	0	0			0	0	0	0	0
	0	0	0	0				0	0	0	0	0			0	0	0	0	0			0	0	0	0	0			0	0	0	0	0			0	0	0	0	0			0	0	0	0	0
	0	0	0	0				0	0	0	0	0			0	0	0	0	0			0	0	0	0	0			0	0	0	0	0			0	0	0	0	0			0	0	0	0	0
	0	0	0	0				0	0	0	0	0			0	0	0	0	0			0	1	0	0	0			0	0	0	0	0			0	0	0	0	1			0	0	0	0	0
	0	0	0	0				0	0	0	0	0			0	0	0	0	0			0	0	0	0	0			0	0	0	0	0			0	0	0	0	0			0	0	0	0	0
	0	0	0	0				0	0	1	0	0			0	0	0	0	0			0	0	0	0	0			0	0	0	0	0			0	0	0	0	0			0	0	0	0	0
	0	0	0	0				0	0	0	0	0			0	0	0	0	0			0	0	0	0	0			0	0	0	0	0			0	0	0	0	0			0	0	0	0	0
	0	0	0	0				0	0	0	0	0			0	0	0	0	0			0	0	0	0	0			0	0	0	0	0			0	0	0	0	0			0	0	0	0	0
	0	0	0	0				0	0	0	0	0			0	1	0	0	0			0	0	0	0	0			0	0	0	0	0			0	0	0	0	0			0	0	0	0	0
	0	0	0	0				0	0	0	0	0			0	0	0	0	0			0	0	0	0	0			0	0	0	0	0			0	1	0	0	0			0	0	0	0	0
	0	0	0	0				0	0	0	0	0			0	0	0	0	0			0	0	0	0	0			0	0	0	0	0			0	0	0	0	0			0	1	0	0	0
	0	0	0	0				0	0	0	0	0			0	0	0	0	0			0	0	0	0	0			0	0	0	0	0			0	0	0	0	0			0	0	0	0	0
	0	0	0	0				0	0	0	0	0			0	0	0	0	0			0	0	0	0	0			0	0	0	0	0			0	0	0	0	0			0	0	0	0	0
	0	0	0	0				0	0	0	0	0			0	0	0	0	0			0	0	0	0	0			0	0	0	0	0			0	0	0	0	0			0	0	0	0	0
	0	0	0	0				0	0	0	0	0			0	0	0	0	0			0	0	0	0	0			0	0	0	0	0			0	0	0	0	0			0	0	0	0	0
	0	0	0	0				0	0	0	0	0			0	0	0	0	0			0	0	0	0	0			0	0	0	0	0			0	0	0	0	0			0	0	0	0	0
	0	0	0	0				0	0	0	0	0			0	0	0	0	0			0	0	0	0	0			0	0	0	0	0			0	0	0	0	0			0	0	0	0	0
	0	0	0	0				0	0	0	0	0			0	0	0	0	0			0	0	0	0	0			0	0	0	0	0			0	0	0	0	0			0	0	0	0	0
	0	0	0	0				0	0	0	0	0			0	0	0	0	0			0	0	0	0	0			0	0	0	0	0			0	0	0	0	0			0	1	0	0	0
	0	0	0	0				0	0	0	0	0			0	0	0	0	0			0	0	0	0	0			0	0	0	0	0			0	0	0	0	0			0	0	0	0	0
	0	0	0	0				0	0	0	0	0			0	0	0	0	0			1	0	0	0	0			0	0	0	0	0			0	0	0	0	0			0	0	0	0	0
	0	0	1	0				0	0	0	0	0			0	0	0	0	0			0	0	0	0	0			0	0	0	0	0			0	0	0	0	0			0	0	0	0	0
	0	0	0	0				0	0	0	0	0			0	0	0	0	0			0	0	0	0	0			0	0	0	0	0			0	0	0	0	1			0	0	0	0	0
	0	0	0	0				0	0	0	0	0			0	0	0	0	0			0	0	0	0	0			0	0	0	0	0			0	0	0	0	0			0	0	0	0	0
	0	0	0	0				0	0	0	0	0			0	0	0	0	0			0	0	0	0	0			0	0	0	0	0			0	0	0	0	0			0	0	0	0	0
	0	0	0	0				0	0	0	0	0			0	0	0	0	0			0	0	0	0	0			0	0	0	0	0			0	0	0	1	0			0	0	0	0	0
	0	0	0	0				0	0	0	0	0			0	0	0	0	0			0	0	0	0	0			0	0	0	0	0			0	0	0	0	0			0	0	0	0	0
	0	0	1	0				0	0	0	0	0			0	0	0	0	0			0	0	0	0	0			0	0	0	0	0			0	0	0	0	0			0	0	0	0	0
	0	0	0	0				0	0	0	0	0			0	0	0	0	0			0	0	0	0	0			0	0	0	0	0			0	0	0	0	0			0	0	0	0	0
	0	0	0	0				0	0	0	0	0			0	0	0	0	0			0	0	0	0	0			0	0	0	0	0			0	0	0	0	0			0	0	0	0	0
	0	0	0	0				0	0	0	0	0			0	0	0	0	0			0	0	0	0	0			0	0	0	0	0			0	0	0	0	0			0	0	0	0	0
	0	0	0	0				0	0	0	0	0			0	0	0	0	0			0	0	0	0	0			0	0	0	0	0			0	0	0	0	1			0	0	0	0	0
	0	0	1	0				1	0	0	0	0			0	0	0	0	0			0	0	0	0	0			0	0	1	0	0			0	0	0	0	1			0	0	0	0	0
	0	0	0	0				0	0	0	0	0			0	0	0	0	0			0	0	0	0	0			0	0	0	0	0			0	0	0	0	0			0	0	0	0	0
	0	0	1	0				0	0	0	0	0			0	0	0	0	0			0	0	0	0	0			0	0	0	1	0			0	0	0	0	0			0	0	0	0	0
	0	0	0	0				0	0	0	0	0			0	0	0	0	0			0	0	0	0	0			0	0	0	0	0			0	0	0	1	0			0	0	0	0	0
	0	0	0	0				0	0	0	0	0			0	0	0	0	0			0	0	0	0	0			0	0	0	0	0			0	0	0	0	0			0	0	0	0	0
	0	0	0	0				0	0	0	0	0			0	0	0	0	0			0	0	0	0	0			0	0	0	0	0			0	0	0	0	0			0	1	0	0	0
	0	0	0	0				0	0	0	0	0			0	0	0	0	1			0	0	0	0	0			0	0	0	0	0			0	0	0	0	0			0	0	0	1	0
	0	0	0	0				0	0	0	0	0			0	1	0	0	0			0	0	0	0	0			0	0	0	0	0			0	0	0	0	0			0	0	0	0	0
	0	0	0	0				0	0	0	0	0			0	0	0	0	0			0	0	0	0	0			0	0	0	0	0			0	0	0	0	0			0	0	1	0	0
	0	0	0	0				0	0	0	0	0			0	0	0	0	0			0	0	0	0	0			0	0	0	0	0			0	0	0	0	0			0	0	0	0	0
	0	0	1	0				0	0	0	0	0			0	0	0	0	0			0	0	0	0	0			0	0	1	0	1			0	0	0	0	0			0	0	0	1	0
	0	0	1	0				0	0	0	0	0			0	0	0	0	0			0	0	0	0	0			0	0	0	0	0			0	0	0	1	0			0	0	0	0	0
	0	0	0	0				0	0	0	0	0			0	0	0	0	0			0	0	0	0	0			0	0	0	0	0			0	0	0	0	0			0	0	0	0	0
	0	0	0	0				0	0	0	0	0			0	0	0	0	0			0	0	1	0	0			0	0	0	0	0			0	0	0	0	0			0	0	0	0	0
	0	0	0	0				0	0	0	0	0			0	0	1	0	0			0	0	0	0	0			0	0	0	0	0			0	0	0	1	0			0	0	0	0	0
	0	0	0	0				0	0	0	0	0			0	0	0	0	1			0	0	0	0	0			0	0	0	0	0			0	0	0	0	0			0	0	0	0	0
	0	0	0	0				0	0	0	0	0			0	0	0	0	0			0	0	0	0	0			0	0	0	0	0			0	0	0	0	0			0	0	0	0	0
	0	0	0	0				0	0	0	0	0			0	0	0	0	0			0	0	0	0	0			0	0	0	0	0			0	0	0	1	0			0	0	0	0	0
	0	0	0	0				0	0	0	0	0			0	0	0	0	0			0	0	0	0	0			0	1	0	0	0			0	0	0	0	0			0	0	0	0	0
	0	0	0	0				0	0	0	0	0			0	0	0	0	0			0	0	0	0	0			0	0	1	0	0			0	0	0	0	0			0	0	0	0	0
	0	0	0	0				0	0	0	0	0			0	0	0	0	0			0	0	0	0	0			0	0	0	0	1			0	0	0	0	0			0	0	0	0	0
	0	0	0	0				0	0	0	0	0			0	0	0	0	0			0	0	0	0	0			0	0	0	0	0			0	0	0	0	0			0	0	0	0	0
	0	0	0	0				0	0	0	0	0			0	0	0	0	0			0	0	0	0	0			0	0	0	0	0			0	0	0	0	0			0	0	0	0	0
	0	0	0	0				0	0	0	0	0			0	0	0	0	0			0	0	0	0	0			0	0	1	0	0			0	0	0	0	0			0	0	0	0	0
	0	0	0	0				0	0	0	0	0			0	0	0	0	0			0	0	0	0	0			0	0	1	0	0			0	0	0	0	0			0	1	0	0	0
	0	0	0	0				0	0	0	0	0			0	0	0	0	0			0	0	0	0	0			0	0	0	0	0			0	0	0	0	0			0	0	0	0	0
	0	0	0	0				0	0	0	0	0			0	0	0	0	0			0	0	0	0	0			0	0	0	0	0			0	0	0	0	0			0	0	0	0	0
	0	0	0	0				0	0	0	0	0			0	0	1	0	0			0	0	1	0	0			0	0	0	0	0			1	0	0	0	0			0	0	0	0	0
	0	0	0	0				0	0	0	0	0			0	0	0	0	0			0	0	0	0	0			0	0	0	0	0			1	0	0	1	0			0	0	0	0	0
	0	0	0	0				0	0	0	0	0			0	0	0	0	0			0	0	0	0	0			0	1	0	0	0			0	0	0	0	0			0	0	0	0	0
	0	0	0	0				0	0	0	0	0			0	0	0	0	0			0	0	1	0	0			0	0	0	0	0			0	0	0	0	0			0	0	0	0	0
	0	0	0	0				0	0	0	0	0			0	0	0	0	0			0	0	0	0	0			0	0	0	0	0			0	0	0	0	0			0	1	0	0	0
	0	0	0	0				0	0	0	0	0			0	0	0	0	0			0	0	0	0	0			0	0	0	0	0			0	0	0	0	0			0	0	0	0	0
	0	0	0	0				0	0	0	0	0			0	0	0	0	0			0	0	0	0	0			0	0	0	1	0			0	0	0	0	0			0	0	0	0	0
	0	0	0	0				0	0	0	0	0			0	0	1	0	0			0	1	0	0	0			0	1	0	1	0			0	0	0	0	0			0	0	0	0	0
	0	0	0	0				0	0	0	0	0			0	0	0	0	0			1	0	1	0	0			0	0	0	1	0			0	0	0	0	0			0	0	0	0	0
	0	0	0	0				0	0	0	0	0			0	0	0	0	0			0	0	0	0	0			0	0	0	0	0			0	0	0	0	0			0	0	0	0	0
	0	0	0	0				0	0	0	0	0			0	0	0	0	0			0	0	1	0	0			0	0	0	0	0			0	0	0	1	0			0	0	0	1	0
	0	0	0	0				0	0	0	0	0			0	0	0	0	0			0	0	0	0	0			0	0	0	0	0			0	0	0	0	0			0	0	0	0	0
	0	0	0	0				0	0	0	0	0			0	0	0	0	0			0	0	0	0	0			0	0	0	0	0			0	0	0	0	0			0	0	0	0	0
	0	0	0	0				0	0	0	0	0			0	0	0	0	0			0	0	0	0	0			0	1	0	0	0			0	0	0	0	0			0	0	0	0	0
	0	0	0	0				0	0	0	0	0			0	0	0	0	0			0	0	0	0	0			0	0	0	0	0			1	0	0	0	0			0	0	0	0	0
	0	0	0	0				0	0	0	0	0			0	0	0	0	0			0	0	0	0	0			0	0	0	0	0			0	0	0	0	0			0	0	0	0	0
	0	0	0	0				0	0	0	0	0			0	0	0	0	0			1	1	0	0	0			0	1	0	1	0			0	0	0	0	0			0	0	0	0	0
	0	0	0	0				0	0	0	0	0			0	0	1	0	1			1	0	0	0	0			0	0	0	1	0			0	0	0	0	0			0	0	0	0	0
	0	0	0	0				0	0	0	0	0			1	0	0	0	0			0	0	0	0	0			0	0	0	0	0			0	0	0	0	0			0	0	0	0	0
	0	0	0	0				0	0	0	0	0			0	0	0	0	0			0	0	0	0	0			0	1	0	1	0			0	0	0	0	0			0	0	0	0	0
	0	0	0	0				0	0	0	0	0			0	0	0	0	0			1	0	0	0	0			0	0	0	0	0			0	0	0	0	0			0	0	0	0	0
	0	0	0	0				0	0	0	0	0			0	0	0	0	0			0	0	0	0	0			0	0	0	0	0			0	0	0	0	0			0	0	0	0	0
	0	0	0	0				0	0	0	0	0			0	0	0	0	0			1	1	0	0	0			0	0	0	0	0			0	0	0	0	0			0	0	0	0	0
	0	0	0	0				0	0	0	0	0			0	0	0	0	1			0	0	0	0	0			0	0	0	0	0			0	0	0	0	0			0	0	0	0	0
	0	0	0	0				0	0	0	0	0			0	0	0	0	0			0	0	1	1	0			0	0	0	0	0			0	0	0	0	0			0	0	0	0	0
	0	0	0	0				0	0	0	0	0			0	0	0	0	0			0	0	0	0	0			0	0	0	0	0			0	0	0	0	0			0	0	0	0	0
	0	0	0	0				0	0	0	0	0			0	0	0	0	0			0	0	0	0	0			0	0	0	0	0			0	0	0	0	0			0	0	0	0	1
	0	0	0	0				0	0	0	0	0			0	0	0	0	0			0	0	1	1	0			0	0	0	0	0			0	0	0	0	0			0	0	0	0	0
	0	0	0	0				0	0	0	0	1			0	0	0	0	0			0	0	0	1	0			0	0	0	0	0			0	0	0	0	0			0	0	0	0	0
	0	0	0	0				0	0	0	0	0			0	0	0	0	0			0	0	0	0	0			0	0	0	0	0			0	0	0	0	0			0	0	0	0	0
	0	0	0	0				0	0	0	0	0			0	0	0	0	1			0	0	0	0	0			0	0	0	0	0			0	0	0	0	0			0	0	0	0	0
	0	1	0	0				0	0	0	0	0			0	0	0	0	0			0	0	0	0	0			0	0	0	0	0			0	0	0	0	0			0	0	0	0	0
	0	0	0	0				0	0	0	0	0			0	0	0	0	0			0	1	0	0	0			0	0	0	0	0			0	0	0	0	0			0	0	0	0	0
	0	1	0	0				0	0	0	0	0			0	0	0	0	0			0	0	0	0	0			0	0	0	0	0			0	0	0	0	0			0	0	0	0	0
	0	0	0	0				0	0	0	0	0			0	0	0	0	0			0	0	0	0	0			0	0	0	0	0			0	0	0	0	0			0	0	0	0	0
	0	0	0	0				0	0	0	0	0			0	0	0	0	0			0	0	0	0	0			0	0	0	0	0			0	0	0	0	0			0	0	0	0	0
	0	1	0	0				0	0	0	0	0			0	0	0	0	0			1	0	0	0	0			0	0	0	0	0			0	0	0	0	0			0	0	0	0	0
	0	0	0	0				0	0	0	0	0			0	0	0	0	0			0	0	0	0	0			0	0	0	0	0			0	0	0	0	0			0	0	0	0	0
	0	0	0	0				0	0	0	0	1			0	0	0	0	0			1	0	0	0	0			0	0	0	0	0			0	0	0	0	0			0	0	0	0	0
	0	0	0	0				0	0	0	0	0			0	0	0	0	0			0	1	0	0	0			0	1	0	0	0			0	0	0	0	0			0	0	0	0	0
[truncated: 24,307 more rows]
[truncated: 23 more columns]

## Sheet: Exp_2 Image Analysis
Veh	0	0	0	0	0	0			0.1 ng/mL	100	100	100	100	100		0.25 ng/mL	100	100	100	100	100		0.5 ng/mL	100	100	100	100	100		1 ng/mL	100	100	100	100	100		2.5 ng/mL	100	100	100	100	100		5 ng/mL	100	100	100	100	100
%Infected	0.00561741	0.00575784	0.00980442	0.00436999	0.00569361	0.0059054	0.00619145		%Infected	0.0108244	0.00523444	0.00570314	0.00456384	0.00613131		%Infected	0.0155545	0.0089689	0.00845486	0.0101927	0.0063044		%Infected	0.0521184	0.0135404	0.0170114	0.012156	0.0166648		%Infected	0.0255338	0.0163588	0.0115439	0.0165575	0.0113591		%Infected	0.0266712	0.0202965	0.0209666	0.0556295	0.0129624		%Infected	0.0570285	0.0390071	0.0333795	0.042152	0.0233445
Total cells	19938	18236	19583	19222	20725	17103			Total cells	19031	13564	19989	17310	18430		Total cells	16394	15275	17623	17954	17924		Total cells	14563	13589	17165	19003	17402		Total cells	16018	14671	20357	18481	17519		Total cells	14810	15717	19078	17275	17975		Total cells	15238	18612	20222	16654	19405
Infected cells	112	105	192	84	118	101			Infected cells	206	71	114	79	113		Infected cells	255	137	149	183	113		Infected cells	759	184	292	231	290		Infected cells	409	240	235	306	199		Infected cells	395	319	400	961	233		Infected cells	869	726	675	702	453
	ROI_A_Target_I_ObjectCount	ROI_A_Target_I_ObjectCount	ROI_A_Target_I_ObjectCount	ROI_A_Target_I_ObjectCount	ROI_A_Target_I_ObjectCount	ROI_A_Target_I_ObjectCount				ROI_A_Target_I_ObjectCount	ROI_A_Target_I_ObjectCount	ROI_A_Target_I_ObjectCount	ROI_A_Target_I_ObjectCount	ROI_A_Target_I_ObjectCount			ROI_A_Target_I_ObjectCount	ROI_A_Target_I_ObjectCount	ROI_A_Target_I_ObjectCount	ROI_A_Target_I_ObjectCount	ROI_A_Target_I_ObjectCount			ROI_A_Target_I_ObjectCount	ROI_A_Target_I_ObjectCount	ROI_A_Target_I_ObjectCount	ROI_A_Target_I_ObjectCount	ROI_A_Target_I_ObjectCount			ROI_A_Target_I_ObjectCount	ROI_A_Target_I_ObjectCount	ROI_A_Target_I_ObjectCount	ROI_A_Target_I_ObjectCount	ROI_A_Target_I_ObjectCount			ROI_A_Target_I_ObjectCount	ROI_A_Target_I_ObjectCount	ROI_A_Target_I_ObjectCount	ROI_A_Target_I_ObjectCount	ROI_A_Target_I_ObjectCount			ROI_A_Target_I_ObjectCount	ROI_A_Target_I_ObjectCount	ROI_A_Target_I_ObjectCount	ROI_A_Target_I_ObjectCount	ROI_A_Target_I_ObjectCount
	0	0	0	0	0	0				0	0	0	0	0			0	0	0	0	0			0	0	0	0	0			0	0	0	0	0			0	0	0	0	0			0	0	0	0	0
	0	0	0	0	0	0				0	0	0	0	0			0	0	0	0	0			0	0	0	0	0			0	0	0	0	0			0	0	0	0	0			0	0	0	0	0
	0	0	0	0	0	0				0	0	0	0	0			0	0	0	0	0			0	0	0	0	0			0	0	0	0	0			0	0	0	0	0			0	0	0	0	0
	0	0	0	0	0	0				0	0	0	0	0			0	0	0	0	0			0	0	0	0	0			0	0	0	0	0			0	0	0	0	0			0	0	0	0	0
	0	0	0	0	0	0				0	0	0	0	0			0	0	0	0	0			0	0	0	0	0			0	0	0	0	0			0	0	0	0	0			0	0	0	0	0
	0	0	0	0	0	0				0	0	0	0	0			0	0	0	0	0			0	0	0	0	0			0	0	0	0	0			0	1	0	0	0			0	0	0	0	0
	0	0	0	0	0	0				0	0	0	0	0			0	0	0	0	0			0	0	0	0	0			0	0	0	0	0			0	1	0	0	0			0	0	0	0	0
	0	0	0	0	0	0				0	0	0	0	0			0	0	0	0	0			0	0	0	0	0			0	0	0	0	0			0	1	0	0	0			0	0	0	0	0
	0	0	0	0	0	0				0	0	0	0	0			0	0	0	0	0			0	0	0	0	0			0	0	0	0	0			0	1	0	0	0			0	0	1	0	0
	0	0	0	0	0	0				0	0	0	0	0			0	0	0	0	0			0	0	0	0	0			0	0	0	0	0			0	1	0	0	0			0	0	1	0	0
	0	0	0	0	0	0				0	0	0	0	0			0	0	0	0	0			0	0	0	0	0			1	0	0	0	0			0	1	0	0	0			0	0	0	0	0
	0	0	0	0	0	0				0	0	0	0	0			0	0	0	0	0			0	0	0	0	0			0	0	0	0	0			0	0	0	0	0			0	0	0	0	0
	0	0	0	0	0	0				0	0	0	0	0			0	0	0	0	0			0	0	0	0	0			0	0	0	0	0			0	1	0	0	0			0	0	0	0	0
	0	0	0	0	0	0				0	0	0	0	0			0	0	0	0	0			0	0	0	0	0			0	0	0	0	0			0	1	0	0	0			0	0	0	0	0
	0	0	0	0	0	0				0	0	0	0	0			0	0	0	0	0			0	0	0	0	0			0	0	0	0	0			0	0	0	0	0			0	0	0	0	0
	0	0	0	0	0	0				0	0	0	0	0			0	0	0	0	0			0	0	0	0	0			0	0	0	0	0			0	0	0	0	0			0	0	0	0	0
	0	0	0	0	0	0				0	0	0	0	0			0	0	0	0	0			0	0	0	0	0			1	0	0	0	0			0	0	0	0	0			0	0	1	0	0
	0	0	0	0	0	0				0	0	0	0	0			0	0	0	0	0			0	0	0	0	0			0	0	0	0	0			0	1	0	0	0			0	0	0	0	0
	0	0	0	0	0	0				0	0	0	0	0			0	0	0	0	0			0	1	0	0	0			0	0	0	0	0			0	0	0	0	0			0	0	0	0	0
	0	0	0	0	0	0				0	0	0	0	0			0	0	0	0	0			0	0	0	0	1			0	0	0	0	0			0	0	0	0	0			0	0	0	0	0
	0	0	0	0	0	0				0	0	0	0	0			0	0	0	0	0			0	0	0	0	0			0	0	0	0	0			0	0	0	0	0			0	0	1	0	0
	0	0	0	0	0	0				0	0	0	0	0			0	0	0	0	0			0	0	0	0	0			0	0	0	0	0			0	0	0	0	0			0	0	0	0	0
	0	0	0	0	0	0				0	0	0	0	0			0	0	0	0	0			0	0	0	0	0			0	0	0	0	0			0	0	0	0	0			0	0	0	0	0
	0	0	0	0	0	0				0	0	0	0	0			0	0	0	0	0			0	0	0	0	0			0	0	0	0	0			0	0	0	0	0			0	0	1	0	0
	0	0	0	0	0	0				0	0	0	0	0			0	0	0	0	0			0	0	0	0	0			0	0	0	0	0			0	0	0	0	0			0	0	0	0	0
	0	0	0	0	0	0				0	0	0	0	0			0	0	0	0	0			0	0	0	0	0			0	0	0	0	0			0	0	0	0	0			0	0	0	0	0
	0	0	0	0	0	0				0	0	0	0	0			0	0	0	0	0			0	0	0	0	0			0	0	0	0	0			0	0	0	0	0			0	0	0	0	0
	0	0	0	0	0	0				0	0	0	0	0			0	0	0	0	0			0	0	0	0	0			0	0	0	0	0			0	0	0	0	0			0	0	0	0	0
	0	0	0	0	0	0				0	0	0	0	0			0	0	0	0	0			0	0	1	0	0			0	0	0	0	0			0	0	0	0	0			0	0	1	0	0
	0	0	0	0	0	0				0	0	0	0	0			0	0	0	0	0			0	0	1	0	0			0	0	0	0	0			0	0	0	0	0			0	0	0	0	0
	0	0	0	0	0	0				0	0	0	0	0			0	0	0	0	0			0	0	0	0	0			0	0	0	0	0			0	0	1	0	0			0	0	0	0	0
	0	0	0	0	0	0				0	0	0	0	0			0	0	0	0	0			0	0	0	0	0			0	0	0	0	0			0	0	1	0	0			0	0	1	0	0
	0	0	0	0	0	0				0	0	0	0	0			0	0	0	0	0			0	0	0	0	0			0	0	0	0	0			0	0	0	0	0			0	0	0	0	0
	0	0	0	0	0	0				0	0	0	0	0			0	0	0	0	0			0	0	0	0	1			0	0	0	0	0			0	0	0	0	1			0	0	0	0	0
	0	0	0	0	0	0				0	0	0	0	0			0	0	0	0	0			0	0	0	0	0			0	0	0	0	0			0	0	0	0	0			0	0	0	0	0
	0	0	0	0	0	0				0	0	0	0	0			0	0	0	0	0			0	0	0	0	0			0	0	0	0	0			0	0	0	0	0			0	0	0	1	0
	0	0	0	0	0	0				1	0	0	0	0			0	0	0	0	0			0	0	0	0	0			0	0	0	0	0			0	0	0	0	0			0	0	0	0	0
	0	0	0	0	0	0				1	0	0	0	0			0	0	0	0	0			0	0	0	0	0			0	0	0	0	0			0	0	0	0	0			0	1	0	0	0
	0	0	0	0	0	0				0	0	0	0	0			0	0	0	0	0			0	0	0	0	0			0	0	0	0	0			0	0	0	0	0			0	0	0	0	0
	0	0	0	0	0	0				0	0	0	0	0			0	0	0	0	0			0	0	0	0	0			0	0	0	0	0			0	0	0	0	0			0	0	0	0	0
	0	0	0	0	0	0				0	0	0	0	0			0	0	0	0	0			0	0	0	0	0			0	0	0	0	0			0	0	0	0	0			0	0	0	0	0
	0	0	0	0	0	0				0	0	0	0	0			0	0	0	0	0			0	0	0	0	0			0	0	0	0	0			0	0	1	0	0			0	0	0	0	0
	0	0	0	0	0	0				0	0	0	0	0			0	0	0	0	0			0	0	0	0	0			0	0	0	0	0			0	0	0	0	0			0	0	0	0	0
	0	0	0	0	0	0				0	0	0	0	0			0	0	0	0	0			0	1	0	0	0			0	0	0	0	0			0	0	0	0	0			0	0	0	0	0
	0	0	0	0	0	0				0	0	0	0	0			0	0	0	0	0			0	0	0	0	0			0	0	0	0	0			0	0	0	0	0			0	0	0	1	0
	0	0	0	0	0	0				0	0	0	0	0			0	0	0	0	0			0	1	0	0	0			0	0	0	0	0			0	0	0	0	0			0	0	0	0	0
	0	0	0	0	0	0				0	0	0	0	0			0	0	0	0	0			0	0	0	0	0			0	0	0	0	0			0	0	0	0	0			0	0	0	0	0
	0	0	0	0	0	0				0	0	0	0	0			0	0	0	0	0			0	1	0	0	0			0	0	0	0	0			0	0	0	1	0			0	0	0	0	0
	0	0	0	0	0	0				0	0	0	0	0			0	0	0	0	0			0	0	0	0	0			0	0	0	0	0			0	0	0	0	0			0	0	0	1	0
	0	0	0	0	0	0				0	0	0	0	0			0	0	0	0	0			0	0	0	0	0			0	0	0	0	0			0	0	1	1	0			0	0	0	0	0
	0	0	0	0	0	0				0	0	0	0	0			0	0	0	0	0			0	0	0	0	0			0	0	0	0	0			0	0	0	0	0			0	0	0	0	0
	0	0	0	0	0	0				0	0	0	0	0			0	0	0	0	0			0	0	0	0	0			0	0	0	0	0			0	0	0	0	0			0	0	0	0	0
	0	0	0	0	0	0				0	0	0	0	0			0	0	0	0	0			0	0	0	0	0			0	0	0	0	0			0	0	0	0	0			0	0	0	1	0
	0	0	0	0	0	0				0	0	0	0	0			0	0	0	0	0			0	0	0	0	0			0	0	0	0	0			0	0	0	0	0			0	0	0	0	0
	0	0	0	0	0	0				0	0	0	0	0			0	1	0	0	0			0	0	0	0	0			0	0	0	0	0			0	0	0	0	0			0	1	0	0	1
	0	0	0	0	0	0				0	0	0	0	0			0	0	0	0	0			0	0	0	0	0			0	0	0	0	0			0	0	0	0	0			0	1	0	0	0
	0	0	0	0	0	0				0	0	0	0	0			0	0	0	0	0			0	0	0	0	0			0	0	0	0	0			0	0	0	0	0			0	0	0	0	0
	0	0	0	0	0	0				0	0	0	0	0			0	0	0	0	0			0	0	0	1	0			0	0	0	0	0			0	0	0	0	0			0	1	0	0	0
	0	0	0	0	0	0				0	0	0	0	0			0	0	0	0	0			0	0	0	0	0			0	0	0	0	0			0	0	0	1	0			0	0	0	1	0
	0	0	0	0	0	0				0	0	0	0	0			0	0	0	0	0			0	0	0	0	0			0	0	0	0	0			0	0	0	0	0			0	1	0	0	0
	0	0	0	0	0	0				0	0	0	0	0			0	0	0	0	0			0	0	0	0	0			0	0	0	0	0			0	0	0	0	0			0	0	0	0	0
	0	0	0	0	0	0				0	0	0	0	0			0	0	0	0	0			0	0	0	0	0			0	0	0	0	0			0	0	0	0	0			0	0	1	1	0
	0	0	0	0	0	0				0	0	0	0	0			0	1	0	0	0			0	0	0	0	0			0	0	0	0	0			0	0	0	0	0			0	0	0	0	0
	0	0	0	0	0	0				0	0	0	0	0			0	0	0	0	0			0	0	0	0	0			0	0	0	0	0			0	0	0	0	0			0	0	0	0	0
	0	0	0	0	0	0				0	0	0	0	0			0	0	0	0	0			0	0	0	0	0			0	0	0	0	0			0	0	0	0	0			0	0	1	0	0
	0	0	0	0	0	0				0	0	0	0	0			0	0	0	0	0			0	0	0	0	0			0	0	0	0	0			0	0	0	0	0			0	1	0	0	0
	0	0	0	0	0	0				0	0	0	0	0			0	0	0	0	0			0	0	0	0	0			0	0	0	0	0			0	0	0	0	0			0	1	0	0	0
	0	0	0	0	0	0				0	0	0	0	0			0	0	0	0	0			0	0	0	0	0			0	0	0	0	0			0	0	0	0	0			0	0	1	0	0
	0	0	0	0	0	0				0	0	0	0	0			0	0	0	0	0			0	0	0	0	0			0	0	0	0	0			0	0	0	0	0			0	0	0	0	0
	0	0	0	0	0	0				0	0	0	0	0			0	0	0	0	0			0	0	0	0	0			0	0	0	0	0			0	0	0	0	0			0	0	0	0	0
	0	0	0	0	0	0				0	0	0	0	0			0	0	0	0	0			0	0	0	0	0			0	0	0	0	0			0	0	0	0	0			0	0	1	1	0
	0	0	0	0	0	0				0	0	0	0	0			0	0	0	0	0			0	0	0	0	0			0	0	0	0	0			0	0	0	0	0			0	0	1	0	0
	0	0	0	0	0	1				0	0	0	0	0			0	0	0	0	0			0	0	0	0	0			0	0	0	0	0			0	0	0	0	0			0	0	0	0	0
	0	0	0	0	0	0				0	0	0	0	0			0	0	0	0	0			0	0	0	0	0			0	0	0	0	0			0	0	0	0	0			0	0	0	0	0
	0	0	0	0	0	0				0	0	0	0	0			0	0	0	0	0			0	0	0	0	0			0	0	0	0	0			0	0	0	0	0			0	0	0	0	0
	0	0	0	0	0	0				0	0	0	0	0			0	0	0	0	0			0	0	0	0	0			0	0	0	0	0			0	0	0	0	0			0	0	0	1	0
	0	0	0	0	0	0				0	0	0	0	0			0	0	0	0	0			0	0	0	0	0			0	0	0	0	0			0	0	0	0	1			0	0	0	0	0
	0	0	0	0	0	1				0	0	0	0	0			0	0	0	0	0			0	0	0	0	0			0	0	0	0	0			0	0	0	0	0			0	0	0	0	0
	0	0	0	0	0	0				0	0	0	0	0			0	0	0	0	0			0	0	0	0	0			0	0	0	0	0			0	0	0	0	0			0	0	0	0	0
	0	0	0	0	0	0				0	0	0	0	0			0	0	0	0	0			0	0	0	0	0			0	0	0	0	0			0	0	0	0	0			0	1	0	0	0
	0	0	0	0	0	0				0	0	0	0	0			0	0	0	0	0			0	0	0	0	0			0	0	0	0	0			0	0	0	0	0			0	0	0	0	0
	0	0	0	0	0	0				0	0	0	0	0			0	0	0	0	0			0	0	0	0	0			0	0	0	0	0			0	0	0	0	0			0	0	1	0	0
	0	0	0	0	0	0				0	0	0	0	0			0	0	0	0	0			0	0	0	0	0			0	0	0	0	0			0	0	0	0	0			0	0	0	1	0
	0	0	0	0	0	0				0	0	0	0	0			0	0	0	0	0			0	0	0	0	0			0	0	0	0	0			0	0	0	0	0			0	0	0	0	0
	0	0	0	0	0	0				0	0	0	0	0			0	0	0	0	0			0	0	0	0	0			0	0	0	0	0			0	0	0	0	0			0	0	0	0	0
	0	0	0	0	0	0				0	0	0	0	0			0	0	0	0	0			0	0	0	0	0			0	0	0	0	0			0	0	0	0	0			0	0	0	0	0
	0	0	0	0	0	0				0	0	0	0	0			0	0	0	0	0			0	0	0	0	0			0	0	0	0	0			0	0	0	0	0			0	0	0	0	0
	0	0	0	0	0	0				0	0	0	0	0			0	0	0	0	0			0	0	0	0	0			0	0	0	0	0			0	0	0	0	0			0	1	0	0	0
	0	0	0	0	0	1				0	0	0	0	0			0	0	0	0	0			0	0	0	0	0			0	0	0	0	0			0	0	0	0	0			0	0	0	0	0
	0	0	0	0	0	0				0	0	0	0	0			0	0	0	0	0			0	0	0	0	0			0	0	0	0	0			0	0	1	0	0			0	0	0	1	0
	0	0	0	0	0	0				0	0	0	0	0			0	0	0	0	0			0	0	0	0	0			0	0	0	0	0			0	0	0	0	0			0	0	0	0	0
	0	0	0	0	0	0				0	0	0	0	0			0	0	0	0	0			0	0	0	0	0			0	0	0	0	0			0	0	0	0	0			0	0	0	0	0
	0	0	1	0	0	0				0	0	0	0	0			0	0	0	0	0			0	0	0	0	0			0	0	0	0	0			0	0	0	0	0			0	0	1	0	0
	0	0	0	0	0	0				0	0	0	0	0			0	0	0	0	0			0	0	0	0	0			0	0	0	0	0			0	1	0	0	0			0	0	0	1	0
	0	0	0	0	0	0				0	0	0	0	0			0	0	0	0	0			0	0	0	0	0			0	0	0	0	0			0	0	0	0	0			0	0	0	0	0
	0	0	0	0	0	0				0	0	0	0	0			0	0	0	0	0			0	0	0	0	0			0	0	0	0	0			0	1	0	0	0			0	0	1	1	0
	0	0	0	0	0	0				0	0	0	0	0			0	0	0	0	0			0	0	0	0	0			0	0	0	0	0			0	0	0	0	0			0	0	0	1	0
	0	0	0	0	0	0				0	0	0	0	0			0	0	0	0	0			0	0	0	0	0			0	0	0	0	0			0	0	0	0	0			0	0	0	1	0
	0	0	0	0	0	0				0	0	0	0	0			0	0	0	0	0			0	0	0	0	0			0	0	0	0	0			0	0	0	0	0			0	0	0	1	0
	0	0	0	0	0	0				0	0	0	0	0			0	0	0	0	0			0	0	0	0	0			0	0	0	0	0			0	1	0	0	0			0	0	0	1	0
	0	0	0	0	0	0				0	0	0	0	0			0	0	0	0	0			0	0	0	0	0			0	0	0	0	0			0	0	0	0	0			0	0	0	0	0
	0	0	0	0	0	0				0	0	0	0	0			0	0	0	0	0			0	0	0	0	0			0	0	0	0	0			0	1	0	0	0			0	0	0	0	0
	0	0	0	0	0	0				0	0	0	0	0			0	0	0	0	0			0	0	0	0	0			0	0	0	0	0			0	0	0	0	0			0	0	0	1	0
	0	0	0	0	0	0				0	0	0	0	0			0	0	0	0	0			0	0	0	0	0			0	0	0	0	0			0	1	0	0	0			0	0	0	0	0
	0	0	0	0	0	0				0	0	0	0	0			0	0	0	0	0			0	0	0	0	0			0	0	0	0	0			0	0	0	0	0			0	0	0	0	0
	0	0	0	0	0	0				0	0	0	0	0			0	0	0	0	0			0	0	0	0	0			0	0	0	0	0			0	0	0	0	0			0	0	0	0	0
	0	0	0	0	0	0				0	0	0	0	0			0	0	0	0	0			0	0	0	0	0			0	0	0	0	0			0	0	0	0	0			0	0	0	0	0
	0	0	0	0	0	0				0	0	0	0	0			0	0	0	0	0			0	0	0	0	0			0	0	0	0	0			0	0	0	0	0			0	0	0	0	0
	0	0	0	0	0	1				0	0	0	0	0			0	0	0	0	0			0	0	0	0	0			0	0	0	0	0			0	0	0	0	0			0	0	0	0	0
	0	0	0	0	0	0				0	0	0	0	0			0	0	0	0	0			0	0	0	0	0			0	0	0	0	0			0	0	0	0	0			0	0	0	1	0
	0	0	0	0	0	0				0	0	0	0	0			0	0	0	0	0			0	0	0	0	0			0	0	0	0	0			0	0	0	0	0			0	0	0	0	0
	0	0	0	0	0	0				0	0	0	0	0			0	0	0	0	0			0	0	0	0	0			0	0	0	0	0			0	0	0	0	0			0	0	1	0	0
	0	0	0	0	0	0				0	0	0	0	0			0	0	0	0	0			0	0	0	0	0			0	0	0	0	0			0	0	0	0	0			0	0	0	0	0
	0	0	0	0	0	1				0	0	0	0	0			0	0	0	0	0			0	0	0	0	0			0	0	0	0	0			0	0	0	0	0			0	0	0	0	0
	0	0	1	0	0	0				0	0	0	0	0			0	0	0	0	0			0	0	0	0	0			0	0	0	0	0			0	0	0	0	0			0	0	0	0	0
	0	0	0	0	0	0				0	0	0	0	0			0	0	0	0	0			0	0	0	0	0			0	0	0	0	0			0	0	0	0	0			0	0	0	0	0
	0	0	0	0	0	0				0	0	0	0	0			0	0	0	0	0			0	0	0	0	0			0	0	0	0	0			0	0	0	0	0			0	0	0	0	0
	0	0	0	0	0	0				0	0	0	0	0			0	0	0	0	0			0	0	0	0	0			0	0	0	0	0			0	0	0	0	0			0	0	0	1	0
	0	0	0	0	0	0				0	0	0	0	0			0	0	0	0	0			0	0	0	0	0			0	0	0	0	0			0	0	0	0	0			0	0	0	1	0
	0	0	1	0	0	0				0	0	0	0	0			0	0	0	0	0			0	0	0	0	0			0	0	0	0	0			0	0	0	0	0			0	0	0	0	0
	0	0	0	0	0	0				0	0	0	0	0			0	0	0	0	0			1	0	0	0	0			0	0	0	0	0			0	0	0	0	0			0	0	0	1	0
	0	0	0	0	0	0				0	0	0	0	0			0	0	0	0	0			0	0	0	0	0			0	0	0	0	0			0	0	0	0	0			0	0	0	0	0
	0	0	0	0	0	0				0	0	0	0	0			0	0	0	0	0			0	0	0	0	0			0	0	0	0	0			0	0	0	0	0			0	0	0	0	0
	0	0	0	0	0	0				0	0	0	0	0			0	0	0	0	0			0	0	0	0	0			0	0	0	0	0			0	0	0	0	0			0	0	0	0	0
	0	0	0	0	0	0				0	0	0	0	0			0	0	0	0	0			1	0	0	0	0			0	0	0	0	0			0	0	0	0	0			0	0	0	1	0
	0	0	0	0	0	0				0	0	0	0	0			0	0	0	0	0			0	0	0	0	0			0	0	0	0	0			0	0	0	0	0			0	0	0	1	0
	0	0	0	0	0	0				0	0	0	0	0			0	0	0	0	0			0	0	0	0	0			0	0	0	0	0			0	0	0	0	0			0	0	0	1	0
	0	0	0	0	0	0				0	0	0	0	0			0	0	0	0	0			0	0	0	0	0			0	0	0	0	0			0	0	0	0	0			0	0	0	0	0
	0	0	0	0	0	0				0	0	0	0	0			0	0	0	0	0			0	0	0	0	0			0	0	0	0	0			0	0	0	0	0			0	0	0	1	0
	0	0	0	0	0	0				0	0	0	0	0			0	0	0	0	0			0	0	0	0	0			0	0	0	0	0			0	0	0	0	0			0	0	0	1	0
	0	0	0	0	0	0				0	0	0	0	0			0	0	0	0	0			0	0	0	0	0			0	0	0	0	0			0	0	0	0	1			0	0	0	1	0
	0	0	0	0	0	0				0	0	0	0	0			0	0	0	0	0			0	0	0	0	0			0	0	0	0	0			0	0	0	0	0			0	0	0	0	0
	0	0	0	0	0	0				0	0	0	0	0			0	0	0	0	0			0	0	0	0	0			0	0	0	0	0			0	0	0	0	0			0	0	0	1	0
	0	0	0	0	0	0				0	0	0	0	0			0	0	0	0	0			0	0	0	0	0			0	0	0	0	0			0	0	0	0	0			0	0	0	1	0
	0	0	0	0	0	0				0	0	0	0	0			0	0	0	0	0			0	0	0	0	0			0	0	0	0	0			0	0	0	0	0			0	0	0	0	0
	0	0	0	0	0	0				0	0	0	0	0			0	0	0	0	0			0	0	0	0	0			0	0	0	0	0			0	0	0	0	0			0	0	0	1	0
	0	0	0	0	0	0				0	0	0	0	0			0	0	0	0	0			0	0	0	0	0			0	0	0	0	0			0	0	0	0	0			0	0	0	0	0
	0	0	0	0	0	0				0	0	0	0	0			0	0	0	0	0			0	0	0	0	0			0	0	0	0	0			0	0	0	0	0			0	0	0	0	0
	0	0	0	0	0	0				0	0	0	0	0			0	0	0	0	0			0	0	0	0	0			0	0	0	0	0			0	0	0	0	0			0	0	0	1	0
	0	0	0	0	0	0				0	0	0	0	0			0	0	0	0	0			0	0	0	0	0			0	0	0	0	0			0	0	0	0	0			0	0	0	0	0
	0	0	0	0	0	0				0	0	0	0	0			0	0	0	0	0			0	0	0	0	0			0	0	0	0	0			0	0	0	0	0			0	0	0	0	0
	0	0	0	0	0	0				0	0	0	0	0			0	0	0	0	0			0	0	0	0	0			0	0	0	0	0			0	0	0	0	0			0	0	0	1	0
	0	0	0	1	0	0				0	0	0	0	0			0	0	0	0	0			0	0	0	0	0			0	0	0	0	0			0	0	0	0	0			0	0	0	0	0
	0	0	0	0	0	0				0	0	0	0	0			0	0	0	0	0			0	0	0	0	0			0	0	0	0	0			0	0	0	0	0			0	0	0	1	0
	0	0	0	0	0	0				0	0	0	0	0			0	0	0	0	0			0	0	0	0	0			0	0	0	0	0			0	0	0	0	0			0	0	0	1	0
	0	0	0	0	0	0				0	0	0	0	0			0	0	0	0	0			0	0	0	0	0			0	0	0	0	0			0	0	0	0	0			0	0	0	0	0
	0	0	0	0	0	0				0	0	0	0	0			0	0	0	0	0			0	0	0	0	0			0	0	0	0	0			0	0	0	0	0			0	0	0	1	0
	0	0	0	0	0	0				0	0	0	0	0			0	0	0	0	0			0	0	0	0	0			0	0	0	0	0			0	0	0	0	1			0	0	0	0	0
	0	0	0	1	0	0				0	0	0	0	0			0	0	0	0	0			0	0	0	0	0			0	0	0	0	0			0	0	0	0	0			0	0	0	0	0
	0	0	0	1	0	0				0	0	0	0	0			0	0	0	0	0			0	0	0	0	0			0	0	0	0	0			0	0	0	0	0			0	0	0	0	0
	0	0	0	0	0	0				0	0	0	0	0			0	0	0	0	0			0	0	0	0	0			0	0	0	0	0			0	0	0	0	0			0	0	0	1	0
	0	0	0	0	0	0				0	0	0	0	0			0	0	0	0	0			0	0	0	0	0			0	0	0	0	0			0	0	0	0	1			0	0	0	0	0
	0	0	0	0	0	0				0	0	0	0	0			0	0	0	0	0			0	0	0	0	0			0	0	0	0	0			0	0	0	0	0			0	0	0	0	0
	0	0	0	0	0	0				0	0	0	0	0			0	0	0	0	0			0	0	0	1	0			1	0	0	0	0			0	0	0	0	0			0	0	0	0	0
	0	0	0	0	0	0				0	0	0	0	0			0	0	0	0	0			0	0	0	0	0			0	0	0	0	0			0	0	0	0	1			0	0	0	1	0
	0	0	0	0	0	0				0	0	0	0	0			0	0	0	0	0			0	0	0	0	0			0	0	0	0	0			0	0	0	0	0			0	0	0	1	0
	0	0	0	0	0	0				0	0	0	0	0			0	0	0	0	0			0	0	0	0	0			0	0	0	0	0			0	0	0	0	0			0	0	0	0	0
	0	0	0	0	0	0				0	0	0	0	0			0	0	0	0	0			0	0	0	0	0			0	0	0	0	0			0	0	0	0	0			0	0	0	0	0
	0	0	0	0	0	0				0	0	0	0	0			0	0	0	0	0			0	0	0	0	0			0	0	0	0	0			0	0	0	0	0			0	0	0	1	0
	0	0	0	0	0	0				0	0	0	0	0			0	0	0	0	0			0	0	0	0	0			0	0	0	0	0			0	0	0	0	0			0	0	0	0	0
	0	0	0	0	0	0				0	0	0	0	0			0	0	0	0	0			0	0	1	0	0			0	0	0	0	0			0	0	0	0	0			0	0	0	0	0
	0	0	1	0	0	0				0	0	0	0	0			0	0	0	0	0			0	0	0	0	0			0	0	0	0	0			0	0	0	0	0			0	0	0	0	0
	0	0	0	0	0	0				0	0	0	0	0			0	0	0	0	0			0	0	0	0	0			0	0	0	0	0			0	0	0	0	0			0	0	0	0	0
	0	0	0	0	0	0				0	0	0	0	0			0	0	0	0	0			0	0	0	0	0			0	0	0	0	0			0	0	0	0	0			0	0	0	1	0
	0	0	0	0	0	0				0	0	0	0	0			0	0	0	0	0			0	0	0	0	0			0	0	0	0	0			0	0	0	0	0			0	0	0	0	0
	0	0	0	0	0	0				0	0	0	0	0			0	0	0	0	0			0	0	0	0	0			0	0	0	0	0			0	0	0	0	0			0	0	0	0	0
	0	0	0	0	0	0				0	0	0	0	0			0	0	0	0	0			0	0	0	0	0			0	0	0	0	0			0	0	0	0	0			0	0	0	0	0
	0	0	0	0	0	0				0	0	0	0	0			0	0	0	0	0			0	0	0	0	0			0	0	0	0	0			0	0	0	0	0			0	0	0	0	0
	0	0	1	0	0	0				0	0	0	0	0			0	0	0	0	0			0	0	0	0	0			0	0	0	0	0			0	0	0	0	0			0	0	0	0	0
	0	0	0	0	0	0				0	0	0	0	0			0	0	0	0	0			0	0	0	0	0			0	0	0	0	0			0	0	0	0	1			0	0	0	0	0
	0	0	0	0	0	0				0	0	0	0	0			0	0	0	0	0			0	0	0	0	0			0	0	0	0	0			0	0	0	0	0			0	0	0	0	0
	0	0	0	1	0	0				0	0	0	0	0			0	0	0	0	0			0	0	0	0	0			0	0	0	0	0			0	0	0	0	0			0	0	0	0	0
	0	0	0	0	0	0				0	0	0	0	0			0	0	0	0	0			0	0	0	0	0			0	0	0	0	0			0	0	0	0	0			0	0	0	0	0
	0	0	0	0	0	0				0	0	0	0	0			0	0	0	0	0			0	0	0	0	0			0	0	0	0	0			0	0	0	0	0			0	0	0	0	0
	0	0	0	0	0	0				0	0	0	0	0			0	0	0	0	0			0	0	0	0	0			0	0	0	0	0			0	0	0	0	0			0	0	0	0	0
	0	0	0	0	0	0				0	0	0	0	0			0	0	0	0	0			0	0	0	0	0			0	0	0	0	0			0	0	0	0	1			0	0	0	0	0
	0	0	1	0	0	0				0	0	0	0	0			0	0	0	0	0			0	0	0	0	0			0	0	0	0	0			0	0	0	0	0			0	0	0	0	0
	0	0	0	0	0	0				0	0	0	0	0			0	0	0	0	0			0	0	0	0	0			0	0	0	0	0			0	0	0	0	0			0	0	0	0	0
	0	0	0	0	0	0				0	0	0	0	0			0	0	0	0	0			0	0	0	0	0			0	0	0	0	0			0	0	0	0	0			0	0	0	0	0
	0	0	0	0	0	0				0	0	0	0	0			0	0	0	0	0			0	0	0	0	0			0	0	0	0	0			0	0	0	0	0			0	0	0	0	0
	0	0	0	1	0	0				0	0	0	0	0			0	0	0	0	0			0	0	0	0	0			0	0	0	0	0			0	0	0	0	0			0	0	0	0	0
	0	0	0	0	0	0				0	0	0	0	0			0	0	0	0	0			0	0	0	0	0			0	0	0	0	0			0	0	0	0	1			0	0	0	0	0
	0	0	0	0	0	0				0	0	0	0	0			0	0	0	0	0			0	0	0	0	0			0	0	0	0	0			0	0	0	0	0			0	0	0	0	0
	0	0	1	0	0	0				0	0	0	0	0			0	0	0	0	0			0	0	0	0	0			0	0	0	0	0			0	0	0	0	0			0	0	0	0	0
	0	0	0	0	0	0				0	0	0	0	0			0	0	0	0	0			0	0	1	0	0			0	0	0	0	0			0	0	0	0	0			0	0	0	0	0
	0	0	0	0	0	0				0	0	0	0	0			0	0	0	0	0			1	0	0	0	0			0	0	0	0	0			0	0	0	0	0			0	0	0	0	0
	0	0	0	0	0	0				0	1	0	0	0			0	0	0	0	0			0	0	0	0	0			0	0	0	0	0			0	0	0	0	0			0	0	0	0	0
	0	0	0	0	0	0				0	0	0	0	0			0	0	0	0	0			0	0	0	0	0			0	0	0	0	0			0	0	0	0	0			0	0	0	0	0
	0	0	0	0	0	0				0	0	0	0	0			0	0	0	0	0			0	0	0	0	0			0	0	0	0	0			0	0	0	0	0			0	0	0	0	0
	0	0	0	0	0	0				0	0	0	0	0			0	0	0	0	0			0	0	0	0	0			0	0	0	0	0			0	0	0	0	0			0	0	0	0	0
	0	0	0	0	0	0				0	0	0	0	0			0	0	0	0	0			0	0	0	0	0			0	0	0	0	0			0	0	0	0	0			0	0	0	0	0
	0	0	0	0	0	0				0	0	0	0	0			0	0	0	0	0			0	0	0	0	0			0	1	0	0	0			0	0	0	0	0			0	1	0	0	0
	0	0	0	0	0	0				0	0	0	0	0			0	0	0	0	0			0	0	1	0	0			0	0	0	0	0			0	0	0	0	0			0	0	0	0	0
	0	0	0	0	0	0				0	0	0	0	0			0	0	0	0	0			0	0	0	0	0			0	0	0	0	0			0	0	0	0	0			0	0	0	0	0
	0	0	0	0	0	0				0	0	0	0	0			0	0	0	0	0			0	0	0	0	0			0	0	0	0	0			0	0	0	0	0			0	0	0	0	0
	0	0	0	0	0	0				0	0	0	0	0			0	0	0	0	0			0	0	0	0	0			0	0	0	0	0			0	0	0	0	0			0	0	0	0	0
	0	0	0	0	0	0				0	0	0	0	0			0	0	0	0	0			0	0	0	0	0			0	0	0	0	0			0	0	0	0	0			0	0	0	0	0
	0	0	0	0	0	0				0	0	0	0	0			0	0	0	0	0			0	0	0	0	0			0	0	0	0	0			0	0	0	0	0			0	0	0	0	0
	0	0	0	0	0	0				0	0	0	0	0			0	0	0	0	0			0	0	0	0	0			0	0	0	0	0			0	0	0	0	0			0	1	0	0	0
	0	0	0	0	0	0				0	0	0	0	0			0	0	0	0	0			0	0	0	0	0			0	0	0	0	0			0	0	0	0	0			0	0	0	0	0
	0	0	0	0	0	0				0	0	0	0	0			0	0	0	0	0			0	0	0	0	0			0	0	0	0	0			0	0	0	0	0			0	1	0	0	0
	0	0	0	0	0	0				0	0	0	0	0			0	0	0	0	0			0	0	0	0	0			0	0	0	0	0			0	0	0	0	0			0	0	0	0	0
	0	0	0	0	0	0				0	0	0	0	0			0	0	0	0	0			0	0	0	0	0			0	0	0	0	0			0	0	0	0	0			0	0	0	0	0
	0	0	0	0	0	0				0	0	0	0	0			0	0	0	0	0			0	0	0	0	0			0	0	0	0	0			0	0	0	0	0			0	0	0	0	0
	0	0	0	0	0	0				0	0	0	0	0			0	0	0	0	0			1	0	0	0	0			0	0	0	0	0			0	0	0	0	0			0	0	0	0	0
	0	0	0	0	0	0				0	0	0	0	0			0	0	0	0	0			0	0	0	0	0			0	0	0	0	0			0	0	0	0	0			0	0	0	0	0
	0	0	0	0	0	0				0	0	0	0	0			0	0	0	0	0			0	0	0	0	0			0	0	0	0	0			0	0	0	0	0			0	0	0	0	0
	0	0	0	0	0	0				0	0	0	0	0			0	0	0	0	0			0	0	0	0	0			0	0	0	0	0			0	0	0	0	0			0	1	0	0	0
	0	0	0	0	0	0				0	0	0	0	0			0	0	0	0	0			0	0	0	0	0			0	0	0	0	0			0	0	0	0	0			0	0	0	0	0
	0	0	0	0	0	0				0	0	0	0	0			0	0	0	0	0			0	0	0	0	0			0	0	0	0	0			0	0	0	0	0			0	0	0	0	0
	0	0	0	0	0	0				0	0	0	0	0			0	0	0	0	0			0	0	0	0	0			0	0	0	0	0			0	0	0	0	0			0	0	0	0	0
	0	0	0	0	0	0				0	0	0	0	0			0	0	0	0	0			1	0	0	0	0			0	0	0	0	0			0	0	0	0	0			0	0	0	0	0
	0	0	0	0	0	0				0	0	0	0	0			0	0	0	0	0			0	0	0	0	0			0	0	0	0	0			0	0	0	0	0			0	0	0	0	0
	0	0	0	0	0	0				0	0	0	0	0			0	0	0	0	0			0	0	0	0	0			0	0	0	0	0			0	0	0	0	0			0	0	0	0	0
	0	0	0	0	0	0				0	0	0	0	0			0	0	0	0	0			0	0	0	0	0			0	0	0	0	0			0	0	0	0	0			0	0	0	0	0
	0	0	0	0	0	0				0	0	0	0	0			0	0	0	0	0			0	0	0	0	0			0	0	0	0	0			0	0	0	0	0			0	1	0	0	0
	0	0	0	0	0	0				0	0	0	0	0			0	0	0	0	0			0	1	0	0	0			0	0	0	0	0			0	0	0	0	0			0	0	0	0	0
	0	0	0	0	0	0				0	0	0	0	0			0	0	0	0	0			0	0	0	0	0			0	0	0	0	0			0	0	0	0	0			0	1	0	0	0
	0	0	0	0	0	0				0	0	0	0	0			0	0	0	0	0			0	0	0	0	0			0	0	0	0	0			0	0	0	0	0			0	0	0	0	0
	0	0	0	0	0	0				0	0	0	0	0			0	0	0	0	0			0	0	0	0	0			0	0	0	0	0			0	0	0	0	0			0	0	0	0	0
	0	0	0	0	0	0				0	0	0	0	0			0	0	0	0	0			0	1	0	0	0			0	0	0	0	0			0	0	0	0	0			0	1	0	0	0
	0	0	0	0	0	0				0	0	0	0	0			0	0	0	0	0			0	0	0	0	0			0	0	0	0	0			0	0	0	0	0			0	0	0	0	0
	0	0	0	0	0	0				0	0	0	0	0			0	0	0	0	0			0	0	0	0	0			0	0	0	0	0			0	0	0	0	0			0	0	0	0	0
	0	0	0	0	0	0				0	0	0	0	0			0	0	0	0	0			0	0	0	0	0			0	0	0	0	0			0	0	0	0	0			0	0	0	0	0
	0	0	0	0	0	0				0	0	0	0	0			0	0	0	0	0			0	0	0	0	0			0	0	0	0	0			0	0	0	0	0			0	0	0	0	0
	0	0	0	0	0	0				0	0	0	0	0			0	0	0	0	0			0	0	0	0	0			0	0	0	0	0			0	0	0	0	1			0	0	0	0	0
	0	0	0	0	0	0				0	0	0	0	0			0	0	0	0	0			0	0	0	0	0			0	0	0	0	0			0	0	0	0	0			0	0	0	0	0
	0	0	0	0	0	0				0	0	0	0	0			0	0	0	0	0			0	0	0	0	0			0	0	0	0	0			0	0	0	0	0			0	0	0	1	0
	0	0	0	0	0	0				0	0	0	0	0			0	0	0	0	0			0	0	0	0	0			0	0	0	0	0			0	0	0	0	0			0	0	0	0	1
	0	0	0	0	0	0				0	0	0	0	0			0	0	0	0	0			0	0	0	0	0			0	0	0	0	0			0	0	0	0	0			0	0	0	0	0
	0	0	0	0	0	0				0	0	0	0	0			0	0	0	0	0			0	0	0	0	0			0	0	0	0	0			0	0	0	0	0			0	0	0	0	0
	0	0	0	0	0	0				0	0	0	0	0			0	0	0	0	0			0	0	0	0	0			0	0	0	0	0			0	0	0	0	0			0	0	0	0	0
	0	0	0	0	0	0				0	0	0	0	0			0	0	0	0	0			0	0	0	0	0			0	0	0	0	0			0	0	0	0	0			0	0	0	1	0
	0	0	0	0	0	0				0	0	0	0	0			0	0	0	0	0			0	0	0	1	0			0	0	0	0	0			0	0	0	0	0			0	0	0	0	0
	0	0	0	0	0	0				0	0	0	0	0			0	0	0	0	0			0	0	0	0	0			0	0	0	0	0			0	0	0	0	1			0	0	0	1	0
	0	0	0	0	0	0				0	0	0	0	0			0	0	0	0	0			1	0	0	0	0			0	0	0	0	0			0	0	0	0	0			0	0	0	0	0
	0	0	0	0	0	0				0	0	0	0	0			0	0	0	0	0			1	0	0	0	0			0	0	0	0	0			0	0	0	0	0			0	0	0	0	0
	0	0	0	0	0	0				0	0	0	0	0			0	0	0	0	0			1	0	0	0	0			0	0	0	0	0			0	0	0	0	0			0	0	0	0	0
	0	0	0	0	0	0				0	0	0	0	0			0	0	0	0	0			1	0	0	0	0			0	0	0	0	0			0	0	0	0	0			0	0	0	1	0
	0	0	0	0	0	0				0	0	0	0	0			0	0	0	0	0			1	0	0	1	0			0	0	0	0	0			0	0	0	0	0			0	0	0	0	0
	0	0	0	0	0	0				0	0	0	0	0			0	0	0	0	0			0	0	0	0	0			0	0	0	0	0			0	0	0	0	0			0	0	0	1	0
	0	0	0	0	0	0				0	0	0	0	0			0	0	0	0	0			1	0	0	0	0			0	0	0	0	0			0	0	0	0	0			0	0	0	0	1
	0	0	0	0	0	0				0	0	0	0	0			0	0	0	0	0			0	0	0	0	0			0	0	0	0	0			0	0	0	0	0			0	1	0	0	0
	0	0	0	0	0	0				0	0	0	0	0			0	0	0	0	0			1	0	0	0	0			0	0	0	0	0			0	0	0	0	0			0	0	0	0	0
	0	0	0	0	0	0				0	0	0	0	0			0	0	0	0	0			0	0	0	0	0			0	0	0	0	0			0	0	0	0	0			0	0	0	0	0
	0	0	0	0	0	0				0	0	0	0	0			0	0	0	0	0			0	0	0	0	0			0	0	0	0	0			0	0	0	0	0			0	0	0	1	0
	0	0	0	0	0	0				0	0	0	0	0			0	0	0	0	0			0	0	0	0	0			0	0	0	0	0			0	0	0	0	1			0	0	0	0	0
	0	0	0	0	0	0				0	0	0	0	0			0	0	0	0	0			0	0	0	0	0			0	0	0	0	0			0	0	0	0	0			0	0	0	0	0
	0	0	0	0	0	0				0	0	0	0	0			0	0	0	0	0			0	0	0	0	0			0	0	0	0	0			0	0	0	0	0			0	0	0	0	0
	0	0	0	0	0	0				0	0	0	0	0			0	0	0	0	0			0	0	0	0	0			0	0	0	0	0			0	0	0	0	0			0	0	0	0	0
	0	0	0	0	0	0				0	0	0	0	0			0	0	0	0	0			0	0	0	0	0			0	0	0	0	0			0	0	0	0	0			0	1	0	0	0
	0	0	0	0	0	0				0	0	0	0	0			0	0	0	0	0			0	0	0	0	0			0	0	0	0	0			0	0	0	0	1			0	0	0	0	0
	0	0	0	0	0	0				0	0	0	0	0			0	0	0	0	0			0	0	0	0	0			0	0	0	0	0			0	0	0	0	0			0	0	0	0	0
	0	0	0	0	0	0				0	0	0	0	0			0	0	0	0	0			0	0	0	0	0			0	0	0	0	0			0	0	0	0	0			0	1	0	0	1
	0	0	0	0	0	0				0	0	0	0	0			0	0	0	0	0			0	0	0	0	0			0	0	0	0	0			0	0	0	0	0			0	0	0	0	0
	0	0	0	0	0	0				0	0	0	0	0			0	0	0	0	0			0	0	0	0	0			0	0	0	0	0			1	0	0	0	0			0	0	0	1	0
	0	0	0	0	0	0				0	0	0	0	0			0	0	0	0	0			0	0	0	0	0			0	0	0	0	0			0	0	0	0	0			0	0	0	0	0
	0	0	0	0	0	0				0	0	0	0	0			0	0	0	0	0			0	0	0	0	0			0	0	0	0	0			0	0	0	0	0			0	0	0	0	0
	0	0	0	0	0	0				0	0	0	0	0			0	0	0	0	0			0	0	0	0	0			0	0	0	0	0			0	0	0	0	0			0	0	0	0	0
	0	0	0	0	0	0				0	0	0	0	0			0	0	0	0	0			0	0	0	0	0			0	0	0	0	0			0	0	0	0	0			0	0	0	0	0
	0	0	0	0	0	0				0	0	0	0	0			0	0	0	0	0			0	0	0	0	0			0	0	0	0	0			0	0	0	0	0			0	0	0	0	0
	0	0	0	0	0	0				0	0	0	0	0			0	0	0	0	0			0	0	0	1	0			0	0	0	0	0			0	0	0	0	0			0	0	0	0	0
	0	0	0	0	0	0				0	0	0	0	0			0	0	0	0	0			0	0	0	0	0			0	0	0	0	0			0	0	0	0	0			0	0	0	0	0
	0	0	0	0	0	0				0	0	0	0	0			0	0	0	0	0			0	0	0	0	0			0	0	0	0	0			0	0	0	0	0			0	0	0	0	0
	0	0	0	0	0	0				0	0	0	0	0			0	0	0	0	0			0	0	0	0	0			0	0	0	0	0			0	1	0	0	0			0	0	0	0	0
	0	0	0	0	0	0				0	0	0	0	0			0	0	0	0	0			0	0	0	0	0			0	0	0	0	0			0	0	0	0	0			0	0	0	0	0
	0	0	0	0	0	0				0	0	0	0	0			0	0	0	0	0			0	0	0	0	0			0	0	0	0	0			0	1	0	0	0			0	0	0	0	0
	0	0	0	0	0	0				0	0	0	0	0			0	0	0	0	0			0	0	0	0	0			0	0	0	0	0			0	0	0	0	0			0	0	0	1	0
	0	0	0	0	0	0				0	0	0	0	0			0	0	0	0	0			0	0	0	0	0			0	0	0	0	0			0	1	0	0	0			0	0	0	0	0
	0	0	0	0	0	0				0	0	0	0	0			0	0	0	0	0			0	0	0	0	0			0	0	0	0	0			0	0	0	0	0			0	0	0	0	0
	0	0	0	0	0	0				0	0	0	0	0			0	0	0	0	0			0	0	0	0	0			0	0	0	0	0			0	0	0	0	0			0	0	0	0	0
	0	0	0	0	0	0				0	0	0	0	0			0	0	0	0	0			0	0	0	0	0			0	0	0	0	0			0	0	0	0	0			0	0	0	0	0
	0	0	0	0	0	0				0	0	0	0	0			0	0	0	0	0			0	0	0	0	0			0	0	0	0	0			0	0	0	0	0			0	0	0	0	0
	0	0	0	0	0	0				0	0	0	0	0			0	0	0	0	0			0	0	0	0	0			0	0	0	0	0			0	0	0	0	0			0	0	0	0	0
	0	0	0	0	0	0				0	0	0	0	0			0	0	0	0	0			0	0	0	0	0			0	0	0	0	0			0	0	0	0	0			0	0	0	1	0
	0	0	0	0	0	0				0	0	0	0	0			0	0	0	0	0			0	0	0	0	0			0	0	0	0	0			0	0	0	0	0			0	0	0	0	0
	0	0	0	0	0	0				0	0	0	0	0			0	0	0	0	0			0	0	0	0	0			0	0	0	0	0			0	0	0	0	0			0	0	0	0	0
	0	0	0	0	0	0				0	0	0	0	0			0	0	0	0	0			0	0	0	0	0			0	0	0	0	0			0	0	0	0	0			0	0	0	0	0
	0	0	0	0	0	0				0	0	0	0	0			0	0	0	0	0			0	0	0	0	0			0	0	0	0	0			0	0	0	0	0			0	0	0	1	0
	0	0	0	0	0	0				0	0	0	0	0			0	0	0	0	0			0	0	0	0	0			0	0	0	0	0			0	0	0	0	0			0	0	0	0	0
	0	0	0	0	0	0				0	0	0	0	0			0	0	0	0	0			0	0	0	0	0			0	0	0	0	0			0	0	0	0	0			0	0	0	0	1
	0	0	0	0	0	0				0	0	0	0	0			0	0	0	0	0			0	0	0	0	0			0	0	0	0	0			0	1	0	0	0			0	0	0	0	0
	0	0	0	0	0	0				0	0	0	0	0			0	0	0	0	0			0	0	0	0	0			0	0	0	0	0			0	0	0	0	0			0	0	0	0	0
	0	0	0	0	0	0				0	0	0	0	0			0	0	0	0	0			0	0	0	0	0			0	0	0	0	0			0	0	0	0	0			0	0	0	0	0
	0	0	0	0	0	0				0	0	0	0	0			0	0	0	0	0			0	0	0	0	0			0	0	0	0	0			0	0	0	0	0			0	0	0	0	0
	0	0	0	0	0	0				0	0	0	0	0			0	0	0	0	0			0	0	0	0	0			0	0	0	0	0			0	1	0	0	0			0	0	0	0	0
	0	0	0	0	0	0				0	0	0	0	0			0	0	0	0	0			0	0	0	0	0			0	0	0	0	0			0	0	0	0	0			0	0	0	0	0
	0	0	0	0	0	0				0	0	0	0	0			0	0	0	0	0			0	0	0	0	0			0	0	0	0	0			0	0	0	0	0			0	0	0	0	0
	0	0	0	0	0	0				0	0	0	0	0			0	0	0	0	0			0	0	0	0	0			0	0	0	0	0			0	0	0	0	0			0	0	0	0	0
	0	0	0	0	0	0				0	0	0	0	0			0	0	0	0	0			0	0	0	0	0			0	0	0	0	0			0	0	0	0	0			0	0	0	0	0
	0	0	0	0	0	0				0	0	0	0	0			0	0	0	0	0			0	0	0	0	0			0	0	0	0	0			0	0	0	0	0			0	0	0	0	0
	0	0	0	0	0	0				0	0	0	0	0			0	0	0	0	0			0	0	0	0	0			0	0	0	0	0			0	0	0	0	0			0	0	0	0	0
	0	0	0	0	0	0				0	0	0	0	0			0	0	0	0	0			0	0	0	0	0			0	0	0	0	0			0	0	0	0	0			0	0	0	0	0
	0	0	0	0	0	0				0	0	0	0	0			0	0	0	0	0			0	0	0	0	0			0	0	0	0	0			0	0	0	0	0			0	0	0	1	0
	0	0	0	0	0	0				0	0	0	0	0			0	0	0	0	0			0	0	0	0	0			0	0	0	0	0			0	0	0	0	0			0	0	0	0	0
	0	0	0	0	0	0				0	0	0	0	0			0	0	0	0	0			0	0	0	0	0			0	0	0	0	0			0	0	0	0	0			0	0	0	0	0
	0	0	0	0	0	0				0	0	0	0	0			0	0	0	0	0			0	0	0	0	0			0	0	0	0	0			0	0	0	0	0			0	0	0	0	0
	0	0	0	0	0	0				0	0	0	0	0			0	0	0	0	0			0	0	0	0	0			0	0	0	0	0			0	0	0	0	0			0	0	0	0	0
	0	0	0	0	0	0				0	0	0	0	0			0	0	0	0	0			0	0	0	0	0			0	0	0	0	0			0	0	0	0	0			0	0	0	0	0
	0	0	0	0	0	0				0	0	0	0	0			0	0	0	0	0			0	0	0	0	0			0	0	0	0	0			0	0	0	0	0			0	0	0	0	0
	0	0	0	0	0	0				0	0	0	0	0			0	0	0	0	0			0	0	0	0	0			0	0	0	0	0			0	0	0	0	0			0	0	0	0	0
	0	0	0	0	0	0				0	0	0	0	0			0	0	0	0	0			0	0	0	0	0			0	0	0	0	0			0	0	0	0	0			0	0	0	0	0
	0	0	0	0	0	0				0	0	0	0	0			0	0	0	0	0			0	0	0	0	0			0	0	0	0	0			0	0	0	0	0			0	0	0	0	0
	0	0	0	0	0	0				0	0	0	0	0			0	0	0	0	0			0	0	0	0	0			0	0	0	0	0			0	0	0	0	0			0	0	0	0	0
	0	0	0	0	0	0				0	0	0	0	0			0	0	0	0	0			0	0	0	0	0			0	0	0	0	0			0	0	0	0	0			0	0	0	0	0
	0	0	0	0	0	0				0	0	0	0	0			0	0	0	0	0			0	0	0	0	0			0	0	0	0	0			0	0	0	0	0			0	0	0	0	0
	0	0	0	0	0	0				0	0	0	0	0			0	0	0	0	0			0	0	0	0	0			0	0	0	0	0			0	0	0	0	0			0	0	0	1	0
	0	0	0	0	0	0				0	0	0	0	0			0	0	0	0	0			0	0	0	0	0			0	0	0	0	0			0	0	0	0	0			0	0	0	0	0
	0	0	0	0	0	0				1	0	0	0	0			0	0	0	0	0			0	0	0	0	0			0	0	0	0	0			0	0	0	0	0			0	0	0	0	0
	0	0	0	0	0	0				0	0	0	0	0			0	0	0	0	0			0	0	0	0	0			0	0	0	0	0			0	0	0	0	0			0	0	0	0	0
	0	0	0	0	0	0				0	0	0	0	0			0	0	0	0	0			0	0	0	0	0			0	0	0	0	0			0	0	0	0	0			0	1	0	0	0
	0	0	0	0	0	0				0	0	0	0	0			0	0	0	0	0			0	0	0	0	0			0	0	0	0	0			0	0	0	0	0			0	0	0	0	0
	0	0	0	0	0	0				0	0	0	0	0			0	0	0	0	0			0	0	0	0	0			0	0	0	0	0			0	0	0	0	0			0	0	0	0	0
	0	0	0	0	0	0				0	0	0	0	0			0	0	0	0	0			0	0	0	0	0			0	0	0	0	0			0	0	0	0	0			0	0	0	0	0
	0	0	0	0	0	0				0	0	0	0	0			0	0	0	0	0			0	0	0	0	0			0	0	0	0	0			0	0	0	0	0			0	1	0	0	0
	0	0	0	0	0	0				0	0	0	0	0			0	0	0	0	0			0	0	0	0	0			0	0	0	0	0			0	0	0	0	0			0	0	0	0	0
	0	0	0	0	0	0				0	0	0	0	0			0	0	0	0	0			0	0	0	0	0			0	0	0	0	0			0	0	0	0	0			0	0	0	0	0
	0	0	0	0	0	0				0	0	0	0	0			0	0	0	0	0			0	0	0	0	0			0	0	0	0	0			0	0	0	0	0			0	0	0	0	0
	0	0	0	0	0	0				0	0	0	0	0			0	0	0	0	0			0	0	0	0	0			0	0	0	0	0			0	0	0	0	0			0	0	0	0	0
	0	0	0	0	0	0				1	0	0	0	0			0	0	0	0	0			0	0	0	0	0			0	0	0	0	0			0	0	0	0	0			0	0	0	0	0
	0	0	0	0	0	0				0	0	0	0	0			0	0	0	0	0			0	0	0	0	0			0	0	0	0	0			0	0	0	0	0			0	0	0	0	0
	0	0	0	0	0	0				0	0	0	0	0			0	0	0	0	0			0	0	0	0	0			0	0	0	0	0			0	0	0	0	0			0	0	0	0	0
	0	0	0	0	0	0				0	0	0	0	0			0	0	0	0	0			0	0	0	0	0			0	0	0	0	0			0	0	0	0	0			0	0	0	0	0
	0	0	0	0	0	0				0	0	0	0	0			0	0	0	0	0			0	0	0	0	0			0	0	0	0	0			0	0	0	0	0			0	0	0	0	0
	0	0	0	0	0	0				0	0	0	0	0			0	0	0	0	0			0	0	0	0	0			0	0	0	0	0			0	0	0	0	0			0	0	0	0	0
	0	0	0	0	0	0				0	0	0	0	0			0	0	0	0	0			0	0	0	0	0			0	0	0	0	0			0	0	0	0	0			0	0	0	0	0
	0	0	0	0	0	0				0	0	0	0	0			0	0	0	0	0			0	0	0	0	0			0	0	0	0	0			0	0	0	0	0			0	0	0	0	0
	0	0	0	0	0	0				0	0	0	0	0			0	0	0	0	0			0	0	0	0	0			0	0	0	0	0			0	0	0	0	0			0	0	0	0	0
	0	0	0	0	0	0				0	0	0	0	0			0	0	0	0	0			0	0	0	0	0			0	0	0	0	0			0	0	0	0	0			0	0	0	0	0
	0	0	0	0	0	0				0	0	0	0	0			0	0	0	0	0			0	0	0	0	0			0	0	0	0	0			0	0	0	0	0			0	1	0	0	0
	0	0	0	0	0	0				1	0	0	0	0			0	0	0	0	0			0	0	0	0	0			0	0	0	0	0			0	0	0	0	0			0	1	0	1	0
	0	0	0	0	0	0				0	0	0	0	0			0	0	0	0	0			0	0	0	0	0			0	0	0	0	0			0	0	0	0	0			0	0	0	1	0
	0	0	0	0	0	0				0	0	0	0	0			0	0	0	0	0			0	0	0	0	0			0	0	0	0	0			0	0	0	0	0			0	0	0	1	0
	0	0	0	0	0	0				1	0	0	0	0			0	0	0	0	0			0	0	0	0	0			0	0	0	0	0			0	0	0	0	0			0	0	0	0	0
	0	0	0	0	0	0				0	0	0	0	0			0	0	0	0	0			0	0	0	0	0			0	0	0	0	0			0	0	0	0	0			0	1	0	0	0
	0	0	0	0	0	0				0	0	0	0	0			0	0	0	0	0			0	0	0	0	0			0	0	0	0	0			0	0	0	0	0			0	0	0	0	0
	0	0	0	0	0	0				0	0	0	0	0			0	0	0	0	0			0	0	0	0	0			0	0	0	0	0			0	0	0	0	0			0	1	0	0	0
	0	0	0	0	0	0				0	0	0	0	0			0	0	0	0	0			0	0	0	0	0			0	0	0	0	0			0	0	0	0	0			0	0	0	0	0
	0	0	0	0	0	0				0	0	0	0	0			0	0	0	0	0			0	0	0	0	0			0	0	0	0	0			0	0	0	0	0			0	0	1	0	0
	0	0	0	0	0	0				0	0	0	0	0			0	0	0	0	0			0	0	0	0	0			0	0	0	0	0			0	0	0	0	0			0	0	0	0	0
	0	0	0	0	0	0				0	0	0	0	0			0	0	0	0	0			0	0	0	0	0			0	0	0	0	0			0	0	0	0	0			0	0	0	1	0
	0	0	0	0	0	0				0	0	0	0	0			0	0	0	0	0			0	0	0	0	0			0	0	0	0	0			0	0	0	0	0			0	0	0	0	0
	0	0	0	0	0	0				0	0	0	0	0			0	0	0	0	0			0	0	0	0	0			0	0	0	0	0			0	0	0	0	0			0	1	0	0	0
	0	0	0	0	0	0				0	0	0	0	0			0	0	0	0	0			0	0	0	0	0			0	0	0	0	0			0	0	0	0	0			0	1	0	0	0
	0	0	0	0	0	0				0	0	0	0	0			0	0	0	0	0			0	0	0	0	0			0	0	0	0	0			0	0	0	0	0			0	0	0	0	0
	0	0	0	0	0	0				0	0	0	0	0			0	0	0	0	0			0	0	0	0	0			0	0	0	0	0			0	0	0	0	0			0	0	0	1	0
	0	0	0	0	0	0				0	0	0	0	0			0	0	0	0	0			0	0	0	0	0			0	0	0	0	0			0	0	0	0	0			0	0	0	0	0
	0	0	0	0	0	0				0	0	0	0	0			0	0	0	0	0			0	0	0	0	0			0	0	0	0	0			0	0	0	1	0			0	0	0	0	0
	0	0	0	0	0	0				0	0	0	0	0			0	0	0	0	0			0	0	0	0	0			0	0	0	0	0			0	0	0	0	0			0	0	0	0	0
	0	0	0	0	0	0				0	0	0	0	0			0	0	0	0	0			0	0	0	0	0			0	0	0	0	0			0	0	0	1	0			0	1	1	0	0
	0	0	0	0	0	0				0	0	0	0	0			0	0	0	0	0			0	0	0	0	0			0	0	0	0	0			0	0	0	0	0			0	1	1	0	0
	0	0	0	0	0	0				1	0	0	0	0			0	0	0	0	0			0	0	0	0	0			0	0	0	0	0			0	0	0	0	0			0	0	0	0	0
	0	0	0	0	0	0				0	0	0	0	0			0	0	0	0	0			0	0	0	0	0			0	0	0	0	0			0	0	0	0	0			0	0	0	0	0
	0	0	0	0	0	0				0	0	0	0	0			0	0	0	0	0			0	0	0	0	0			0	0	0	0	0			0	0	0	0	0			0	0	0	1	0
	0	0	0	0	0	0				0	0	0	0	0			0	0	0	0	0			0	0	0	0	0			0	0	0	0	0			0	0	0	0	0			0	0	0	1	0
	0	0	0	0	0	0				0	0	0	0	0			0	0	0	0	0			0	0	0	0	0			0	0	0	0	0			0	0	0	0	0			0	0	0	0	0
	0	0	0	0	0	0				0	0	0	0	0			0	0	0	0	0			0	0	0	0	0			0	0	0	0	0			0	0	0	0	0			0	0	0	0	0
	0	0	0	0	0	0				0	0	0	0	0			0	0	0	0	0			0	0	0	0	0			0	0	0	0	0			0	0	0	0	0			0	1	0	0	0
	0	0	0	0	0	0				0	0	0	0	0			0	0	0	0	0			0	0	0	0	0			0	0	0	0	0			0	0	0	0	0			0	0	0	0	0
	0	0	0	0	0	0				0	0	0	0	0			0	0	0	0	0			0	0	0	0	0			0	0	0	0	0			0	0	0	0	0			0	1	0	1	0
	0	0	0	0	0	0				0	0	0	0	0			0	0	0	0	0			0	0	0	0	0			0	0	0	0	0			0	0	0	0	0			0	0	0	0	1
	0	0	0	0	0	0				0	0	0	0	0			0	0	0	0	0			1	0	0	0	0			0	0	0	0	0			0	0	0	0	0			0	0	0	0	1
	0	0	0	0	0	0				0	0	0	0	0			0	0	0	0	0			0	0	0	0	0			0	0	0	0	0			0	0	0	0	0			0	0	0	1	0
	0	0	0	0	0	0				0	0	0	0	0			0	0	0	0	0			0	0	0	0	0			0	0	0	0	0			0	0	0	1	0			0	0	0	0	0
	0	0	0	0	0	0				0	0	0	0	0			0	0	0	0	0			0	0	0	0	0			0	0	0	0	0			0	0	0	0	0			1	0	0	1	0
	0	0	0	0	0	0				0	0	0	0	0			0	0	0	0	0			1	0	0	0	0			0	0	0	0	0			0	0	0	0	0			0	0	0	0	0
	0	0	0	0	0	0				0	0	0	0	0			0	0	0	0	0			0	0	0	0	0			0	0	0	0	0			0	0	0	0	0			0	0	0	1	0
	0	0	0	0	0	0				0	0	0	0	0			0	0	0	0	0			1	0	0	0	0			0	0	0	0	0			0	0	0	1	0			1	0	0	0	0
	0	0	0	0	0	0				0	0	0	0	0			0	0	0	0	0			0	0	0	0	0			0	0	0	0	0			0	0	0	0	0			0	0	0	0	0
	0	0	0	0	0	0				0	0	0	0	0			0	0	0	0	0			0	0	0	0	0			0	0	0	0	0			0	0	0	0	0			0	0	0	1	0
	0	0	0	0	0	0				0	0	0	0	0			0	0	0	0	0			0	0	0	0	0			0	0	0	0	0			0	0	0	0	0			1	0	0	0	0
	0	0	0	0	0	0				0	0	0	0	0			0	0	0	0	0			0	0	0	0	0			0	0	0	0	0			0	0	0	0	0			0	0	0	0	0
	0	0	0	0	0	0				0	0	0	0	0			0	0	0	0	0			0	0	0	0	0			0	0	0	0	0			0	0	0	0	0			1	0	0	0	0
	0	0	0	0	0	0				0	0	0	0	0			0	0	0	0	0			0	0	0	0	0			0	0	0	0	0			0	0	0	0	0			0	0	0	0	1
	0	0	0	0	0	0				0	0	0	0	0			0	0	0	0	0			0	0	0	0	0			0	0	0	0	0			0	0	0	0	0			0	0	0	0	0
	0	0	0	0	0	0				0	0	0	0	0			0	0	0	0	0			0	0	0	0	0			0	0	0	0	0			0	0	0	0	0			0	0	1	0	0
	0	0	0	0	0	0				0	0	0	0	0			0	0	0	0	0			0	0	0	0	0			0	0	0	0	0			0	0	0	0	0			0	0	1	0	0
	0	0	0	0	0	0				0	0	0	0	0			0	0	0	0	0			0	0	1	0	0			0	0	0	0	0			0	0	0	0	0			0	0	0	0	0
	0	0	0	0	0	0				0	0	0	0	0			0	0	1	0	0			0	0	0	0	0			0	0	0	0	0			0	0	0	0	0			0	0	0	0	0
	0	0	0	0	0	0				0	0	0	0	0			0	0	0	0	0			0	0	0	0	0			0	0	0	0	0			0	0	0	1	0			0	0	0	0	0
	0	0	0	0	0	0				0	0	0	0	0			0	0	0	0	0			0	0	0	0	0			0	0	0	0	0			0	0	0	0	0			0	0	0	0	0
	0	0	0	0	0	0				0	0	0	0	0			0	0	0	0	0			0	0	0	0	0			0	0	0	0	0			0	0	0	0	0			0	0	0	0	0
	0	0	0	0	0	0				0	0	0	0	0			0	0	0	0	0			0	0	0	0	0			0	0	0	0	0			0	0	0	0	0			0	0	0	0	0
	0	0	0	0	0	0				0	0	0	0	0			0	0	0	0	0			1	0	0	0	0			0	0	0	0	0			0	0	0	0	0			0	0	0	0	1
	0	0	0	0	0	0				0	0	0	0	0			0	0	0	0	0			0	0	0	0	0			0	0	0	0	0			0	0	0	0	0			0	0	0	0	0
	0	0	0	0	0	0				0	0	0	0	0			0	0	0	0	0			0	0	0	0	0			0	0	0	0	0			0	0	0	0	0			0	0	0	0	0
	0	0	0	0	0	0				0	0	0	0	0			0	0	0	0	0			0	0	0	0	0			0	0	0	0	0			0	0	0	0	0			0	0	0	0	1
	0	0	0	0	0	0				0	0	0	0	0			0	0	0	0	0			0	0	0	0	0			0	0	0	0	0			0	0	0	0	0			0	0	0	0	0
	0	0	0	0	0	0				0	0	0	0	0			0	0	0	0	0			0	0	0	0	0			0	0	0	0	0			0	0	0	0	0			0	0	0	0	0
	0	0	0	0	0	0				0	0	0	0	0			0	0	0	0	0			0	0	0	0	0			0	0	0	0	0			0	0	0	0	0			0	0	0	0	0
	0	0	0	0	0	0				0	0	0	0	0			0	0	0	0	0			0	0	0	0	0			0	0	0	0	0			0	0	0	0	0			0	0	1	0	0
	0	0	0	0	0	0				0	0	0	0	0			0	0	0	0	0			0	0	0	0	0			0	0	0	0	0			0	0	0	0	0			0	0	0	0	0
	0	0	0	0	0	0				0	0	0	0	0			0	0	0	0	0			0	0	0	0	0			0	0	0	0	0			0	0	0	0	0			0	0	0	0	0
	0	0	0	0	0	0				0	0	0	0	0			0	0	0	0	0			0	0	0	0	0			0	0	0	0	0			0	0	0	0	0			0	0	0	0	1
	0	0	0	0	0	0				0	0	0	0	0			0	0	0	0	0			0	0	0	0	0			0	0	0	0	0			0	0	0	0	0			0	0	0	0	0
	0	0	0	0	0	0				0	0	0	0	0			0	0	0	0	0			0	0	0	0	0			0	0	0	0	0			0	0	0	1	0			0	0	0	0	0
	0	0	0	0	0	0				0	0	0	0	0			0	0	0	0	0			0	0	0	0	0			0	0	0	0	0			0	0	0	0	0			0	0	0	0	0
	0	0	0	0	0	0				0	0	0	0	0			0	0	0	0	0			0	0	0	0	0			0	0	0	0	0			0	0	0	0	0			0	0	0	0	0
	0	0	0	0	0	0				0	0	0	0	0			0	0	0	0	0			0	0	0	0	0			0	0	0	0	0			0	0	0	0	0			0	0	0	0	0
	0	0	1	0	0	0				0	0	0	0	0			0	0	0	0	0			0	0	0	0	0			0	0	0	0	0			0	0	0	0	0			0	0	0	0	0
	0	0	0	0	0	0				0	0	0	0	0			0	0	0	0	0			0	0	0	0	0			0	0	0	0	0			0	0	0	0	0			0	0	0	0	0
	0	0	0	0	0	0				0	0	0	0	0			0	0	0	0	0			0	0	0	0	0			0	0	0	0	0			0	0	0	1	0			0	0	0	0	0
	0	0	0	0	0	0				0	0	0	0	0			0	0	0	0	0			0	0	0	0	0			0	0	0	0	0			0	0	0	0	0			0	0	0	0	0
	0	0	0	0	0	0				0	0	0	0	0			0	0	0	0	0			0	0	0	1	0			0	0	0	0	0			0	0	0	0	0			0	0	0	0	0
	0	0	0	0	0	0				0	0	0	0	0			0	0	0	0	0			0	0	0	0	0			0	0	0	0	0			0	0	0	0	0			0	0	0	0	0
	0	0	0	0	0	0				0	0	0	0	0			0	0	0	0	0			1	0	0	0	0			0	0	0	0	0			0	0	0	0	0			0	0	0	0	0
	0	0	0	0	0	0				0	0	0	0	0			0	0	0	0	0			0	0	0	0	0			0	0	0	0	0			0	0	0	0	0			0	0	0	0	0
	0	0	0	0	0	0				0	0	0	0	0			0	0	0	0	0			0	0	1	0	0			0	0	0	0	0			0	0	0	1	0			0	0	0	0	0
	0	0	0	0	0	0				0	0	0	0	0			0	0	0	0	0			0	0	0	0	0			0	0	0	0	0			0	0	0	0	0			0	0	0	0	0
	0	0	0	0	0	0				0	0	0	0	0			0	0	0	0	0			0	0	0	0	0			0	0	0	0	0			0	0	0	0	0			0	0	0	0	0
	0	0	0	0	0	0				0	0	0	0	0			0	0	0	0	0			0	0	0	0	0			0	0	0	0	0			0	0	0	0	0			0	0	0	0	0
	0	0	0	0	0	0				0	0	0	0	0			0	0	0	0	0			0	0	0	1	0			0	0	0	0	0			0	0	0	0	0			0	0	0	0	0
	0	0	1	0	0	0				0	0	0	0	0			0	0	0	0	0			0	0	0	0	0			0	0	0	0	0			0	0	0	0	0			0	0	0	0	0
	0	0	0	0	0	0				0	0	0	0	0			0	0	0	0	0			0	0	1	0	0			0	0	0	0	0			0	0	0	1	0			0	0	0	0	0
	0	0	1	0	0	0				0	0	0	0	0			0	0	0	0	0			0	0	0	0	0			0	0	0	0	0			0	0	0	1	0			0	0	0	0	0
	0	0	0	0	0	0				0	0	0	0	0			0	0	0	0	0			0	0	0	0	0			0	0	0	0	0			0	0	0	0	0			0	0	0	0	1
	0	0	0	0	0	0				0	0	0	0	0			0	0	0	0	0			0	0	0	0	0			0	0	0	0	0			0	0	0	0	0			0	0	0	0	1
	0	0	0	0	0	0				0	0	0	0	0			0	0	0	0	0			0	0	0	0	0			0	0	0	0	0			0	0	0	0	0			0	0	0	0	0
	0	0	0	0	0	0				0	0	0	0	0			0	0	0	0	0			0	0	0	0	0			0	0	0	0	0			0	0	0	0	0			0	0	0	0	1
	0	0	0	0	0	0				0	0	0	0	0			0	0	0	0	0			0	0	0	0	0			0	0	0	0	0			0	0	0	0	0			0	0	0	0	1
	0	0	0	0	0	0				0	0	0	0	0			0	0	0	0	0			0	0	0	1	0			0	0	0	0	0			0	0	0	1	0			0	0	0	0	1
	0	0	0	0	0	0				0	0	0	0	0			0	0	0	0	0			0	0	0	0	0			0	0	0	0	0			0	0	0	0	0			0	0	0	0	1
	0	0	0	0	0	0				0	0	0	0	0			0	0	0	0	0			0	0	0	0	0			0	0	0	0	0			0	0	0	0	0			0	0	0	0	0
	0	0	0	0	0	0				0	0	0	0	0			0	0	0	0	0			0	0	0	0	0			0	0	0	0	0			0	0	0	0	0			0	0	0	0	1
	0	0	0	0	0	0				0	0	0	0	0			0	0	1	0	0			0	0	0	0	0			0	0	0	0	0			0	0	0	0	0			0	0	0	0	0
	0	0	0	0	0	0				0	0	0	0	0			0	0	0	0	0			0	0	0	0	0			0	0	0	0	0			0	0	0	0	0			0	0	0	0	0
	0	0	0	0	0	0				0	0	0	0	0			0	0	0	0	0			0	0	0	1	0			0	0	0	0	0			0	0	0	0	0			0	0	0	1	0
	0	0	0	0	0	0				0	0	0	0	0			0	0	0	0	0			0	0	0	0	0			0	0	0	0	0			0	0	0	1	0			0	0	0	0	0
	0	0	0	0	0	0				0	0	0	0	0			0	0	0	0	0			0	0	1	0	0			0	0	0	0	0			0	0	0	0	0			0	0	0	0	0
	0	0	0	0	0	0				0	0	0	0	0			0	0	0	0	0			0	0	0	0	0			0	0	0	0	0			0	0	0	0	0			0	0	0	0	0
	0	0	0	0	0	0				0	0	0	0	0			0	0	0	0	0			0	0	0	0	0			0	0	0	0	0			0	0	0	0	0			0	0	0	0	0
	0	0	0	0	0	0				0	0	0	0	0			0	0	0	0	0			0	0	0	0	0			0	0	0	0	0			0	0	0	0	0			0	0	0	0	0
	0	0	0	0	0	0				0	0	0	0	0			0	0	0	0	0			0	0	0	0	0			0	0	0	0	0			0	0	0	0	0			0	0	0	0	0
	0	0	0	0	0	0				0	0	0	0	0			0	0	0	0	0			0	0	0	0	0			0	0	0	0	0			0	0	0	0	0			0	0	0	0	1
	0	0	0	0	0	0				0	0	0	0	0			0	0	0	0	0			0	0	0	1	0			0	0	0	0	0			0	0	0	0	0			0	0	0	0	0
	0	0	0	0	0	0				0	0	0	0	0			0	0	0	0	0			0	0	0	1	0			0	0	0	0	0			1	0	0	0	0			0	0	0	0	0
	0	0	0	0	0	0				0	0	0	0	0			0	0	0	0	0			0	0	1	0	0			0	0	0	0	0			0	0	0	0	0			0	0	0	0	0
	0	0	0	0	0	0				0	0	0	0	0			0	0	0	0	0			0	0	0	0	0			0	0	0	0	0			0	0	0	0	0			0	0	0	0	0
	0	0	0	0	0	0				0	0	0	0	0			0	0	0	0	0			0	0	0	0	0			0	0	0	0	0			0	0	0	0	0			0	0	0	0	0
	0	0	0	1	0	0				0	0	0	0	0			0	0	0	0	0			0	0	1	0	0			0	0	0	0	0			0	0	0	0	0			0	0	0	0	1
	0	0	0	0	0	0				0	0	0	0	0			0	0	0	0	0			0	0	0	0	0			0	0	0	0	0			0	0	0	0	0			0	0	0	0	0
	0	0	0	1	0	0				0	0	0	0	0			0	0	0	0	0			0	0	0	1	0			0	0	0	0	0			0	0	0	0	0			0	0	0	1	0
	0	0	0	0	0	0				0	0	0	0	0			0	0	0	0	0			0	0	0	0	0			0	0	0	0	0			0	0	0	0	0			0	0	0	0	0
	0	0	0	0	0	0				0	0	0	0	0			0	0	0	0	0			0	0	0	0	0			0	0	0	0	0			0	0	0	1	0			0	0	0	1	0
	0	0	0	0	0	0				0	0	0	0	0			0	0	1	0	0			0	0	0	0	0			0	0	0	0	0			0	0	0	0	0			0	0	0	0	0
	0	0	0	0	0	0				0	0	0	0	0			0	0	0	0	0			0	0	0	0	0			0	0	0	0	0			0	0	0	1	0			0	0	0	0	0
	0	0	0	0	0	0				0	0	0	0	0			0	0	0	0	0			0	0	0	0	0			0	0	0	0	0			0	0	0	0	0			0	0	0	0	0
	0	0	0	0	0	0				0	0	0	0	0			0	0	1	0	0			1	0	0	0	0			0	0	0	0	0			0	0	0	0	0			0	0	0	0	0
	0	0	0	0	0	0				0	0	0	0	0			0	0	0	0	0			0	0	0	1	0			0	0	0	0	0			0	0	0	0	0			0	0	0	0	0
	0	0	0	0	0	0				0	0	0	0	0			0	0	0	0	0			0	0	0	0	0			0	0	0	0	0			0	0	0	0	0			0	0	0	0	0
	0	0	0	0	0	0				0	0	0	0	0			0	0	0	0	0			0	0	0	0	0			0	0	0	0	0			0	0	0	0	0			0	0	0	0	0
	0	0	0	0	0	0				0	0	0	0	0			0	0	0	0	0			0	0	0	0	0			0	0	0	0	0			0	0	0	0	0			0	0	0	0	0
	0	0	0	0	0	0				0	0	0	0	0			0	0	0	0	0			0	0	0	0	0			0	0	0	0	0			0	0	0	0	0			0	0	0	0	0
	0	0	0	0	0	0				0	0	0	0	0			0	0	0	0	0			0	0	0	1	0			1	0	0	0	0			0	0	0	0	0			0	0	0	0	0
	0	0	0	0	0	0				0	0	0	0	0			0	0	0	0	0			0	0	0	0	0			1	0	0	0	0			0	0	0	0	0			0	0	0	0	0
	0	0	0	0	0	0				0	0	0	0	0			0	0	0	0	0			1	0	0	0	0			0	0	0	0	0			0	0	0	0	0			0	0	0	0	0
	0	0	0	0	0	0				0	0	0	0	0			0	0	0	0	0			0	0	0	1	0			0	0	0	0	0			0	0	0	0	0			0	0	0	0	0
	0	0	0	0	0	0				0	0	0	0	0			0	0	0	0	0			0	0	0	0	0			0	0	0	0	0			0	0	0	0	0			0	0	0	0	1
	0	0	0	0	0	0				0	0	0	0	0			0	0	0	0	0			0	0	0	0	0			0	0	0	0	0			0	0	0	1	0			0	0	0	0	0
	0	0	1	0	0	0				0	0	0	0	0			0	0	0	0	0			0	0	0	0	0			0	0	0	0	0			0	0	0	1	0			0	0	0	0	1
	0	0	0	0	0	0				0	0	0	0	0			0	0	0	0	0			0	0	0	0	0			0	0	0	0	0			0	0	0	0	0			0	0	0	0	0
	0	0	0	0	0	0				0	0	0	0	0			0	0	1	0	0			0	0	0	0	0			0	0	0	0	0			0	0	0	1	0			0	1	0	1	0
	0	0	0	0	0	0				0	0	0	0	0			0	0	0	0	0			0	0	0	0	0			0	0	0	0	0			0	0	0	1	0			0	0	0	1	0
	0	0	0	0	0	0				0	0	0	0	0			0	0	0	0	0			0	0	0	0	0			0	0	0	0	0			0	0	0	0	0			0	0	0	0	0
	0	0	0	0	0	0				0	0	0	0	0			0	0	0	0	0			0	0	0	1	0			0	0	0	0	0			0	0	0	0	0			0	0	0	0	0
	0	0	0	0	0	0				0	0	0	0	0			0	0	0	0	0			0	0	0	0	0			0	0	0	0	0			0	0	0	0	0			0	0	0	0	0
	0	0	0	0	0	0				0	0	0	0	0			0	0	0	0	0			0	0	0	0	0			0	0	0	0	0			0	0	0	0	0			0	0	0	0	0
	0	0	0	0	0	0				0	0	0	0	0			0	0	0	0	0			0	0	0	1	0			0	0	0	0	0			0	0	0	0	0			0	0	0	0	1
	0	0	0	0	0	0				0	0	0	0	0			0	0	0	0	0			0	0	1	0	0			0	0	0	0	0			0	0	0	0	0			0	0	0	0	0
	0	0	0	1	0	0				0	0	0	0	0			0	0	0	0	0			0	0	0	0	0			0	0	0	0	0			0	0	0	0	0			0	1	0	1	0
	0	0	0	0	0	0				0	0	0	0	0			0	0	0	0	0			0	0	0	0	0			0	0	0	0	0			0	0	0	0	0			0	0	0	0	0
	0	0	0	0	0	0				0	0	0	0	0			0	0	0	0	0			0	0	0	0	0			0	0	0	0	0			0	0	0	0	0			0	0	0	0	0
	0	0	0	0	0	0				0	0	0	0	0			0	0	0	0	0			0	0	0	0	0			0	0	0	0	0			0	0	0	0	0			0	0	0	0	0
	0	0	0	0	0	0				0	0	0	0	0			0	0	0	0	0			0	0	0	0	0			0	0	0	0	0			0	0	0	0	0			0	0	0	0	0
	0	0	0	0	0	0				0	0	0	0	0			0	0	0	0	0			0	0	0	0	0			0	0	0	0	0			0	0	0	1	0			0	0	0	0	0
	0	0	0	0	0	0				0	0	0	0	0			0	0	0	0	0			0	0	0	0	0			0	0	0	0	0			0	0	0	0	0			1	0	0	1	0
	0	0	0	0	0	0				0	0	0	0	0			0	0	0	0	0			0	0	0	0	0			0	0	0	0	1			0	0	0	0	0			0	0	0	0	0
	0	0	0	0	0	0				0	0	0	0	0			0	0	0	0	0			0	0	0	0	0			0	0	0	0	0			0	0	0	0	0			0	0	0	0	0
	0	0	0	0	0	0				0	0	0	0	0			0	0	0	0	0			0	0	0	0	0			0	0	0	0	0			0	0	0	0	0			0	0	0	0	0
	0	0	0	0	0	0				0	0	0	0	0			0	0	0	1	0			0	0	1	0	0			0	0	0	0	0			0	0	0	0	0			0	0	0	0	0
	0	0	0	0	0	0				0	0	0	0	0			0	0	0	0	0			0	0	0	0	0			0	1	0	0	0			0	0	0	0	0			0	0	0	1	0
	0	0	0	1	0	0				0	0	0	0	0			0	0	0	0	0			0	0	0	1	0			0	0	0	0	0			0	0	0	0	0			0	1	0	0	0
	0	0	0	0	0	0				0	0	0	0	0			0	0	0	0	0			0	0	0	0	0			0	0	0	0	0			0	0	0	0	0			0	0	0	0	0
	0	0	0	0	0	0				0	0	0	0	0			0	0	0	0	0			0	0	0	0	0			0	0	0	0	0			0	0	0	0	0			0	0	0	0	0
	0	0	0	0	0	0				0	0	0	0	0			0	0	0	0	0			0	0	0	0	0			0	0	0	0	0			0	0	0	0	0			0	0	0	0	0
	0	0	0	0	0	0				0	0	0	0	0			0	0	0	0	0			0	0	0	0	0			0	0	0	0	0			0	0	0	0	0			0	0	0	0	0
	0	0	0	0	0	0				0	0	0	0	0			0	0	0	0	0			0	0	1	0	0			0	0	0	0	0			0	0	0	0	0			0	0	0	0	0
	0	0	0	0	0	0				0	0	0	0	0			0	0	0	0	0			0	0	0	0	0			0	0	0	0	0			0	0	0	0	0			0	0	0	0	0
	0	0	0	0	0	0				0	0	0	0	0			0	0	0	0	0			0	0	0	0	0			0	1	0	0	0			0	0	0	1	0			0	0	0	0	0
	0	0	0	1	0	0				0	0	0	0	0			0	0	0	0	0			0	0	0	0	0			0	0	0	0	0			0	0	0	0	0			0	0	0	0	0
	0	0	0	0	0	0				0	0	0	0	0			0	0	0	0	0			1	0	0	0	0			0	0	0	0	0			0	0	0	0	0			0	0	0	0	0
	0	0	0	0	0	0				0	0	0	0	0			0	0	0	0	0			0	0	0	0	0			0	0	0	0	0			0	0	0	0	0			0	1	0	0	0
	0	0	0	0	0	0				0	0	0	0	0			0	0	0	0	0			0	0	0	0	0			0	0	0	0	0			0	0	0	0	0			0	0	0	0	0
	0	0	0	0	0	0				0	0	0	0	0			0	0	0	0	0			0	0	1	0	0			0	0	0	0	0			0	0	0	0	0			0	0	1	1	0
	0	0	0	0	0	0				0	0	0	0	0			0	0	0	0	0			0	0	0	0	0			0	0	0	0	0			0	0	0	0	0			0	0	0	0	0
	0	0	0	0	0	0				0	0	0	0	0			0	0	0	0	0			0	0	0	0	0			0	0	0	0	0			0	0	0	0	0			0	0	0	0	0
	0	0	0	0	0	0				0	0	0	0	0			0	0	0	0	0			0	0	1	0	0			0	0	0	0	0			0	0	0	0	0			0	0	0	0	0
	0	0	0	0	0	0				0	0	0	0	0			0	0	0	0	0			0	0	0	0	0			0	0	0	0	0			0	0	0	0	0			0	0	0	0	0
	0	0	0	0	0	0				0	0	0	0	0			0	0	0	0	0			0	0	0	0	0			0	0	0	0	0			0	0	0	0	0			0	0	0	0	0
	0	0	0	0	0	0				0	0	0	0	0			0	0	0	0	0			0	0	1	0	0			0	0	0	0	0			0	0	0	0	0			0	0	0	0	0
	0	0	0	0	0	0				0	0	0	0	0			0	0	0	0	0			0	0	0	0	0			0	0	0	0	1			0	0	0	0	0			0	0	0	0	0
	0	0	0	0	0	0				0	0	0	0	0			0	0	0	0	0			0	0	0	0	0			0	0	0	0	0			0	0	0	0	0			0	0	0	0	0
	0	0	0	0	0	0				0	0	0	0	0			0	0	0	0	0			1	0	1	0	0			0	0	0	0	0			0	0	0	0	0			0	1	0	0	0
	0	0	0	0	0	0				0	0	0	0	0			0	0	0	0	0			1	0	0	0	0			0	0	0	0	0			0	0	0	0	0			0	0	0	0	0
	0	0	0	0	0	0				0	0	0	0	0			0	0	0	0	0			0	0	0	0	0			0	0	0	0	0			1	0	0	0	0			0	0	0	0	0
	0	0	0	0	0	0				0	0	0	0	0			0	0	0	0	0			0	0	0	0	0			0	0	0	0	0			0	0	0	0	0			0	0	0	0	0
	0	0	0	1	0	0				0	0	0	0	0			0	0	0	0	0			0	0	0	0	0			0	0	0	0	0			0	0	0	0	0			1	0	0	0	0
	0	0	0	0	0	0				0	0	0	0	0			0	0	0	0	0			0	0	0	0	0			0	0	0	0	0			0	0	0	1	0			0	0	0	0	0
	0	0	0	0	0	0				0	0	0	0	0			0	0	0	0	0			0	0	0	0	0			0	0	0	0	0			0	0	0	0	0			0	1	0	0	1
	0	0	0	0	0	0				0	0	0	0	0			0	0	0	0	0			0	0	0	0	0			0	0	0	0	0			0	0	0	0	0			0	0	0	0	0
	0	0	0	0	0	0				0	0	0	0	0			0	0	0	0	0			0	0	0	0	0			0	0	0	0	0			0	0	0	0	0			0	0	0	0	0
	0	1	0	0	0	0				0	0	0	0	0			0	0	0	0	0			1	0	0	0	0			0	0	0	0	0			1	0	0	0	0			0	0	0	0	0
	0	1	0	0	0	0				0	0	0	0	0			0	0	0	0	0			0	0	0	0	0			0	0	0	0	0			0	0	0	0	0			0	0	0	0	0
	0	0	0	1	0	0				0	0	0	0	0			0	0	0	0	0			1	0	1	0	0			0	0	0	0	0			1	0	0	0	0			0	0	0	0	0
	0	1	0	0	0	0				0	0	0	0	0			0	0	0	0	0			0	0	0	0	0			0	0	0	0	0			0	0	0	0	0			0	0	0	0	0
	0	0	0	0	0	0				0	0	0	0	0			0	0	0	0	0			0	0	0	0	0			0	0	0	0	0			0	0	0	0	0			0	0	0	0	0
	0	0	0	0	0	0				0	0	0	0	0			0	0	0	0	0			0	0	0	0	0			0	0	0	0	0			0	0	0	0	0			0	0	0	0	0
	0	0	0	0	0	0				0	0	0	0	0			0	0	0	0	0			0	0	0	0	0			0	0	0	0	0			0	0	0	0	0			1	0	0	0	0
	0	0	0	0	0	0				0	0	0	0	0			0	0	0	0	0			0	0	1	0	0			0	0	0	0	0			0	0	0	0	0			0	0	0	0	0
	0	0	0	0	0	0				0	0	0	0	0			0	0	0	0	0			0	0	0	0	0			0	0	0	0	0			0	0	0	0	0			0	0	0	0	0
	0	0	0	0	0	0				0	0	0	0	0			0	0	0	0	0			0	0	0	0	0			0	0	0	0	0			0	0	0	0	0			0	1	0	0	0
	0	0	0	0	0	0				0	0	0	0	0			0	0	0	0	0			0	0	0	0	0			0	0	0	0	0			0	0	0	0	0			0	0	0	0	0
	0	0	0	0	0	0				0	0	0	0	0			0	0	0	0	0			0	0	0	0	0			0	0	0	0	0			0	0	0	0	0			0	0	0	0	0
	0	0	0	0	0	0				0	0	0	0	0			0	0	0	0	0			0	0	0	0	0			0	0	0	0	0			0	0	0	0	0			1	0	0	0	0
	0	0	0	0	0	0				0	0	0	0	0			0	0	0	0	0			0	0	0	0	0			0	0	0	0	0			0	0	0	0	0			0	0	0	0	0
	0	1	0	0	0	0				0	0	0	0	0			0	0	0	0	0			0	0	0	0	0			0	0	0	0	0			0	0	0	0	0			0	0	1	0	0
	0	0	0	0	0	0				0	0	0	0	0			0	0	0	0	0			0	0	0	0	0			0	0	0	0	0			0	0	0	0	0			0	1	0	0	0
	0	0	0	0	0	0				0	0	0	0	0			0	0	0	0	0			0	0	0	0	0			0	0	0	0	0			0	0	0	0	0			0	0	0	0	0
	0	0	0	0	0	0				0	0	0	0	0			0	0	0	0	0			0	0	0	0	0			0	0	0	0	0			0	0	0	0	0			0	0	0	0	0
	0	1	0	0	0	0				0	0	0	0	0			0	0	0	0	0			0	0	0	0	0			0	0	0	0	0			0	0	0	0	0			0	0	0	0	0
	0	1	0	0	0	0				0	0	0	0	0			0	0	0	0	0			0	0	0	0	0			0	0	0	0	0			0	0	0	0	0			1	0	0	0	0
	0	0	0	0	0	0				0	0	0	0	0			0	0	0	0	0			0	0	0	0	0			0	0	0	0	0			0	0	0	0	0			0	1	0	0	0
	0	0	0	0	0	0				0	0	0	0	0			0	0	0	0	0			0	0	0	0	0			0	0	0	0	0			0	0	0	0	0			1	0	0	0	0
	0	1	0	0	0	0				0	0	0	0	0			0	0	0	0	0			0	0	0	0	0			0	0	0	0	0			0	0	0	0	0			0	0	0	0	0
	0	0	0	0	0	0				1	0	0	0	0			0	0	0	0	0			0	0	0	0	0			0	0	0	0	0			0	0	0	0	0			1	0	1	0	0
	0	0	0	0	0	0				1	0	0	0	0			0	0	0	0	0			0	0	0	0	0			0	0	0	0	0			0	0	0	0	0			0	0	0	0	0
	0	0	0	0	0	0				0	0	0	0	0			0	0	0	0	0			0	0	0	0	0			0	0	0	0	0			0	0	0	0	0			1	0	0	0	0
	0	0	0	0	0	0				0	0	0	0	0			0	0	0	0	0			0	0	0	0	0			0	0	0	0	0			0	0	0	0	0			1	0	0	0	0
	0	0	0	0	0	0				0	0	0	0	0			0	0	0	0	0			0	0	0	0	0			0	0	0	0	0			0	0	0	0	0			0	0	0	0	0
	0	0	0	0	0	0				0	0	0	0	0			0	0	0	0	0			0	0	0	0	0			0	0	0	0	0			0	0	0	0	0			0	0	0	0	0
	0	0	0	0	0	0				0	0	0	0	0			0	0	0	0	0			1	0	0	0	0			0	0	0	0	0			0	0	0	0	0			0	0	0	0	0
	0	0	0	0	0	0				0	0	0	0	0			0	0	0	0	0			0	0	0	0	0			0	0	0	0	0			0	0	0	0	0			0	0	0	0	0
	0	0	0	0	0	0				1	0	0	0	0			0	0	0	0	0			0	0	0	0	0			0	0	0	0	0			0	0	0	0	0			1	0	0	0	0
	0	0	0	0	0	0				0	0	0	0	0			0	0	0	0	0			0	0	0	0	0			0	0	0	0	0			0	0	0	0	0			0	0	0	0	0
	0	0	0	0	0	0				0	0	0	0	0			0	0	0	0	0			0	0	0	0	0			0	0	0	0	0			0	0	0	0	0			0	0	0	0	0
	0	0	0	0	0	0				0	0	0	0	0			0	0	0	0	0			0	0	0	0	0			0	0	0	0	0			0	0	0	0	0			1	0	0	0	0
	0	0	0	0	0	0				0	0	0	0	0			0	0	0	0	0			0	0	0	0	0			0	0	0	0	0			0	0	0	0	0			1	0	0	0	0
	0	0	0	0	0	0				0	0	0	0	0			0	0	0	0	0			0	0	0	0	0			0	0	0	0	0			0	0	0	0	0			0	0	0	0	0
	0	0	0	0	0	0				0	0	0	0	1			0	0	0	0	0			0	0	0	0	0			0	0	0	0	0			0	0	0	0	0			1	0	0	0	0
	0	0	0	0	0	0				0	0	0	0	0			0	0	0	0	0			0	0	0	0	0			0	0	0	0	0			0	0	0	0	0			0	0	0	0	0
	0	0	0	0	0	0				0	0	0	0	0			0	0	0	0	0			0	0	0	0	0			0	0	0	0	0			0	0	0	0	0			0	0	0	0	0
	0	0	0	0	0	0				0	0	0	0	0			0	0	0	0	0			0	0	0	0	0			0	0	0	0	0			0	0	0	0	0			0	0	0	0	0
	0	1	0	0	0	0				0	0	0	0	1			0	0	1	0	0			0	0	0	0	0			0	0	0	0	0			0	0	0	0	0			1	0	0	0	0
	0	0	0	0	0	0				0	0	0	0	0			0	0	0	0	0			0	0	0	0	0			0	0	0	0	0			0	0	0	0	0			0	0	0	0	0
	0	0	0	0	0	0				0	0	0	0	0			0	0	1	0	0			0	0	0	0	0			0	0	0	0	0			0	0	0	0	0			0	0	0	0	0
	0	0	0	0	0	0				0	0	0	0	0			0	0	0	0	0			0	0	0	0	0			0	0	0	0	0			0	0	0	0	0			0	0	0	0	0
	0	0	0	0	0	0				0	0	0	0	0			0	0	0	0	0			0	0	0	0	0			0	0	0	0	0			0	0	0	0	1			0	0	0	0	0
	0	0	0	0	0	0				0	0	0	0	0			0	0	0	0	0			0	0	0	0	0			0	0	0	0	0			0	0	0	0	0			0	0	1	0	0
	0	0	0	0	0	0				0	0	0	0	0			0	0	0	0	0			0	0	0	0	0			0	0	0	0	0			0	0	0	0	0			0	0	0	0	0
	0	1	0	0	0	0				0	0	0	0	0			0	0	0	0	0			0	0	0	0	0			0	0	0	0	0			0	0	0	0	1			0	0	0	0	0
	0	0	0	0	0	0				0	0	0	0	0			0	0	0	0	0			0	0	0	0	0			0	0	0	0	0			0	0	0	0	0			0	0	0	0	0
	0	0	0	0	0	0				0	0	0	0	1			0	0	0	0	0			0	0	0	0	0			0	0	0	0	0			0	0	0	0	1			0	0	0	0	0
	0	0	0	0	0	0				0	0	0	0	0			0	0	0	0	0			0	0	0	0	0			0	0	0	0	0			0	0	0	0	0			0	0	0	0	0
	0	0	0	0	0	0				0	0	0	0	0			0	0	0	0	0			0	0	0	0	0			0	0	0	0	0			0	0	0	0	0			0	0	0	0	0
	0	0	0	0	0	0				0	0	0	0	0			0	0	0	0	0			0	0	0	0	0			0	0	0	0	0			0	0	0	0	0			0	0	0	0	0
	0	0	0	0	0	0				0	0	0	0	0			0	0	0	0	0			0	0	0	0	0			0	0	0	0	0			0	0	0	0	0			0	0	0	0	0
	0	0	0	0	0	0				0	0	0	0	0			0	0	0	0	0			0	0	0	0	0			0	0	1	0	0			0	0	0	0	0			0	0	0	0	0
	0	0	0	0	0	0				0	0	0	0	0			0	0	0	0	0			0	0	0	0	0			0	0	0	0	0			0	0	0	0	1			0	0	0	0	0
	0	0	0	0	0	0				0	0	0	0	0			0	0	0	0	0			0	0	0	0	0			0	0	1	0	0			0	0	0	0	0			0	0	1	0	0
	0	0	0	0	0	0				0	0	0	0	0			0	0	0	0	0			0	0	0	0	0			0	0	0	0	0			0	0	0	0	1			0	0	0	0	0
	0	0	0	0	0	0				0	0	0	0	0			0	0	0	0	0			0	0	0	0	0			0	0	0	0	0			0	0	0	0	0			0	0	0	0	0
	0	0	0	0	0	0				0	0	0	0	0			0	0	0	0	0			0	0	0	0	0			0	0	1	0	0			0	0	0	0	1			0	0	0	0	0
	0	0	0	0	0	0				0	0	0	0	0			0	0	0	0	0			0	0	0	0	0			0	0	0	0	0			0	0	0	0	0			0	0	0	0	0
	0	0	0	0	0	0				0	0	0	0	0			0	0	1	0	0			0	0	0	0	0			0	0	0	0	0			0	0	0	0	0			0	0	0	0	0
	0	0	0	0	0	0				0	0	0	0	0			0	0	0	0	0			0	0	0	0	0			0	0	0	0	0			0	0	0	0	1			0	0	0	0	0
	0	0	0	0	0	0				0	0	0	0	0			0	0	0	0	0			0	0	0	0	0			0	0	1	0	0			0	0	0	0	0			0	0	0	0	0
	0	0	0	0	0	0				0	0	0	0	0			0	0	0	0	0			0	0	0	0	0			0	0	0	0	0			0	0	0	0	0			0	0	0	0	0
	0	0	0	0	0	0				0	0	0	0	0			0	0	0	0	0			0	0	0	0	0			0	0	0	0	0			0	0	0	0	1			0	0	1	0	0
	0	0	0	0	0	0				0	0	0	0	0			0	0	0	0	0			0	0	0	0	0			0	0	0	0	0			0	0	0	0	0			0	0	0	0	0
	0	0	0	0	0	0				0	0	0	0	0			0	0	0	0	0			0	0	0	0	0			0	0	0	0	0			0	0	0	0	1			0	0	0	0	0
	0	0	0	0	0	0				0	0	0	0	0			0	0	0	0	0			0	0	0	0	0			0	0	0	0	0			0	0	0	0	0			0	0	0	0	0
	0	0	0	0	0	0				0	0	0	0	0			0	0	0	0	0			0	0	0	0	0			0	0	0	0	0			0	0	0	0	0			0	0	1	0	0
	0	0	0	0	0	0				0	0	0	0	0			0	0	0	0	0			0	0	0	0	0			0	0	0	0	0			0	0	0	0	0			0	0	0	0	0
	0	0	0	0	0	0				0	0	0	0	0			0	0	0	0	0			0	0	0	0	0			0	0	0	0	0			0	0	0	0	0			0	0	0	0	0
	0	0	0	0	0	0				0	0	0	0	0			0	0	0	0	0			0	0	0	0	0			0	0	0	0	0			0	0	0	0	0			0	0	0	0	0
	0	0	0	0	0	0				0	0	0	0	0			0	0	0	0	0			0	0	0	0	0			0	0	0	0	0			0	0	0	0	0			0	0	0	0	0
	0	0	0	0	0	0				0	0	0	0	0			0	0	1	0	0			0	0	0	0	0			0	0	0	0	0			0	0	0	0	0			0	0	0	0	0
	0	0	0	0	0	0				0	0	0	0	0			0	0	0	0	0			0	0	0	0	0			0	0	0	0	0			0	0	0	0	0			0	0	0	0	0
	0	0	0	0	0	0				0	0	0	0	0			0	0	0	0	0			0	0	0	0	0			0	0	0	0	0			0	0	0	0	0			0	0	0	0	0
	0	0	0	0	0	0				0	0	0	0	0			0	0	0	0	0			1	0	0	0	0			0	0	0	0	0			0	0	0	0	0			0	0	0	0	0
	0	0	0	0	0	0				0	0	0	0	0			0	0	0	0	0			0	0	0	0	0			0	0	1	0	0			0	0	0	0	0			0	0	0	0	0
	0	0	0	0	0	0				0	0	0	0	0			0	0	0	0	0			0	0	0	0	0			0	0	0	0	0			0	0	0	0	1			0	0	0	0	0
	0	0	0	0	0	0				0	0	0	0	0			0	0	0	0	0			0	0	0	0	0			0	0	0	0	0			0	0	0	0	0			0	0	0	0	0
	0	0	0	0	0	0				0	0	0	0	0			0	0	0	0	0			0	0	0	0	0			0	0	0	0	0			0	0	0	0	0			0	0	0	0	0
	0	0	0	0	0	0				0	0	0	0	0			0	0	0	0	0			0	0	0	0	0			0	0	0	0	0			0	0	0	0	0			0	0	0	0	0
	0	0	0	0	0	0				0	0	0	0	0			0	0	0	0	0			0	0	0	0	0			0	0	0	0	0			0	0	0	0	0			0	0	0	0	0
	0	0	0	0	0	0				0	0	0	0	0			0	0	0	0	0			0	0	0	0	0			0	0	0	0	0			0	0	0	0	0			0	0	0	0	0
	0	0	0	0	0	0				0	0	0	0	0			0	0	1	0	0			0	0	0	0	0			0	0	0	0	0			0	0	0	0	0			1	0	0	0	0
	0	0	0	0	0	0				0	0	0	0	0			0	0	0	0	0			0	0	0	0	0			0	0	0	0	0			0	0	0	0	0			0	0	0	0	0
	0	0	0	0	0	0				0	0	0	0	0			0	0	0	0	0			0	0	0	0	0			0	0	0	0	0			0	0	0	0	0			0	0	1	0	0
	0	0	0	0	0	0				0	0	0	0	0			0	0	0	0	0			0	0	0	0	0			0	0	0	0	0			0	0	0	0	0			0	0	0	0	0
	0	0	0	0	0	0				0	0	0	0	0			1	0	0	0	0			0	0	0	0	0			0	0	1	0	0			0	0	0	0	0			0	0	1	0	0
	0	0	0	0	0	0				0	0	0	0	0			0	0	0	0	0			0	0	0	0	0			0	0	0	0	0			0	0	0	0	0			0	0	1	0	0
	0	0	0	0	0	0				0	0	0	0	0			0	0	0	0	0			0	0	0	0	0			0	0	0	0	0			0	0	0	0	0			0	1	1	0	0
	0	0	0	0	0	0				0	0	0	0	0			0	0	1	0	0			0	0	0	0	0			0	0	0	0	0			0	0	0	0	0			0	0	0	0	0
	0	0	0	0	0	0				0	0	0	0	0			0	0	0	0	0			0	0	0	0	0			0	0	0	0	0			0	0	0	0	0			0	0	1	0	0
	0	0	0	0	0	0				0	0	0	0	0			0	0	0	0	0			0	0	0	0	0			0	0	0	0	0			0	0	0	0	0			0	0	0	0	0
	0	0	0	0	0	0				0	0	0	0	0			0	0	0	0	0			0	0	0	0	0			0	0	0	0	0			0	0	0	0	0			0	0	0	0	0
	0	0	0	0	0	0				0	0	0	0	0			0	0	1	0	0			0	0	0	0	0			0	0	0	0	0			0	0	0	0	0			0	0	0	0	0
	0	0	0	0	0	0				0	0	0	0	0			0	0	0	0	0			0	0	0	0	0			0	0	0	0	0			0	0	0	0	0			1	0	0	0	0
	0	0	0	0	0	0				0	0	0	0	0			0	0	0	0	0			0	0	0	0	0			0	0	0	0	0			0	0	0	0	0			0	1	0	0	0
	0	0	0	0	0	0				0	0	0	0	0			0	0	0	0	0			0	0	0	0	0			0	0	0	0	0			0	0	0	0	0			0	0	0	0	0
	0	0	0	0	0	0				0	0	0	0	0			0	0	0	0	0			0	0	0	0	0			0	0	0	0	0			0	0	0	0	0			0	0	1	0	0
	0	0	0	0	0	0				0	0	0	0	0			0	0	0	0	0			0	0	0	0	0			0	0	0	0	0			0	0	0	0	0			0	0	0	0	0
	0	0	0	0	0	0				0	0	0	0	0			0	0	0	0	0			0	0	0	0	0			0	0	0	0	0			0	0	0	0	0			0	0	0	0	0
	0	0	0	0	0	0				0	0	0	0	0			0	0	0	0	0			0	0	0	0	0			0	0	0	0	0			1	0	0	0	0			0	0	0	0	0
	0	0	0	0	0	0				0	0	0	0	0			0	0	0	0	0			0	0	0	0	0			0	0	0	0	0			0	0	0	0	0			0	0	1	0	0
	0	0	0	0	0	0				0	0	0	0	0			0	0	0	0	0			0	0	0	0	0			0	0	0	0	0			0	0	0	0	0			0	0	1	0	0
	0	0	0	0	0	0				0	0	0	0	0			0	0	0	0	0			0	0	0	0	0			0	0	1	0	0			0	0	0	0	0			0	0	0	0	0
	0	0	0	0	0	0				0	0	0	0	0			0	0	0	0	0			0	0	0	0	0			0	0	0	0	0			0	0	0	0	0			0	0	1	0	0
	0	0	0	0	0	0				0	0	0	0	0			0	0	0	0	0			0	0	0	0	0			0	0	0	0	0			0	0	0	0	0			0	0	1	0	0
	0	0	0	0	0	0				0	0	0	0	0			0	0	0	0	0			0	0	0	0	0			0	0	0	0	0			0	0	0	0	0			0	0	0	0	0
	0	0	0	0	0	0				0	0	0	0	0			0	0	0	0	0			0	0	0	0	0			0	0	0	0	0			0	0	0	0	0			0	0	0	0	0
	0	0	0	0	0	0				0	0	0	0	0			0	0	0	0	0			0	0	0	0	0			0	0	0	0	0			0	0	0	0	0			0	0	0	0	0
	0	0	0	0	0	0				0	0	0	0	0			0	0	0	0	0			0	0	0	0	0			0	0	0	0	0			0	0	0	0	0			0	0	0	0	0
	0	0	0	0	0	0				0	0	0	0	0			0	0	0	0	0			0	0	0	0	0			0	0	0	0	0			0	0	0	0	0			0	0	0	0	0
	0	0	0	0	0	0				0	0	0	0	0			0	0	0	0	0			0	0	0	0	0			0	0	0	0	0			0	0	0	0	0			0	0	0	0	0
	0	0	0	0	0	0				0	0	0	0	0			0	0	0	0	0			0	0	0	0	0			0	0	1	0	0			0	0	0	0	0			0	0	0	0	0
	0	0	0	0	0	0				0	0	0	0	0			0	0	0	0	0			0	0	0	0	0			0	0	0	0	0			0	0	0	0	0			0	0	1	0	0
	0	0	0	0	0	0				0	0	0	0	0			0	0	0	0	0			0	0	0	0	0			0	0	0	0	0			0	0	0	0	0			0	0	0	0	0
	0	0	0	0	0	0				0	0	0	0	0			0	0	0	0	0			0	0	0	0	0			0	0	0	1	0			0	0	0	0	0			1	0	0	0	0
	0	0	0	0	0	0				0	0	0	0	0			0	0	0	0	0			0	0	0	0	0			0	0	1	0	0			0	0	0	0	0			0	0	1	0	0
	0	0	0	0	0	0				0	0	0	0	0			0	0	0	0	0			0	0	0	0	0			0	0	0	0	0			0	0	0	0	0			0	0	0	0	0
	0	0	0	0	0	0				0	0	0	0	0			0	0	0	0	0			0	0	0	0	0			0	0	0	0	0			0	0	0	0	0			0	0	0	0	0
	0	0	0	0	0	0				0	0	0	0	0			0	0	0	0	0			0	0	0	0	0			0	0	0	0	0			0	0	0	0	0			0	0	0	0	0
	0	0	0	0	0	0				0	0	0	0	0			0	0	0	0	0			0	1	0	0	0			0	0	0	0	0			0	0	0	0	0			0	0	1	0	0
	0	0	0	0	0	0				0	0	0	0	0			0	0	0	0	0			0	0	0	0	0			0	0	0	1	0			0	0	0	0	0			0	0	0	0	0
	0	0	0	0	0	0				0	0	0	0	0			0	0	0	0	0			1	0	0	0	0			0	0	0	0	0			0	0	0	0	0			0	0	1	0	0
	0	0	0	0	0	0				0	0	0	0	0			0	0	0	0	0			0	0	0	0	0			0	0	1	0	0			0	0	0	0	0			0	0	0	0	0
	0	0	0	0	0	0				0	0	0	0	0			0	0	0	0	0			0	0	0	0	0			0	0	0	0	0			0	0	0	0	0			0	0	0	0	0
	0	0	0	0	0	0				0	0	0	0	0			0	0	0	0	0			0	0	0	0	0			0	0	0	0	0			0	0	0	0	0			0	0	0	0	0
	0	0	0	0	0	0				0	0	0	0	0			0	0	0	0	0			0	0	0	0	0			0	0	0	1	0			0	0	0	0	0			0	0	0	0	0
	0	0	0	0	0	0				0	0	0	0	0			0	0	1	0	0			0	0	0	0	0			0	0	0	0	0			0	0	0	0	0			0	0	0	0	0
	0	0	0	0	1	0				0	0	0	0	0			0	0	0	0	0			0	0	0	0	0			0	0	0	0	0			0	0	0	0	0			1	0	0	0	0
	0	0	0	0	0	0				0	0	0	0	0			0	0	0	0	0			0	0	0	0	0			0	0	1	0	0			0	0	0	0	0			0	0	0	0	0
	0	0	0	0	0	0				0	0	0	0	0			0	0	0	0	0			0	0	0	0	0			0	0	0	0	0			0	0	0	0	0			0	0	0	0	0
	0	0	0	0	0	0				0	0	0	0	0			0	0	0	0	0			0	0	0	0	0			0	0	0	1	0			0	0	0	0	0			0	0	0	0	0
	0	0	0	0	0	0				0	0	0	0	0			0	0	0	0	0			0	0	0	0	0			0	0	0	0	0			0	0	0	0	0			0	0	0	0	0
	0	0	0	0	1	0				0	0	0	0	0			0	0	0	0	0			0	0	0	0	0			0	0	0	0	0			0	0	0	0	0			0	0	0	0	0
	0	0	0	0	0	0				0	0	0	0	0			0	0	0	0	0			0	1	0	0	0			0	0	0	0	0			0	0	0	0	0			0	0	0	0	0
	0	0	0	0	0	0				0	0	0	0	0			0	0	0	0	0			0	0	0	0	0			0	0	0	0	0			0	0	0	0	0			0	0	1	0	0
	0	0	0	0	0	0				0	0	0	0	0			0	0	0	0	0			0	0	0	0	0			0	0	0	1	0			0	0	0	0	0			0	0	1	0	0
	0	0	0	0	0	0				0	0	0	0	0			0	0	0	0	0			0	1	0	0	0			0	0	0	0	0			0	0	0	0	0			0	0	0	0	0
	0	0	0	0	0	0				0	0	0	0	0			0	0	0	0	0			0	0	0	0	0			0	0	0	0	0			0	0	0	0	0			0	0	0	0	0
	0	0	0	0	0	0				0	0	0	0	0			0	0	0	0	0			0	0	0	0	0			0	0	0	0	0			0	0	0	0	0			0	0	0	0	0
	0	0	0	0	0	0				0	0	0	0	0			0	0	0	0	0			1	0	0	0	0			0	0	0	0	0			0	0	0	0	0			0	0	0	0	0
	0	0	0	0	0	0				0	0	0	0	0			0	0	0	0	0			0	0	0	0	0			0	0	0	0	0			0	0	0	0	0			0	0	0	0	0
	0	0	0	0	1	0				0	0	0	0	0			0	0	0	0	0			0	0	0	0	0			0	0	0	0	0			0	0	0	0	0			0	1	0	0	0
	0	0	0	0	0	0				0	0	0	0	0			0	0	0	0	0			0	0	0	0	0			0	0	0	0	0			0	0	0	0	0			0	0	0	0	0
	0	0	0	0	0	0				0	0	0	0	0			0	0	0	0	0			0	0	0	0	0			0	0	1	0	0			0	0	0	0	0			0	0	0	0	0
	0	0	0	0	0	0				0	0	0	0	0			0	0	0	0	0			0	0	0	0	0			0	0	0	1	0			0	0	0	0	0			0	0	0	0	0
	0	0	0	0	0	0				0	0	0	0	0			0	0	0	0	0			0	0	0	0	0			0	0	0	0	0			0	0	0	0	0			0	1	0	0	0
	0	0	0	0	0	0				0	0	0	0	0			0	0	0	0	0			0	0	0	0	0			0	0	0	0	0			0	0	0	0	0			0	0	0	0	0
	0	0	0	0	0	0				0	0	0	0	0			0	0	0	0	0			0	0	0	0	0			0	0	0	0	0			0	0	0	0	0			0	0	0	0	0
	0	0	0	0	0	0				0	0	0	0	0			0	0	0	0	0			0	0	0	0	0			0	0	0	0	0			0	0	0	0	0			0	0	0	0	0
	0	0	0	0	0	0				0	0	0	0	0			0	0	0	0	0			0	0	0	0	0			0	0	0	0	0			0	0	0	0	0			0	0	1	0	0
	0	0	0	0	0	0				0	0	0	0	0			0	0	0	0	0			1	0	0	0	0			0	0	0	0	0			0	0	0	0	0			0	0	0	0	0
	0	0	0	0	0	0				0	0	0	0	0			0	0	0	0	0			0	0	0	0	0			0	0	0	0	0			0	0	0	0	0			0	0	0	0	0
	0	0	0	0	0	0				0	0	0	0	0			0	0	0	0	0			0	0	0	0	0			0	0	0	0	0			0	0	0	0	0			0	0	0	0	0
	0	0	0	0	0	0				0	0	0	0	0			0	0	0	0	0			0	0	0	0	0			0	0	0	0	0			0	0	0	0	0			0	0	0	0	0
	0	0	0	0	0	0				0	0	0	0	0			0	0	0	0	0			0	0	0	0	0			0	0	0	0	0			0	0	0	0	0			0	0	0	0	0
	0	0	0	0	0	0				0	0	0	0	0			0	0	0	0	0			0	0	0	0	0			0	0	0	0	0			0	0	0	0	0			0	0	0	0	0
	0	0	0	0	0	0				0	0	0	0	0			0	0	0	0	0			0	0	0	0	0			0	0	0	0	0			0	0	0	0	0			0	0	0	0	0
	0	0	0	0	0	0				0	0	0	0	0			0	0	0	0	0			0	0	0	0	0			0	0	0	0	0			0	0	0	0	0			0	0	0	0	0
	0	0	0	0	0	0				0	0	0	0	0			0	0	0	0	0			1	0	0	0	0			0	0	0	0	0			0	0	0	0	0			0	0	0	0	0
	0	0	0	0	0	0				0	0	0	0	0			0	0	0	0	0			0	0	0	0	0			0	0	1	0	0			0	0	0	0	0			0	0	0	0	0
	0	0	0	0	0	0				0	0	0	0	0			0	0	0	0	0			0	0	0	0	0			0	0	0	0	0			0	0	0	0	0			0	0	0	0	0
	0	0	0	0	0	0				0	0	0	0	0			0	0	0	0	0			0	0	0	0	0			0	0	0	0	0			0	0	0	0	0			0	0	0	0	0
	0	0	0	0	0	0				0	0	0	0	0			0	0	0	0	0			0	0	0	0	0			0	0	0	0	0			0	0	0	0	0			0	0	0	0	0
	0	0	0	0	0	0				0	0	0	0	0			0	0	0	0	0			0	0	0	0	0			0	0	0	0	0			0	0	0	0	0			0	0	0	0	0
	0	0	0	0	0	0				0	0	0	0	0			0	0	0	0	0			0	0	0	0	0			0	0	0	0	0			0	0	0	0	0			0	0	0	0	0
	0	0	0	0	0	0				0	0	0	0	0			0	0	0	0	0			0	0	0	0	0			0	0	0	0	0			0	0	0	0	0			0	0	0	0	0
	0	0	0	0	0	0				0	0	0	0	0			0	0	0	0	0			0	0	0	0	0			0	0	0	0	0			0	0	1	0	0			0	0	0	0	0
	0	0	0	0	0	0				0	0	0	0	0			0	0	0	0	0			0	0	0	0	0			0	0	0	0	0			0	0	0	0	0			0	0	0	0	0
	0	0	0	0	0	0				0	0	0	0	0			0	0	0	0	0			0	0	0	0	0			0	0	0	0	0			0	0	0	0	0			0	0	0	0	0
	0	0	0	0	0	0				0	0	0	0	0			0	0	0	0	0			0	0	0	0	0			0	0	0	0	0			0	0	0	0	0			0	0	0	0	0
	0	0	0	0	0	0				0	0	0	0	0			0	0	0	0	0			0	0	0	0	0			0	0	0	0	0			0	0	0	0	0			0	0	0	0	0
	0	0	0	0	0	0				0	0	0	0	0			0	0	0	0	0			0	0	0	0	0			0	0	0	0	0			0	0	0	0	0			0	0	0	0	0
	0	0	0	0	0	0				0	0	0	0	0			0	0	0	0	0			0	0	0	0	0			0	0	0	0	0			0	0	0	0	0			0	0	0	0	0
	0	0	0	0	0	0				0	0	0	0	1			0	0	0	0	0			0	0	0	0	0			0	0	0	0	0			0	0	0	0	0			0	0	0	0	0
	0	0	0	0	0	0				0	0	0	0	0			0	0	0	0	0			0	0	0	0	0			0	0	0	0	0			0	0	1	0	0			0	0	0	0	0
	0	0	0	0	0	0				0	0	0	0	0			0	0	0	0	1			0	0	0	0	0			1	0	0	0	0			0	0	0	0	0			0	0	0	0	0
	0	0	0	0	0	0				0	0	0	0	1			0	0	0	0	0			0	0	0	0	0			0	0	0	0	0			0	0	0	0	0			0	0	0	0	0
	0	0	0	0	0	0				0	0	0	0	0			0	0	0	0	0			0	0	0	0	0			0	0	0	0	0			0	0	0	0	0			0	0	0	0	0
	0	0	0	0	0	0				0	0	0	0	0			0	0	0	0	0			0	0	0	0	0			0	0	0	0	0			0	0	0	0	0			0	0	0	0	0
	0	0	0	0	0	0				0	0	0	0	0			0	0	0	0	0			0	0	0	0	0			0	0	0	0	0			0	0	0	0	0			0	0	0	0	0
	0	0	0	0	0	0				0	0	0	0	0			0	0	0	0	0			0	0	0	0	0			0	0	0	0	0			0	0	0	0	0			0	0	0	0	0
	0	0	0	0	0	0				0	0	0	0	0			0	0	0	1	0			0	0	0	0	0			0	0	0	0	0			0	0	0	0	0			0	0	0	0	0
	0	0	0	0	0	0				0	0	0	0	0			0	0	0	0	0			0	0	0	0	0			0	0	0	0	0			0	0	0	0	0			0	1	0	0	0
	0	0	0	0	0	0				0	0	0	0	0			0	0	0	0	1			0	0	0	0	0			0	0	0	0	0			0	0	0	0	0			0	0	0	0	0
	0	0	0	0	0	0				0	0	0	0	0			0	0	0	0	0			0	0	0	0	0			0	0	0	0	0			0	0	0	0	0			0	0	0	0	0
	0	0	0	0	0	0				0	0	0	0	0			0	0	0	0	0			0	0	0	0	0			0	0	0	0	0			0	0	0	0	0			0	0	0	0	0
	0	0	0	0	0	0				0	0	0	0	0			0	0	0	0	0			0	0	0	0	0			1	0	0	0	0			0	0	0	0	0			0	0	0	0	0
	0	0	0	0	0	0				0	0	0	0	1			0	0	0	0	0			0	0	0	0	0			0	0	0	0	0			0	0	0	0	0			0	0	0	0	0
	0	0	0	0	0	0				0	0	0	0	1			0	0	0	0	0			0	0	0	1	0			0	0	0	0	0			0	0	0	0	0			0	0	0	0	0
	0	0	0	0	0	0				0	0	0	0	0			0	0	0	0	0			0	0	0	0	0			0	0	0	0	0			0	0	1	0	0			0	0	0	0	0
	0	0	0	0	0	0				0	0	0	0	0			0	0	0	1	0			0	0	0	0	0			0	0	0	0	0			0	0	0	0	0			0	0	0	0	0
	0	0	0	0	0	0				0	0	0	0	0			0	0	0	0	0			0	0	0	0	0			0	0	0	0	0			0	0	0	0	0			0	0	0	0	0
	0	0	0	0	0	0				0	0	0	0	0			0	0	0	0	0			0	0	0	0	0			0	0	0	0	0			0	0	0	0	0			0	0	0	0	0
	0	0	0	0	0	0				0	0	0	0	0			0	0	0	0	0			0	0	0	0	0			0	0	0	0	0			0	0	1	0	0			0	0	0	0	0
	0	0	0	0	0	0				0	0	0	0	0			0	0	0	0	0			0	0	0	0	0			0	0	0	0	0			0	0	0	0	0			0	0	0	0	0
	0	0	0	0	0	0				0	0	0	0	0			0	0	0	0	0			0	0	0	0	0			0	0	0	0	0			0	0	0	0	0			0	1	0	0	0
	0	0	0	0	0	0				0	0	0	0	0			0	0	0	0	1			0	0	0	0	0			0	0	0	0	0			0	0	0	0	0			0	0	0	0	0
	0	0	0	0	0	0				0	0	0	0	0			0	0	0	0	0			0	0	0	0	0			0	0	0	0	0			0	0	0	0	0			0	0	0	0	0
	0	0	0	0	0	0				0	0	0	0	0			0	0	0	0	0			0	0	0	0	0			0	0	0	0	0			0	1	0	0	0			0	0	0	0	0
	0	0	0	0	0	0				0	0	0	0	0			0	0	0	0	0			0	0	0	0	0			0	0	0	0	0			0	0	0	0	0			0	0	0	0	0
	0	0	0	0	0	0				0	0	0	0	0			0	0	0	0	0			0	1	0	0	0			0	0	0	0	1			0	0	0	0	0			0	0	0	0	0
	0	0	0	0	0	0				0	0	0	0	0			0	0	0	0	0			0	0	0	0	0			0	0	0	0	1			0	0	0	0	0			0	0	0	0	0
	0	0	0	0	0	0				0	0	0	0	0			0	0	0	1	0			0	0	0	1	0			0	0	0	0	0			0	0	0	0	0			0	0	0	0	0
	0	0	0	0	0	0				0	0	0	0	0			0	0	0	1	0			0	0	0	0	0			0	0	0	0	0			0	0	0	0	0			0	0	0	0	0
	0	0	0	0	0	0				0	0	0	0	0			0	0	0	0	0			0	0	0	0	0			0	0	0	0	0			0	1	0	1	0			0	0	0	1	0
	0	0	0	0	0	0				0	0	0	0	0			0	0	0	0	0			0	0	0	0	0			0	0	0	0	0			0	0	0	0	0			0	0	0	0	0
	0	0	0	0	0	0				0	0	0	0	0			0	0	0	0	0			0	0	0	0	0			0	0	0	0	0			0	0	1	0	0			0	0	0	0	0
	0	0	0	0	0	0				0	0	0	0	0			0	0	0	0	0			0	0	0	1	0			0	0	0	0	0			0	0	0	1	0			0	0	0	0	0
	0	0	0	0	0	0				0	0	0	0	0			0	0	0	0	0			0	0	1	0	0			0	0	0	0	0			0	0	0	0	0			0	0	0	1	0
	0	0	0	0	0	0				0	0	0	0	0			0	0	0	0	0			0	0	0	1	0			0	0	0	0	0			0	0	0	0	0			0	0	0	0	0
	0	0	0	0	0	0				0	0	0	0	0			0	0	0	0	0			0	0	0	0	0			0	0	0	0	0			0	0	0	0	0			0	0	0	0	0
	0	0	0	0	0	0				0	0	0	0	0			0	0	0	0	0			0	0	1	1	0			0	0	0	0	0			0	0	0	0	0			0	0	0	0	0
	0	0	0	0	0	0				0	0	0	0	0			0	0	0	0	0			0	0	0	0	0			0	0	0	0	0			0	0	0	0	0			0	0	0	0	0
	0	0	0	0	0	0				0	0	0	0	0			0	0	0	0	0			0	0	1	0	0			0	0	0	0	0			0	0	1	0	0			0	0	0	0	0
	0	0	0	0	0	0				0	0	0	0	0			0	0	0	0	0			0	0	0	0	0			0	0	0	0	0			0	0	0	1	0			0	0	0	0	0
	0	0	0	0	0	0				0	0	0	0	0			0	0	0	0	0			0	0	0	0	0			0	0	0	0	0			0	1	0	0	0			0	0	0	0	0
	0	0	0	0	0	0				0	0	0	0	0			0	0	0	0	0			0	0	0	1	0			0	0	0	0	0			0	0	0	0	0			0	0	0	0	0
	0	0	0	0	0	0				0	0	0	0	0			0	0	0	0	0			0	0	0	1	0			0	0	0	0	1			0	0	0	0	0			0	0	0	0	0
	0	0	0	0	0	0				0	0	0	0	0			0	0	0	0	0			0	0	0	1	0			0	0	0	0	0			0	0	0	0	0			0	0	0	0	0
	0	0	0	0	0	0				0	0	0	0	0			0	0	0	0	0			0	0	0	0	0			0	0	0	0	0			0	0	0	0	0			0	0	0	0	0
	0	0	0	0	0	0				0	0	0	0	0			0	0	0	0	0			0	0	0	0	0			0	0	0	0	0			0	0	0	0	0			0	0	0	0	0
	0	0	0	0	0	0				0	0	0	0	0			0	0	0	1	0			0	0	0	0	0			0	0	0	0	0			0	1	0	0	0			0	0	0	0	0
	0	0	0	0	0	0				0	0	0	0	0			0	0	0	0	0			0	0	0	0	0			0	0	0	0	0			0	0	0	0	0			0	0	0	0	0
	0	0	0	0	0	0				0	0	0	0	0			0	0	0	0	0			0	0	0	0	0			0	0	0	0	0			0	0	1	0	0			0	0	0	0	0
	0	0	0	0	0	0				0	0	0	0	0			0	0	0	0	0			0	0	0	0	0			0	0	0	0	0			0	0	0	0	0			0	0	0	1	0
	0	0	0	0	0	0				0	0	0	0	0			0	0	0	0	0			0	0	0	0	0			0	0	0	0	0			0	0	0	1	0			0	0	0	0	0
	0	0	0	0	0	0				0	0	0	0	0			0	0	0	0	0			0	0	0	0	0			0	0	0	0	0			0	0	0	0	0			0	0	0	0	0
	0	0	0	0	0	0				0	0	0	0	0			0	0	0	0	0			0	0	0	1	0			0	0	0	0	0			0	0	1	1	0			0	0	0	1	0
	0	0	0	0	0	0				0	0	0	0	0			0	0	0	0	0			0	0	0	0	0			0	0	0	0	0			0	0	0	0	0			0	0	0	0	0
	0	0	0	0	0	0				0	0	0	0	0			0	0	0	0	0			0	0	0	0	0			0	0	0	0	0			0	0	0	0	0			0	0	0	0	0
	0	0	0	0	0	0				0	0	0	0	0			0	0	0	0	0			0	0	0	0	0			0	0	0	0	0			0	0	0	0	0			0	0	0	0	0
	0	0	0	0	0	0				0	0	0	0	0			0	0	0	0	0			0	0	0	0	0			0	0	0	0	0			0	0	0	0	0			0	0	0	0	0
	0	0	0	0	0	0				0	0	0	0	0			0	0	0	0	0			0	0	0	0	0			0	0	0	0	0			0	0	0	0	0			0	0	0	0	0
	0	0	0	0	0	0				0	0	0	0	0			0	0	0	0	0			0	0	0	1	0			0	0	0	0	0			0	0	0	0	0			0	0	0	0	0
	0	0	0	0	0	0				0	0	0	0	0			0	0	0	0	0			0	0	0	0	0			0	0	0	0	0			0	0	0	0	0			0	0	0	0	0
	0	0	0	0	0	0				0	0	0	0	0			0	0	0	0	0			0	0	0	0	0			0	0	0	0	0			0	0	0	0	0			0	0	0	0	0
	0	0	0	0	0	0				0	0	0	0	0			0	0	0	0	0			0	0	0	0	0			0	0	0	0	0			0	0	0	0	0			0	0	0	0	0
	0	0	0	0	0	0				0	0	0	0	0			0	0	0	0	0			1	0	0	0	0			0	0	0	0	0			0	0	0	0	0			0	0	0	0	0
	0	0	0	0	0	0				0	0	0	0	0			0	0	0	0	0			0	0	0	0	0			0	0	0	0	0			0	0	0	0	0			0	0	0	0	0
	0	0	0	0	0	0				0	0	0	0	0			0	0	0	0	0			0	0	0	0	0			0	0	0	0	0			0	0	1	0	0			0	0	0	0	0
	0	0	0	0	0	0				0	0	0	0	0			0	0	0	0	0			0	0	0	0	0			0	0	0	0	0			0	0	0	0	0			0	0	0	1	0
	0	0	0	0	0	0				0	0	0	0	0			0	0	0	0	0			0	0	0	0	0			0	0	0	0	0			0	0	0	0	0			0	0	0	0	0
	0	0	0	0	0	0				0	0	0	0	0			0	0	0	0	0			0	0	1	0	0			0	0	0	0	0			0	0	0	0	0			0	0	0	0	0
	0	0	0	0	0	0				0	0	0	0	0			0	0	0	0	0			0	0	0	0	0			0	0	0	0	0			0	0	0	1	0			0	0	0	1	0
	0	0	0	0	0	0				0	0	0	0	0			0	0	0	0	0			0	0	0	0	0			0	0	0	0	0			0	0	0	0	0			0	0	0	0	0
	0	0	0	0	0	0				0	0	0	0	0			0	0	0	0	0			0	0	0	0	0			0	0	0	0	0			0	0	0	0	0			0	0	0	0	0
	0	0	0	0	0	0				0	0	0	0	0			0	0	0	0	0			0	0	0	0	0			0	0	0	0	0			0	0	0	0	0			0	0	0	0	0
	0	0	0	0	0	0				0	0	0	0	0			0	0	0	0	0			0	0	0	0	0			0	0	0	0	0			0	0	0	0	0			0	0	0	0	0
	0	0	0	0	0	0				0	0	0	0	0			0	0	0	0	0			0	0	0	0	0			0	0	0	0	0			0	0	0	0	0			0	0	0	0	0
	0	0	0	0	0	0				0	0	0	0	0			0	0	0	0	0			0	0	0	0	0			0	0	0	0	0			0	0	1	0	0			0	0	0	0	0
	0	0	0	0	0	0				0	0	0	0	0			0	0	0	0	0			0	0	0	0	0			0	0	0	0	0			0	0	0	0	0			0	0	0	1	0
	0	0	0	0	0	0				0	0	0	0	0			0	0	0	0	0			0	0	0	0	0			0	0	0	0	0			0	0	0	0	0			0	0	0	1	0
	0	0	0	0	0	0				0	0	0	0	0			0	0	0	0	0			0	0	0	0	0			0	0	0	0	0			0	0	0	0	0			0	0	0	0	0
	0	0	0	0	0	0				0	0	0	0	0			0	0	0	0	0			0	0	0	0	0			0	0	0	0	0			0	0	0	0	0			0	0	0	0	0
	0	0	0	0	0	0				0	0	0	0	0			0	0	0	0	0			0	0	0	0	0			0	0	0	0	0			0	0	0	0	0			0	0	0	0	0
	0	0	0	0	0	0				0	0	0	0	0			0	0	0	0	0			0	0	0	0	1			0	0	0	0	0			0	0	0	0	0			0	0	0	0	0
	0	0	0	0	0	0				0	0	0	0	0			0	0	0	0	0			0	0	0	0	0			0	0	0	0	0			0	0	0	0	0			0	0	0	1	0
	0	0	0	0	0	0				0	0	0	0	0			0	0	0	0	0			0	0	0	0	0			0	0	0	0	0			0	0	0	0	0			0	0	0	0	0
	0	0	0	0	0	0				0	0	0	0	0			0	0	0	0	0			0	0	0	0	0			0	0	0	0	0			0	0	0	0	0			0	0	0	0	0
	0	0	0	0	0	0				0	0	0	0	0			0	0	0	0	0			0	0	0	0	0			0	0	0	0	0			0	0	0	0	0			0	0	0	0	0
	0	0	0	0	0	0				0	0	0	0	0			0	0	0	0	0			0	0	0	0	0			0	0	0	0	0			0	0	0	0	0			0	0	0	1	0
	0	0	0	0	0	0				0	0	0	0	0			0	0	0	0	0			0	0	0	0	1			0	0	0	0	0			0	0	0	0	0			0	0	0	0	0
	0	0	0	0	0	0				0	0	0	0	0			0	0	0	0	1			0	0	0	0	0			0	0	0	0	0			0	0	0	0	0			0	0	1	0	0
	0	0	0	0	0	0				0	0	0	0	0			0	0	0	0	0			0	0	0	0	0			0	0	0	0	0			0	0	0	0	0			0	0	1	0	0
	0	0	0	0	0	0				0	0	0	0	0			0	0	0	0	0			0	0	0	0	0			0	0	0	0	0			0	0	0	0	0			0	0	0	0	0
	0	0	0	0	0	0				0	0	0	0	0			0	0	0	0	0			0	0	0	0	0			0	0	0	0	0			0	0	0	0	0			0	0	0	0	0
	0	0	0	0	0	0				0	0	0	0	0			0	0	0	0	0			0	0	0	0	0			0	0	0	0	0			0	0	0	0	0			0	0	0	0	0
	0	0	0	0	0	0				0	0	0	0	0			0	0	0	0	0			0	0	0	0	0			0	0	0	0	0			0	0	0	0	0			0	0	0	0	0
	0	0	0	0	0	0				0	0	0	0	0			0	0	0	0	0			0	0	0	0	1			0	0	0	0	0			0	0	0	0	0			0	0	1	1	0
	0	0	0	0	0	0				0	0	0	0	0			0	0	0	0	0			0	0	0	0	0			0	0	0	0	0			0	0	0	0	0			0	0	0	0	0
	0	0	0	0	0	0				0	0	0	0	0			0	0	0	0	0			0	0	0	0	0			0	0	0	0	0			0	0	0	0	0			0	0	0	0	0
	0	0	0	0	0	0				0	0	0	0	0			0	0	0	0	0			0	0	0	0	1			0	0	0	0	0			0	0	0	0	0			0	0	0	0	0
	0	0	0	0	0	0				0	0	0	0	0			0	0	0	0	0			0	0	0	0	0			0	0	0	0	0			0	0	0	0	0			0	0	0	0	0
	0	0	0	0	0	0				0	0	0	0	0			0	0	0	0	0			0	0	0	0	0			0	0	0	0	0			0	0	0	0	0			0	0	0	0	0
	0	0	0	0	0	0				0	0	0	0	0			0	0	0	0	0			0	0	0	0	0			0	0	0	0	0			0	0	0	0	0			0	0	0	0	0
	0	0	0	0	0	0				0	0	0	0	0			0	0	0	0	0			0	0	0	0	1			0	0	0	0	0			0	0	0	0	0			0	0	0	0	0
	0	0	0	0	0	0				0	0	0	0	0			0	0	0	0	0			0	0	0	0	0			0	0	0	0	0			0	0	0	0	0			0	0	0	0	0
	0	0	0	0	0	0				0	0	0	0	0			0	0	0	0	0			0	0	0	0	1			0	0	0	0	0			0	0	0	0	0			0	0	0	0	0
	0	0	0	0	0	0				0	0	0	0	0			0	0	0	0	0			0	0	0	0	0			0	0	0	0	0			0	0	0	0	0			0	0	1	0	0
	0	0	0	0	0	0				0	0	0	0	0			0	0	0	0	1			0	0	0	0	0			0	0	0	0	0			0	0	0	0	0			0	0	0	0	0
	0	0	0	0	0	0				0	0	0	0	0			0	0	0	0	0			0	0	0	0	0			0	0	0	0	0			0	0	0	0	0			0	0	0	0	0
	0	0	0	0	0	0				0	0	0	0	0			0	0	0	0	1			0	0	0	0	0			0	0	0	0	0			0	0	0	0	0			0	0	0	0	0
	0	0	0	0	0	0				0	0	0	0	0			0	0	0	0	0			0	0	0	0	0			0	0	0	0	0			0	0	0	0	0			0	0	0	0	0
	0	0	0	0	0	0				0	0	0	0	0			0	0	0	0	0			0	0	0	0	0			0	0	0	0	0			0	0	0	0	0			0	0	0	0	0
	0	0	0	0	0	0				0	0	0	0	0			0	0	0	0	0			0	0	0	0	1			0	0	0	0	0			0	0	0	0	0			0	0	0	0	0
	0	0	0	0	0	0				0	0	0	0	0			0	0	0	0	0			0	0	0	0	0			0	0	0	0	0			0	0	0	0	0			0	0	0	0	0
	0	0	0	0	0	0				0	0	0	0	0			0	0	0	0	0			0	0	0	0	0			0	0	0	0	0			0	0	0	0	0			0	0	0	0	0
	0	0	0	0	0	0				0	0	0	0	0			0	0	0	0	0			0	0	0	0	0			0	0	0	0	0			0	0	0	0	0			0	0	0	0	0
	0	0	0	0	0	0				0	0	0	0	0			0	0	0	0	0			0	0	0	0	0			0	0	0	0	0			0	0	0	0	0			0	0	0	0	0
	0	0	0	0	0	0				0	0	0	0	0			0	0	0	0	0			0	0	0	0	0			0	0	0	0	0			0	0	0	0	0			0	0	0	0	0
	0	0	0	0	0	0				0	0	0	0	0			0	0	0	0	0			0	0	0	0	0			0	0	0	0	0			0	0	0	0	0			0	0	0	0	0
	0	0	0	0	0	0				0	0	0	0	0			0	0	0	0	0			0	0	0	0	0			0	0	0	0	0			0	0	0	0	0			0	0	1	0	0
	0	0	0	0	0	0				0	0	0	0	0			0	0	0	0	0			0	0	0	0	0			0	0	0	0	0			0	0	0	0	0			0	0	0	0	0
	0	0	0	0	0	0				0	0	0	0	0			0	0	0	0	0			0	0	0	0	0			0	0	0	0	0			0	0	0	0	0			0	0	0	0	0
	0	0	0	0	0	0				0	0	0	0	0			0	0	0	0	0			0	0	0	0	0			0	0	0	0	0			0	0	0	0	0			0	0	0	0	0
	0	0	0	0	0	0				0	0	0	0	0			0	0	0	0	0			0	0	0	0	0			0	0	0	0	0			0	0	0	0	0			0	0	0	0	0
	0	0	0	0	0	0				0	0	0	0	0			0	0	0	0	0			0	0	0	0	0			0	0	0	0	0			0	0	0	0	0			0	0	0	0	0
	0	0	0	0	0	0				0	0	0	0	0			0	0	0	0	1			0	0	0	0	0			0	0	0	0	0			0	0	0	0	0			0	0	0	0	0
	0	0	0	0	0	0				0	0	0	0	0			0	0	0	0	0			0	0	0	0	0			0	0	0	0	0			0	0	0	0	0			1	0	0	0	0
	0	0	0	0	0	0				0	0	0	0	0			0	0	0	0	0			0	0	0	0	1			0	0	0	0	0			0	0	0	0	0			0	0	0	0	0
	0	0	0	0	0	0				0	0	0	0	0			0	0	0	0	0			0	0	0	0	0			0	0	0	0	0			0	0	0	0	0			0	0	0	0	0
	0	0	0	0	0	0				0	0	0	0	0			0	1	0	0	0			0	0	0	0	0			0	0	0	0	0			0	0	0	0	0			0	0	0	0	0
	0	0	0	0	0	0				0	0	0	0	0			0	0	0	0	0			0	0	0	0	0			0	0	0	0	0			0	0	0	0	0			0	0	0	0	0
	0	0	0	0	0	0				0	0	0	0	0			0	0	0	0	0			0	0	0	0	0			0	0	0	0	0			0	0	0	0	0			0	0	0	0	0
	0	0	0	0	0	0				0	0	0	0	0			0	0	0	0	0			0	0	0	0	0			0	0	0	0	0			0	0	0	0	0			0	0	0	0	0
	0	0	0	0	0	0				0	0	0	0	0			0	0	0	0	0			0	0	0	0	0			0	0	0	0	0			0	0	0	0	0			0	0	0	0	0
	0	0	0	0	0	0				0	0	0	0	0			0	0	0	0	0			0	0	0	0	0			0	0	0	0	0			0	0	0	0	0			0	0	0	0	0
	0	0	0	0	0	0				0	0	0	0	0			0	0	0	0	0			0	0	0	0	0			0	0	1	0	0			0	0	0	0	0			0	0	0	0	0
	0	0	0	0	0	0				0	0	0	0	0			0	0	0	0	0			0	0	0	0	0			0	0	0	0	0			0	0	0	0	0			0	0	0	0	0
	0	0	0	0	0	0				0	0	0	0	0			0	0	0	0	0			0	0	0	0	0			0	0	0	0	0			0	0	0	0	0			0	0	0	0	0
	0	0	0	0	0	0				0	0	0	0	0			0	0	0	0	0			0	0	0	0	0			0	0	0	0	0			0	0	0	0	0			0	0	0	0	0
	0	0	0	0	0	0				0	0	0	0	0			0	0	0	0	0			0	0	0	0	0			0	0	0	0	0			0	0	0	0	0			0	0	0	0	0
	0	0	0	0	0	0				0	0	0	0	0			0	0	0	0	0			0	0	0	0	0			0	0	0	0	0			0	0	0	0	0			0	0	0	0	0
	0	0	0	0	0	0				0	0	0	0	0			0	0	0	0	0			0	0	0	0	0			0	0	0	0	0			0	0	0	0	0			0	0	0	0	0
	0	0	0	0	0	0				0	0	0	0	0			0	0	0	0	0			0	0	0	0	0			0	0	0	0	0			0	0	0	0	0			0	0	0	0	0
	0	0	0	0	0	0				0	0	0	0	0			0	0	0	0	0			0	0	0	0	0			0	0	0	0	0			0	0	0	0	0			0	0	0	0	0
	0	0	0	0	0	0				0	0	0	0	0			0	0	0	0	0			0	0	0	0	0			0	0	0	0	0			0	0	0	0	0			1	0	0	0	0
	0	0	0	0	0	0				0	0	0	0	0			0	0	0	0	0			0	0	0	0	0			0	0	0	0	0			0	0	0	0	0			0	0	0	0	0
	0	0	0	0	0	0				0	0	0	0	0			0	0	0	0	0			0	0	0	0	0			0	0	0	0	0			0	0	0	0	0			0	0	0	0	0
	0	0	0	0	0	0				0	0	0	0	0			0	0	0	0	0			0	0	0	0	0			0	0	0	0	0			0	0	0	0	0			0	0	0	0	0
	0	0	0	0	0	0				0	0	0	0	0			0	1	0	0	0			0	0	0	0	0			0	0	0	0	0			0	0	0	0	0			1	0	0	0	0
	0	0	0	0	0	0				0	0	0	0	0			0	0	0	0	0			0	0	0	0	0			0	0	0	0	0			0	0	0	0	0			1	0	0	0	0
	0	0	0	0	0	0				0	0	0	0	0			0	0	0	0	0			0	0	0	0	0			0	0	0	0	0			0	0	0	0	0			0	0	0	0	0
	0	0	0	0	0	0				0	0	0	0	0			0	0	0	0	0			0	0	0	0	0			0	0	0	0	0			0	0	0	0	0			0	0	0	0	0
	0	0	0	0	0	0				0	0	0	0	0			0	0	0	0	0			0	0	0	0	0			0	0	0	0	0			0	0	0	0	0			0	0	0	0	0
	0	0	0	0	0	0				0	0	0	0	0			0	0	0	0	0			0	0	0	0	0			0	0	0	0	0			0	0	0	1	0			0	0	0	0	0
	0	0	0	0	0	0				0	0	0	0	0			0	0	0	0	0			0	0	0	0	0			0	0	0	0	0			0	0	0	0	0			0	0	0	0	1
	0	0	0	0	0	0				0	0	0	0	0			0	0	0	0	0			0	0	0	0	0			0	0	0	0	0			0	0	0	0	0			0	0	0	0	0
	0	0	0	0	0	0				0	0	0	0	0			0	0	0	0	0			0	0	0	0	0			0	0	0	0	0			0	0	0	1	0			0	0	0	0	0
	0	0	0	0	0	0				0	0	0	0	0			0	0	0	0	0			0	0	0	0	0			0	1	0	0	0			0	0	0	0	0			0	0	0	0	0
	0	0	0	0	0	0				0	0	0	0	0			0	0	0	0	0			0	0	0	0	0			0	0	0	0	0			0	0	0	0	0			0	0	0	0	0
	0	0	0	0	0	0				0	0	0	0	0			0	0	0	0	0			0	0	0	0	0			0	0	0	0	0			0	0	0	0	0			0	0	0	0	1
	0	0	0	0	0	0				0	0	0	0	0			0	0	0	0	0			0	0	0	0	0			0	0	0	0	0			0	0	0	0	0			0	0	0	0	0
	0	0	0	0	0	0				0	0	0	0	0			0	0	0	0	0			0	0	0	0	0			0	1	0	0	0			0	0	0	1	0			0	0	1	0	0
	0	0	0	0	0	0				0	0	0	0	0			0	0	0	0	0			0	0	0	0	0			0	0	0	0	0			0	0	0	0	0			0	0	0	0	0
	0	0	0	0	0	0				0	0	0	0	0			0	0	0	0	0			0	0	0	0	0			0	0	0	0	0			0	0	0	0	0			0	0	0	0	0
	0	0	0	0	0	0				0	0	0	0	0			0	0	0	0	0			0	0	0	0	0			0	0	0	0	0			0	0	0	0	0			0	0	0	0	0
	0	0	0	0	0	0				0	0	0	0	0			0	0	0	0	0			0	0	0	0	0			0	0	0	0	0			0	0	0	0	0			0	0	0	0	0
	0	0	0	0	0	0				0	0	0	0	0			0	0	0	0	0			0	0	0	0	0			0	0	0	0	0			0	0	0	1	0			0	0	0	0	0
	0	0	0	0	0	0				0	0	0	0	0			0	0	0	0	0			0	0	0	0	0			0	0	0	0	0			0	0	0	1	0			0	0	1	0	0
	0	0	0	0	0	0				0	0	0	0	0			0	1	0	0	0			0	0	0	0	0			0	0	0	0	0			0	0	0	1	0			0	0	0	0	0
	0	0	0	0	0	0				0	0	0	0	0			0	0	0	0	0			0	0	0	0	0			1	0	0	0	0			0	0	0	0	0			0	0	0	0	0
	0	0	0	0	0	0				0	0	0	0	0			0	0	0	0	0			0	0	0	0	0			0	0	0	0	0			0	0	0	0	0			0	0	0	0	0
	0	0	0	0	0	0				0	0	0	0	0			0	0	0	0	0			0	0	0	0	0			1	0	0	0	0			0	0	0	0	0			0	0	0	0	0
	0	0	0	0	0	0				0	0	0	0	0			0	0	0	0	0			0	0	0	0	0			0	0	0	0	0			0	0	0	0	0			0	0	0	0	0
	0	0	0	0	0	0				0	0	0	0	0			0	0	0	0	0			0	0	0	0	0			0	0	0	0	0			0	0	0	0	0			0	0	0	0	0
	0	0	0	0	0	0				0	0	0	0	0			0	0	0	1	0			0	0	0	0	0			0	1	0	0	0			0	0	0	0	0			0	0	1	0	0
	0	0	0	0	0	0				0	0	0	0	0			0	0	0	1	0			0	0	0	0	0			0	0	0	0	0			0	0	0	0	0			0	0	0	0	0
	0	0	0	0	0	0				0	0	0	0	0			0	0	0	0	0			0	0	0	0	0			0	1	0	0	0			0	0	0	0	0			0	0	0	0	0
	0	0	0	0	0	0				0	0	0	0	0			0	0	0	0	0			0	0	0	0	0			0	1	0	0	0			0	0	0	0	0			0	0	0	0	0
	0	0	0	0	0	0				0	0	0	0	0			0	0	0	0	0			0	0	0	0	0			1	0	0	0	0			0	0	0	0	0			0	0	0	0	0
	0	0	0	0	0	0				0	0	0	0	0			0	0	0	0	0			0	0	0	0	0			0	0	0	0	0			0	0	0	0	0			0	0	1	0	0
	0	0	0	0	0	0				0	0	0	0	0			0	0	0	0	0			0	0	0	0	0			0	0	0	0	0			0	0	0	0	0			0	0	0	0	0
	0	0	0	0	0	0				0	0	0	0	0			0	0	0	0	0			0	0	0	0	0			0	0	0	0	0			0	0	0	0	0			0	0	0	0	0
	0	0	0	0	0	0				0	0	0	0	0			0	0	0	0	0			0	0	0	0	0			0	0	0	0	0			0	0	0	0	0			0	0	0	0	0
	0	0	0	0	0	0				0	0	0	0	0			0	0	0	0	0			0	0	0	0	0			0	0	0	0	0			0	0	0	0	0			0	0	0	0	0
	0	0	0	0	0	0				0	0	0	0	0			0	0	0	0	0			0	0	0	0	0			0	0	0	0	0			0	0	0	1	0			0	0	1	0	0
	0	0	0	0	0	0				0	0	0	0	0			0	0	0	0	0			0	0	0	0	0			0	0	0	0	0			0	0	0	0	0			0	0	0	0	0
	0	0	0	0	0	0				0	0	0	0	0			0	0	0	0	0			0	0	0	0	0			0	0	0	0	0			0	0	0	0	0			0	0	0	0	0
	0	0	0	0	0	0				0	0	0	0	0			0	0	0	0	0			0	0	0	0	0			0	0	0	0	0			0	0	0	0	0			0	0	0	0	0
	0	0	0	0	0	0				0	0	0	0	0			0	0	0	0	0			0	0	0	0	0			0	0	0	0	0			0	0	0	0	0			0	0	0	0	0
	0	0	0	0	0	0				0	0	0	0	0			0	0	0	0	0			0	0	0	0	0			0	0	0	0	0			0	0	0	0	0			0	0	0	0	0
	0	0	0	0	0	0				0	0	0	0	0			0	0	0	0	0			0	0	0	0	0			0	0	0	0	0			0	0	0	0	0			0	0	0	0	0
	0	0	0	0	0	0				0	0	0	0	0			0	0	0	0	0			0	0	0	0	0			0	0	0	0	0			0	0	0	0	0			0	0	0	0	1
	0	0	0	0	0	0				0	0	0	0	0			0	0	0	0	0			0	0	0	0	0			1	0	0	0	0			0	0	0	1	0			0	0	1	0	0
	0	0	0	0	0	0				0	0	0	0	0			0	0	0	0	0			0	0	0	0	0			0	0	0	0	0			0	0	0	0	0			0	0	0	0	0
	0	0	0	0	0	0				0	0	0	0	0			0	0	0	0	0			0	0	0	0	0			0	0	0	0	0			0	0	0	0	0			0	0	0	0	0
	0	0	0	0	0	0				0	0	0	0	0			0	0	0	0	0			0	0	0	0	0			0	0	0	0	0			0	0	0	0	0			0	0	0	0	0
	0	0	0	0	0	0				0	0	0	0	0			0	0	0	0	0			0	0	0	0	0			0	0	0	0	0			0	0	0	0	0			0	0	1	0	0
	0	0	0	0	0	0				0	0	0	0	0			0	0	0	0	0			0	0	0	0	0			0	0	0	0	0			0	0	0	0	0			0	0	0	0	0
	0	0	0	0	0	0				0	0	0	0	0			0	0	0	0	0			0	0	0	0	0			0	0	0	0	0			0	0	0	0	0			0	0	0	0	0
	0	0	0	0	0	0				0	0	0	0	0			0	0	0	0	0			0	0	0	0	0			0	0	0	0	0			0	0	0	0	0			0	0	0	0	0
	0	0	0	0	0	0				0	0	0	0	0			0	0	0	0	0			0	0	0	0	0			0	0	0	0	0			0	0	0	0	0			0	0	0	0	0
	0	0	0	0	0	0				0	0	0	0	0			0	0	0	0	0			0	0	0	0	0			0	0	0	0	0			0	0	0	0	0			0	0	0	0	0
	0	0	0	0	0	0				0	0	0	0	0			0	0	0	0	0			0	0	0	0	0			0	0	0	0	0			0	0	0	0	0			0	0	0	0	1
	0	0	0	0	0	0				0	0	0	0	0			0	0	0	0	0			0	0	0	0	0			0	0	0	0	0			0	0	0	0	0			0	0	0	0	0
	0	0	0	0	0	0				0	0	0	0	0			0	0	0	0	0			0	0	0	0	0			0	0	0	0	0			0	0	0	0	0			0	0	0	0	0
	0	0	0	0	0	0				0	0	0	0	0			0	0	0	0	0			0	0	0	0	0			0	0	0	0	0			0	0	0	0	0			0	0	0	0	0
	0	0	0	0	0	0				0	0	0	0	0			0	0	0	0	0			0	0	0	0	0			0	0	0	0	0			0	0	0	0	0			0	0	0	0	0
	0	0	0	0	0	0				0	0	0	0	0			0	0	0	0	0			0	0	0	0	0			0	0	0	0	0			0	0	0	0	0			0	0	0	0	0
	0	0	0	0	0	0				0	0	0	0	0			0	0	0	0	0			0	0	0	0	0			0	0	0	0	0			0	0	0	0	0			0	0	0	0	0
	0	0	0	0	0	0				0	0	0	0	0			0	0	0	0	0			0	0	0	0	0			0	0	0	0	0			0	0	0	1	0			0	0	0	0	0
	0	0	0	0	0	0				0	0	0	0	0			0	0	0	0	0			0	0	0	0	0			0	0	0	0	0			0	0	0	0	0			0	0	0	0	0
	0	0	0	0	0	0				0	0	0	0	0			0	0	0	0	0			0	0	0	0	0			0	0	0	0	0			0	0	0	0	0			0	0	0	0	0
	0	0	0	0	0	0				0	0	0	0	0			0	0	0	0	0			0	0	0	0	0			0	0	0	0	0			0	0	0	0	0			0	0	0	0	0
	0	0	0	0	0	0				0	0	0	0	0			0	0	0	0	0			0	0	0	0	0			0	0	0	0	0			0	0	0	1	0			0	0	0	0	0
	0	0	0	0	0	0				0	0	0	0	0			0	0	0	0	0			0	0	0	0	0			0	0	0	0	0			0	0	0	0	0			0	0	0	0	0
	0	0	0	0	0	0				0	0	0	0	0			0	0	0	0	0			0	0	0	0	0			0	0	0	0	0			0	0	0	0	0			0	0	0	0	0
	0	0	0	0	0	0				0	0	0	0	0			0	0	0	0	0			0	0	0	0	0			0	0	0	0	0			0	0	0	0	0			0	0	0	0	0
	0	0	0	0	0	0				0	0	0	0	0			0	0	0	0	0			0	0	0	0	0			0	0	0	0	0			0	0	0	0	0			0	0	0	0	1
	0	0	0	0	0	0				0	0	0	0	0			0	0	0	0	0			0	0	0	0	0			0	0	0	0	0			0	0	0	0	0			0	0	0	0	0
	0	0	0	0	0	0				0	0	0	0	0			0	0	0	1	0			0	0	0	0	0			0	0	0	0	0			0	0	0	1	0			0	0	0	0	0
	0	0	0	0	0	0				0	0	0	0	0			0	0	0	0	0			0	0	0	0	0			0	0	0	0	0			0	0	0	0	0			0	0	0	0	0
	0	0	0	0	0	0				0	0	0	0	0			0	0	0	0	0			0	0	0	0	0			0	0	0	0	0			0	0	0	0	0			0	0	0	0	0
	0	0	0	0	0	0				0	0	0	0	0			0	1	0	0	0			0	0	0	0	0			0	0	0	0	0			0	0	0	0	0			0	0	0	0	0
	0	0	0	0	0	0				0	0	0	0	0			0	0	0	0	0			0	0	0	0	0			0	0	0	0	0			0	0	0	0	0			0	0	0	0	0
	0	0	0	0	0	0				0	0	0	0	0			0	0	0	0	0			0	0	0	0	0			0	0	0	0	0			0	0	0	0	0			0	0	0	0	0
	0	0	0	0	0	0				0	0	0	0	0			0	0	0	1	0			0	0	0	0	0			0	0	0	0	0			0	0	0	0	0			0	0	0	0	0
	0	0	0	0	0	0				0	0	0	0	0			0	0	0	0	0			0	0	0	0	0			0	0	0	0	0			0	0	0	0	0			0	0	0	0	0
	0	0	0	0	0	0				0	0	0	0	0			0	0	0	0	0			0	0	0	0	0			0	0	0	0	0			0	0	0	0	0			0	0	0	0	0
	0	0	0	0	0	0				0	0	0	0	0			0	0	0	0	0			0	0	0	0	0			0	0	0	0	0			0	0	0	0	0			0	0	0	0	0
	0	0	0	0	0	0				0	0	0	0	0			0	0	0	0	0			0	0	0	0	0			0	0	0	0	0			0	0	0	0	0			0	0	0	0	0
	0	0	0	0	0	0				0	0	0	0	0			0	0	0	0	0			0	0	0	0	0			0	0	0	0	0			0	0	0	0	0			0	0	0	0	0
	0	0	0	0	0	0				0	0	0	0	0			0	0	0	1	0			0	0	0	0	0			0	0	0	0	0			0	0	0	0	0			0	0	0	0	0
	0	0	0	0	0	0				0	0	0	0	0			0	0	0	1	0			0	0	0	0	0			0	0	0	0	0			0	0	0	0	0			0	0	0	0	0
	0	0	0	0	0	0				0	0	0	0	0			0	0	0	0	0			0	0	0	0	0			0	0	0	0	0			0	0	0	0	0			0	0	0	0	0
	0	0	0	0	0	0				0	0	0	0	0			0	0	0	0	0			0	0	0	0	0			0	0	0	0	0			0	0	0	0	0			0	0	0	0	0
	0	0	0	0	0	0				0	0	0	0	0			0	0	0	0	0			0	0	0	0	0			0	0	0	0	0			0	0	0	0	0			0	0	0	0	0
	0	0	0	0	0	0				0	0	0	0	0			0	1	0	0	0			0	0	0	0	0			0	0	0	0	1			0	0	0	0	0			0	0	0	0	0
	0	0	0	0	0	0				0	0	0	0	0			0	0	0	0	0			0	0	0	0	0			0	0	0	0	1			0	0	0	0	0			0	0	0	0	0
	0	0	0	0	0	0				0	0	0	0	0			0	0	0	0	0			0	0	0	0	0			0	0	0	0	0			0	0	0	0	0			0	0	0	0	0
	0	0	0	0	0	0				0	0	0	0	0			0	0	0	0	0			0	0	0	0	0			0	0	0	0	0			0	0	0	0	0			0	0	0	0	0
	0	0	0	0	0	0				0	0	0	0	0			0	0	0	0	0			0	0	0	0	0			0	0	0	0	0			0	0	0	0	0			0	0	0	0	0
	0	0	0	0	0	0				0	0	0	0	0			0	0	0	0	0			0	0	0	0	0			0	0	0	0	0			0	0	0	0	0			0	0	0	0	0
	0	0	0	0	0	0				0	0	0	0	0			0	0	0	0	0			0	0	0	0	0			0	0	0	0	0			0	0	0	0	0			0	0	0	0	0
	0	0	0	0	0	0				0	0	0	0	0			0	0	0	0	0			0	0	0	0	0			0	0	0	0	0			0	0	0	0	0			0	0	0	0	0
	0	0	0	0	0	0				0	0	0	0	0			0	0	0	0	0			0	0	0	0	0			0	0	0	0	0			0	0	0	0	0			0	0	0	0	0
	0	0	0	0	0	0				0	0	0	0	0			0	0	0	0	0			0	0	0	0	0			0	1	0	0	0			0	0	0	0	0			0	0	0	0	0
	0	0	0	0	0	0				0	0	0	0	0			0	0	0	0	0			0	0	0	0	0			0	0	0	0	0			0	0	0	0	0			0	0	0	0	0
	0	0	0	0	0	0				0	0	0	0	0			0	0	0	0	0			0	0	0	0	0			0	0	0	0	0			0	0	0	0	0			0	0	0	0	0
	0	0	0	0	0	0				0	0	0	0	0			0	0	0	0	0			0	0	0	0	0			0	0	0	0	0			0	0	0	0	0			0	0	0	0	0
	0	0	0	0	0	0				0	0	0	0	0			0	0	0	0	0			0	0	0	0	0			0	0	0	0	0			0	0	0	0	0			1	0	0	0	0
	0	0	0	0	0	0				0	0	0	0	0			0	1	0	0	0			0	0	0	0	0			0	0	0	0	0			0	0	0	0	0			0	0	0	0	0
	0	0	0	0	0	0				0	0	0	0	0			0	0	0	0	0			0	0	0	0	0			0	0	0	0	0			0	0	0	0	0			0	0	0	0	0
	0	0	0	0	0	0				0	0	0	0	0			0	0	0	0	0			0	0	0	0	0			0	0	0	0	0			0	0	0	0	0			0	0	0	0	0
	0	0	0	0	0	0				0	0	0	0	0			0	0	0	0	0			0	0	0	0	0			0	0	0	0	0			0	0	0	0	0			0	0	0	0	0
	0	0	0	0	0	0				0	0	0	0	0			0	0	0	0	0			0	0	0	0	0			0	0	0	0	0			0	0	0	0	0			0	0	0	0	0
	0	0	0	0	0	0				0	0	0	0	0			0	0	0	0	0			0	0	0	0	0			0	0	0	0	0			0	0	0	0	0			0	0	0	0	0
	0	0	0	0	0	0				0	0	0	0	0			0	0	0	0	0			0	1	0	0	0			0	0	0	0	0			0	0	0	0	0			0	0	0	0	0
	0	0	0	0	0	0				0	0	0	0	0			0	0	0	0	0			0	0	0	0	0			0	0	0	0	0			0	0	0	0	0			0	0	0	0	0
	0	0	0	0	0	0				0	0	0	0	0			0	0	0	0	0			0	0	0	0	0			0	0	0	0	1			0	0	0	0	0			0	0	0	0	0
	0	0	0	0	0	0				0	0	0	0	0			0	0	0	0	0			0	0	0	0	0			0	0	0	0	0			0	0	0	0	0			0	0	0	0	0
	0	0	0	0	0	0				0	0	0	0	0			0	0	0	0	0			0	0	0	0	0			0	0	0	0	0			0	0	0	0	0			0	0	0	0	0
	0	0	0	0	0	0				0	0	0	0	0			0	0	0	0	0			0	0	0	0	0			0	0	0	0	0			0	0	0	0	0			1	0	0	0	0
	0	0	0	0	0	0				0	0	0	0	0			0	0	0	0	0			0	0	0	0	0			0	0	0	0	0			0	0	0	0	0			0	0	0	0	0
	0	0	0	0	0	0				0	0	0	0	0			0	0	0	0	0			0	0	0	0	0			0	0	0	0	0			0	0	0	0	0			0	0	0	0	0
	0	0	0	0	0	0				0	0	0	0	0			0	0	0	0	0			0	0	0	0	0			0	0	0	0	0			0	0	0	0	0			0	0	0	0	0
	0	0	0	0	0	0				0	0	0	0	0			0	0	0	0	0			0	0	0	0	0			0	0	0	0	0			0	0	0	0	0			0	0	0	0	0
	0	0	0	0	0	0				0	0	0	0	0			0	0	0	0	0			0	1	0	0	0			0	0	0	0	0			0	0	0	0	0			0	0	0	0	0
	0	0	0	0	0	0				0	0	0	0	0			0	0	0	0	0			0	0	0	0	0			0	0	0	0	0			0	0	0	0	0			0	0	0	0	0
	0	0	0	0	0	0				0	0	0	0	0			0	0	0	0	0			0	0	0	0	0			0	0	0	0	0			0	0	0	0	0			0	0	0	0	0
	0	0	0	0	0	0				0	0	0	0	0			0	0	0	0	0			0	0	0	0	0			0	0	0	0	0			0	0	0	0	0			0	0	0	0	0
	0	0	0	0	0	0				0	0	0	0	0			0	0	0	0	0			0	0	0	0	0			0	0	0	0	0			0	0	0	0	0			0	0	0	0	0
	0	0	0	0	0	0				0	0	0	0	0			0	0	0	0	0			0	0	0	0	0			0	0	0	0	0			0	0	0	0	0			0	0	0	0	0
	0	0	0	0	0	0				0	0	0	0	0			0	0	0	0	0			0	0	0	0	0			0	0	0	0	0			0	0	0	0	0			0	0	0	0	0
	0	0	0	0	0	0				0	0	0	0	0			0	0	0	0	0			0	0	0	0	0			0	0	0	0	0			0	0	0	0	0			0	0	0	0	0
	0	0	0	0	0	0				0	0	0	0	0			0	0	0	0	0			0	0	0	0	0			0	0	0	0	0			0	0	0	0	0			0	0	0	0	0
	0	0	0	0	0	0				0	0	0	0	0			0	0	0	0	0			0	0	0	0	0			0	0	0	0	0			0	0	0	0	0			0	0	0	0	0
	0	0	0	0	0	0				0	0	0	0	0			0	0	0	0	0			0	0	0	0	0			0	0	0	0	0			0	0	0	0	0			0	0	0	0	0
	0	0	0	0	0	0				0	0	0	0	0			0	0	0	0	0			0	0	0	0	0			0	0	0	0	0			0	0	0	0	0			0	0	0	0	0
	0	0	0	0	0	0				0	0	0	0	0			0	0	0	0	0			0	0	0	0	0			0	0	0	0	0			0	0	0	0	0			0	0	0	0	0
	0	0	0	0	0	0				0	0	0	0	0			0	0	0	0	0			0	0	0	0	0			0	0	0	0	0			0	0	0	0	0			0	0	0	1	0
	0	0	0	0	0	0				0	0	0	0	0			0	0	0	0	0			0	1	0	0	0			0	0	0	0	0			0	0	0	0	0			0	0	0	0	0
	0	0	0	0	0	0				0	0	0	0	0			0	0	0	0	0			0	0	0	0	0			0	0	0	0	0			0	0	0	0	0			0	0	0	0	0
	0	0	0	0	0	0				0	0	0	0	0			0	0	0	0	0			0	0	0	0	0			0	0	0	0	0			1	0	0	0	0			0	0	0	0	0
	0	0	0	0	0	0				0	0	0	0	0			0	0	0	0	0			0	1	0	0	0			0	0	0	0	0			0	0	0	0	0			0	0	0	0	0
	0	0	0	0	0	0				0	0	0	0	0			0	0	0	0	0			0	0	0	0	0			0	0	0	0	0			1	0	0	0	0			0	0	0	0	0
	0	0	0	0	0	0				0	0	0	0	0			0	0	0	0	0			0	0	0	0	0			0	0	0	0	0			0	0	0	0	0			0	0	0	0	0
	0	0	0	0	0	0				0	0	0	0	0			0	0	0	0	0			0	0	0	0	0			0	0	0	0	0			0	0	0	0	0			1	0	0	0	0
	0	0	0	0	0	0				0	0	0	0	0			0	0	0	0	0			0	0	0	0	0			0	0	0	0	0			0	0	0	0	0			0	0	0	1	0
	0	0	0	0	0	0				0	0	0	0	0			0	0	0	0	0			0	0	0	0	0			0	0	0	0	0			0	0	0	0	0			0	0	0	0	0
	0	0	0	0	0	0				0	0	0	0	0			0	0	0	0	0			0	0	0	0	0			0	0	0	0	0			0	0	0	0	0			0	0	0	0	0
	0	0	0	0	0	0				0	0	0	0	0			0	0	0	0	0			0	0	0	0	0			0	0	0	0	0			0	0	0	0	0			0	0	0	0	0
	0	0	0	0	0	0				0	0	0	0	0			0	0	0	0	0			0	0	0	0	0			0	0	0	0	0			0	0	0	0	0			0	0	0	0	0
	0	0	0	0	0	0				0	0	0	0	0			0	0	0	0	0			0	0	0	0	0			0	0	0	0	0			0	0	0	0	0			0	0	0	0	0
	0	0	0	0	0	0				0	0	0	0	0			0	0	0	0	0			0	0	0	0	0			0	0	0	0	0			0	0	0	0	0			0	0	0	0	0
	0	0	0	0	0	0				0	0	0	0	0			0	0	0	0	0			0	0	0	0	0			0	0	0	0	0			0	0	0	0	0			0	0	0	0	0
	0	0	0	0	0	0				0	0	0	0	0			0	0	0	0	0			0	0	0	0	0			0	0	0	0	0			0	0	0	0	0			0	0	0	0	0
	0	0	0	0	0	0				0	0	0	0	0			0	0	0	0	0			0	0	0	0	0			0	0	0	0	0			0	0	0	0	0			0	0	0	0	0
	0	0	0	0	0	0				0	0	0	0	0			0	0	0	0	0			0	0	0	0	0			0	0	0	0	0			1	0	0	0	0			0	0	0	0	0
	0	0	0	0	0	0				0	0	0	0	0			0	0	0	0	0			0	0	0	0	0			0	1	0	0	0			0	0	0	0	0			0	0	0	0	0
	0	0	0	0	0	0				0	0	0	0	0			0	0	0	0	0			0	0	0	0	0			0	1	0	0	0			0	0	0	0	0			0	0	0	0	0
	0	0	0	0	0	0				0	0	0	0	0			0	0	0	0	0			0	0	0	0	0			0	0	0	0	0			0	0	0	0	0			0	0	0	0	0
	0	0	0	0	0	0				0	0	0	0	0			0	0	0	0	0			0	0	0	0	0			0	0	0	0	0			0	0	0	0	0			0	0	0	0	0
	0	0	0	0	0	0				0	0	0	0	0			0	0	0	0	0			0	0	0	0	0			0	0	0	0	0			0	0	0	0	0			0	0	0	0	0
	0	0	0	0	0	0				0	0	0	0	0			0	0	0	0	0			0	0	0	0	0			0	0	0	0	0			0	0	0	0	0			0	0	0	0	0
	0	0	0	0	0	0				0	0	0	0	0			0	0	0	0	0			1	0	0	0	0			0	0	0	0	0			1	0	0	0	0			0	0	0	1	0
	0	0	0	0	0	0				0	0	0	0	0			0	0	0	0	0			0	0	0	0	0			0	0	0	0	0			0	0	0	0	0			0	0	0	0	0
	0	0	0	0	0	0				0	0	0	0	0			0	0	0	0	0			0	0	0	0	0			0	0	0	0	0			0	0	0	0	0			0	0	0	0	0
	0	0	0	0	0	0				0	0	0	0	0			0	0	0	0	0			0	0	0	0	0			0	0	0	0	0			0	0	0	0	0			0	0	0	0	0
	0	0	0	0	0	0				0	0	0	0	0			0	0	0	0	0			0	0	0	0	0			0	0	0	0	0			0	0	0	0	0			0	0	0	0	0
	0	0	0	0	0	0				0	0	0	0	0			0	0	0	0	0			0	0	0	0	0			0	0	0	0	0			1	0	0	0	0			0	0	0	0	0
	0	0	0	0	0	0				0	0	0	0	0			0	0	0	0	0			0	0	0	0	0			0	0	0	0	0			0	0	0	0	0			0	0	0	0	0
	0	0	0	0	0	0				0	0	0	0	0			0	0	0	0	0			0	0	0	0	0			0	0	0	0	0			0	0	0	0	0			0	0	0	0	0
	0	0	0	0	0	0				0	0	0	0	0			0	0	0	0	0			0	0	0	0	0			0	0	0	0	0			0	0	0	0	0			0	0	0	0	0
	0	0	0	0	0	0				0	0	0	0	0			0	0	0	0	0			0	0	0	0	0			0	0	0	0	0			0	0	0	0	0			0	0	0	0	0
	0	0	0	0	0	0				0	0	0	0	0			0	0	0	0	0			0	0	0	0	0			0	0	0	0	0			0	0	0	0	0			0	0	0	0	0
	0	0	0	0	0	0				0	0	0	0	0			0	0	0	0	0			0	0	0	0	0			0	0	0	0	0			0	0	0	0	0			0	0	0	0	0
	0	0	0	0	0	0				0	0	0	0	0			0	0	0	0	0			0	0	0	0	0			0	0	0	0	0			0	0	0	0	1			0	0	0	0	0
	0	0	0	0	0	0				0	0	0	0	0			0	0	0	0	0			0	0	0	0	0			0	0	0	1	0			0	0	0	0	0			0	0	0	0	0
	0	0	0	0	0	0				0	0	0	0	0			0	0	0	0	0			0	0	0	0	0			0	0	0	0	0			0	0	0	0	0			0	0	0	0	0
	0	0	0	0	0	0				0	0	0	0	0			0	0	0	0	0			0	0	0	0	0			0	0	0	0	0			0	0	0	0	0			0	0	0	0	0
	0	0	0	0	0	0				0	0	0	0	0			0	0	0	0	0			0	0	0	0	0			0	0	0	0	0			0	0	0	0	0			0	0	0	1	0
	0	0	0	0	0	0				0	0	0	0	0			0	0	0	0	0			0	0	0	0	0			0	0	0	0	0			0	0	0	0	0			0	0	0	0	0
	0	0	0	0	0	0				0	0	0	0	0			0	0	0	0	0			0	0	0	0	0			0	0	0	1	0			0	0	0	0	0			0	0	0	0	0
	0	0	0	0	0	0				0	0	0	0	0			0	0	0	0	0			0	0	0	0	0			0	0	0	0	0			0	0	0	0	0			0	0	0	0	0
	0	0	0	0	0	0				0	0	0	0	0			0	0	0	0	0			0	0	0	0	0			0	0	0	0	0			0	0	0	0	0			0	0	0	0	0
	0	0	0	0	0	0				0	0	0	0	0			0	0	0	0	0			0	0	0	0	0			0	0	0	0	0			1	0	0	0	0			0	0	0	0	0
	0	0	0	0	0	0				0	0	0	0	0			0	0	0	0	0			0	0	0	0	0			0	0	0	0	0			0	0	0	0	0			0	0	0	0	0
	0	0	0	0	0	0				0	0	0	0	0			0	0	0	0	0			0	0	0	0	0			0	0	0	0	0			0	0	0	0	0			1	0	0	0	0
	0	0	0	0	0	0				0	0	0	0	0			0	0	0	0	0			0	0	0	0	0			0	0	0	0	0			1	0	0	0	0			0	0	0	0	0
	0	0	0	0	0	0				0	0	0	0	0			0	0	0	0	0			0	0	0	0	0			0	0	0	0	0			0	0	0	0	0			0	0	0	0	0
	0	0	0	0	0	0				0	0	0	0	0			0	0	0	0	0			0	0	0	0	0			0	0	0	0	0			0	0	0	0	0			0	0	0	1	0
	0	0	0	0	0	0				0	0	0	0	0			0	0	0	0	0			0	0	0	0	0			0	0	0	0	0			0	0	0	0	0			0	0	0	0	0
	0	0	0	0	0	0				0	0	0	0	0			0	0	0	0	0			0	0	0	0	0			0	0	0	0	0			0	0	0	0	0			0	0	0	0	0
	0	0	0	0	0	0				0	0	0	0	0			0	0	0	0	0			0	0	0	0	0			0	0	0	1	0			0	0	0	0	0			0	0	0	1	0
	0	0	0	0	0	0				0	0	0	0	0			0	0	0	0	0			0	0	0	0	0			0	0	0	1	0			0	0	0	0	0			0	0	0	1	0
	0	0	0	0	0	0				0	0	0	0	0			0	0	0	0	0			1	0	0	0	0			0	0	0	0	0			0	0	0	0	0			0	0	0	0	0
	0	0	0	0	0	0				0	0	0	0	0			0	0	0	0	0			1	0	0	0	0			0	0	0	0	0			1	0	0	0	0			0	0	0	1	0
	0	0	0	0	0	0				0	0	0	0	0			0	0	0	0	0			0	0	0	0	0			0	0	0	0	0			0	0	0	0	0			0	0	0	0	0
	0	0	0	0	0	0				0	0	0	0	0			0	0	0	0	0			0	0	0	0	0			0	0	0	0	0			0	0	0	0	0			0	0	0	0	0
	0	0	0	0	0	0				0	0	0	0	0			0	0	0	0	0			0	0	0	0	0			0	0	0	0	0			0	0	0	0	0			0	0	0	0	0
	0	0	0	0	0	0				0	0	0	0	0			0	0	0	0	0			0	0	0	0	0			0	0	0	0	0			0	0	0	0	0			0	0	0	0	0
	0	0	0	0	0	0				0	0	0	0	0			0	0	0	0	0			0	0	0	0	0			0	0	0	0	0			0	0	0	0	0			0	0	0	1	0
	0	0	0	0	0	0				0	0	0	0	0			0	0	0	0	0			0	0	0	0	0			0	0	0	0	0			0	0	0	0	0			0	0	0	1	0
	0	0	0	0	0	0				0	0	0	0	0			0	0	0	0	0			0	0	0	0	0			0	0	0	0	0			0	0	0	0	0			0	0	0	0	0
	0	0	0	0	0	0				0	0	0	0	0			0	0	0	0	0			0	0	0	0	0			0	0	0	0	0			0	0	0	0	0			1	0	0	0	0
	0	0	0	0	0	0				0	0	0	0	0			0	0	0	0	0			0	0	0	0	0			0	0	0	0	0			0	0	0	0	0			0	0	0	0	0
	0	0	0	0	0	0				0	0	0	0	0			0	0	0	0	0			0	0	0	0	0			0	0	0	0	0			0	0	0	0	0			0	0	0	0	0
	0	0	0	0	0	0				0	0	0	0	0			0	0	0	0	0			0	0	0	0	0			0	0	0	0	0			0	0	0	0	0			0	0	0	1	0
	0	0	0	0	0	0				0	0	0	0	0			0	0	0	0	0			0	0	0	0	0			0	0	0	1	0			0	0	0	0	0			0	0	0	0	0
	0	0	0	0	0	0				0	0	0	0	0			0	0	0	0	0			0	0	0	0	0			0	0	0	0	0			0	0	0	0	0			0	0	0	1	0
	0	0	0	0	0	0				0	0	0	0	0			0	0	0	0	0			0	0	0	0	0			0	0	0	0	1			0	0	0	0	0			0	0	0	0	0
	0	0	0	0	0	0				0	0	0	0	0			0	0	0	0	0			0	0	0	0	0			0	0	0	0	0			0	0	0	0	0			0	0	0	0	0
	0	0	0	0	0	0				0	0	0	0	0			0	0	0	0	0			0	0	0	0	0			0	0	0	0	0			0	0	0	1	0			0	0	0	0	0
	0	0	0	0	0	0				0	0	0	0	0			0	0	0	0	0			0	0	0	0	0			0	0	0	0	0			0	0	0	0	0			0	0	0	0	0
	0	0	0	0	0	0				0	0	0	0	0			0	0	0	0	0			0	0	0	0	0			0	0	0	1	0			0	0	0	0	0			0	0	0	0	0
	0	0	0	0	0	0				0	0	0	0	0			0	0	0	0	0			1	0	0	0	0			0	0	0	0	0			0	0	1	0	0			0	0	0	0	0
	0	0	0	0	0	0				0	0	0	0	0			0	0	0	0	0			0	0	0	0	0			0	0	0	0	0			0	0	0	1	0			0	0	0	0	0
	0	0	0	0	0	0				0	0	0	0	0			0	0	0	0	0			0	0	0	0	0			0	0	0	0	0			0	0	0	0	0			0	0	0	0	0
	0	0	0	0	0	0				0	0	0	0	0			0	0	0	0	0			0	0	0	0	0			0	0	0	0	0			0	0	0	0	0			0	0	0	0	0
	0	0	0	0	0	0				0	0	0	0	0			0	0	0	0	0			0	0	0	0	0			0	0	0	0	0			0	0	0	0	0			0	0	0	0	0
	0	0	0	0	0	0				0	0	0	0	0			0	0	0	0	0			0	0	0	0	0			0	0	0	0	0			0	0	0	0	0			0	0	0	0	0
	0	0	0	0	0	0				0	0	0	0	0			0	0	0	0	0			0	0	0	0	0			0	0	0	0	0			0	0	0	0	0			0	0	0	1	0
	0	0	0	0	0	0				0	0	0	0	0			0	0	0	0	0			0	0	0	0	0			0	0	0	0	0			0	0	1	0	0			0	0	0	1	0
	0	0	0	0	0	0				0	0	0	0	0			0	0	0	0	0			0	0	0	0	0			0	0	0	0	0			0	0	0	1	0			0	0	0	0	0
	0	0	0	0	0	0				0	0	0	0	0			0	0	0	0	0			0	0	0	0	0			0	0	0	0	0			0	0	0	0	0			0	0	0	0	0
	0	0	0	0	0	0				0	0	0	0	0			0	0	0	0	1			0	0	0	0	0			0	0	0	0	0			0	0	0	0	0			0	0	0	0	0
	0	0	0	0	0	0				0	0	0	0	0			0	0	0	0	0			0	0	0	0	0			0	0	0	0	0			0	0	0	0	0			0	0	0	0	0
	0	0	0	0	0	0				0	0	0	0	0			0	0	0	0	0			0	0	0	0	0			0	0	0	0	0			0	0	1	0	0			0	0	0	0	0
	0	0	0	0	0	0				0	0	0	0	0			0	0	0	0	0			0	0	0	0	0			0	0	0	1	0			0	0	0	0	0			0	0	0	0	0
	0	0	0	0	0	0				0	0	0	0	0			0	0	0	0	0			0	0	0	0	0			0	0	0	0	0			0	0	0	0	0			0	0	0	0	0
	0	0	0	0	0	0				0	0	0	0	0			0	0	0	0	0			0	0	0	0	0			0	1	0	0	0			0	0	0	1	0			0	0	0	0	0
	0	0	0	0	0	0				0	0	0	0	0			0	0	0	0	0			0	0	0	0	0			0	0	0	0	0			0	0	0	0	0			0	0	0	0	0
	0	0	0	0	0	0				0	1	0	0	0			0	0	0	0	0			0	0	0	0	0			0	0	0	0	0			0	0	0	1	0			0	0	0	0	0
	0	0	0	0	0	0				0	0	0	0	0			0	0	0	0	0			0	0	0	0	0			0	0	0	0	0			0	0	0	0	0			0	0	0	0	0
	0	0	0	0	0	0				0	0	0	0	0			0	0	0	0	1			0	0	0	0	0			0	0	0	0	0			0	0	0	0	0			0	0	0	0	0
	0	0	0	0	0	0				0	0	0	0	0			0	0	0	0	0			0	0	0	0	0			0	0	0	0	0			0	0	0	0	0			0	0	0	0	0
	0	0	0	0	0	0				0	0	0	0	0			0	0	0	0	0			0	0	0	0	0			0	0	0	0	0			0	0	0	1	0			0	0	0	0	0
	0	0	0	0	0	0				0	0	0	0	0			0	0	0	0	0			0	0	0	0	0			0	0	0	0	0			0	0	0	0	0			0	0	0	0	0
	0	0	0	0	0	0				0	0	0	0	0			0	0	0	0	0			0	0	0	0	0			0	0	0	0	0			0	0	0	0	0			1	0	0	0	0
	0	0	0	0	0	0				0	0	0	0	0			0	0	0	0	1			0	0	0	0	0			0	0	0	0	0			0	0	0	1	0			0	0	0	0	0
	0	0	0	0	0	0				0	1	0	0	0			0	0	0	0	0			0	0	0	0	0			0	0	0	0	0			0	0	0	0	0			0	0	0	0	0
	0	0	0	0	0	0				0	0	0	0	0			0	0	0	0	0			0	0	0	0	0			0	0	0	0	0			0	0	0	0	0			0	0	0	0	0
	0	0	0	0	0	0				0	0	0	0	0			0	0	0	0	0			0	0	0	0	0			0	0	0	0	1			0	0	0	0	0			1	0	0	0	0
	0	0	0	0	0	0				0	0	0	0	0			0	0	0	0	0			0	0	0	0	0			0	0	0	0	0			0	0	0	0	0			0	0	0	0	0
	0	0	0	0	0	0				0	0	0	0	0			0	0	0	0	0			0	0	0	0	0			0	0	0	0	0			0	0	0	0	0			0	0	0	0	0
	0	0	0	0	0	0				0	1	0	0	0			0	0	0	0	1			0	0	0	0	0			0	0	0	0	0			0	0	0	0	0			0	0	0	0	0
	0	0	0	0	0	0				0	0	0	0	0			0	0	0	0	0			0	0	0	0	0			0	0	0	0	0			0	0	0	0	0			1	0	0	0	0
	0	0	0	0	0	0				0	0	0	0	0			0	0	0	0	0			0	0	0	0	0			0	0	0	0	0			0	0	0	0	0			0	0	0	0	0
	0	0	0	0	0	0				0	0	0	0	0			0	0	0	0	0			0	0	0	0	0			0	0	0	0	0			0	0	0	0	0			0	0	0	0	0
	0	0	0	0	0	0				0	0	0	0	0			0	1	0	0	1			0	0	0	0	0			0	0	0	0	0			0	0	0	0	0			0	0	0	0	0
	0	0	0	0	0	0				0	0	0	0	0			0	0	0	0	0			0	0	0	0	0			0	0	0	0	0			0	0	0	0	0			0	0	0	0	0
	0	0	0	0	0	0				0	0	0	0	0			0	0	0	0	0			0	0	0	0	0			0	0	0	0	0			0	0	1	0	0			0	0	0	0	0
	0	0	0	0	0	0				0	1	0	0	0			0	0	0	0	0			0	0	0	0	0			0	0	0	0	0			0	0	0	0	0			0	0	0	0	0
	0	0	0	0	0	0				0	0	0	0	0			0	0	0	0	0			0	0	0	0	0			0	0	0	0	0			0	0	0	0	0			0	0	0	0	0
	0	0	0	0	0	0				0	0	0	0	0			0	0	0	0	0			0	0	0	0	0			0	0	0	0	0			0	0	0	0	0			0	0	0	0	0
	0	0	0	0	0	0				0	0	0	0	0			0	0	0	0	0			0	0	0	0	0			0	0	0	0	0			0	0	1	0	0			0	0	0	0	0
	0	0	0	0	0	0				0	0	0	0	0			0	0	0	0	0			0	0	0	0	0			0	0	0	0	0			0	0	0	0	0			0	0	0	1	0
	0	0	0	0	0	0				0	0	0	0	0			0	0	0	0	0			0	0	0	0	0			0	0	0	0	0			0	0	0	1	0			1	0	0	0	0
	0	0	0	0	0	0				0	0	0	0	0			0	0	0	0	0			0	0	0	0	0			0	0	0	0	0			0	0	0	0	0			0	0	0	0	0
	0	0	0	0	0	0				0	0	0	0	0			0	0	0	0	0			0	0	0	0	0			0	0	0	0	0			0	0	0	0	0			0	0	0	0	0
	0	0	0	0	0	0				0	0	0	0	0			0	0	0	0	0			0	0	0	0	0			0	0	0	0	0			0	0	0	0	0			0	0	0	0	0
	0	0	0	0	0	0				0	0	0	0	0			0	0	0	0	0			0	0	0	0	0			0	0	0	0	0			0	0	0	0	0			1	0	0	0	0
	0	0	0	0	0	0				0	0	0	0	0			0	0	0	0	0			0	0	0	0	0			0	0	0	0	0			0	0	0	0	0			1	0	0	0	0
	0	0	0	0	0	0				0	0	0	0	0			0	0	0	0	0			0	0	0	0	0			0	0	0	0	0			0	0	0	0	0			1	0	0	0	0
	0	0	0	0	0	0				0	0	0	0	0			0	0	0	0	0			0	0	0	0	0			0	0	0	0	0			0	0	0	0	0			0	0	0	0	0
	0	0	0	0	0	0				0	0	0	0	0			0	0	0	0	0			0	0	0	0	0			0	0	0	0	0			0	0	0	0	0			0	0	0	0	0
	0	0	0	0	0	0				0	0	0	0	0			0	0	0	0	0			0	0	0	0	0			0	0	0	0	0			0	0	0	0	0			0	0	0	0	0
	0	0	0	0	0	0				0	0	0	0	0			1	0	0	0	0			0	0	0	0	0			0	0	0	0	0			0	0	0	0	0			0	0	0	0	0
	0	0	0	0	0	0				0	0	0	0	0			0	1	0	0	0			0	0	0	0	0			0	0	0	0	0			0	0	0	0	0			0	0	0	0	0
	0	0	0	0	0	0				0	0	0	0	0			0	0	0	0	0			0	0	0	0	0			0	0	0	0	0			0	0	1	0	0			0	0	0	0	0
	0	0	0	0	0	0				0	0	0	0	0			0	0	0	0	0			0	0	1	0	0			0	0	0	0	1			0	0	0	0	0			0	0	0	0	0
	0	0	0	0	0	0				0	0	0	0	0			0	0	0	0	0			0	0	0	0	0			0	0	0	0	0			0	0	0	0	0			0	0	0	0	0
	0	0	0	0	0	0				0	0	0	0	0			0	0	0	0	0			0	0	0	0	0			0	0	0	0	0			0	0	1	0	0			0	0	0	0	0
	0	0	0	0	0	0				0	0	0	0	0			0	0	0	0	0			0	0	0	0	0			0	0	0	0	1			0	0	0	0	0			0	0	0	0	0
	0	0	0	0	0	0				0	0	0	0	0			0	0	0	0	0			0	0	1	0	0			0	0	0	0	0			0	0	0	0	0			0	0	0	0	0
	0	0	0	0	0	0				0	0	0	0	0			0	0	0	0	0			0	0	0	0	0			0	0	0	1	0			0	0	1	0	0			0	0	0	0	0
	0	0	0	0	0	0				0	0	0	0	0			0	1	0	0	0			0	0	0	0	0			0	0	0	0	0			0	0	0	0	0			0	0	0	0	0
	0	0	0	0	0	0				0	0	0	0	0			0	0	0	0	0			0	0	1	0	0			0	0	0	1	0			0	0	0	0	0			0	0	0	0	0
	0	0	0	0	0	0				0	0	0	0	0			0	1	0	0	0			0	0	1	0	0			0	0	0	0	0			0	0	0	0	0			0	0	0	0	0
	0	0	0	0	0	0				0	0	0	0	0			0	0	0	0	0			0	0	0	0	0			0	0	0	0	0			0	0	0	0	0			0	0	0	0	0
	0	0	0	0	0	0				0	0	0	0	0			0	0	0	0	0			0	0	0	0	0			0	0	0	0	0			0	0	0	0	0			0	0	0	0	0
	0	0	0	0	0	0				0	0	0	0	0			0	0	0	0	0			0	0	0	0	0			0	0	0	0	0			0	0	0	0	0			0	0	0	0	0
	0	0	0	0	0	0				0	0	0	0	0			0	0	0	0	0			0	0	0	0	0			0	0	0	0	0			0	0	1	0	0			0	0	0	0	0
	0	0	0	0	0	0				0	0	0	0	0			1	0	0	0	0			0	0	1	0	0			0	0	0	0	0			0	0	0	0	0			0	0	0	0	0
	0	0	0	0	0	0				0	0	0	0	0			0	0	0	0	0			0	0	0	0	0			0	0	0	0	0			0	0	0	0	0			0	0	0	0	0
	0	0	0	0	0	0				0	0	0	0	0			0	0	0	0	0			0	0	0	0	0			0	0	0	1	0			0	0	0	0	0			0	0	0	0	0
	0	0	0	0	0	0				0	0	0	0	0			0	0	0	0	0			0	0	1	0	0			0	0	0	0	0			0	0	0	0	0			0	0	0	0	0
	0	0	0	0	0	0				0	0	0	0	0			0	0	0	0	0			0	0	0	0	0			0	0	0	0	0			0	0	0	0	0			0	0	0	0	0
	0	0	0	0	0	0				0	0	0	0	0			0	0	0	0	0			0	0	0	0	0			0	0	0	0	0			0	0	0	0	0			0	0	0	0	0
	0	0	0	0	0	0				0	0	0	0	0			0	0	0	0	0			0	0	0	0	0			0	0	0	0	0			0	0	0	0	0			0	0	0	0	0
	0	0	0	0	0	0				0	0	0	0	0			0	0	0	0	0			0	0	0	0	0			0	0	0	0	0			0	0	0	0	0			0	0	0	0	0
	0	0	0	0	0	0				0	0	0	0	0			0	0	0	0	0			0	0	0	0	0			0	0	0	0	0			0	0	0	0	0			0	0	0	0	0
	0	0	0	0	0	0				0	0	0	0	0			0	0	0	0	0			0	0	1	0	0			0	0	0	0	0			0	0	0	0	0			0	0	0	0	0
	0	0	0	0	0	0				0	0	0	0	0			0	0	0	0	0			0	0	1	0	0			0	0	0	0	0			0	0	0	0	0			1	0	0	0	0
	0	0	0	0	0	0				0	0	0	0	0			0	0	0	0	0			0	0	1	0	0			0	0	0	0	0			0	0	0	0	0			1	0	0	0	0
	0	0	0	0	0	0				0	0	0	0	0			0	0	0	0	0			0	0	0	0	0			0	0	0	0	0			0	0	0	0	0			0	0	0	0	0
	0	0	0	0	0	0				0	0	0	0	0			0	0	0	0	0			0	0	0	0	0			0	0	0	0	0			0	0	0	0	0			0	0	0	0	0
	0	0	0	0	0	0				0	0	0	0	0			0	0	0	0	0			0	0	0	0	0			0	0	0	0	0			0	0	0	0	0			0	0	0	0	0
	0	0	0	0	0	0				0	0	0	0	0			0	0	0	0	0			0	0	0	0	0			0	0	0	0	0			0	0	0	0	0			0	0	0	0	0
	0	0	0	0	0	0				0	0	0	0	0			0	0	0	0	0			0	0	0	0	0			0	0	0	0	0			0	0	0	0	0			0	0	0	0	0
	0	0	0	0	0	0				0	0	0	0	0			0	0	0	0	0			0	0	0	0	0			0	0	0	0	0			0	0	0	0	0			0	0	0	0	0
	0	0	0	0	0	0				0	0	0	0	0			0	1	0	0	0			0	0	1	0	0			0	0	0	0	0			0	0	0	0	0			0	0	0	0	0
	0	0	0	0	0	0				0	0	0	0	0			0	0	0	0	0			0	0	0	0	0			0	0	0	0	0			0	0	0	0	0			0	0	0	0	0
	0	0	0	0	0	0				0	0	0	0	0			0	0	0	0	0			0	0	0	0	0			0	0	0	0	0			0	0	0	0	0			0	0	0	0	0
	0	0	0	0	0	0				0	0	0	0	0			0	0	0	0	0			0	0	0	0	0			0	0	0	0	0			0	0	0	0	0			0	0	0	0	0
	0	0	0	0	0	0				0	0	0	0	0			0	0	0	0	0			0	0	0	0	0			0	0	0	0	0			0	0	0	0	0			0	0	0	0	0
	0	0	0	0	0	0				0	0	0	0	0			0	0	0	0	0			0	0	0	0	0			0	0	0	0	0			0	0	0	0	0			0	0	0	0	0
	0	0	0	0	0	0				0	0	0	0	0			1	0	0	0	0			0	0	0	0	0			0	0	0	0	0			0	0	0	0	0			0	0	0	0	0
	0	0	0	0	0	0				0	0	0	0	0			0	0	0	0	0			0	0	0	0	0			0	0	0	0	0			0	0	0	0	0			0	0	0	0	0
	0	0	0	0	0	0				0	0	0	0	0			0	0	0	0	0			0	0	0	0	0			0	0	0	0	0			0	0	0	0	0			0	0	0	0	0
	0	0	0	0	0	0				0	0	0	0	0			0	0	0	0	0			0	0	0	0	0			0	0	0	0	0			0	0	1	0	0			0	0	0	0	0
	0	0	0	0	0	0				0	0	0	0	0			0	0	0	0	0			0	0	0	0	0			0	0	0	0	0			0	0	0	0	0			0	0	0	0	0
	0	0	0	0	0	0				0	0	0	0	0			0	0	0	0	0			0	0	0	0	0			0	0	0	0	0			0	0	1	0	0			0	0	0	0	0
	0	0	0	0	0	0				0	0	0	0	0			0	0	0	0	0			0	0	0	0	0			0	0	0	0	0			0	0	0	0	0			0	0	0	0	0
	0	0	0	0	0	0				0	0	0	0	0			0	0	0	0	0			0	0	0	0	0			0	0	0	0	0			0	0	0	0	0			0	0	0	0	0
	0	0	0	0	0	0				0	0	0	0	0			0	0	0	0	0			0	0	0	0	0			0	0	0	0	0			0	0	0	0	0			0	0	0	0	0
	0	0	0	0	0	0				0	0	0	0	0			0	0	0	0	0			0	0	0	0	0			0	0	0	0	0			0	0	0	0	0			1	0	1	0	0
	0	0	0	0	0	0				0	0	0	0	0			0	1	0	0	0			0	0	0	0	0			0	0	0	0	0			0	0	0	0	0			0	0	0	0	0
	0	0	0	0	0	0				0	0	0	0	0			0	0	0	0	0			0	0	0	0	0			0	0	0	0	0			0	0	0	0	0			0	0	0	0	0
	0	0	0	0	0	0				0	0	0	0	0			0	0	0	0	0			0	0	0	0	0			0	0	0	0	0			0	0	0	0	0			0	0	0	0	0
	0	0	0	0	0	0				0	0	0	0	0			0	0	0	0	0			0	0	0	0	1			0	0	0	0	1			0	0	0	0	0			0	0	0	0	0
	0	0	0	0	0	0				0	0	0	0	0			0	0	0	0	0			0	0	0	0	0			0	0	0	0	0			0	0	0	0	0			0	0	0	0	1
	0	0	0	0	0	0				0	0	0	0	0			0	0	0	0	0			0	0	0	0	0			0	0	0	1	0			0	0	0	0	0			0	0	1	0	0
	0	0	0	0	0	0				0	0	0	0	0			0	0	0	0	0			0	0	0	0	0			0	0	0	0	0			1	0	0	0	0			0	0	0	0	0
	0	0	0	0	0	0				0	0	0	0	0			0	0	0	0	0			0	0	0	0	0			0	0	0	0	0			0	0	0	0	0			0	0	0	0	0
	0	0	0	0	0	0				0	0	0	0	0			0	0	0	0	0			0	0	0	0	0			0	0	0	0	0			0	0	0	0	0			0	0	0	0	0
	0	0	0	0	0	0				0	0	0	0	0			0	1	0	0	0			0	0	0	0	0			0	0	0	0	1			1	0	0	0	0			0	0	0	0	0
	0	0	0	0	0	0				0	0	0	0	0			0	0	0	0	0			0	0	0	0	0			0	0	0	0	0			1	0	0	0	0			0	0	0	0	0
	0	0	0	0	0	0				0	0	0	0	0			0	0	0	0	0			0	0	0	0	0			0	0	0	0	0			0	0	0	0	0			0	0	0	0	0
	0	0	0	0	0	0				0	0	0	0	0			0	0	0	0	0			0	0	0	0	0			0	0	0	0	0			0	0	0	0	0			0	0	1	0	0
	0	0	0	0	0	0				0	0	0	0	0			0	0	0	0	0			0	0	0	0	0			0	0	0	0	1			0	0	0	0	0			1	0	1	0	0
	0	0	0	0	0	0				0	0	0	0	0			0	0	0	0	0			0	0	0	0	0			0	0	0	0	0			0	0	0	0	0			0	0	1	0	0
	0	0	0	0	0	0				0	0	0	0	0			0	0	0	0	0			0	0	0	0	0			0	0	0	0	0			0	0	0	0	0			0	0	0	0	0
	0	0	0	0	0	0				0	0	0	0	0			0	0	0	0	0			0	0	0	0	0			0	0	0	0	0			0	0	0	0	0			0	0	0	0	0
	0	0	0	0	0	0				0	0	0	0	0			0	0	0	0	0			0	0	0	0	0			0	0	0	0	0			0	0	0	0	0			1	0	0	0	0
	0	0	0	0	0	0				0	0	0	0	0			0	0	0	0	0			0	0	0	0	0			0	0	0	0	0			1	0	0	0	0			0	0	1	0	0
	0	0	0	0	0	0				0	0	0	0	0			0	0	0	0	0			0	0	0	0	0			0	0	0	0	0			0	0	0	0	0			0	0	0	0	0
	0	0	0	0	0	0				0	0	0	0	0			0	0	0	0	0			0	0	0	0	0			0	0	0	0	0			0	0	0	0	0			1	0	0	0	0
	0	0	0	0	0	0				0	0	0	0	0			0	0	0	0	0			0	0	0	0	0			0	0	0	0	0			0	0	0	0	0			0	0	0	0	1
	0	0	0	0	0	0				0	0	0	0	0			0	0	0	0	0			0	0	0	0	0			0	0	0	0	0			0	0	0	0	0			0	0	0	0	0
	0	0	0	0	0	0				0	0	0	0	0			0	0	0	0	0			0	0	0	0	0			0	0	0	0	0			0	0	0	0	0			1	0	1	0	0
	0	0	0	0	0	0				0	0	0	0	0			0	0	0	0	0			0	0	0	0	0			0	0	0	0	0			0	0	0	0	0			0	0	0	0	0
	0	0	0	0	0	0				0	0	0	0	0			0	0	0	0	0			0	0	0	0	0			0	0	0	0	0			0	0	0	0	0			1	0	0	0	0
	0	0	0	0	0	0				0	0	0	0	0			0	1	0	0	0			0	0	0	0	0			0	0	0	0	0			0	0	0	0	0			0	0	0	0	0
	0	0	0	0	0	0				0	0	0	0	0			0	0	0	0	0			0	0	0	0	0			0	0	0	0	0			0	0	0	0	0			0	0	0	0	0
	0	0	0	0	0	0				0	0	0	0	0			0	0	0	0	0			0	0	0	0	0			0	0	0	0	0			0	0	0	0	0			0	0	0	0	0
	0	0	0	0	0	0				0	0	0	0	0			0	0	0	0	0			0	0	0	0	0			0	0	0	0	0			0	0	0	0	0			0	0	1	0	0
	0	0	0	0	0	0				0	0	0	0	0			0	0	0	0	0			0	0	0	0	0			0	0	0	0	0			0	0	0	0	0			0	0	0	1	1
	0	0	0	0	0	0				0	0	0	0	0			0	0	0	0	0			0	0	0	0	0			0	0	0	0	0			0	0	0	0	0			1	0	0	0	0
	0	0	0	0	0	0				0	0	0	0	0			0	0	0	0	0			0	0	0	0	0			0	0	0	0	0			0	0	0	0	0			1	0	1	0	0
	0	0	0	0	0	0				0	0	0	0	0			0	0	0	0	0			0	0	0	0	0			0	0	0	0	0			0	0	0	0	0			0	0	0	1	0
	0	0	0	0	0	0				0	0	0	0	0			0	0	0	0	0			0	0	0	0	0			0	0	0	0	0			0	0	0	0	0			0	0	0	0	0
	0	0	0	0	0	0				0	0	0	0	0			0	0	0	0	0			0	0	0	0	0			0	0	0	0	1			0	0	0	0	0			0	0	1	0	0
	0	0	0	0	0	0				0	0	0	0	0			0	0	0	0	0			0	0	0	0	0			0	0	0	0	0			0	0	0	0	0			1	0	0	1	0
	0	0	0	0	0	0				0	0	0	0	0			0	0	0	0	0			0	0	0	0	0			0	0	0	0	0			0	0	0	0	0			1	0	1	0	0
	0	0	0	0	0	0				0	0	0	0	0			0	0	0	0	0			0	0	0	0	0			0	0	0	0	0			0	0	0	0	0			0	0	0	0	0
	0	0	0	0	0	0				0	0	0	0	0			0	0	0	0	0			0	0	0	0	0			0	0	0	0	0			0	0	0	0	0			0	0	0	0	0
	0	0	0	0	0	0				0	0	0	0	0			0	1	0	0	0			0	0	0	0	0			0	0	0	0	0			0	0	0	0	0			0	0	0	0	0
	0	0	0	0	0	0				0	0	0	0	0			0	0	0	0	0			0	0	0	0	0			0	0	0	0	0			0	0	1	0	0			0	0	0	0	1
	0	0	0	0	0	0				0	0	0	0	0			0	0	0	0	0			0	0	0	0	0			0	0	0	0	0			0	0	0	0	0			0	0	0	0	0
	0	0	0	0	0	0				0	0	0	0	0			0	0	0	0	0			0	0	0	0	0			0	0	0	0	0			0	0	1	0	0			1	0	0	0	0
	0	0	0	0	0	0				0	0	0	0	0			0	0	0	0	0			0	0	0	0	0			0	0	0	0	0			0	0	0	0	0			0	0	0	0	0
	0	0	0	0	0	0				0	0	0	0	0			0	0	0	0	0			0	0	0	0	0			0	0	0	0	0			0	0	0	0	0			0	0	0	0	0
	0	0	0	0	0	0				0	0	0	0	0			0	0	0	0	0			0	0	0	0	0			0	0	0	0	0			0	0	0	0	0			0	0	0	0	0
	0	0	0	0	0	0				0	0	0	0	0			0	0	0	0	0			0	0	0	0	0			0	0	0	0	0			0	0	0	0	0			0	0	0	0	0
	0	0	0	0	0	0				0	0	0	0	0			0	0	0	0	0			0	0	0	0	0			0	0	0	0	0			0	0	1	0	0			0	0	0	0	1
	0	0	0	0	0	0				0	0	0	0	0			0	0	0	0	0			0	0	0	0	0			0	0	0	0	0			0	0	0	0	0			0	1	0	1	0
	0	0	0	0	0	0				0	0	0	0	0			0	0	0	0	0			0	0	0	0	0			0	0	0	0	0			0	0	0	0	0			0	0	0	0	0
	0	0	0	0	0	0				0	0	0	0	0			0	0	0	0	0			0	0	0	0	0			0	0	0	0	0			0	0	0	0	0			1	0	0	1	0
	0	0	0	0	0	0				0	0	0	0	0			0	0	0	0	0			0	0	0	0	0			0	0	0	0	0			0	0	1	0	0			0	0	1	0	0
	0	0	0	0	0	0				0	0	0	0	0			0	0	0	0	0			0	0	0	0	0			0	0	0	0	0			0	0	0	0	0			1	0	0	1	0
	0	0	0	0	0	0				0	0	0	0	0			0	0	0	0	0			0	0	0	0	0			0	0	0	0	0			0	0	0	0	0			0	0	0	0	0
	0	0	0	0	0	0				0	0	0	0	0			0	0	0	0	0			0	0	0	0	0			0	0	0	0	0			0	0	0	0	0			0	0	0	0	1
	0	0	0	0	0	0				0	0	0	0	0			0	1	0	0	0			0	0	0	0	0			0	0	0	0	0			0	0	0	0	0			0	0	0	0	0
	0	0	0	0	0	0				0	0	0	0	0			0	0	0	0	0			0	0	0	0	0			0	0	0	0	0			0	0	0	0	0			0	0	0	1	0
	0	0	0	0	0	0				0	0	0	0	0			0	0	0	0	0			0	0	0	0	0			0	0	0	0	0			0	0	0	0	0			0	0	0	1	0
	0	0	0	0	0	0				0	0	0	0	0			0	1	0	0	0			0	0	0	0	0			0	0	0	0	0			0	0	0	0	0			0	0	0	0	1
	0	0	0	0	0	0				0	0	0	0	0			0	0	0	0	0			0	0	0	0	0			0	0	0	0	0			0	1	0	0	0			0	0	0	0	0
	0	0	0	0	0	0				0	0	0	0	0			0	0	0	0	0			0	0	1	0	0			0	0	0	0	0			0	0	0	0	0			0	0	0	0	0
	0	0	0	0	0	0				0	0	0	0	0			0	0	0	0	0			0	0	0	0	0			0	0	0	0	0			0	0	0	0	0			0	0	0	0	0
	0	0	0	0	0	0				0	0	0	0	0			0	0	0	0	0			0	0	0	0	0			0	0	0	0	0			0	0	0	0	0			0	0	0	0	0
	0	0	0	0	0	0				0	0	0	0	0			0	0	0	0	0			0	0	0	0	0			0	0	0	0	0			0	0	0	0	0			0	0	0	0	0
	0	0	0	0	0	0				0	0	0	0	0			0	0	0	0	0			0	0	0	0	0			0	0	0	0	0			0	0	1	0	0			0	0	1	0	0
	0	0	0	0	0	0				0	0	0	0	0			0	0	0	0	0			0	0	0	0	0			0	0	0	0	0			0	0	0	0	0			0	0	0	1	0
	0	0	0	0	0	0				0	0	0	0	0			0	0	0	0	0			0	0	0	0	0			0	0	0	0	0			0	0	0	0	0			0	0	0	1	0
	0	0	0	0	0	0				0	0	0	0	0			0	0	0	0	0			0	0	0	0	0			0	0	0	0	0			0	1	0	0	0			0	0	0	0	0
	0	0	0	0	0	0				0	0	0	0	0			0	0	0	0	0			0	0	0	0	0			0	0	0	0	0			0	0	0	0	0			0	0	0	1	0
	0	0	0	0	0	0				0	0	0	0	0			0	0	0	0	0			0	0	0	0	0			0	0	0	0	0			0	0	0	0	0			0	0	0	0	0
	0	0	0	0	0	0				0	0	0	0	0			0	0	0	0	0			0	0	0	0	0			0	0	0	0	0			0	0	0	0	0			0	0	0	0	0
	0	0	0	0	0	0				0	0	0	0	0			0	0	0	0	0			0	0	0	0	0			0	0	0	0	0			0	0	0	0	0			0	0	1	0	0
	0	0	0	0	0	0				0	0	0	0	0			0	0	0	0	0			0	0	0	0	0			0	0	0	0	0			0	0	0	0	0			0	0	0	0	0
	0	0	0	0	0	0				0	0	0	0	0			0	0	0	0	0			0	0	1	0	0			0	0	0	0	0			0	0	0	0	0			0	0	0	0	0
	0	0	0	0	0	0				0	0	0	0	0			0	0	0	0	0			0	0	0	0	0			0	0	0	0	0			0	0	0	0	0			0	1	0	0	0
	0	0	0	0	0	0				0	0	0	0	0			0	0	0	0	0			0	0	0	0	0			0	0	0	0	0			0	0	0	0	0			0	0	0	1	0
	0	1	0	0	0	0				0	0	0	0	0			0	0	0	0	0			0	0	0	0	0			0	0	0	0	0			0	0	0	0	0			0	0	0	0	0
	0	0	0	0	0	0				0	0	0	0	0			0	0	0	0	0			0	0	0	0	0			0	0	0	0	0			0	0	0	0	0			0	0	0	0	0
	0	0	0	0	0	0				0	0	0	0	0			0	0	0	0	0			0	0	0	0	0			0	0	0	0	0			0	0	0	0	0			0	0	1	0	0
	0	0	0	0	0	0				0	0	0	0	0			0	0	0	0	0			0	0	0	0	0			0	0	0	0	0			0	0	0	0	0			0	1	0	1	0
	0	0	0	0	0	0				0	0	0	0	0			0	0	0	0	0			0	0	0	0	0			0	0	0	0	0			0	0	0	0	0			0	0	0	1	0
	0	0	0	0	0	0				0	0	0	0	0			0	0	0	0	0			0	0	0	0	0			0	0	0	0	0			0	0	0	0	0			0	0	0	1	0
	0	0	0	0	0	0				0	0	0	0	0			0	0	0	0	0			0	0	0	0	0			0	0	0	0	0			0	0	0	0	0			0	0	0	0	0
	0	0	0	0	0	0				0	0	0	0	0			0	0	0	0	0			0	0	0	0	0			0	0	0	0	0			0	0	0	0	0			0	0	0	0	0
	0	0	0	0	0	0				0	0	0	0	0			0	0	0	0	0			0	0	0	0	0			0	0	0	0	0			0	0	0	0	0			0	0	0	1	0
	0	0	0	0	0	0				0	0	0	0	0			0	0	0	0	0			0	0	0	0	0			0	0	0	0	0			0	0	0	0	0			0	0	0	1	0
	0	0	0	0	0	0				0	0	0	0	0			0	0	0	0	0			0	0	0	0	0			0	0	0	0	0			0	0	0	0	0			0	0	0	0	0
	0	1	0	0	0	0				0	0	0	0	0			0	0	0	0	0			0	0	0	0	0			0	0	0	0	0			0	0	0	0	0			0	0	0	0	0
	0	0	0	0	0	0				0	0	0	0	0			0	0	0	0	0			0	0	0	0	0			0	0	0	0	0			0	0	0	0	0			0	0	0	0	0
	0	0	0	0	0	0				0	0	0	0	0			0	0	0	0	0			0	0	0	0	0			0	0	0	0	0			0	0	0	0	0			0	0	0	1	0
	0	0	0	0	0	0				0	0	0	0	0			0	1	0	0	0			0	0	0	0	0			0	0	0	0	0			0	0	0	0	0			0	0	0	0	0
	0	0	0	0	0	0				0	0	0	0	0			0	0	0	0	0			0	0	0	0	0			0	0	0	0	0			0	0	0	0	0			0	0	0	0	0
	0	0	0	0	0	0				0	0	0	0	0			0	0	0	0	0			0	0	0	0	0			0	0	0	0	0			0	0	0	0	0			0	0	0	0	0
	0	0	0	0	0	0				0	0	0	0	0			0	0	0	0	0			0	0	0	0	0			0	0	0	0	0			0	0	0	0	0			0	0	0	1	0
	0	0	0	0	0	0				0	0	0	0	0			0	0	0	0	0			0	0	0	0	0			0	0	0	0	0			0	0	0	0	0			0	0	0	0	0
	0	0	0	0	0	0				0	0	0	0	0			0	0	0	0	0			0	0	0	0	0			0	0	0	0	0			0	0	0	0	0			0	0	0	0	0
	0	0	0	0	0	0				0	0	0	0	0			0	0	0	0	0			0	0	0	0	0			0	0	0	0	0			0	0	0	0	0			0	0	0	0	0
	0	0	0	0	0	0				0	0	0	0	0			0	0	0	0	0			0	0	0	0	0			0	0	0	0	0			0	0	0	0	0			0	0	0	0	0
	0	0	0	0	0	0				0	0	0	0	0			0	0	0	0	0			0	0	0	0	0			0	0	0	1	0			0	0	0	0	0			0	0	0	0	0
	0	0	0	0	0	0				0	0	0	0	0			0	0	0	0	0			0	0	0	0	0			0	0	0	0	0			0	0	0	0	0			0	1	0	0	0
	0	0	0	0	0	0				0	0	0	0	0			0	0	0	0	0			0	1	0	0	0			0	0	0	0	0			0	0	0	0	0			0	0	0	0	0
	0	0	0	0	0	0				0	0	0	0	0			0	0	0	0	0			0	0	0	0	0			0	0	0	0	0			0	0	0	0	0			0	0	0	0	0
	0	0	0	0	0	0				0	0	0	0	0			0	0	0	0	0			0	0	0	0	0			0	0	0	0	0			0	0	0	0	0			0	0	0	0	0
	0	0	0	0	0	0				0	0	0	0	0			0	0	0	0	0			0	0	0	0	0			0	0	0	0	0			0	0	0	0	0			0	0	0	0	0
	0	0	0	0	0	0				0	0	0	0	0			0	0	0	0	0			0	0	0	0	0			0	0	0	0	0			0	0	0	0	0			0	1	0	0	0
	0	0	0	0	0	0				0	0	0	0	0			0	0	0	0	0			0	0	0	0	0			0	0	0	0	0			0	0	0	0	0			0	0	0	0	0
	0	0	0	0	0	0				0	0	0	0	0			0	0	0	0	0			0	0	0	0	0			0	0	0	0	0			0	0	0	0	0			0	0	0	0	0
	0	0	0	0	0	0				0	0	0	0	0			0	0	0	0	0			0	0	0	0	0			0	0	0	0	0			0	0	0	0	0			0	0	0	0	0
	0	0	0	0	0	0				0	0	0	0	0			0	0	0	0	0			0	0	0	0	0			0	0	0	0	0			0	0	0	0	0			0	0	0	0	0
	0	0	0	0	0	0				0	0	0	0	0			0	0	0	0	0			0	0	0	0	0			0	0	0	0	0			0	0	0	0	0			0	0	0	0	0
	0	0	0	0	0	0				0	0	0	0	0			0	0	0	0	0			0	0	0	0	0			0	0	0	0	0			0	0	0	0	0			0	0	0	0	0
	0	0	0	0	0	0				0	0	0	0	0			0	0	0	0	0			0	0	0	0	0			0	0	0	0	0			0	0	0	0	0			0	0	0	1	0
	0	0	0	0	0	0				0	0	0	0	0			0	0	0	0	0			0	0	0	0	0			0	0	0	0	0			0	0	0	0	0			0	0	0	0	0
	0	0	0	0	0	0				0	0	0	0	0			0	0	0	0	0			0	0	0	0	0			0	0	0	0	0			0	0	0	0	0			0	0	0	0	0
	0	0	0	0	0	0				0	0	0	0	0			0	0	0	0	0			0	0	0	0	0			0	0	0	0	0			0	0	0	0	0			0	0	0	0	0
	0	0	0	0	0	0				0	0	0	0	0			0	0	0	0	0			0	0	0	0	0			0	0	0	0	0			0	0	0	0	0			0	0	0	0	0
	0	0	0	0	0	0				0	0	0	0	0			0	0	0	0	0			0	0	0	0	0			0	0	0	0	0			0	0	0	0	0			0	0	0	0	0
	0	0	0	0	0	0				0	0	0	0	0			0	0	0	0	0			0	0	0	0	0			0	0	0	0	0			0	0	0	0	0			0	0	0	0	0
	0	0	0	0	0	0				0	0	0	0	0			0	0	0	0	0			0	0	0	0	0			0	0	0	0	0			0	0	0	0	0			1	0	0	0	0
	0	0	0	0	0	0				0	0	0	0	0			0	0	0	0	0			0	0	0	0	0			0	0	0	0	0			0	0	0	0	0			0	0	0	0	0
	0	0	0	0	0	0				0	0	0	0	0			0	0	0	0	0			0	0	0	0	0			0	0	0	0	0			0	0	0	0	0			1	0	0	0	0
	0	0	0	0	0	0				0	0	0	0	0			0	0	0	0	0			0	0	0	1	0			1	0	0	0	0			0	0	0	0	0			0	0	0	0	0
	0	0	0	0	0	0				0	0	0	0	0			0	0	0	0	0			0	0	0	0	0			0	0	0	0	0			0	0	0	0	0			1	0	0	0	0
	0	0	0	0	0	0				0	0	0	0	0			0	0	0	0	0			0	0	0	1	0			0	0	0	0	0			0	0	0	0	0			0	0	0	0	0
	0	0	0	0	0	0				0	0	0	0	0			0	0	0	0	0			0	0	0	0	0			1	0	0	0	0			0	0	0	0	0			0	0	0	0	0
	0	0	0	0	0	0				0	0	0	0	0			0	0	0	0	0			0	0	0	0	0			0	0	0	0	0			0	0	0	0	0			0	0	0	0	0
	0	0	0	0	0	0				0	0	0	0	0			0	0	0	0	0			0	0	0	1	0			0	0	0	0	0			0	0	0	0	0			0	0	0	0	0
	0	0	0	0	0	0				0	0	0	0	0			0	0	0	0	0			0	0	0	1	0			0	0	0	0	0			0	0	0	0	0			1	0	0	0	0
	0	0	0	0	0	0				0	0	0	0	0			0	0	0	0	0			0	0	0	1	0			0	0	0	0	0			0	0	0	0	0			1	0	0	0	0
	0	0	0	0	0	0				0	0	0	0	0			0	0	0	0	0			0	0	0	0	0			0	0	0	0	0			0	0	0	0	0			1	0	0	0	0
	0	0	0	0	0	0				0	0	0	0	0			0	0	0	0	0			0	0	0	0	0			0	0	0	0	0			0	0	0	0	0			2	0	0	0	0
	0	0	0	0	0	0				0	0	0	1	0			0	0	0	0	0			0	0	0	0	0			0	0	0	1	0			0	0	0	0	0			0	0	0	0	0
	0	0	0	0	0	0				0	0	0	0	0			0	0	0	0	0			0	0	0	1	0			0	0	0	0	0			0	0	0	0	0			0	0	0	0	0
	0	0	0	0	0	0				0	0	0	0	0			0	0	0	0	0			0	0	0	1	0			0	0	0	0	0			0	0	0	0	0			0	0	0	0	0
	0	0	0	0	0	0				0	0	0	0	0			0	0	0	0	0			0	0	0	1	0			0	0	0	0	0			0	0	0	0	0			1	0	0	0	0
	0	0	0	0	0	0				0	0	0	0	0			0	0	0	0	0			0	0	0	0	0			0	0	0	0	0			0	0	0	0	0			0	0	0	0	0
	0	0	0	0	0	0				0	0	0	0	0			0	0	0	0	0			0	0	0	1	0			0	0	0	0	0			0	0	0	0	0			1	0	0	0	0
	0	0	0	0	0	0				0	0	0	0	0			0	0	0	0	0			0	0	0	0	0			0	0	0	0	0			0	0	0	0	0			1	0	0	0	0
	0	0	0	0	0	0				0	0	0	0	0			0	0	0	0	0			0	0	0	1	0			0	0	0	0	0			0	0	0	0	0			0	0	0	0	0
	0	0	0	0	0	0				0	0	0	0	0			0	0	0	0	0			0	0	0	0	0			0	0	0	0	0			0	0	0	0	0			0	1	0	0	0
	0	0	0	0	0	0				0	0	0	1	0			0	0	0	0	0			0	0	0	0	1			0	0	0	0	0			0	0	0	0	0			0	0	0	0	0
	0	0	0	0	0	0				0	0	0	0	0			0	0	0	0	0			0	0	0	0	0			0	0	0	0	0			0	0	0	0	0			0	0	0	0	0
	0	0	0	0	0	0				0	0	0	0	0			0	0	0	0	0			0	0	0	0	0			0	0	0	0	0			0	0	0	0	0			0	0	0	0	0
	0	0	0	0	0	0				0	0	0	0	0			0	0	0	0	0			0	0	0	0	0			0	0	0	0	0			0	0	0	0	0			0	0	0	0	0
	0	0	0	0	0	0				0	1	0	1	0			0	0	0	0	0			0	0	0	0	0			0	0	0	0	0			0	0	0	0	0			0	0	0	0	0
	0	0	0	0	0	0				0	0	0	0	0			0	0	0	0	0			0	0	0	0	0			0	0	0	0	0			0	0	0	0	0			0	0	0	0	0
	0	0	0	0	0	0				0	0	0	0	0			0	0	0	0	0			0	0	0	0	0			0	0	0	0	0			0	0	0	0	0			0	0	0	0	0
	0	0	0	0	0	0				0	0	0	0	0			0	0	0	0	0			0	0	0	0	0			0	0	0	0	0			0	0	0	0	0			0	0	0	0	0
	0	0	0	0	0	0				0	0	0	1	0			0	0	0	0	0			0	0	0	0	0			0	0	0	0	0			0	0	0	0	0			0	0	0	0	0
	0	0	0	0	0	0				0	0	0	0	0			0	0	0	0	0			0	0	0	0	0			0	0	0	0	0			0	0	0	0	0			0	0	0	0	0
	0	0	0	0	0	0				0	0	0	0	0			0	0	0	0	0			0	0	0	0	0			0	0	0	0	0			0	0	0	0	0			0	0	0	0	0
	0	0	0	0	0	0				0	0	0	0	0			0	0	0	0	0			0	0	0	0	0			0	0	0	0	0			0	0	0	0	0			0	0	0	0	0
	0	0	0	0	0	0				0	1	0	0	0			0	0	0	0	0			0	0	0	0	0			0	0	0	0	0			0	0	0	0	0			0	0	0	0	0
	0	0	0	0	0	0				0	0	0	0	0			0	0	0	0	0			0	0	0	0	0			0	0	0	0	0			0	0	0	0	0			0	1	0	0	0
	0	0	0	0	0	0				0	0	0	0	0			0	0	0	0	0			0	0	0	0	0			0	0	0	0	0			0	0	0	0	0			0	0	0	0	0
	0	0	0	0	0	0				0	0	0	0	0			0	0	0	0	0			0	0	0	0	0			0	0	0	0	0			0	0	0	0	0			0	0	0	0	0
	0	0	0	0	0	0				0	0	0	0	0			0	0	0	0	0			0	0	0	0	0			0	0	0	0	0			0	0	0	0	0			0	0	1	0	0
	0	0	0	0	0	0				0	0	0	0	0			0	0	0	0	0			0	0	0	0	0			0	0	0	0	0			0	0	0	0	0			0	0	1	0	0
	0	0	0	0	0	0				0	0	0	0	0			0	0	0	0	0			0	0	0	0	1			0	0	0	0	0			0	0	0	0	0			0	0	0	0	0
	0	0	0	0	0	0				0	0	0	0	0			0	0	0	0	0			0	0	0	0	1			0	0	0	0	0			0	0	0	0	0			0	0	0	0	0
	0	0	0	0	0	0				0	0	0	0	0			0	0	0	0	0			0	0	0	0	0			0	0	0	0	0			0	0	0	0	0			0	0	0	0	0
	0	0	0	0	0	0				0	0	0	0	0			0	0	0	0	0			0	0	0	0	0			0	0	0	0	0			0	0	0	0	0			0	0	0	0	0
	0	0	0	0	0	0				0	0	0	0	0			0	0	0	0	0			0	0	0	0	0			0	0	0	0	0			0	0	0	0	0			0	0	0	0	0
	0	0	0	0	0	0				0	0	0	0	0			0	0	0	0	0			0	0	0	0	0			0	0	0	0	0			0	0	0	0	0			0	0	0	0	0
	0	0	0	0	0	0				0	0	0	0	0			0	0	0	0	0			0	0	0	0	0			0	0	0	0	0			0	0	0	0	0			0	0	0	0	0
	0	0	0	0	0	0				0	0	0	0	0			0	0	0	0	0			0	0	0	0	0			0	0	0	0	0			0	0	0	0	0			0	0	0	0	0
	0	0	0	0	0	0				0	0	0	0	0			0	0	0	0	0			0	0	0	0	0			0	0	0	0	0			0	0	0	0	0			0	0	0	0	0
	0	0	0	0	0	0				0	0	0	0	0			0	0	0	0	0			0	0	0	0	0			0	0	0	0	0			0	0	0	0	0			0	0	0	0	0
	0	0	0	0	0	0				0	0	0	0	0			0	0	0	0	0			0	0	0	0	0			0	0	0	0	0			0	0	0	0	0			0	0	0	0	0
	0	0	0	0	0	0				0	0	0	0	0			0	0	0	0	0			0	0	0	0	0			0	0	0	0	0			0	0	0	0	0			0	0	1	0	0
	0	0	0	0	0	0				0	0	0	0	0			0	0	0	0	0			0	0	0	0	0			0	0	0	0	0			0	0	0	0	0			0	0	0	0	0
	0	0	0	0	0	0				0	0	0	0	0			0	0	0	0	0			0	0	0	0	0			0	0	0	0	0			0	0	0	0	0			0	0	0	0	0
	0	0	0	0	0	0				0	0	0	0	0			0	0	0	0	0			0	0	0	0	0			0	0	0	0	0			0	0	0	0	0			0	0	0	0	0
	0	0	0	0	0	0				0	0	0	0	0			0	0	0	0	0			0	0	0	0	0			0	0	0	0	0			0	0	0	0	0			0	0	0	0	0
	0	0	0	0	0	0				0	0	0	0	0			0	0	0	0	0			0	0	0	0	0			0	0	0	0	0			0	0	0	0	0			0	0	0	0	0
	0	0	0	0	0	0				0	0	0	0	0			0	0	0	0	0			0	0	0	0	0			0	0	0	0	0			0	0	0	0	0			0	0	0	0	0
	0	0	0	0	0	0				0	0	0	0	0			0	0	0	0	0			0	0	0	0	0			0	0	0	0	0			0	0	0	0	0			0	0	0	0	0
	0	0	0	0	0	0				0	0	0	0	0			0	0	0	0	0			0	0	0	0	0			0	0	0	0	0			0	0	0	0	0			0	0	0	0	0
	0	0	0	0	0	0				0	0	0	0	0			0	0	0	0	0			0	0	0	0	0			0	0	0	0	0			0	0	0	0	0			0	0	0	0	0
	0	0	0	0	0	0				0	0	0	0	0			0	0	0	0	0			0	0	0	0	0			0	0	0	0	0			0	0	0	0	0			0	0	0	0	0
	0	0	0	0	0	0				0	0	0	0	0			0	0	0	0	0			0	0	0	0	0			0	0	0	0	0			0	0	0	0	0			0	0	0	0	0
	0	0	0	0	0	0				0	0	0	0	0			0	0	0	0	0			0	0	0	0	0			0	0	0	0	0			0	0	0	0	0			0	0	0	0	0
	0	0	0	0	0	0				0	0	0	0	0			0	0	0	0	0			0	0	0	0	0			0	0	0	0	0			0	0	0	0	0			0	0	0	0	0
	0	0	0	0	0	0				0	0	0	0	0			0	0	0	0	0			0	0	0	0	0			0	0	0	0	0			0	0	0	0	0			0	0	0	0	0
	0	0	0	0	0	0				0	0	0	0	0			0	0	0	0	0			0	0	0	0	0			0	0	0	0	0			0	0	0	0	0			0	0	0	0	0
	0	0	0	0	0	0				0	0	0	0	0			0	0	0	0	0			0	0	0	0	0			0	0	0	0	0			0	0	0	0	0			0	0	0	0	0
	0	0	0	0	0	0				0	0	0	0	0			0	0	0	0	0			0	0	0	0	0			0	0	0	0	0			0	0	0	0	0			0	0	0	0	0
	0	0	0	0	0	0				0	0	0	0	0			0	0	0	0	0			0	0	0	0	0			0	0	0	0	0			0	0	0	0	0			0	0	0	0	0
	0	0	0	0	0	0				0	0	0	0	0			0	0	0	0	0			0	0	0	0	0			0	0	0	0	0			0	0	0	0	0			0	0	0	0	0
	0	0	0	0	0	0				0	0	0	0	0			0	0	0	0	0			0	0	0	0	0			0	0	0	0	0			0	0	0	0	0			0	0	0	0	0
	0	0	0	0	0	0				0	0	0	0	0			0	0	0	0	0			0	0	0	0	0			0	0	0	0	0			0	0	0	0	0			0	0	0	0	0
	0	0	0	0	0	0				0	0	0	0	0			0	0	0	0	0			0	0	0	0	0			0	0	0	0	0			0	0	0	0	0			0	0	0	0	0
	0	0	0	0	0	0				0	0	0	0	0			0	0	0	0	0			0	0	0	0	0			0	0	0	0	0			0	0	0	0	0			0	0	0	0	0
	0	0	0	0	0	0				0	0	0	0	0			0	0	0	0	0			0	0	0	0	0			0	0	0	0	0			0	0	0	0	0			0	0	0	0	0
	0	0	0	0	0	0				0	0	0	0	0			0	0	0	0	0			0	0	0	0	0			0	0	0	0	0			0	0	0	0	0			0	0	0	0	0
	0	0	0	0	0	0				0	0	0	0	0			0	0	0	0	0			0	0	0	0	0			0	0	0	0	0			0	0	0	0	0			0	0	0	0	0
	0	0	0	0	0	0				0	0	0	0	0			0	0	0	0	0			0	0	0	0	0			0	0	0	0	0			0	0	0	0	0			0	0	0	0	0
	0	0	0	0	1	0				0	0	0	0	0			0	0	0	0	0			0	0	0	0	0			0	0	0	0	0			0	0	0	0	0			0	0	0	0	0
	0	0	0	0	0	0				0	0	0	0	0			0	0	0	0	0			0	0	0	0	0			0	0	0	0	0			0	0	0	0	0			0	0	0	0	0
	0	0	0	0	0	0				0	0	0	0	0			0	0	0	0	0			0	0	1	0	0			0	0	0	0	0			0	0	0	0	0			0	0	0	0	0
	0	0	0	0	0	0				0	0	0	0	0			0	0	0	0	0			0	0	0	0	0			0	0	0	0	0			0	0	0	0	0			0	0	0	0	0
	0	0	0	0	0	0				0	0	0	0	0			0	0	0	0	0			0	0	0	0	0			0	0	0	0	0			0	0	0	0	0			0	0	0	0	0
	0	0	0	0	0	0				0	0	0	0	0			0	0	0	0	0			0	0	0	0	0			0	0	0	0	0			0	0	0	0	0			0	0	0	0	0
	0	0	0	0	0	0				0	0	0	0	0			0	0	0	0	0			0	0	0	0	0			0	0	0	0	0			0	0	0	0	0			0	0	0	0	0
	0	0	0	0	0	0				0	0	0	0	0			0	0	0	0	0			0	0	1	0	0			0	0	0	0	0			0	0	0	0	0			0	1	0	0	0
	0	0	0	0	0	0				0	0	0	0	0			0	0	0	0	0			0	0	0	0	0			0	0	0	0	0			0	0	0	0	0			0	0	0	0	0
	0	0	0	0	0	0				0	0	0	0	0			0	0	0	0	0			0	0	0	0	0			0	0	0	0	0			0	0	0	0	0			0	0	0	0	0
	0	0	0	0	1	0				0	0	0	0	0			0	0	0	0	0			0	0	0	0	0			0	0	0	0	0			0	0	0	0	0			0	0	0	0	0
	0	0	0	0	0	0				0	0	0	0	0			0	0	0	0	0			0	0	0	0	0			0	0	0	0	0			0	0	0	0	0			0	0	0	0	0
	0	0	0	0	0	0				0	0	0	0	0			0	0	0	0	0			0	0	0	0	0			0	0	0	0	0			0	0	0	0	0			0	0	0	0	0
	0	0	0	0	0	0				0	0	0	0	0			0	0	0	0	0			0	0	0	0	0			0	0	0	0	0			0	0	0	0	0			0	0	0	0	0
	0	0	0	0	0	0				0	0	0	0	0			0	0	0	0	0			1	0	0	0	0			0	0	0	0	0			0	0	0	0	0			0	0	0	0	0
	0	0	0	0	0	0				0	0	0	0	0			0	0	0	0	0			1	0	0	0	0			0	0	0	0	0			0	0	0	0	0			0	0	0	0	0
	0	0	0	0	0	0				0	0	0	0	0			0	0	0	0	0			0	0	0	0	0			0	0	0	0	0			0	0	0	0	0			0	0	0	0	0
	0	0	0	0	0	0				0	0	0	0	0			1	0	0	0	0			0	0	0	0	0			0	0	0	0	0			0	0	0	0	0			0	0	0	0	0
	0	0	0	0	0	0				0	0	0	0	0			0	0	0	0	0			0	0	0	0	0			0	0	0	0	0			0	0	0	0	0			0	0	0	0	0
	0	0	0	0	0	0				0	0	0	0	0			0	0	0	0	0			0	0	0	0	0			0	0	0	0	0			0	0	0	0	0			0	0	0	0	0
	0	0	0	0	0	0				0	0	0	0	0			0	0	0	0	0			0	0	0	1	0			0	0	0	0	0			0	0	0	0	0			0	0	0	0	1
	0	0	0	0	0	0				0	0	0	0	0			0	0	0	0	0			1	0	0	0	0			0	0	0	0	0			0	0	0	0	0			0	0	0	0	0
	0	0	0	0	0	0				0	0	0	0	0			0	0	0	0	0			1	0	0	0	0			0	0	0	0	0			0	0	0	0	0			0	0	0	0	0
	0	0	0	0	0	0				0	0	0	0	0			0	0	0	0	0			0	0	0	0	0			0	0	0	0	0			0	0	0	0	0			0	0	0	0	0
	0	0	0	0	1	0				0	0	0	0	0			0	0	0	0	0			0	0	0	0	0			0	0	0	0	0			0	0	0	0	0			0	0	0	0	0
	0	0	0	0	0	0				0	0	0	0	0			0	0	0	0	0			0	0	0	0	0			0	0	0	0	0			0	0	0	0	0			0	0	0	0	0
	0	0	0	0	0	0				0	0	0	0	0			0	0	0	0	0			0	0	0	0	0			0	0	0	0	0			0	0	0	1	0			0	1	0	0	0
	0	0	0	0	0	0				0	0	0	0	0			0	0	0	0	0			0	0	0	0	0			0	0	0	0	0			0	0	0	0	0			0	0	0	0	0
	0	0	0	0	0	0				0	0	0	0	0			0	0	0	0	0			0	0	0	0	0			0	0	0	0	0			1	0	0	0	0			0	0	0	0	0
	0	0	0	1	0	0				0	0	0	0	0			0	0	0	0	0			1	0	0	0	0			0	0	0	0	0			0	0	0	0	0			0	0	0	0	0
	0	0	0	0	0	0				0	0	0	0	0			0	0	0	0	0			0	0	0	0	0			0	0	0	0	0			0	0	0	0	0			0	0	0	0	0
	0	0	0	0	0	0				0	0	0	0	0			0	0	0	0	0			0	0	0	0	0			0	0	0	0	0			0	0	0	0	0			0	0	1	0	0
	0	0	0	0	0	0				0	0	0	0	0			0	0	0	0	0			0	0	0	0	0			0	0	0	0	0			0	0	0	0	0			0	0	0	0	0
	0	0	0	0	0	0				0	0	0	0	0			0	0	0	0	0			0	0	0	1	0			0	0	0	0	0			0	0	0	0	0			0	0	0	0	0
	0	0	0	0	0	0				0	0	0	0	0			0	0	0	0	0			0	0	0	0	0			0	0	0	0	0			0	0	0	0	0			0	0	0	0	0
	0	0	0	0	0	0				0	0	0	0	0			0	0	0	0	0			1	0	0	0	0			0	0	0	0	0			0	0	0	0	0			0	0	0	0	0
	0	0	0	0	0	0				0	0	0	0	0			0	0	0	0	0			0	0	0	0	0			0	0	0	0	0			0	0	0	0	0			0	0	0	0	0
	0	0	0	0	0	0				0	0	0	0	0			0	0	0	0	0			0	0	0	0	0			0	0	0	0	0			0	0	0	0	0			0	0	0	0	0
	0	0	0	0	0	0				0	0	0	0	0			0	0	0	0	0			0	0	0	1	0			0	0	0	0	0			0	0	0	0	0			0	0	0	0	0
	0	0	0	0	0	0				0	0	0	0	0			0	0	0	0	0			0	0	0	0	0			0	0	0	0	0			0	0	0	0	0			0	0	0	0	0
	0	0	0	0	0	0				0	0	0	0	0			0	0	0	0	0			0	0	0	0	0			0	0	0	0	0			0	0	0	0	0			0	0	0	0	1
	0	0	0	0	0	0				0	0	0	0	0			0	0	0	0	0			0	0	0	0	0			0	0	0	0	0			0	0	0	0	0			0	0	0	0	0
	0	0	0	0	0	0				0	0	0	0	0			0	0	0	0	0			0	0	0	0	0			0	0	0	0	0			0	0	0	1	0			0	1	0	1	1
	0	0	0	0	0	0				0	0	0	0	0			0	0	0	0	0			0	0	0	0	0			0	0	0	0	0			0	0	0	0	0			0	0	0	0	0
	0	0	0	0	0	0				0	0	0	0	0			0	0	0	0	0			0	0	0	1	0			0	0	0	0	0			0	0	0	0	0			0	0	0	0	0
	0	0	0	0	0	0				0	0	0	0	0			0	0	0	0	0			0	0	0	0	0			0	0	0	0	0			0	0	0	0	0			0	0	0	0	0
	0	0	0	0	0	0				0	0	0	0	0			0	0	0	0	0			0	0	0	0	0			0	0	0	0	0			0	0	0	0	0			0	0	0	0	0
	0	0	0	0	0	0				0	0	0	0	0			0	0	0	0	0			0	0	0	0	0			0	0	0	0	0			0	0	0	0	0			0	0	0	0	1
	0	0	0	0	0	0				0	0	0	0	0			0	0	0	0	0			0	0	0	0	0			0	0	0	0	0			0	0	0	1	0			0	0	1	0	0
	0	0	0	1	0	0				0	0	0	0	0			0	0	0	0	0			0	0	0	0	0			0	0	0	0	0			0	0	0	0	0			0	1	0	0	1
	0	0	0	0	0	0				0	0	0	0	0			0	0	0	0	0			0	0	0	0	0			0	0	0	0	0			0	0	0	1	0			0	0	0	1	0
	0	0	0	0	0	0				0	0	0	0	0			0	0	0	0	0			0	0	0	0	0			0	0	0	0	0			0	0	0	0	0			0	0	0	0	0
	0	0	0	0	0	0				0	0	0	0	0			0	0	0	0	0			0	0	0	0	0			0	0	0	0	0			0	0	0	0	0			0	0	0	0	1
	0	0	0	0	0	0				0	0	0	0	0			0	0	0	0	0			0	0	0	0	0			0	0	0	0	0			0	0	0	0	0			0	0	0	0	0
	0	0	0	0	0	0				0	0	0	0	0			0	0	0	0	0			0	0	0	1	0			0	0	0	0	0			0	0	0	0	0			0	0	1	0	0
	0	0	0	0	0	0				0	0	0	0	0			0	0	0	0	0			0	0	0	0	0			0	0	0	0	0			0	0	0	0	0			0	0	0	1	0
	0	0	0	0	0	0				0	0	0	0	0			0	0	0	0	0			0	0	0	0	0			0	0	0	0	0			0	0	0	0	0			0	0	0	0	0
	0	0	0	0	0	0				0	0	0	0	0			0	0	0	0	0			0	0	0	0	0			0	0	0	0	0			0	0	0	0	0			0	0	0	0	0
	0	0	0	0	0	1				0	0	0	0	0			0	0	0	0	0			0	0	0	0	0			0	0	0	0	0			0	0	0	0	0			0	0	0	0	0
	0	0	0	0	0	0				0	0	0	0	0			0	0	0	0	0			1	0	0	0	0			0	0	0	0	0			0	0	0	1	0			0	0	0	0	0
	0	0	0	0	0	0				0	0	0	0	0			0	0	0	0	0			0	0	0	0	0			0	0	0	0	0			0	0	0	0	0			0	0	0	0	0
	0	0	0	0	0	0				0	0	0	0	0			0	0	0	0	0			0	0	0	0	0			0	0	0	0	0			0	0	0	0	0			0	0	0	1	0
	0	0	0	0	0	0				0	0	0	0	0			0	0	0	0	0			0	0	0	0	0			0	0	1	0	0			0	0	0	0	0			0	0	0	0	1
	0	0	0	1	0	0				0	0	0	0	0			0	0	0	0	0			0	0	0	0	0			0	0	0	0	0			0	0	0	0	0			0	0	0	0	0
	0	0	0	0	0	0				0	0	0	0	0			0	0	0	0	0			0	0	0	0	0			0	0	0	0	0			0	0	0	0	0			0	0	1	0	1
	0	0	0	0	0	1				0	0	0	0	0			0	0	0	0	0			0	0	0	1	0			0	0	0	0	0			0	0	0	0	0			0	0	0	0	0
	0	0	0	0	0	0				0	0	0	0	0			0	0	0	0	0			0	0	0	0	0			0	0	0	0	0			0	0	0	0	0			0	0	0	0	0
	0	0	0	0	0	0				0	0	0	0	0			0	0	0	0	0			0	0	0	0	0			0	0	1	0	0			0	0	0	0	0			0	0	0	1	0
	0	0	0	0	0	0				0	0	0	0	0			0	0	0	0	0			0	0	0	0	0			0	0	0	0	0			0	0	0	0	0			0	0	0	0	0
	0	0	0	0	0	0				0	0	0	0	0			0	0	0	0	0			0	0	0	1	0			0	0	0	0	0			0	0	0	0	0			0	0	0	1	1
	0	0	0	0	0	0				0	0	0	0	0			0	0	0	0	0			0	0	0	0	0			0	0	0	0	0			0	0	0	0	0			0	0	0	0	0
	0	0	0	0	0	0				0	0	0	0	0			0	0	0	0	0			0	0	0	0	0			0	0	1	0	0			0	0	0	0	0			0	0	0	1	0
	0	0	0	0	0	0				0	0	0	0	0			0	0	0	0	0			0	0	0	1	0			0	0	0	0	0			0	0	0	0	0			0	0	0	1	0
	0	0	0	0	0	0				0	0	0	0	0			0	0	0	0	0			0	0	0	0	0			0	0	0	0	0			0	0	0	0	0			0	0	0	1	0
	0	0	0	0	0	0				0	0	0	0	0			0	0	0	0	0			0	0	0	0	0			0	0	0	0	0			0	0	0	0	0			0	0	0	1	0
	0	0	0	0	0	0				0	0	0	0	0			0	0	0	0	0			0	0	0	0	0			0	0	0	0	0			0	0	0	0	0			0	0	0	1	0
	0	0	0	0	0	0				0	0	0	0	0			0	0	0	0	0			0	0	0	0	0			0	0	0	0	0			0	0	0	0	0			0	0	0	0	0
	0	0	0	0	0	0				0	0	0	0	0			0	0	0	0	0			0	0	0	0	0			0	0	0	0	0			0	0	0	0	0			0	1	0	0	1
	0	0	0	0	0	0				0	0	0	0	0			0	0	0	0	0			0	0	0	0	0			0	0	0	0	0			0	0	0	0	0			0	0	0	1	0
	0	0	0	0	0	0				0	0	0	0	0			0	0	0	0	0			1	0	0	0	0			0	0	0	0	0			0	0	0	0	0			0	0	0	0	0
	0	0	0	0	0	0				0	0	0	0	0			0	0	0	0	0			0	0	0	0	0			0	0	0	0	0			0	0	0	0	0			0	0	0	0	0
	0	0	0	0	0	0				0	0	0	0	0			0	0	0	0	0			0	0	0	0	0			0	0	0	0	0			0	0	0	1	0			0	0	0	1	0
	0	0	0	0	0	0				0	0	0	0	0			0	0	0	0	0			0	0	0	0	0			0	0	0	0	0			0	0	0	0	0			0	0	0	1	1
	0	0	0	0	0	0				0	0	0	0	0			0	0	0	0	0			0	0	0	0	0			0	0	0	0	0			0	0	0	0	0			0	0	0	1	0
	0	0	0	0	0	0				0	0	0	0	0			0	0	0	0	0			0	0	0	0	0			0	0	0	0	0			0	0	0	0	0			0	0	0	1	0
	0	0	0	0	0	0				0	0	0	0	0			0	0	0	0	0			0	0	0	0	0			0	0	0	0	0			0	0	0	0	0			0	0	0	0	0
	0	0	0	0	0	0				0	0	0	0	0			0	0	0	0	0			0	0	0	0	0			0	0	0	0	0			0	0	0	0	0			0	0	0	1	0
	0	0	0	0	0	0				0	0	0	0	0			0	0	0	0	0			0	0	0	0	0			0	0	0	0	0			0	0	0	0	0			0	0	0	1	0
	0	0	0	0	0	0				0	0	0	0	0			0	0	0	0	0			0	0	0	0	0			0	0	0	0	0			0	0	0	0	0			0	0	0	1	0
	0	0	0	0	0	0				0	0	0	0	0			0	0	0	0	0			0	0	0	0	0			0	0	0	0	0			0	0	0	0	0			0	0	0	0	0
	0	0	0	0	0	0				0	0	0	0	0			0	0	0	0	0			0	0	0	0	0			0	0	0	0	0			0	0	0	0	0			0	0	0	0	0
	0	0	0	0	0	0				0	0	0	0	0			0	0	0	0	0			0	0	0	0	0			0	0	0	0	0			0	0	0	0	0			0	0	0	0	0
	0	0	0	0	0	0				0	0	0	0	0			0	0	0	0	0			0	0	0	0	0			0	0	0	0	0			0	0	0	0	0			0	0	0	0	0
	0	0	0	0	0	0				0	0	0	0	0			0	0	0	0	0			0	0	0	0	0			0	0	0	0	0			0	0	0	0	0			0	0	0	0	0
	0	0	0	0	0	0				0	0	0	0	0			0	0	0	0	0			0	0	0	0	0			0	0	0	0	0			0	0	0	0	0			0	0	0	0	0
	0	0	0	0	0	0				0	0	0	0	0			0	0	0	0	0			0	0	0	0	0			0	0	0	0	0			0	0	0	0	0			0	0	0	0	0
	0	0	0	0	0	0				0	0	0	0	0			0	0	0	0	0			0	0	0	0	0			0	0	0	0	0			0	0	0	0	0			0	0	0	0	0
	0	0	0	0	0	0				0	0	0	0	0			0	0	0	0	0			0	0	0	0	0			0	1	0	0	0			0	0	0	0	0			0	0	0	0	0
	0	0	0	0	0	0				0	0	0	0	0			0	0	0	0	0			0	0	0	0	0			0	0	0	0	0			0	0	0	0	0			0	0	0	0	0
	0	0	0	0	0	0				0	0	0	0	0			0	0	0	0	0			0	0	0	0	0			0	0	0	0	0			0	0	0	0	0			0	0	0	0	0
	0	0	0	0	0	1				0	0	0	0	0			0	0	0	0	0			0	0	0	1	0			0	0	0	0	0			0	0	0	0	0			0	0	0	0	0
	0	0	0	0	0	0				0	0	0	0	0			0	0	0	0	0			0	0	0	0	0			0	0	0	0	0			0	0	0	0	0			0	0	0	0	0
	0	0	0	0	0	0				0	0	0	0	0			0	0	0	0	0			0	0	0	0	0			0	0	0	0	0			0	0	0	0	0			0	0	0	0	0
	0	0	0	0	0	0				0	0	0	0	0			0	0	0	0	0			0	0	0	0	0			0	0	0	0	0			0	0	0	0	0			0	0	0	0	0
	0	0	0	0	0	0				0	0	0	0	0			0	0	0	0	0			0	0	0	0	0			0	0	0	0	0			0	0	0	0	0			0	0	0	0	0
	0	0	0	0	0	0				0	0	0	0	0			0	0	0	0	0			0	0	0	0	0			0	1	0	0	0			0	0	0	0	0			0	0	0	0	0
	0	0	0	0	0	0				0	0	0	0	0			0	0	0	0	0			0	0	0	0	0			0	0	0	0	0			0	0	0	0	0			0	0	0	0	0
	0	0	0	0	0	0				0	0	0	0	0			0	0	0	0	0			0	0	0	0	0			0	0	0	0	0			0	0	0	0	0			0	0	0	0	0
	0	0	0	0	0	0				0	0	0	0	0			0	0	0	0	0			0	0	0	0	0			0	0	0	0	0			0	0	0	0	0			0	0	0	0	0
	0	0	0	0	0	0				0	0	0	0	0			0	0	0	0	0			0	0	0	1	0			0	0	0	0	0			0	0	0	0	0			0	0	1	0	0
	0	0	0	0	0	0				0	0	0	0	0			0	0	0	0	0			0	0	0	0	0			0	0	0	0	0			0	0	0	0	0			0	0	0	0	0
	0	0	0	0	0	0				0	0	0	0	0			0	0	0	0	0			0	0	0	0	0			0	0	0	0	0			0	0	0	0	0			0	0	1	0	0
	0	0	0	0	0	0				0	0	0	0	0			0	0	0	0	0			0	0	0	0	0			0	0	0	0	0			0	0	0	0	0			0	0	0	0	0
	0	0	0	0	0	0				0	0	0	0	0			0	0	1	0	0			0	0	0	0	0			0	0	0	0	0			0	0	0	0	0			0	0	0	0	0
	0	0	0	0	0	0				0	0	0	0	0			0	0	0	0	0			0	0	0	0	0			0	0	0	0	0			0	0	0	0	0			0	0	0	0	0
	0	0	0	0	0	0				0	0	0	0	0			0	0	0	0	0			0	0	0	0	0			0	0	0	0	0			0	0	0	0	0			0	0	0	0	0
	0	0	0	0	0	0				0	0	0	0	0			0	0	0	0	0			0	0	0	0	0			0	0	0	0	0			0	0	0	0	0			0	0	1	0	0
	0	0	0	0	0	0				0	0	0	0	0			0	0	0	0	0			0	0	0	0	0			0	0	0	0	0			0	0	0	0	0			0	0	0	0	0
	0	0	0	0	0	0				0	0	0	0	0			0	1	0	0	0			0	0	0	0	0			0	0	0	0	0			0	0	0	0	0			0	0	0	0	0
	0	0	0	0	0	1				0	0	0	0	0			0	0	0	0	0			0	0	0	0	0			0	0	0	0	0			0	0	0	0	0			0	1	0	0	0
	0	0	0	0	0	0				0	0	0	0	0			0	0	1	0	0			0	0	0	0	0			0	0	0	0	0			0	0	0	0	0			0	0	0	0	0
	0	0	0	0	0	0				0	0	0	0	0			0	0	0	0	0			0	0	0	0	0			0	0	0	0	0			0	0	0	0	0			0	0	0	0	0
	0	0	0	0	0	0				0	0	0	0	0			0	0	0	0	0			0	0	0	0	0			0	0	0	0	0			0	0	0	0	0			0	1	0	0	0
	0	0	0	0	0	0				0	0	0	0	0			0	0	0	0	0			0	0	0	0	0			0	0	0	0	0			0	0	0	0	0			0	0	0	0	0
	0	0	0	0	0	0				0	0	0	0	0			0	0	0	0	0			0	0	0	0	0			0	0	0	0	0			0	0	0	0	0			0	0	0	0	0
	0	0	0	0	0	0				0	0	0	0	0			0	0	0	0	0			0	0	0	0	0			0	0	0	0	0			0	0	0	0	0			0	0	0	0	0
	0	0	0	0	0	0				0	0	0	0	0			0	0	0	0	0			0	0	0	0	0			0	0	0	0	0			0	0	0	0	0			0	0	0	0	0
	0	0	0	0	0	0				0	0	0	0	0			0	0	0	0	0			0	0	0	0	0			0	0	0	0	0			0	0	0	0	0			0	0	0	0	0
	0	0	0	0	0	0				0	0	0	0	0			0	0	0	0	0			0	0	0	0	0			0	1	0	0	0			0	0	0	0	0			0	0	0	0	0
	0	0	0	0	0	0				0	0	0	0	0			0	0	0	0	0			0	0	0	0	0			0	0	0	0	0			0	0	0	0	0			0	0	0	0	0
	0	0	0	0	0	1				0	0	0	0	0			0	0	0	0	0			0	0	0	0	0			0	0	0	0	0			0	0	0	0	0			0	0	0	0	0
	0	0	0	0	0	0				0	0	0	0	0			0	0	0	0	0			0	0	0	0	0			0	0	0	0	0			0	0	0	0	0			0	0	0	0	0
	0	0	0	0	0	0				0	0	0	0	0			0	0	0	0	0			0	0	0	1	0			0	0	0	0	0			0	0	0	0	0			0	0	0	0	0
	0	0	0	0	0	0				0	0	0	0	0			0	0	0	0	0			0	0	0	0	0			0	0	0	0	0			0	0	0	0	0			0	0	0	0	0
	0	0	0	0	0	0				0	0	0	0	0			0	0	0	0	0			0	0	0	0	0			0	0	0	0	0			0	0	0	0	0			0	0	0	0	0
	0	0	0	0	0	0				0	0	0	0	0			0	0	0	0	0			0	0	0	0	0			0	0	0	0	0			0	0	0	0	0			0	0	0	0	0
	0	0	0	0	0	0				0	0	0	0	0			0	0	0	0	0			0	0	0	0	0			0	0	0	0	0			0	0	0	0	0			0	0	0	0	0
	0	0	0	0	0	0				0	0	0	0	0			0	0	0	0	0			0	0	0	0	0			0	0	0	0	0			0	0	0	0	0			0	0	0	0	0
	0	0	0	0	0	0				0	0	0	0	0			0	0	0	0	0			0	0	0	0	0			0	0	0	0	0			0	0	0	0	0			0	0	0	0	0
	0	0	0	0	0	0				0	0	0	0	0			0	0	0	0	0			0	0	0	0	0			0	0	0	0	0			0	0	0	0	0			0	0	0	0	0
	0	0	1	0	0	0				0	0	0	0	0			0	0	0	0	0			0	0	0	0	0			0	0	0	0	0			0	0	0	0	0			0	0	0	0	0
	0	0	0	0	0	0				0	0	0	0	0			0	0	0	0	0			0	0	0	0	0			0	0	0	0	0			0	0	0	0	0			0	0	0	0	0
	0	0	0	0	0	0				0	0	0	0	0			0	0	0	0	0			0	0	0	0	0			0	0	0	0	0			0	0	0	0	0			0	0	0	0	0
	0	0	0	0	0	0				0	0	0	0	0			0	0	0	0	0			0	0	0	0	0			0	0	0	0	0			0	0	0	0	0			0	0	0	0	0
	0	0	0	0	0	0				0	0	0	0	0			0	0	0	0	0			0	0	0	0	0			0	0	0	0	0			0	0	0	0	0			0	0	0	0	0
	0	0	0	0	0	0				0	0	0	0	0			0	0	0	0	0			0	0	0	0	0			0	0	0	0	0			0	0	0	0	0			0	0	0	0	0
	0	0	0	0	0	0				0	0	0	0	0			0	0	0	0	0			0	0	0	0	0			0	0	0	0	0			0	0	0	0	0			0	0	0	0	0
	0	0	0	0	0	0				0	0	0	0	0			0	0	0	0	0			0	0	0	0	0			0	1	0	0	0			0	0	0	0	0			0	0	0	0	0
	0	0	0	0	0	0				0	0	0	0	0			0	0	1	0	0			0	0	0	0	0			0	0	0	0	0			0	0	0	0	0			0	0	0	0	0
	0	0	0	0	0	0				0	0	0	0	0			0	0	0	0	0			0	0	0	0	0			0	0	0	0	0			0	0	0	0	0			0	0	0	0	0
	0	0	0	0	0	0				0	0	0	0	0			0	0	1	0	0			0	0	0	0	0			0	0	0	0	0			0	0	0	0	0			0	0	0	0	0
	0	0	0	0	0	0				0	0	0	0	0			0	0	0	0	0			0	0	0	0	0			0	0	0	0	0			0	0	0	0	0			0	0	0	0	0
	0	0	0	0	0	0				0	0	0	0	0			0	0	0	0	0			0	0	0	0	0			0	0	0	0	0			0	0	0	0	0			0	0	0	0	0
	0	0	0	0	0	0				0	0	0	0	0			0	0	0	0	0			0	0	0	0	0			0	0	0	0	0			0	0	0	0	0			0	0	0	0	0
	0	0	0	0	0	0				0	0	0	0	0			0	0	0	0	0			0	0	0	0	0			0	0	0	0	0			0	0	0	0	0			0	0	0	0	0
	0	0	1	0	0	0				0	0	0	0	0			0	0	0	0	0			0	0	0	1	0			0	0	0	0	0			0	0	0	0	0			0	0	0	0	0
	0	0	0	0	0	0				0	0	0	0	0			0	1	0	0	0			0	0	0	0	0			0	0	0	0	0			0	0	0	0	0			0	0	0	0	0
	0	0	0	0	0	0				0	0	0	0	0			0	0	0	0	0			0	0	0	0	0			0	0	0	0	0			0	0	0	0	0			0	0	0	0	0
	0	0	0	0	0	0				0	0	0	0	0			0	0	0	0	0			0	0	0	0	0			0	0	0	0	0			0	0	0	0	0			0	0	0	0	0
	0	0	0	0	0	0				0	0	0	0	0			0	0	0	0	0			0	0	0	0	0			0	0	0	0	0			0	0	0	0	0			0	0	0	0	0
	0	0	0	0	0	0				0	0	0	0	0			0	0	0	0	0			0	0	0	0	0			0	0	0	0	0			0	0	0	0	0			0	0	0	0	0
	0	0	1	0	0	0				0	0	0	0	0			0	0	0	0	0			0	0	0	0	0			0	0	0	0	0			0	0	0	0	0			0	0	0	0	0
	0	0	0	0	0	0				0	0	0	0	0			0	0	0	0	0			0	0	0	0	0			0	0	0	0	0			0	0	0	0	0			0	0	0	0	0
	0	0	1	0	0	0				0	0	0	0	0			0	0	0	0	0			0	0	0	0	0			0	0	0	0	0			0	0	0	0	0			0	0	0	0	0
	0	0	0	0	0	0				0	0	0	0	0			0	0	0	0	0			0	0	0	1	0			0	0	0	0	0			0	0	0	0	0			0	0	0	0	0
	0	0	0	0	0	0				0	0	0	0	0			0	0	0	0	0			0	0	0	0	0			0	0	0	0	0			0	0	0	0	0			0	0	0	0	0
	0	0	0	0	0	0				0	0	0	0	0			0	0	0	0	0			0	0	0	0	0			0	0	0	0	0			0	0	0	0	0			0	0	0	0	0
	0	0	0	0	0	0				0	0	0	0	0			0	0	0	0	0			0	0	0	0	0			0	0	0	0	0			0	0	0	0	0			0	0	0	0	0
	0	0	0	0	0	0				0	0	0	0	0			0	0	0	0	0			0	0	0	0	0			0	0	0	0	0			0	0	0	0	0			0	0	0	0	0
	0	0	0	0	0	0				0	0	0	0	0			0	0	0	0	0			0	0	0	0	0			0	0	0	0	0			0	0	0	0	0			0	0	0	0	0
	0	0	0	0	0	0				0	0	0	0	0			0	0	0	0	0			0	0	0	0	0			0	0	0	0	0			0	0	0	0	0			0	0	0	0	0
	0	0	0	0	0	0				0	0	0	0	0			0	0	0	0	0			0	0	0	0	0			0	0	0	0	0			0	0	0	0	0			0	0	0	0	0
	0	0	1	0	0	0				0	0	0	0	0			0	0	0	0	0			0	0	0	0	0			0	0	0	0	0			0	0	0	0	0			0	0	0	0	0
	0	0	1	0	0	0				0	0	0	0	0			0	0	0	0	0			0	0	0	0	0			0	0	0	0	0			1	0	0	0	0			0	0	0	0	0
	0	0	0	0	0	0				0	0	0	0	0			0	0	0	0	0			0	0	0	0	0			0	0	0	0	0			0	0	0	0	0			0	0	0	0	0
	0	0	0	0	0	0				0	0	0	0	0			0	0	0	0	0			0	0	0	0	0			0	0	0	0	0			0	0	0	0	0			0	0	0	0	0
	0	0	0	0	0	0				0	0	0	0	0			0	0	0	0	0			0	0	0	0	0			0	0	0	0	0			0	0	0	0	0			0	0	0	0	0
	0	0	1	0	0	0				0	0	0	0	0			0	0	0	0	0			0	0	0	0	0			0	0	0	0	0			0	0	0	0	0			0	0	0	0	0
	0	0	0	0	0	0				0	0	0	0	0			0	0	0	0	0			0	0	0	0	0			0	0	0	0	0			0	0	0	0	0			0	0	0	0	0
	0	0	0	0	0	0				0	0	0	0	0			0	0	0	0	0			0	0	0	1	0			0	0	0	0	0			1	0	0	0	0			0	0	0	0	0
	0	0	0	0	0	0				0	0	0	0	0			0	0	0	0	0			0	0	0	0	0			0	0	0	0	0			0	0	0	0	0			0	0	0	0	0
	0	0	0	0	0	0				0	0	0	0	0			0	0	0	0	0			0	0	0	0	0			0	0	0	0	0			0	0	0	0	0			0	0	0	0	0
	0	0	1	0	0	1				0	0	0	0	0			0	0	0	0	0			0	0	0	0	0			0	0	0	0	0			0	0	0	0	0			0	0	0	0	0
	0	0	1	0	0	0				0	0	0	0	0			0	0	0	0	0			0	0	0	0	0			0	0	0	0	0			0	0	0	0	0			0	0	0	0	0
	0	0	0	0	0	0				0	0	0	0	0			0	0	0	0	0			0	0	0	0	0			0	0	0	0	0			0	0	0	0	0			0	0	0	0	0
	0	0	0	0	0	0				0	0	0	0	0			0	0	0	0	0			0	0	0	0	0			0	0	0	0	0			0	0	0	0	0			0	0	0	0	0
	0	0	1	0	0	0				0	0	0	0	0			0	0	0	0	0			0	0	0	0	0			0	0	0	0	0			0	0	0	0	0			0	0	0	0	0
	0	0	0	0	0	1				0	0	0	0	0			0	0	0	0	0			0	0	0	0	0			0	0	0	0	0			0	0	0	0	0			0	0	0	0	0
	0	0	0	0	0	0				0	0	0	0	0			0	0	0	0	0			0	0	0	0	0			0	0	0	0	0			0	0	0	0	0			0	0	0	0	0
	0	0	0	0	0	0				0	0	0	0	0			0	0	0	0	0			0	0	0	0	0			0	0	0	0	0			0	0	0	0	0			0	0	0	0	0
	0	0	1	0	0	0				0	0	0	0	0			0	0	0	0	0			0	0	0	0	0			0	0	0	0	0			0	0	0	0	0			0	0	0	0	0
	0	0	0	0	0	0				0	0	0	0	0			0	0	0	0	0			0	0	0	0	0			0	0	0	0	0			0	0	0	0	0			0	0	0	0	0
	0	0	0	0	0	0				0	0	0	0	0			0	0	0	0	0			0	0	0	0	0			0	0	0	0	0			1	0	0	0	0			0	0	0	0	0
	0	0	0	0	0	0				0	0	0	0	0			0	0	0	0	0			0	0	0	0	0			0	0	0	0	0			0	0	0	0	0			0	0	0	0	0
	0	0	0	0	0	0				0	0	0	0	0			0	0	0	0	0			0	0	0	0	0			0	0	0	0	0			0	0	0	0	0			0	0	0	0	0
	0	0	0	0	0	0				0	0	0	0	0			0	0	0	0	0			0	0	0	0	0			0	0	0	0	0			0	0	0	0	0			0	0	0	0	0
	0	0	0	0	0	0				0	0	0	0	0			0	0	0	0	0			0	0	0	0	0			0	0	0	0	0			0	0	0	0	0			0	0	0	0	0
	0	0	0	0	0	0				0	0	0	0	0			0	0	0	0	0			0	0	0	0	0			0	0	0	0	0			0	0	0	0	0			0	0	0	0	0
	0	0	1	0	0	0				0	0	0	0	0			0	0	0	0	0			0	0	0	0	0			0	0	0	0	0			0	0	0	0	0			0	0	0	0	0
	0	0	0	0	0	0				0	0	0	0	0			0	0	0	0	0			0	0	0	0	0			0	0	0	0	0			0	0	0	0	0			0	0	0	0	0
	0	0	0	0	0	0				0	0	0	0	0			0	0	0	0	0			0	0	0	0	0			0	0	0	0	0			0	0	0	0	0			0	0	0	0	0
	0	0	0	0	0	0				0	0	0	0	0			0	0	0	0	0			0	0	0	0	0			0	0	0	0	0			0	0	0	0	0			0	0	0	0	0
	0	0	0	0	0	0				0	0	0	0	0			0	0	0	0	0			0	0	0	0	0			0	0	0	0	0			0	0	0	0	0			0	0	0	0	0
	0	0	0	0	0	0				0	0	0	0	0			0	0	0	0	0			0	0	0	0	0			0	0	0	0	0			1	0	0	0	0			0	0	0	0	0
	0	0	0	0	0	0				0	0	0	0	0			0	0	0	0	0			1	0	0	0	0			0	0	0	0	0			0	0	0	0	0			0	0	0	0	0
	0	0	0	0	0	0				0	0	0	0	0			0	0	0	0	0			0	0	0	0	0			0	0	0	0	0			0	0	0	0	0			0	0	0	0	0
	0	0	0	0	0	0				0	0	0	0	0			0	0	0	0	0			1	0	0	0	0			0	0	0	0	0			0	0	0	0	0			0	0	0	0	0
	0	0	0	0	0	0				0	0	0	0	0			0	0	0	0	0			0	0	0	0	0			0	0	0	0	0			0	0	0	0	0			0	0	0	0	0
	0	0	0	0	0	0				0	0	0	0	0			0	0	0	0	0			0	0	0	0	0			0	0	0	0	0			0	0	0	0	0			0	0	0	0	0
	0	0	0	0	0	0				0	0	0	0	0			0	0	0	0	0			1	0	0	0	0			0	0	0	0	0			0	0	0	0	0			0	0	0	0	0
	0	0	0	0	0	0				0	0	0	0	0			0	0	0	0	0			0	0	0	0	0			0	0	0	0	0			0	0	0	0	0			0	0	0	0	0
	0	0	0	0	0	0				0	0	0	0	0			0	0	0	0	0			0	0	0	0	0			0	0	0	0	0			0	0	0	0	0			0	0	0	0	0
	0	0	0	0	0	0				0	0	0	0	0			0	0	0	0	0			0	0	0	0	0			0	0	0	0	0			0	0	0	0	0			0	0	0	0	0
	0	0	0	0	0	0				0	0	0	0	0			0	0	0	0	0			0	0	0	0	0			0	0	0	0	0			0	0	0	0	0			0	0	0	0	0
	0	0	1	0	0	0				0	0	0	0	0			0	0	0	0	0			0	0	0	0	0			0	0	0	0	0			0	0	0	0	0			0	0	0	0	0
	0	0	0	0	0	0				0	0	0	0	0			0	0	0	0	0			0	0	0	0	0			0	0	0	0	0			0	0	0	0	0			0	0	0	0	0
	0	0	0	0	0	0				0	0	0	0	0			0	0	0	0	0			0	0	0	0	0			0	0	0	0	0			0	0	0	0	0			0	0	0	0	0
	0	0	0	0	0	0				0	0	0	0	0			0	0	0	0	0			0	0	0	0	0			0	0	0	0	0			0	0	0	0	0			0	0	0	0	0
	0	0	0	0	0	0				0	0	0	0	0			0	0	0	0	0			0	0	0	0	0			0	0	0	0	0			0	0	0	0	0			0	0	0	0	0
	0	0	0	0	0	0				0	0	0	0	0			0	0	0	0	0			0	0	0	0	0			0	0	0	0	0			1	0	0	0	0			0	0	0	0	0
	0	0	0	0	0	0				0	0	0	0	0			0	0	0	0	0			0	0	0	0	0			0	0	0	0	0			0	0	0	0	0			0	0	0	0	0
	0	0	0	0	0	0				0	0	0	0	0			0	0	0	0	0			0	0	0	0	0			0	0	0	0	0			0	0	0	0	0			0	0	0	0	0
	0	0	0	0	0	0				0	0	0	0	0			0	0	0	0	0			0	0	0	0	0			0	0	0	0	0			0	0	0	0	0			0	0	0	0	0
	0	0	0	0	0	0				0	0	0	0	0			0	0	0	0	0			0	0	0	0	0			0	0	0	0	0			0	0	0	0	0			0	0	0	0	0
	0	0	0	0	0	0				0	0	0	0	0			0	0	0	0	0			0	0	0	0	0			0	0	0	0	0			0	0	0	0	0			0	0	0	0	0
	0	0	0	0	0	0				0	0	0	0	0			0	0	0	0	0			1	0	0	0	0			0	0	0	0	0			0	0	0	0	0			0	0	0	0	0
	0	0	0	0	0	0				0	0	0	0	0			0	0	0	0	0			0	0	0	0	0			0	0	0	0	0			0	0	0	0	0			0	0	0	0	0
	0	0	0	0	0	0				0	0	0	0	0			0	0	0	0	0			0	0	0	0	0			0	0	0	0	0			0	0	0	0	0			0	0	0	0	0
	0	0	1	0	0	0				0	0	0	0	0			0	0	0	0	0			0	0	0	0	0			0	0	0	0	0			0	0	0	0	0			0	0	0	0	0
	0	0	0	0	0	0				0	0	0	0	0			0	0	0	0	0			0	0	0	0	0			0	0	0	0	0			0	0	0	0	0			0	0	0	0	0
	0	0	0	0	0	0				0	0	0	0	0			0	0	0	0	0			0	0	0	0	0			0	0	0	0	0			0	0	0	0	0			0	0	0	0	0
	0	0	0	0	0	0				0	0	0	0	0			0	0	0	0	0			0	0	0	0	0			0	0	0	0	0			0	0	0	0	0			0	0	0	0	0
	0	0	0	0	0	0				0	0	0	0	0			0	0	0	0	0			0	0	0	0	0			0	0	0	0	0			0	0	0	0	0			0	0	0	0	0
	0	0	0	0	0	0				0	0	0	0	0			0	0	0	0	0			0	1	0	0	0			0	0	0	0	0			0	0	0	0	0			0	0	1	0	0
	0	0	0	0	0	0				0	0	0	0	0			0	0	0	0	0			0	0	0	0	0			0	0	0	0	0			0	0	0	0	0			0	0	0	0	0
	0	0	0	0	0	0				0	0	0	0	0			0	0	0	0	0			0	0	0	0	0			0	0	0	0	0			0	0	0	0	0			0	0	0	0	1
	0	0	0	0	0	0				0	0	0	0	0			0	0	0	0	0			0	0	0	0	0			0	0	0	0	0			0	0	0	0	0			0	0	0	0	0
	0	0	0	0	0	0				0	0	0	0	0			0	0	0	0	0			0	0	0	0	0			0	0	0	0	0			0	0	0	0	0			0	0	0	0	0
	0	0	0	0	0	0				0	0	0	0	0			0	0	0	0	0			0	0	0	0	0			0	0	0	0	0			0	0	0	0	0			0	0	0	0	0
	0	0	0	0	0	0				0	0	0	0	0			0	0	0	0	0			0	0	0	0	0			0	0	0	0	0			0	0	0	0	0			0	0	0	0	0
	0	0	0	0	0	0				0	0	0	0	0			0	0	0	0	0			0	0	0	0	0			0	0	0	0	0			0	0	0	0	0			0	0	0	0	0
	0	0	0	0	0	0				0	0	0	0	0			0	0	0	0	0			0	0	0	0	0			0	0	0	0	0			0	0	0	0	0			0	0	0	0	0
	0	0	0	0	0	0				0	0	0	0	0			0	0	0	0	0			0	0	0	0	0			0	0	0	0	0			0	0	0	0	0			0	0	0	0	0
	0	0	0	0	0	0				0	0	0	0	0			0	0	0	0	0			0	0	0	0	0			0	0	0	0	0			0	0	0	0	0			0	0	0	0	0
	0	0	0	0	0	0				0	0	0	0	0			0	0	0	0	0			0	0	0	0	0			0	0	0	0	0			0	0	0	0	0			0	0	0	0	0
	0	0	0	0	0	0				0	0	0	0	0			0	0	0	0	0			0	0	0	0	0			0	0	0	0	0			0	0	0	0	0			0	0	0	0	0
	0	0	0	0	0	0				0	0	0	0	0			0	0	0	0	0			0	0	0	0	0			0	0	0	0	0			0	0	0	0	0			0	0	0	0	0
	0	0	0	0	0	0				0	0	0	0	0			0	0	0	0	0			0	0	0	0	0			0	0	0	0	0			0	0	0	0	0			0	0	0	0	0
	0	0	0	0	0	0				0	0	0	0	0			0	0	0	0	0			0	0	0	0	0			0	0	0	0	0			0	0	0	0	0			0	0	1	0	0
	0	0	0	0	0	0				0	0	0	0	0			0	0	0	0	0			0	0	0	0	0			0	0	0	0	0			0	0	0	0	0			0	0	0	0	0
	0	0	0	0	0	0				0	0	0	0	0			0	0	0	0	0			0	0	0	0	0			0	0	0	0	0			0	0	0	0	0			0	0	0	0	0
	0	0	0	0	0	0				0	0	0	0	0			0	0	0	0	0			0	0	0	0	0			0	0	0	0	0			0	0	0	0	0			0	0	0	0	0
	0	0	0	0	0	0				0	0	0	0	0			0	0	0	0	0			0	0	0	0	0			0	0	0	0	0			0	0	0	0	0			0	0	0	0	0
	0	0	0	0	0	0				0	0	0	0	0			0	0	0	0	0			0	0	0	0	0			0	0	0	0	0			0	0	0	0	0			0	0	0	0	0
	0	0	0	0	0	0				0	0	0	0	0			0	0	0	0	0			0	0	0	0	0			0	0	0	0	0			0	0	0	0	0			0	0	0	0	0
	0	0	0	0	0	0				0	0	0	0	0			0	0	0	0	0			0	0	0	0	0			0	0	0	0	0			0	0	0	0	0			0	0	0	0	0
	0	0	0	0	0	0				0	0	0	0	0			0	0	0	0	0			0	0	0	0	0			0	0	0	0	0			0	0	0	0	0			0	0	0	0	0
	0	0	0	0	0	0				0	0	0	0	0			0	0	0	0	0			0	0	0	0	0			0	0	0	0	0			0	0	0	0	0			0	0	0	0	0
	0	0	0	0	0	0				0	0	0	0	0			0	0	0	0	0			1	0	0	0	0			0	0	0	0	0			0	0	0	0	0			0	0	0	0	0
	0	0	0	0	0	0				0	0	0	0	0			0	0	0	0	0			0	0	0	0	0			0	0	1	0	0			0	0	0	0	0			0	0	0	0	0
	0	0	0	0	0	0				0	0	0	0	0			0	0	0	0	0			0	0	0	0	0			0	0	0	0	0			0	0	0	0	0			0	0	0	0	0
	0	0	0	0	0	0				0	0	0	0	0			0	0	0	0	0			0	0	0	0	0			0	0	0	0	0			0	0	0	0	0			0	0	1	0	0
	0	0	0	0	0	0				0	0	0	0	0			0	0	0	0	0			0	1	0	0	0			0	0	0	0	0			0	0	0	1	0			0	0	0	0	0
	0	0	0	0	0	0				0	0	0	0	0			0	0	0	0	0			0	0	0	0	0			0	0	0	0	0			0	0	0	0	0			0	0	0	0	0
	0	0	0	0	0	0				0	0	0	0	0			0	0	0	0	0			0	0	0	0	0			0	0	0	0	0			0	0	0	0	0			0	0	0	0	0
	0	0	0	0	0	0				0	0	0	0	0			0	0	0	0	0			0	0	0	0	0			0	0	0	0	0			0	0	0	0	0			0	0	0	0	0
	0	0	0	0	0	0				0	0	0	0	0			0	0	0	0	0			1	0	0	0	0			0	0	0	0	0			0	0	0	1	0			0	0	0	0	0
	0	0	0	0	0	0				0	0	0	0	0			0	0	0	0	0			0	0	0	0	0			0	0	0	0	0			0	0	0	0	0			0	0	0	0	0
	0	0	0	0	0	0				0	0	0	0	0			0	0	0	0	0			0	0	0	0	0			0	0	0	0	0			0	0	0	0	0			0	0	0	0	1
	0	0	0	0	0	0				0	0	0	0	0			0	0	0	0	0			0	0	0	0	0			0	0	0	0	0			0	0	0	1	0			0	0	0	0	0
	0	0	0	0	0	0				0	0	0	0	0			0	0	0	0	0			0	0	0	0	0			0	0	1	0	0			0	0	0	0	0			0	0	0	0	0
	0	0	0	0	0	0				0	0	0	0	0			0	0	0	0	0			0	0	0	0	0			0	0	0	0	0			0	0	0	1	0			0	0	0	0	0
	0	0	0	0	0	0				0	0	0	0	0			0	0	0	0	0			0	0	0	0	0			0	0	0	0	0			0	0	0	0	0			0	0	0	0	0
	0	0	0	0	0	0				0	0	0	0	0			0	0	0	0	0			0	0	0	0	0			0	0	0	0	0			0	0	0	0	0			0	0	0	0	0
	0	0	0	0	0	0				0	0	0	0	0			0	0	0	0	0			0	0	0	0	0			0	0	0	0	0			0	0	0	1	0			0	0	0	0	0
	0	0	0	0	0	0				0	0	0	0	0			0	0	0	0	0			0	0	0	0	0			0	0	0	0	0			0	0	0	0	0			0	0	0	0	0
	0	0	0	0	0	0				0	0	0	0	0			0	0	0	0	0			0	0	0	0	0			0	0	0	0	0			0	0	0	0	0			0	0	0	0	0
	0	0	0	0	0	0				0	0	0	0	0			0	0	0	0	0			0	0	0	0	0			0	0	0	0	0			0	0	0	0	0			0	0	0	0	0
	0	0	0	0	0	0				0	0	0	0	0			0	0	0	0	0			0	0	0	0	0			0	0	0	0	0			0	0	0	1	0			0	0	0	0	0
	0	0	0	0	0	0				0	0	0	0	0			0	0	0	0	0			0	0	0	0	0			0	0	0	0	0			0	0	0	0	0			0	0	0	0	0
	0	0	0	0	0	0				0	0	0	0	0			0	0	0	0	0			0	0	0	0	0			0	0	0	0	0			0	0	0	0	0			0	0	0	0	0
	0	0	0	0	0	0				0	0	0	0	0			0	0	0	0	0			0	0	0	0	0			0	0	0	0	0			0	0	0	0	0			0	0	0	0	0
	0	0	0	0	0	0				0	0	0	0	0			0	0	0	0	0			0	1	0	0	0			0	0	0	0	0			0	0	0	0	0			0	0	0	0	0
	0	0	0	0	0	0				0	0	0	0	0			0	0	0	0	0			0	0	0	0	0			0	0	0	0	0			0	0	0	0	0			0	0	0	0	0
	0	0	0	0	0	0				0	0	0	0	0			0	0	0	0	0			0	0	0	0	0			0	0	0	0	0			0	0	0	0	0			0	0	0	0	0
	0	0	0	0	0	0				0	0	0	0	0			0	0	0	0	0			0	0	0	0	0			0	0	0	0	0			0	0	0	0	0			0	0	0	0	0
	0	0	0	0	0	0				0	1	0	0	0			0	0	0	0	0			0	0	0	0	0			0	0	0	0	0			0	0	0	0	0			0	0	0	0	0
	0	0	0	0	0	0				0	0	0	0	0			0	0	0	0	0			0	0	0	0	0			0	0	1	0	0			0	0	0	0	0			0	0	0	0	0
	0	0	0	0	0	0				0	0	0	0	0			0	0	0	0	0			0	0	0	0	0			0	0	0	0	0			0	0	0	0	0			0	0	0	0	0
	0	0	0	0	0	0				0	0	0	0	0			0	0	0	0	0			0	0	0	0	0			0	0	0	0	0			1	0	0	0	0			0	0	0	0	0
	0	0	0	0	0	0				0	0	0	0	0			0	0	0	0	0			0	0	0	0	0			0	0	0	0	0			0	0	0	0	0			0	0	0	0	0
	0	0	0	0	0	0				0	0	0	0	0			0	0	0	0	0			0	0	0	0	0			0	0	0	0	0			0	0	0	0	0			0	0	0	0	0
	0	0	0	0	0	0				0	0	0	0	0			0	0	0	0	0			0	0	0	0	0			0	0	0	0	0			0	0	0	0	0			0	0	0	0	0
	0	0	0	0	0	0				0	0	0	0	0			0	0	0	0	0			0	0	0	0	0			0	0	0	0	0			0	0	0	0	0			0	0	0	0	0
	0	0	0	0	0	0				0	0	0	0	0			0	0	0	0	0			0	0	0	0	0			0	0	0	0	0			0	0	0	0	0			0	0	0	0	0
	0	0	0	0	0	0				0	0	0	0	0			0	0	0	0	0			0	0	0	0	0			0	0	0	0	0			0	0	0	0	0			0	0	0	0	0
	0	0	0	0	0	0				0	0	0	0	0			0	0	0	0	0			0	0	0	0	0			0	0	0	0	0			0	0	0	0	0			0	0	0	0	0
	0	0	0	0	0	0				0	0	0	0	0			0	0	0	0	0			0	0	0	0	0			0	0	0	0	0			0	0	0	0	0			0	0	0	0	0
	0	0	0	0	0	0				0	0	0	0	0			0	0	0	0	0			0	0	0	0	0			0	0	0	0	0			0	0	0	0	0			0	0	0	0	0
	0	0	0	0	0	0				0	1	0	0	0			0	0	0	0	0			0	0	0	0	0			0	0	0	0	0			0	0	0	0	0			0	0	0	0	0
	0	0	0	0	0	0				0	0	0	0	0			0	0	0	0	0			0	0	0	0	0			0	0	0	0	0			0	0	0	0	0			0	0	0	0	0
	0	0	0	0	0	0				0	0	0	0	0			0	0	0	0	0			0	0	0	0	0			0	0	0	0	0			0	0	0	0	0			0	0	0	0	0
	0	0	0	0	0	0				0	0	0	0	0			0	0	0	0	0			0	0	0	0	0			0	0	0	0	0			0	0	0	0	0			0	0	0	0	0
	0	0	0	0	0	0				0	0	0	0	0			0	0	0	0	0			0	0	0	0	0			0	0	0	0	0			0	0	0	0	0			0	0	0	0	0
	0	0	0	0	0	0				0	0	0	0	0			0	0	0	0	0			0	0	0	0	0			0	0	0	0	0			0	0	0	0	0			0	0	0	0	0
	0	0	0	0	0	0				0	0	0	0	0			0	0	0	0	0			0	0	0	0	0			0	0	0	0	0			0	0	0	0	0			0	0	0	0	0
	0	0	0	0	0	0				0	0	0	0	0			0	0	0	0	0			0	0	0	0	0			0	0	0	0	0			0	0	0	0	0			0	0	0	0	0
	0	0	0	0	0	0				0	0	0	0	0			0	0	0	0	0			0	0	0	0	0			0	0	0	0	0			0	0	0	0	0			0	0	0	0	0
	0	0	0	0	0	0				0	0	0	0	0			0	0	0	0	0			0	0	0	0	0			0	0	0	0	0			0	0	0	0	0			0	0	0	0	0
	0	0	0	0	0	0				0	0	0	0	0			0	0	0	0	0			0	0	0	0	0			0	0	0	0	0			0	0	0	0	0			0	0	0	0	0
	0	0	0	0	0	0				0	0	0	0	0			0	0	0	0	0			0	1	0	0	0			0	0	0	0	0			1	0	0	1	0			0	0	0	0	0
	0	0	0	0	0	0				0	0	0	0	0			0	0	0	0	0			0	0	0	0	0			0	0	0	0	0			0	0	0	0	0			0	0	0	0	0
	0	0	0	0	0	0				0	0	0	0	0			0	0	0	0	0			0	0	0	0	0			0	0	0	0	0			0	0	0	0	0			0	0	0	0	0
	0	0	0	0	0	0				0	0	0	0	0			0	0	0	0	0			0	0	0	0	0			0	0	0	0	0			0	0	0	0	0			0	0	0	0	0
	0	0	0	0	0	0				0	0	0	0	0			0	0	0	0	0			0	0	0	0	0			0	0	0	0	0			0	0	0	0	0			0	0	0	0	0
	0	0	0	0	0	0				0	0	0	0	0			0	0	0	0	0			0	0	0	0	0			0	0	0	0	0			0	0	0	0	0			0	0	0	0	0
	0	0	0	0	0	0				0	0	0	0	0			0	0	0	0	0			0	0	0	0	0			0	0	0	0	0			0	0	0	0	0			0	0	0	0	0
	0	0	0	0	0	0				0	0	0	0	0			0	0	0	0	0			0	0	0	0	0			0	0	0	0	0			0	0	0	0	0			0	0	0	0	0
	0	0	0	0	0	0				0	0	0	0	0			0	0	0	0	0			0	0	0	0	0			0	0	0	0	0			0	0	0	0	0			0	0	0	0	0
	0	0	0	0	0	0				0	0	0	0	0			0	0	0	0	0			0	0	0	0	0			0	0	0	0	0			0	0	0	0	0			0	0	0	0	0
	0	0	0	0	0	0				0	0	0	0	0			0	0	0	0	0			0	0	0	0	0			0	0	0	0	0			0	0	0	0	0			0	0	0	0	0
	0	0	0	0	0	0				0	0	0	0	0			0	0	0	0	0			0	0	0	0	0			0	0	0	0	0			0	0	0	0	0			0	0	0	0	0
	0	0	0	0	0	0				0	0	0	0	0			0	0	0	0	0			0	0	0	0	0			0	0	0	0	0			0	0	0	0	0			0	0	0	0	0
	0	0	0	0	0	0				0	0	0	0	0			0	0	0	0	0			0	0	0	0	0			0	0	0	0	0			0	0	0	0	0			0	0	0	0	0
	0	0	0	0	0	0				0	0	0	0	0			0	0	0	0	0			0	0	0	0	0			0	0	0	0	0			0	0	0	0	0			0	0	0	0	0
	0	0	0	0	0	0				0	0	0	0	0			0	0	0	0	0			0	0	0	0	0			0	0	0	0	0			0	0	0	0	0			0	0	0	0	0
	0	0	0	0	0	0				0	0	0	0	0			0	0	0	0	0			0	0	0	0	0			0	0	0	0	0			0	0	0	0	0			0	0	0	0	0
	0	0	0	0	0	0				0	0	0	0	0			0	0	0	0	0			0	0	0	0	0			0	0	0	0	0			0	0	0	0	0			0	0	0	0	0
	0	0	0	0	0	0				0	0	0	0	0			0	0	0	0	0			0	0	0	0	0			0	0	0	0	0			1	0	0	0	0			0	0	0	0	0
	0	0	0	0	0	0				0	0	0	0	0			0	0	0	0	0			0	0	0	0	0			0	0	0	0	0			0	0	0	0	0			0	0	0	0	0
	0	0	0	0	0	0				0	0	0	0	0			0	0	0	0	0			0	0	0	0	0			0	0	0	0	0			0	0	0	0	0			1	0	0	0	0
	0	0	0	0	0	0				0	0	0	0	0			0	0	0	0	0			0	0	0	0	0			0	0	0	0	0			0	0	0	0	0			0	0	0	0	0
	0	0	0	0	0	0				0	0	0	0	0			0	0	0	0	0			0	0	0	0	0			0	0	0	0	0			0	0	0	0	0			0	0	0	0	0
	0	0	0	0	0	0				0	0	0	0	0			0	0	0	0	0			0	0	0	0	0			0	0	0	0	0			1	0	0	0	0			0	0	0	0	0
	0	0	0	0	0	0				0	0	0	0	0			0	0	0	0	0			0	0	0	0	0			0	0	0	0	0			0	0	0	0	0			0	0	0	0	0
	0	0	0	0	0	0				0	0	0	0	0			0	0	0	0	0			0	0	0	0	0			0	0	0	0	0			0	0	0	0	0			1	0	0	0	0
	0	0	0	0	0	0				0	0	0	0	0			0	0	0	0	0			0	0	0	0	0			0	0	0	0	0			0	0	0	0	0			0	0	0	1	0
	0	0	0	0	0	0				0	0	0	0	0			0	0	0	0	0			0	0	0	0	0			0	0	0	0	0			0	0	0	0	0			0	0	0	0	0
	0	0	0	0	0	0				0	0	0	0	0			0	0	0	0	0			0	0	0	0	0			0	0	0	0	0			0	0	0	0	0			0	0	0	0	0
	0	0	0	0	0	0				0	0	0	0	0			0	0	0	0	0			0	0	0	0	0			0	0	0	0	0			0	0	0	0	0			0	0	0	1	0
	0	0	0	0	0	0				0	0	0	0	0			0	0	0	0	0			0	0	0	0	0			0	0	0	0	0			0	0	0	0	0			0	0	0	0	0
	0	0	0	0	0	0				0	0	0	0	0			0	0	0	0	0			0	0	0	0	0			0	0	0	0	0			0	0	0	0	0			1	0	0	0	0
	0	0	0	0	0	0				0	0	0	0	0			0	0	0	0	0			0	0	0	0	0			0	0	0	0	0			0	0	0	0	0			0	0	0	0	0
	0	0	0	0	0	0				0	0	0	0	0			0	0	0	0	0			0	0	0	0	0			0	0	0	0	0			0	0	0	0	0			0	0	0	0	0
	0	0	0	0	0	0				0	0	0	0	0			0	0	0	0	0			0	0	0	0	0			0	0	0	0	0			1	0	0	0	0			0	0	0	0	0
	0	0	0	0	0	0				0	0	0	0	0			0	0	0	0	0			0	0	0	0	0			0	0	0	0	0			0	0	0	0	0			0	0	0	1	0
	0	0	0	0	0	0				0	0	0	0	0			0	0	0	0	0			0	0	0	0	0			0	0	0	0	0			0	0	0	0	0			0	0	0	0	0
	0	0	0	0	0	0				0	0	0	0	0			0	0	0	0	0			0	0	0	0	0			0	0	0	0	0			0	1	0	0	0			0	0	0	0	0
	0	0	0	0	0	0				0	0	0	0	0			0	0	0	0	0			0	0	0	0	0			0	0	0	0	0			0	1	0	0	0			0	0	0	0	0
	0	0	0	0	0	0				0	0	0	0	0			0	0	0	0	0			0	0	0	0	0			0	0	0	0	0			0	0	0	0	0			0	0	0	0	0
	0	0	0	0	0	0				0	0	0	0	0			0	0	0	0	0			0	0	0	0	0			0	0	0	0	0			0	1	0	0	0			0	0	0	0	0
	0	0	0	0	0	0				0	0	0	0	0			0	0	0	0	0			0	0	0	0	0			0	0	0	0	0			0	0	0	0	0			0	0	0	0	0
	0	0	0	0	0	0				0	0	0	0	0			0	0	0	0	0			0	0	0	0	0			0	0	0	0	0			0	0	0	0	0			1	0	0	0	0
	0	0	0	0	0	0				0	0	0	0	0			0	0	0	0	0			0	0	0	0	0			0	0	0	0	0			0	0	0	0	0			0	0	0	0	0
	0	0	0	0	0	0				0	0	0	0	0			0	0	0	0	0			0	0	0	0	0			0	0	0	0	0			0	0	0	0	0			0	0	0	1	0
	0	0	0	0	0	0				0	0	0	0	0			0	0	0	0	0			0	0	0	0	0			0	0	0	0	0			0	0	0	0	0			0	0	0	0	0
	0	0	0	0	0	0				0	0	0	0	0			0	0	0	0	0			0	0	0	0	0			0	0	0	0	0			0	0	0	0	0			0	0	0	0	0
	0	0	0	0	0	0				0	0	0	0	0			0	0	0	0	0			0	0	0	0	0			0	0	0	0	0			0	0	0	0	0			0	0	0	0	0
	0	0	0	0	0	0				0	0	0	0	0			0	0	0	0	0			0	0	0	0	0			0	0	0	0	0			0	0	0	0	0			0	0	0	1	0
	0	0	0	0	0	0				0	0	0	0	0			0	0	0	0	0			0	0	0	0	0			0	0	0	0	0			0	0	0	0	0			1	0	0	1	0
	0	0	0	0	0	0				0	0	0	0	0			0	0	0	0	0			0	0	0	0	0			0	0	0	0	0			0	0	0	0	0			0	0	0	0	0
	0	0	0	0	0	0				0	0	0	0	0			0	0	0	0	0			0	0	0	0	0			0	0	0	0	0			0	0	0	0	0			0	0	0	0	0
	0	0	0	0	0	0				0	0	0	0	0			0	0	0	0	0			0	0	0	0	0			0	0	0	0	0			0	0	0	0	0			0	0	0	0	0
	0	0	0	0	0	0				0	0	0	0	0			0	0	0	0	0			0	0	0	0	0			0	0	0	0	0			0	0	0	0	0			1	0	0	0	0
	0	0	0	0	0	0				0	0	0	0	0			0	0	0	0	0			0	0	0	0	0			0	0	0	0	0			0	0	0	0	0			1	0	0	0	0
	0	0	0	0	0	0				0	0	0	0	0			0	0	0	0	0			0	0	0	0	0			0	0	0	0	0			0	0	0	0	0			0	0	0	0	0
	0	0	0	0	0	0				0	0	0	0	0			0	0	0	0	0			0	0	0	0	0			0	0	0	0	0			0	0	0	0	0			0	0	0	0	0
	0	0	0	0	0	0				0	0	0	0	0			0	0	0	0	0			0	0	0	0	0			0	0	0	0	0			0	0	0	0	0			0	0	0	1	0
	0	0	0	0	0	0				0	0	0	0	0			0	0	0	0	0			0	0	0	0	0			0	0	0	0	0			0	0	0	0	0			0	0	0	1	0
	0	0	0	0	0	0				0	0	0	0	0			0	0	0	0	0			0	0	0	0	0			0	0	0	0	0			0	0	0	0	0			1	0	0	0	0
	0	0	0	0	0	0				0	0	0	0	0			0	0	0	0	0			0	0	0	0	0			0	0	0	0	0			0	0	0	0	0			1	0	0	0	0
	0	0	0	0	0	0				0	0	0	0	0			0	0	0	0	0			0	0	0	0	0			0	0	0	0	0			0	0	0	0	0			0	0	0	0	0
	0	0	0	0	0	0				0	0	0	0	0			0	0	0	0	0			0	0	0	0	0			0	0	0	0	0			0	0	0	0	0			0	0	0	0	0
	0	0	0	0	0	0				0	0	0	0	0			0	0	0	0	0			0	0	0	0	0			0	0	0	0	0			0	0	0	0	0			0	0	0	0	0
	0	0	0	0	0	0				0	0	0	0	0			0	0	0	0	0			0	0	0	0	0			0	0	0	0	0			0	0	0	0	0			0	0	0	0	0
	0	0	0	1	0	0				0	0	0	0	0			0	0	0	0	0			0	0	0	0	0			0	0	0	0	0			0	0	0	0	0			0	0	0	0	0
	0	0	0	1	0	0				0	0	0	0	0			0	0	0	0	0			0	0	0	0	0			0	0	0	0	0			0	0	0	0	0			0	0	0	0	0
	0	0	0	0	0	0				0	0	0	0	0			0	0	0	0	0			0	0	0	0	0			0	0	0	0	0			0	0	0	0	0			0	0	0	1	0
	0	0	0	0	0	0				0	0	0	0	0			0	0	0	0	0			0	0	0	0	0			0	0	0	0	0			0	0	0	0	0			0	0	0	0	0
	0	0	0	0	0	0				0	0	0	0	0			0	0	0	0	0			0	0	0	0	0			0	0	0	0	0			0	0	0	0	0			0	0	0	0	0
	0	0	0	0	0	0				0	0	0	0	0			0	0	0	0	0			0	0	0	0	0			0	0	0	0	0			0	0	0	0	0			0	0	0	1	0
	0	0	0	0	0	0				0	0	0	0	0			0	0	0	0	0			0	0	0	0	0			0	0	0	0	0			0	0	0	0	0			0	0	0	0	0
	0	0	0	0	0	0				0	0	0	0	0			0	0	0	0	0			0	0	0	0	0			0	0	0	0	0			0	0	0	0	0			0	0	0	1	0
	0	0	0	0	0	0				0	0	0	0	0			0	0	0	0	0			0	0	0	0	0			0	0	0	0	0			0	0	0	0	0			0	0	1	0	0
	0	0	0	0	0	0				0	0	0	0	0			0	0	0	0	0			0	0	0	0	0			0	0	0	0	0			0	0	0	0	0			0	0	0	0	0
	0	0	0	0	0	0				0	0	0	0	0			0	0	0	0	0			0	0	1	0	0			0	0	0	0	0			0	0	0	0	0			0	0	0	0	0
	0	0	0	0	0	0				0	0	0	0	0			0	0	0	0	0			0	0	0	0	0			0	0	0	0	0			0	0	0	0	0			0	0	0	0	0
	0	0	0	0	0	0				0	0	0	0	0			0	0	0	0	0			0	0	0	0	0			0	0	0	0	0			0	0	0	0	0			0	0	0	0	0
	0	0	0	0	0	0				0	0	0	0	0			0	0	0	0	0			0	0	0	0	0			0	0	0	0	0			0	1	0	0	1			0	0	0	0	0
	0	0	0	0	0	0				0	0	0	0	0			0	0	0	0	0			0	0	0	0	0			0	0	0	0	0			0	0	0	0	1			0	0	0	0	0
	0	0	0	0	0	0				0	0	0	0	0			0	0	0	0	0			0	0	0	0	0			0	0	0	0	0			0	0	0	0	0			0	0	0	0	0
	0	0	0	0	0	0				0	0	0	0	0			0	0	0	0	0			0	0	0	0	0			0	0	0	0	0			0	0	0	0	0			0	0	0	0	0
	0	0	0	0	0	0				0	0	0	0	0			0	0	0	0	0			0	0	0	0	0			0	0	0	0	0			0	0	0	1	0			0	0	1	1	0
	0	0	0	1	0	0				0	0	0	0	0			0	0	0	0	0			0	0	0	0	0			0	0	0	0	0			0	0	0	0	0			0	0	0	0	0
	0	0	0	0	0	0				0	0	0	0	0			0	0	0	0	0			0	0	1	0	0			0	0	0	0	0			0	0	0	1	0			0	0	0	1	0
	0	0	0	0	0	0				0	0	0	0	0			0	0	0	0	0			0	0	1	0	0			0	0	0	0	0			0	0	0	0	0			0	0	0	0	0
	0	0	0	0	0	0				0	0	0	0	0			0	0	0	0	0			0	0	0	0	0			0	0	0	0	0			0	0	0	0	0			0	0	0	0	0
	0	0	0	0	0	0				0	0	0	0	0			0	0	0	0	0			0	0	0	0	0			0	0	0	0	0			0	0	0	0	0			0	0	1	0	0
	0	0	0	0	0	0				0	0	0	0	0			0	0	0	0	0			0	0	0	0	0			0	0	0	0	0			0	0	0	0	0			0	0	0	0	0
	0	0	0	0	0	0				0	0	0	0	0			0	0	0	0	0			0	0	0	0	0			0	0	0	0	0			0	0	0	0	0			0	0	0	0	0
	0	0	0	0	0	0				0	0	0	0	0			0	0	0	0	0			0	0	0	0	0			0	0	0	0	0			0	0	0	0	0			0	0	0	0	0
	0	0	0	0	0	0				0	0	0	0	0			0	0	0	0	0			0	0	0	0	0			0	0	0	0	0			0	0	0	0	1			0	0	0	0	0
	0	0	0	0	0	0				0	0	0	0	0			0	0	0	0	0			0	0	0	0	0			0	0	0	0	0			0	0	0	0	0			0	0	0	0	0
	0	0	0	0	0	0				0	0	0	0	0			0	0	0	0	0			0	0	0	0	0			0	0	0	0	0			0	0	0	0	0			0	0	0	0	0
	0	0	0	0	0	0				0	0	0	0	0			0	0	0	0	0			0	0	0	0	0			0	0	0	0	0			0	0	0	0	0			0	0	0	0	0
	0	0	0	0	0	0				0	0	0	0	0			0	0	0	0	0			0	0	0	0	0			0	0	0	0	0			0	0	0	0	0			0	0	0	0	0
	0	0	0	1	0	0				0	0	0	0	0			0	0	0	0	0			0	0	0	0	0			0	0	0	0	0			0	0	0	0	0			0	0	0	1	0
	0	0	0	0	0	0				0	0	0	0	0			0	0	0	0	0			0	0	0	0	0			0	0	0	0	0			0	0	0	1	0			0	0	0	1	0
	0	0	0	0	0	0				0	0	0	0	0			0	0	0	0	0			0	0	1	0	0			0	0	0	0	1			0	0	0	0	0			0	0	0	0	0
	0	0	0	0	0	0				0	0	0	0	0			0	0	0	0	0			0	0	0	0	0			0	0	0	0	0			0	0	0	0	0			0	0	0	0	0
	0	0	0	0	0	0				0	0	0	0	0			0	0	0	0	0			0	0	0	0	0			0	0	0	0	0			0	0	0	0	0			0	0	0	0	0
	0	0	0	0	0	0				0	0	0	0	0			0	0	0	0	0			0	0	0	0	0			0	0	0	0	0			0	0	0	1	0			0	0	0	0	0
	0	0	0	0	0	0				0	0	0	0	0			0	0	0	0	0			0	0	0	0	0			0	0	0	0	0			0	0	0	0	0			0	0	0	0	0
	0	0	0	0	0	0				0	0	0	0	0			0	0	0	0	0			0	0	0	0	0			0	0	0	0	0			0	0	0	1	0			0	0	0	1	0
	0	0	0	0	0	0				0	0	0	0	0			0	0	0	0	0			0	0	0	0	0			0	0	0	0	0			0	0	0	0	0			0	0	0	1	0
	0	0	0	0	0	0				0	0	0	0	0			0	0	0	0	0			0	0	0	0	0			0	0	0	0	0			0	0	0	0	0			0	0	0	0	0
	1	0	0	1	0	0				0	0	0	0	0			0	0	0	0	0			0	0	0	0	0			0	0	0	0	0			0	0	0	0	0			0	0	0	0	0
	0	0	0	0	0	0				0	0	0	0	0			0	0	0	0	0			0	0	0	0	0			0	0	0	0	0			0	0	0	0	0			0	0	0	0	0
	1	0	0	0	0	0				0	0	0	0	0			0	0	0	0	0			0	0	0	0	0			0	0	0	0	0			0	0	0	0	0			0	0	0	0	0
	0	0	0	0	0	0				0	0	0	0	0			0	0	0	0	0			0	0	0	0	0			0	0	0	0	0			0	0	0	0	0			0	0	0	0	0
	0	0	0	0	0	0				0	0	0	0	0			0	0	0	0	0			0	0	0	0	0			0	0	0	0	0			0	0	0	0	0			0	0	1	0	0
	0	0	0	0	0	0				0	0	0	0	0			0	0	0	0	0			0	0	0	0	0			0	0	0	0	0			0	0	0	0	0			0	0	0	0	0
	0	0	0	0	0	0				0	0	0	0	0			0	0	0	0	0			0	0	0	0	0			0	0	0	0	0			0	0	0	0	0			0	0	0	1	0
	0	0	0	0	0	0				0	0	0	0	0			0	0	0	0	0			0	0	0	0	0			0	0	0	0	0			0	0	0	0	0			0	0	1	0	0
	0	0	0	0	0	0				0	0	0	0	0			0	0	0	0	0			0	0	0	0	0			0	0	0	0	0			0	0	0	0	0			0	0	0	1	0
	0	0	0	0	0	0				0	0	0	0	0			0	0	0	0	0			0	0	0	0	0			0	0	0	0	0			0	0	0	0	0			0	0	0	0	0
	0	0	0	0	0	0				0	0	0	0	0			0	0	0	0	0			0	0	0	0	0			0	0	0	0	0			0	0	0	1	0			0	0	0	0	0
	0	0	0	0	0	0				0	0	0	0	0			0	0	0	0	0			0	0	0	0	0			0	0	0	0	0			0	0	0	0	0			0	0	0	0	0
	0	0	0	0	0	0				0	0	0	0	0			0	0	0	0	0			0	0	0	0	0			0	0	0	0	1			0	0	0	1	0			0	0	0	1	0
	0	0	0	0	0	0				0	0	0	0	0			0	0	0	0	0			0	0	0	0	0			0	0	0	0	0			0	0	0	0	0			0	0	1	0	0
	0	0	0	0	0	0				0	0	0	0	0			0	0	0	0	0			0	0	0	0	0			0	0	0	0	0			0	0	0	0	0			0	0	0	0	0
	0	0	0	0	0	0				0	0	0	0	0			0	0	0	0	0			0	0	0	0	0			0	0	0	0	0			0	0	0	0	0			0	0	0	0	0
	0	0	0	0	0	0				0	0	0	0	0			0	0	0	0	0			0	0	0	0	0			0	0	0	0	0			0	0	0	0	0			0	0	0	1	0
	1	0	0	0	0	0				0	0	0	0	0			0	0	0	0	0			0	0	0	0	0			0	0	0	0	0			0	0	0	0	0			0	0	0	0	0
	0	0	0	0	0	0				0	0	0	0	0			0	0	0	0	0			0	0	0	0	0			0	0	0	0	0			0	1	0	0	0			0	0	0	0	0
	0	0	0	0	0	0				0	0	0	0	0			0	0	0	0	0			0	0	0	0	0			0	0	0	0	0			0	0	0	0	0			0	0	0	1	0
	0	0	0	0	0	0				0	0	0	0	0			0	0	0	0	0			0	0	0	0	0			0	0	0	0	0			0	0	0	0	0			0	0	0	0	0
	0	0	0	0	0	0				0	0	0	0	0			0	0	0	0	0			0	0	0	0	0			0	0	0	0	1			0	0	0	0	0			0	0	0	0	0
	0	0	0	0	0	0				0	0	0	0	0			0	0	0	0	0			0	0	0	0	0			0	0	0	0	1			0	0	0	0	0			0	0	0	0	0
	0	0	0	0	0	0				0	0	0	0	0			0	0	0	0	0			0	0	0	0	0			0	0	0	0	0			0	0	0	0	0			0	0	0	0	0
	0	0	0	0	0	0				0	0	0	0	0			0	0	0	0	0			0	0	0	0	0			0	0	0	0	0			0	0	0	0	0			0	0	0	0	0
	0	0	0	0	0	0				0	0	0	0	0			0	0	0	0	0			0	0	0	0	0			0	0	0	0	0			0	0	0	0	0			0	0	0	0	0
	0	0	0	0	0	0				0	0	0	0	0			0	0	0	0	0			0	0	0	0	0			0	0	0	0	0			0	0	0	0	0			0	0	0	0	0
	0	0	0	0	0	0				0	0	0	0	0			0	0	0	0	0			0	0	0	0	0			0	0	0	0	0			0	0	0	0	0			0	0	0	0	0
	0	0	0	0	0	0				0	0	0	0	0			0	0	0	0	0			0	0	0	0	0			0	0	0	0	0			0	0	0	0	0			0	0	0	0	0
	0	1	0	0	0	0				0	0	0	0	0			0	0	0	0	0			0	0	0	0	0			0	0	0	0	0			0	0	0	0	0			0	0	0	0	0
	0	0	0	0	0	0				0	0	0	0	0			0	0	0	0	0			0	0	0	0	0			0	0	0	0	0			0	0	0	0	0			0	0	0	0	0
	0	0	0	0	0	0				0	0	0	0	0			0	0	0	0	0			0	0	0	0	0			0	0	0	0	0			0	0	0	0	0			0	0	0	0	0
	0	0	0	0	0	0				0	0	0	0	0			0	0	0	0	0			0	0	0	0	0			0	0	0	1	0			0	0	0	0	0			0	0	0	0	0
	0	0	0	0	0	0				0	0	0	0	0			0	0	0	0	0			0	0	0	0	0			0	0	0	0	0			0	0	0	1	0			0	0	0	0	0
	0	0	0	0	0	0				0	0	0	0	0			0	0	0	0	0			0	0	0	0	0			0	0	0	0	0			0	0	0	0	0			0	0	0	0	0
	0	0	0	0	0	0				0	0	0	0	0			0	0	0	0	0			0	0	0	0	0			0	0	0	1	0			0	0	0	0	0			0	0	0	0	0
	0	0	0	0	0	0				0	0	0	0	0			0	0	0	0	0			0	0	0	0	0			0	0	0	0	0			0	0	0	0	0			0	0	0	0	0
	0	0	0	0	0	0				0	0	0	0	0			0	0	0	0	0			0	0	0	0	0			0	0	0	0	0			0	0	0	0	0			0	0	0	0	0
	0	0	0	0	0	0				0	0	0	0	0			0	0	0	0	0			0	0	0	0	0			0	0	0	0	0			0	0	0	0	0			0	0	0	0	0
	0	0	0	0	0	0				0	0	0	0	0			0	0	0	0	0			0	0	0	0	0			0	0	0	0	0			0	0	0	0	0			0	0	0	0	0
	0	0	0	0	0	0				0	0	0	0	0			0	0	0	0	0			0	0	0	0	0			0	0	0	0	0			0	0	0	0	0			0	0	1	0	0
	0	0	0	0	0	0				0	0	0	0	0			0	0	0	0	0			0	0	0	0	0			0	0	0	0	0			0	0	0	0	0			0	0	0	0	0
	0	0	0	0	0	0				0	0	0	0	0			0	0	0	0	0			0	0	0	0	0			0	0	0	0	0			0	0	0	0	0			0	0	0	0	0
	0	0	0	0	0	0				0	0	0	0	0			0	0	0	0	0			0	0	0	0	0			0	0	0	0	0			0	0	0	0	0			0	0	0	0	0
	0	0	0	0	0	0				0	0	0	0	0			0	0	0	0	0			0	0	0	0	0			0	0	0	0	0			0	0	0	0	0			0	0	0	0	0
	0	0	0	0	0	0				0	0	0	0	0			0	0	0	0	0			0	0	0	0	0			0	0	0	0	0			0	0	0	0	0			0	0	0	0	0
	0	0	0	0	0	0				0	0	0	0	0			0	0	0	0	0			0	0	0	0	0			0	0	0	0	0			0	0	0	0	0			0	0	0	0	0
	0	0	0	0	0	0				0	0	0	0	0			0	0	0	0	0			0	0	0	0	0			0	0	0	0	0			0	0	0	0	0			0	0	0	0	0
	0	0	0	0	0	0				0	0	0	0	0			0	0	0	0	0			0	0	0	0	0			0	0	0	0	0			0	0	0	1	0			0	0	0	0	0
	0	0	0	0	0	0				0	0	0	0	0			0	0	0	0	0			0	0	0	0	0			0	0	0	0	0			0	0	0	0	0			0	0	0	0	0
	0	0	0	0	0	0				0	0	0	0	0			0	0	0	0	0			0	0	0	0	0			0	0	0	0	0			0	0	0	0	0			0	0	0	0	0
	0	0	0	0	0	0				0	0	0	0	0			0	0	0	0	0			0	0	0	0	0			0	0	0	0	0			0	0	0	0	0			0	0	0	0	0
	0	0	0	0	0	0				0	0	0	0	0			0	0	0	0	0			0	0	0	0	0			0	0	0	0	0			0	0	0	0	0			0	0	0	0	0
	0	1	0	0	0	0				0	0	0	0	0			0	0	0	0	0			0	0	0	0	0			0	0	0	0	0			0	0	0	1	0			0	0	0	0	0
	0	0	0	0	0	0				0	0	0	0	0			0	0	0	0	0			0	0	0	0	0			0	0	0	0	0			0	0	0	0	0			0	0	1	0	0
	0	0	0	0	0	0				0	0	0	0	0			0	0	0	0	0			0	0	0	0	0			0	0	0	0	0			0	0	0	0	0			0	0	0	0	0
	0	0	0	0	0	0				0	0	0	0	0			0	0	0	0	0			0	0	0	0	0			0	0	0	0	0			0	0	0	0	0			0	0	0	0	0
	0	0	0	0	0	0				0	0	0	0	0			0	0	0	0	0			0	0	0	0	0			0	0	0	0	0			0	0	0	0	0			0	0	0	0	0
	0	0	0	0	0	0				0	0	0	0	0			0	0	0	0	0			0	0	0	0	0			0	0	0	0	0			0	0	0	0	0			0	0	0	0	0
	0	0	0	0	0	0				0	0	0	0	0			0	0	0	0	0			0	0	0	0	0			0	0	0	0	0			0	0	0	0	0			0	0	0	0	0
	0	0	0	0	0	0				0	0	0	0	0			0	0	0	0	0			0	0	0	0	0			0	0	0	0	0			0	0	0	0	0			0	0	0	0	0
	0	0	0	0	0	0				0	0	0	0	0			0	0	0	0	0			0	0	0	0	0			0	0	0	0	0			0	0	0	0	0			0	0	1	0	0
	0	0	0	0	0	0				0	0	0	0	0			0	0	0	0	0			0	0	0	0	0			0	0	0	1	0			0	0	0	0	0			0	0	1	0	0
	0	0	0	0	0	0				0	0	0	0	0			0	0	0	0	0			0	0	0	0	0			0	0	0	0	0			0	0	0	0	0			0	0	1	0	0
	0	0	0	0	0	0				0	0	0	0	0			0	0	0	0	0			0	0	0	0	0			0	0	0	0	0			0	0	0	0	0			0	0	0	0	0
	0	0	0	0	0	0				0	0	0	0	0			0	0	0	0	0			0	0	0	0	0			0	0	0	0	0			0	0	0	0	0			0	0	1	0	0
	0	0	0	0	0	0				0	0	0	0	0			0	0	0	0	0			0	0	0	0	0			0	0	0	0	0			0	0	0	0	0			0	0	0	0	0
	0	0	0	0	0	0				0	0	0	0	0			0	0	0	0	0			0	0	0	0	0			0	0	0	0	0			0	0	0	0	0			0	0	0	0	0
	0	0	0	0	0	0				0	0	0	0	0			0	0	0	0	0			0	0	0	0	0			0	0	0	0	0			0	0	0	0	0			0	0	0	0	0
	0	0	0	0	0	0				0	0	0	0	0			0	0	0	0	0			0	0	0	0	0			0	0	0	0	0			0	0	0	0	0			0	0	0	0	0
	0	0	0	0	0	0				0	0	0	0	0			0	0	0	0	0			0	0	0	0	0			0	0	0	0	0			0	0	0	0	0			0	0	0	0	0
	0	0	0	0	0	0				0	0	0	0	0			0	0	0	0	0			0	0	0	0	0			0	0	0	0	0			0	0	0	0	0			0	0	0	0	0
	0	0	0	0	0	0				0	0	0	0	0			0	0	0	0	0			1	0	0	0	0			0	0	0	0	0			0	0	0	0	0			0	0	0	0	0
	0	0	0	0	0	0				0	0	0	0	0			0	0	0	0	0			0	0	0	0	0			0	0	0	0	0			0	0	0	0	0			0	0	0	0	0
	0	0	0	0	0	0				0	0	0	0	0			0	0	0	0	0			0	0	0	0	0			0	0	0	0	0			0	0	0	0	0			0	0	0	0	0
	0	0	0	0	0	0				0	0	0	0	0			0	0	0	0	0			0	0	0	0	0			0	0	0	0	0			0	0	0	0	0			0	0	0	0	0
	0	0	0	0	0	0				0	0	0	0	0			0	0	0	0	0			0	0	0	0	0			0	0	0	0	0			0	0	0	0	0			0	0	0	0	0
	0	0	0	0	0	0				0	0	0	0	0			0	0	0	0	0			0	0	0	0	0			0	0	0	0	0			0	0	0	0	0			0	0	0	0	0
	0	0	0	0	0	0				0	0	0	0	0			0	0	0	0	0			0	0	0	0	0			0	0	0	0	0			0	0	0	0	0			0	0	0	0	1
	0	0	0	0	0	0				0	0	0	0	0			0	0	0	0	0			0	0	0	0	0			0	0	0	0	0			0	0	0	0	0			0	0	1	0	0
	0	0	0	0	0	0				0	0	0	0	0			0	0	0	0	0			1	0	0	0	0			0	0	0	0	0			0	0	0	0	0			0	0	0	0	0
	0	0	0	0	0	0				0	0	0	0	0			0	0	0	0	0			0	0	0	0	0			0	0	0	1	0			0	0	0	0	0			0	0	0	0	0
	0	0	0	0	0	0				0	0	0	0	0			0	0	0	0	0			1	0	0	0	0			0	0	0	0	0			0	0	0	0	0			0	0	0	0	0
	0	0	0	0	0	0				0	0	0	0	0			0	0	0	0	0			0	0	0	0	0			0	0	0	0	0			0	0	0	0	0			0	0	0	0	0
	0	0	0	0	0	0				0	0	0	0	0			0	0	0	0	0			0	0	0	0	0			0	0	0	0	0			0	0	0	0	0			0	0	0	0	0
	0	0	0	0	0	0				0	0	0	0	0			0	0	0	0	0			0	0	0	0	0			0	0	0	0	0			0	0	0	0	0			0	0	0	0	0
	0	0	0	0	0	0				0	0	0	0	0			0	0	0	0	0			1	0	0	0	0			0	0	0	0	0			0	0	0	0	0			0	0	0	0	0
	0	0	0	0	0	0				0	0	0	0	0			0	0	0	0	0			0	0	0	0	0			0	0	0	0	0			0	0	0	0	0			0	0	0	0	0
	0	0	0	0	0	0				0	0	0	0	0			0	0	0	0	0			0	0	0	0	0			0	0	0	0	0			0	0	0	0	0			0	0	0	0	0
	0	0	0	0	0	0				0	0	0	0	0			0	0	0	0	0			0	0	0	0	0			0	0	0	0	0			0	0	0	0	0			0	0	0	0	0
	0	0	0	0	0	0				0	0	0	0	0			0	0	0	0	0			0	0	0	0	0			0	0	0	0	0			0	0	0	0	0			0	0	0	0	0
	0	0	0	0	0	0				0	0	0	0	0			0	0	0	0	0			0	0	0	0	0			0	0	0	0	0			0	0	0	0	0			0	0	0	0	0
	0	0	0	0	0	0				0	0	0	0	0			0	0	0	0	0			1	0	0	0	0			0	0	0	0	0			0	0	0	0	0			0	0	0	0	1
	0	0	0	0	0	0				0	0	0	0	0			0	0	0	0	0			1	0	0	0	0			0	0	0	0	0			0	0	0	0	0			0	0	0	0	0
	0	0	0	0	0	0				0	0	0	0	0			0	0	0	0	0			0	0	0	0	0			0	0	0	0	0			0	0	0	0	0			0	0	0	0	1
	0	0	0	0	0	0				0	0	0	0	0			0	0	0	0	0			0	0	0	0	0			0	0	0	0	0			0	0	0	0	0			0	0	0	0	0
	0	0	0	0	0	0				0	0	0	0	0			0	0	0	0	0			0	0	0	0	0			0	0	0	0	0			0	0	0	0	0			0	0	0	0	0
	0	0	0	0	0	0				0	0	0	0	0			0	0	0	0	0			0	0	0	0	0			0	0	0	0	0			0	0	0	0	0			0	0	0	0	0
	0	0	0	0	0	0				0	0	0	0	0			0	0	0	0	0			0	0	0	0	0			0	0	0	0	0			0	0	0	0	0			0	0	0	0	0
	0	0	0	0	0	0				0	0	0	0	0			0	0	0	0	0			1	0	0	0	0			0	0	0	0	0			0	0	0	0	0			0	0	0	0	0
	0	0	0	0	0	0				0	0	0	0	0			0	0	0	0	0			0	0	0	0	0			0	0	0	0	0			0	0	0	0	0			0	0	0	0	0
	0	0	0	0	0	0				0	0	0	0	0			0	0	0	0	0			0	0	0	0	0			0	0	0	0	0			0	0	0	0	0			0	0	0	0	0
	0	0	0	0	0	0				0	0	0	0	0			0	0	0	0	0			0	0	0	0	0			0	0	0	0	0			0	0	0	0	0			0	0	0	0	0
	0	0	0	0	0	0				0	0	0	0	0			0	0	0	0	0			0	0	0	0	0			0	0	0	0	0			0	0	0	0	0			0	0	0	0	0
	0	0	0	0	0	0				0	0	0	0	0			0	0	0	0	0			0	0	0	0	0			0	0	0	0	0			0	0	0	0	0			0	0	0	0	0
	0	0	0	0	0	0				0	0	0	0	0			0	0	0	0	0			0	0	0	0	0			0	0	0	0	0			0	0	0	0	0			0	0	0	0	0
	0	0	0	0	0	0				0	0	0	0	0			0	0	0	0	0			0	0	0	0	0			0	0	0	0	0			0	0	0	0	0			0	0	0	0	0
	0	0	0	0	0	0				0	0	0	0	0			0	0	0	0	0			0	0	0	0	0			0	0	0	0	0			0	0	0	0	0			0	0	0	0	0
	0	0	0	0	0	0				0	0	0	0	0			0	0	0	0	0			0	0	0	0	0			0	0	0	0	0			0	0	0	0	0			0	0	0	0	0
	0	0	0	0	1	0				0	0	0	0	0			0	0	0	0	0			0	0	0	0	0			0	0	0	0	0			0	0	0	0	0			0	0	0	0	0
	0	0	0	0	0	0				0	0	0	0	0			0	0	0	0	0			1	0	0	0	0			0	0	0	0	0			0	0	0	0	0			0	0	0	0	0
	0	0	0	0	0	0				0	0	0	0	0			0	0	0	0	0			0	0	0	0	0			0	0	0	0	0			0	0	0	0	0			0	0	0	0	0
	0	0	0	0	0	0				0	0	0	0	0			0	0	0	0	0			0	0	0	0	0			0	0	0	0	0			0	0	0	0	0			0	0	0	0	0
	0	0	0	0	0	0				0	0	0	0	0			0	0	0	0	0			0	0	0	0	0			0	0	0	0	0			0	0	0	0	0			0	0	0	0	0
	0	0	0	0	0	0				0	0	0	0	0			0	0	0	0	0			0	0	0	0	0			0	0	0	0	0			0	0	0	0	1			0	0	0	0	0
	0	0	0	0	0	0				0	0	0	0	0			0	0	0	0	0			1	0	0	0	0			0	0	0	0	0			0	0	0	0	0			0	0	0	0	0
	0	0	0	0	0	0				0	0	0	0	0			0	0	0	0	0			0	0	0	0	0			0	0	0	0	0			0	0	0	0	0			0	0	0	0	0
	0	0	0	0	0	0				0	0	0	0	0			0	0	0	0	0			0	0	0	0	0			0	0	0	0	0			0	0	0	0	0			0	0	0	0	0
	0	0	0	0	0	0				0	0	0	0	0			0	0	0	0	0			0	0	0	0	0			0	0	0	0	1			0	0	0	0	0			0	0	0	0	0
	0	0	0	0	1	0				0	0	0	0	0			0	0	0	0	0			0	0	0	0	0			0	0	0	0	0			0	0	0	0	1			0	0	0	0	0
	0	0	0	0	0	0				0	0	0	0	0			0	0	0	0	0			0	0	0	0	0			0	0	0	0	0			0	0	0	0	0			0	0	0	0	0
	0	0	0	0	1	0				0	0	0	0	0			0	0	0	0	0			0	0	0	0	0			0	0	0	0	0			0	0	0	0	0			0	0	0	0	0
	0	0	0	0	0	0				0	0	0	0	0			0	0	0	0	0			0	0	0	0	0			0	0	0	0	0			0	0	0	0	0			0	0	0	0	0
	0	0	0	0	0	0				0	0	0	0	0			0	0	0	0	0			0	0	0	0	0			0	0	0	0	0			0	0	0	0	0			0	0	0	0	0
	0	0	0	0	0	0				0	0	0	0	0			0	0	0	0	0			1	0	0	0	0			0	0	0	0	0			0	0	0	0	0			0	0	0	0	0
	0	0	0	0	0	0				0	0	0	0	0			0	0	0	0	0			0	0	0	0	0			0	0	0	0	0			0	0	0	0	1			0	0	0	0	0
	0	0	0	0	0	0				0	0	0	0	0			0	0	0	0	0			0	0	0	0	0			0	0	0	0	1			0	0	0	0	0			0	0	0	0	0
	0	0	0	0	0	0				0	0	0	0	0			0	0	0	0	0			0	0	0	0	0			0	0	0	0	0			0	0	0	0	0			0	0	0	0	0
	0	0	0	0	0	0				0	0	0	0	0			0	0	0	0	0			0	0	0	0	0			0	0	0	0	0			0	0	0	0	0			0	0	0	0	0
	0	0	0	0	1	0				0	0	0	0	0			0	0	0	0	0			0	0	0	0	0			0	0	0	0	0			0	0	0	0	1			0	0	0	0	0
	0	0	0	0	0	0				0	0	0	0	0			0	0	0	0	0			0	0	0	0	0			0	0	0	0	0			0	0	0	0	1			0	0	0	0	0
	0	0	0	0	0	0				0	0	0	0	0			0	0	0	0	0			0	0	0	0	0			0	0	0	0	0			0	0	0	0	0			0	0	0	0	0
	0	0	0	0	0	0				0	0	0	0	0			0	0	0	0	0			0	0	0	0	0			0	0	0	0	0			0	0	0	0	0			0	0	0	0	0
	0	0	0	0	0	0				0	0	0	0	0			0	0	0	0	0			0	0	0	0	0			0	0	0	0	0			0	0	0	0	0			0	0	0	0	0
	0	0	0	0	0	0				0	0	0	0	0			0	0	0	0	0			0	0	0	0	0			0	0	0	0	0			0	0	0	0	0			0	0	0	0	0
	0	0	0	0	0	0				0	0	0	0	0			0	0	0	0	0			0	0	0	0	0			0	0	0	0	1			0	0	0	0	0			0	0	0	0	0
	0	0	0	0	0	0				0	0	0	0	0			0	0	0	0	0			0	0	0	0	0			0	0	0	0	0			0	0	0	0	0			0	0	0	0	0
	0	0	0	0	0	0				0	0	0	0	0			0	0	0	0	0			0	0	0	0	0			0	0	0	0	0			0	0	0	0	0			0	0	0	0	0
	0	0	0	0	0	0				0	0	0	0	0			0	0	0	0	0			0	0	0	0	0			0	0	0	0	0			0	0	0	0	0			0	0	0	0	0
	0	0	0	0	0	0				0	0	0	0	0			0	0	0	0	0			0	0	0	0	0			0	0	0	0	0			0	0	0	0	0			0	0	0	0	0
	0	0	0	0	0	0				0	0	0	0	0			0	0	0	0	0			0	0	0	0	0			0	0	0	0	0			0	0	0	0	0			0	0	0	0	0
	0	0	0	0	0	0				0	0	0	0	0			0	0	0	0	0			0	0	0	0	0			0	0	0	0	1			0	0	0	0	0			0	0	0	0	0
	0	0	0	0	0	0				0	0	0	0	0			0	0	0	0	0			0	0	0	0	0			0	0	0	0	0			0	0	0	0	0			0	0	0	0	0
	0	0	0	0	0	0				0	0	0	0	0			0	0	0	0	0			0	0	0	0	0			0	0	0	0	0			0	0	0	0	0			0	0	0	0	0
	0	0	0	0	0	0				0	0	0	0	0			0	0	0	0	0			0	0	0	0	0			0	0	0	0	0			0	0	0	0	0			0	1	0	0	0
	0	0	0	0	0	0				0	0	1	0	0			0	0	0	0	0			0	0	0	0	0			0	0	0	0	0			0	0	0	0	0			0	0	0	0	0
	0	0	0	0	1	0				0	0	0	0	0			0	0	0	0	0			0	0	0	0	0			0	0	0	0	0			0	0	0	0	0			0	0	0	0	0
	0	0	0	0	1	0				0	0	0	0	0			0	0	0	0	0			0	0	0	0	0			0	0	0	0	0			0	0	0	0	0			0	1	0	0	0
	0	0	0	0	0	0				0	0	0	0	0			0	0	0	0	0			0	0	0	0	0			0	0	0	0	0			0	0	0	0	0			0	0	0	0	0
	0	0	0	0	0	0				0	0	0	0	0			0	0	0	0	0			0	0	0	0	0			0	0	0	0	0			0	0	0	0	0			0	0	0	0	0
	0	0	0	0	0	0				0	0	0	0	0			0	0	0	0	0			0	0	0	0	0			0	0	0	0	0			0	0	0	0	0			0	0	0	0	0
	0	0	0	0	0	0				0	0	0	0	0			0	0	0	0	0			0	0	0	0	0			0	0	0	0	0			0	0	0	0	1			0	0	0	0	0
	0	0	0	0	0	0				0	0	0	0	0			0	0	0	0	0			0	0	0	0	0			0	0	0	0	0			0	0	0	0	0			0	0	0	0	0
	0	0	0	0	0	0				0	0	0	0	0			0	0	0	0	0			0	0	0	0	0			0	0	0	0	0			0	0	0	0	0			0	0	0	0	0
	0	0	0	0	0	0				0	0	0	0	0			0	0	0	0	0			0	0	0	0	0			0	0	0	0	0			0	0	0	0	0			0	0	0	0	0
	0	0	0	0	0	0				0	0	1	0	0			0	0	0	0	0			0	0	0	0	0			0	0	0	0	0			0	0	0	0	0			0	1	0	0	0
	0	0	0	0	0	0				0	0	0	0	0			0	0	0	0	0			0	0	0	0	0			0	0	0	0	0			0	0	0	0	0			0	0	0	0	0
	0	0	0	0	0	0				0	0	0	0	0			0	0	0	0	0			0	0	0	0	0			0	0	0	0	0			0	0	0	0	0			0	0	0	0	0
	0	0	0	0	0	0				0	0	0	0	0			0	0	0	0	0			1	0	0	0	0			0	0	0	0	0			0	0	0	0	0			0	1	0	0	0
	0	0	0	0	0	0				0	0	0	0	0			0	0	0	0	0			0	0	0	0	0			0	0	0	0	0			0	0	0	0	0			0	0	0	0	0
	0	0	0	0	0	0				0	0	0	0	0			0	0	0	0	0			0	0	0	0	0			0	0	0	0	0			0	0	0	0	0			0	0	0	0	0
	0	0	0	0	0	0				0	0	0	0	0			0	0	0	0	0			0	0	0	0	0			0	0	0	0	0			0	0	0	0	0			0	0	0	0	0
	0	0	0	0	0	0				0	0	0	0	0			0	0	0	0	0			0	0	0	0	0			0	0	0	0	0			0	0	0	0	0			0	0	0	0	0
	0	0	0	0	0	0				0	0	0	0	0			0	0	0	0	0			0	0	0	0	0			0	0	0	0	0			0	0	0	0	0			0	0	0	0	0
	0	0	0	0	0	0				0	0	1	0	0			0	0	0	0	0			0	0	0	0	0			0	0	0	0	0			0	0	0	0	0			0	0	0	0	0
	0	0	0	0	0	0				0	0	0	0	0			0	0	0	0	0			0	0	0	0	0			0	0	0	0	0			0	0	0	0	0			0	0	0	0	0
	0	0	0	0	0	0				0	0	0	0	0			0	0	0	0	0			0	0	0	0	0			0	0	0	0	0			0	0	0	0	0			0	0	0	0	0
	0	0	0	0	0	0				0	0	0	0	0			0	0	0	0	0			0	0	0	0	0			0	0	0	0	0			0	0	0	0	0			0	0	0	0	0
	0	0	0	0	0	0				0	0	1	0	0			0	0	0	0	0			0	0	0	0	0			0	0	0	0	0			0	0	0	0	0			0	1	0	0	0
	0	0	0	0	0	0				0	0	1	0	0			0	0	0	0	0			0	0	0	0	0			0	0	0	0	0			0	0	0	0	0			0	0	0	0	0
	0	0	0	0	0	0				0	0	0	0	0			0	0	0	0	0			0	0	1	0	0			0	0	0	0	0			0	0	0	0	0			0	0	0	0	0
	0	0	0	0	0	0				0	0	0	0	0			0	0	0	0	0			0	0	0	0	0			0	0	0	0	0			0	0	0	0	0			0	0	0	0	0
	0	0	0	0	0	0				0	0	0	0	0			0	0	0	0	0			0	0	0	0	0			0	0	0	0	0			0	0	0	0	0			0	0	0	0	0
	0	0	0	0	0	0				0	0	0	0	0			0	0	0	0	0			0	0	0	0	0			0	0	0	0	0			0	0	0	0	0			0	0	0	0	0
	0	0	0	0	0	0				0	0	0	0	0			0	0	1	0	0			0	0	0	0	0			0	0	0	0	0			0	0	0	0	0			0	0	0	0	0
	0	0	0	0	0	0				0	0	0	0	0			0	0	0	0	0			1	0	0	0	0			0	0	0	0	0			0	0	0	0	0			0	0	0	0	0
	0	0	0	0	0	0				0	0	0	0	0			0	0	0	0	0			0	0	0	0	0			0	0	0	0	0			0	0	0	0	0			0	0	0	0	0
	0	0	0	0	0	0				0	0	0	0	0			0	0	0	0	0			0	0	1	0	0			0	0	0	0	0			0	0	0	0	0			0	0	0	0	0
	0	0	0	0	0	0				0	0	0	0	0			0	0	0	0	0			0	0	0	0	0			0	0	0	0	0			0	0	0	0	0			0	0	0	0	0
	0	0	0	0	0	0				0	0	0	0	0			0	0	0	0	0			0	0	0	0	0			0	0	0	0	0			0	0	0	0	0			0	0	0	0	0
	0	0	0	0	0	0				0	0	0	0	0			0	0	1	0	0			0	0	1	0	0			0	0	0	0	0			0	0	1	0	0			0	0	0	0	0
	0	0	0	0	0	0				0	0	0	0	0			0	0	0	0	0			0	0	0	0	0			0	0	0	0	0			0	0	0	0	0			0	0	0	0	0
	0	0	0	0	0	0				0	0	0	0	0			0	0	0	0	0			0	0	0	0	0			0	0	0	0	0			0	0	0	0	0			0	0	0	0	0
	0	0	0	0	0	0				0	0	0	0	0			0	0	0	0	0			1	0	0	0	0			0	0	0	0	0			0	0	0	0	0			0	0	0	0	0
	0	0	0	0	0	0				0	0	0	0	0			0	0	0	0	0			0	0	0	0	0			0	0	0	0	0			0	0	0	0	0			0	0	0	0	0
	0	0	0	0	0	0				0	0	0	0	0			0	0	0	0	0			0	0	0	0	0			0	0	0	0	0			0	0	0	0	0			0	0	0	0	0
	0	0	0	0	0	0				0	0	1	0	0			0	0	0	0	0			0	0	0	0	0			0	0	0	0	0			0	0	0	0	0			0	0	0	0	0
	0	0	0	0	0	0				0	0	0	0	0			0	0	0	0	0			0	0	0	0	0			0	0	0	0	0			0	0	0	0	0			0	0	0	0	0
	0	0	0	0	0	0				0	0	0	0	0			0	0	0	0	0			0	0	1	0	0			0	0	0	0	0			0	0	0	0	0			0	0	0	0	0
	0	0	0	0	0	0				0	0	0	0	0			0	0	0	0	0			1	0	1	0	0			0	0	0	0	0			0	0	0	0	0			0	0	0	0	0
	0	0	0	0	0	0				0	0	0	0	0			0	0	0	0	0			0	0	0	0	0			0	0	0	0	0			0	0	0	0	0			0	0	0	0	0
	0	0	0	0	0	0				0	0	0	0	0			0	0	0	0	0			0	0	0	0	0			0	0	0	0	0			0	0	0	0	0			0	0	0	0	0
	0	0	0	0	0	0				0	0	0	0	0			0	0	0	0	0			0	0	0	0	0			0	0	0	0	0			0	0	0	0	0			0	0	0	0	0
	0	0	0	0	0	0				0	0	0	0	0			0	0	0	0	0			0	0	0	0	0			0	0	0	0	0			0	0	0	0	0			0	0	0	0	0
	0	0	0	0	0	0				0	0	0	0	0			0	0	0	0	0			0	0	0	0	0			0	0	0	0	0			0	0	0	0	0			0	0	1	0	0
	0	0	0	0	0	0				0	0	1	0	0			0	0	0	0	0			0	0	0	0	0			0	0	0	0	0			0	0	0	0	0			0	0	0	0	0
	0	0	0	0	0	0				0	0	0	0	0			0	0	0	0	0			0	0	1	0	0			0	0	0	0	0			0	0	0	0	0			0	0	0	0	0
	0	0	0	0	0	0				0	0	0	0	0			0	0	0	0	0			0	0	0	0	0			0	0	0	0	0			0	0	0	0	0			0	0	0	0	0
	0	0	0	0	0	0				0	0	0	0	0			0	0	0	0	0			0	0	0	0	0			0	0	0	0	0			0	0	1	0	0			0	0	0	0	0
	0	0	0	0	0	0				0	0	0	0	0			0	0	0	0	0			0	0	0	0	0			0	0	0	0	0			0	0	0	0	0			0	0	0	0	0
	0	0	0	0	0	0				0	0	0	0	0			0	0	0	0	0			0	0	0	0	0			0	0	0	0	0			0	0	0	0	0			0	0	0	0	0
	0	0	0	0	0	0				0	0	0	0	0			0	0	0	0	0			0	0	0	0	0			0	0	0	0	0			0	0	1	0	0			0	0	0	1	0
	0	0	0	0	0	0				0	0	0	0	0			0	0	0	0	0			0	0	0	0	0			0	0	0	0	0			0	0	0	0	0			0	0	0	0	0
	0	0	0	0	0	0				0	0	0	0	0			0	0	0	0	0			0	0	0	0	0			0	0	0	0	0			0	0	0	0	0			0	0	0	1	0
	0	0	0	0	0	0				0	0	0	0	0			0	0	0	0	0			1	0	0	0	0			0	0	0	0	0			0	0	0	0	0			0	0	0	0	0
	0	0	0	0	0	0				0	0	0	0	0			0	0	0	0	0			0	0	0	0	1			0	0	0	0	0			0	0	0	0	0			0	0	0	0	0
	0	0	0	0	0	0				0	0	0	0	0			0	0	0	0	0			0	0	0	0	0			0	0	0	0	0			0	0	0	0	0			0	0	0	0	0
	0	0	0	0	0	0				0	0	0	0	0			0	0	0	0	0			0	0	0	0	0			0	0	0	0	0			0	0	0	0	0			0	0	0	0	0
	0	0	0	0	0	0				0	0	0	0	0			0	0	0	0	0			0	0	0	0	0			0	0	0	0	0			0	0	0	0	0			0	0	0	0	0
	0	0	0	0	0	0				0	0	0	0	0			0	0	0	0	0			0	0	0	0	0			0	0	0	0	0			0	0	0	0	0			0	0	0	0	0
	0	0	0	0	0	0				0	0	0	0	0			0	0	0	0	0			0	0	1	0	0			0	0	0	0	0			0	0	0	0	0			0	0	0	0	0
	0	0	0	0	0	0				0	0	0	0	0			0	0	0	0	0			0	0	0	0	0			0	0	0	0	0			0	0	0	0	0			0	0	1	0	0
	0	0	0	0	0	0				0	0	0	0	0			0	0	0	0	0			0	0	0	0	0			0	0	0	0	0			0	0	0	1	0			0	0	0	0	0
	0	0	0	0	0	0				0	0	0	0	0			0	0	0	0	0			0	0	0	0	0			0	0	0	0	0			0	0	0	0	0			0	0	0	0	0
	0	0	0	0	0	0				0	0	0	0	0			0	0	0	0	0			1	0	0	0	0			0	0	0	0	0			0	0	0	0	0			0	0	0	0	0
	0	0	0	0	0	0				0	0	0	0	0			0	0	0	0	0			0	0	0	0	0			0	0	0	0	0			0	0	0	0	0			0	0	0	1	0
	0	0	0	0	0	0				0	0	0	0	0			0	0	0	0	0			1	0	0	0	0			0	0	0	0	0			0	0	0	0	0			0	0	0	0	0
	0	0	0	0	0	0				0	0	0	0	0			0	0	0	0	0			0	0	0	0	0			0	0	0	0	0			0	0	0	0	0			0	0	0	0	0
	0	0	0	0	0	0				0	0	0	0	0			0	0	0	0	0			0	0	0	0	0			0	0	0	0	0			0	0	0	0	0			0	0	0	0	0
	0	0	1	0	0	0				0	0	0	0	0			0	0	0	0	0			0	0	0	0	1			0	0	0	0	0			0	0	0	0	0			0	0	0	1	0
	0	0	0	0	0	0				0	0	0	0	0			0	0	0	0	0			0	0	0	0	1			0	0	0	0	0			0	0	0	0	1			0	0	0	0	0
	0	0	0	0	0	0				0	0	0	0	0			0	0	0	0	0			0	0	1	0	0			0	0	0	0	0			0	0	0	0	0			0	0	1	0	0
	0	0	0	0	0	0				0	0	0	0	0			0	0	0	0	0			0	0	0	0	0			0	0	0	0	0			0	0	0	0	0			0	0	0	1	0
	0	0	0	0	0	0				0	0	0	0	0			0	0	0	0	0			0	0	0	0	0			0	0	0	0	0			0	0	0	0	0			0	0	0	1	0
	0	0	0	0	0	0				0	0	0	0	0			0	0	0	0	0			0	0	0	0	0			0	0	0	0	0			0	0	0	0	0			0	0	1	1	0
	0	0	0	0	0	0				0	0	0	0	0			0	0	0	0	0			0	0	0	0	0			0	0	0	0	0			0	0	0	0	0			0	0	0	0	0
	0	0	0	0	0	0				0	0	0	0	0			0	0	0	0	0			0	0	0	0	0			0	0	0	0	0			0	0	0	0	0			0	0	0	0	0
	0	0	0	0	0	0				0	0	0	0	0			0	0	0	0	0			1	0	0	0	0			0	0	0	0	0			0	0	0	0	0			0	0	0	0	0
	0	0	0	0	0	0				0	0	0	0	0			0	0	0	0	0			1	0	0	0	0			0	0	0	0	0			0	0	0	0	0			0	0	0	0	0
	0	0	0	0	0	0				0	0	0	0	0			0	0	0	0	0			0	0	0	0	0			0	0	0	0	0			0	0	0	0	0			0	0	0	0	0
	0	0	0	0	0	0				0	0	0	0	0			0	0	0	0	0			0	0	0	0	0			0	0	0	0	0			0	0	0	0	0			0	0	0	0	0
	0	0	0	0	0	0				0	0	0	0	0			0	0	0	0	0			0	0	0	0	0			0	0	0	0	0			0	0	0	0	0			0	0	0	0	0
	0	0	0	0	0	0				0	0	0	0	0			0	0	0	0	0			0	0	0	0	0			0	0	0	0	0			0	0	0	0	1			0	0	0	0	0
	0	0	0	0	0	0				0	0	0	0	0			0	0	0	0	0			0	0	0	0	0			0	0	0	0	0			0	0	0	0	0			0	0	0	0	0
	0	0	0	0	0	0				0	0	0	0	0			0	0	0	0	0			0	0	0	0	0			0	0	0	0	0			0	0	0	1	1			0	0	0	0	0
	0	0	0	0	0	0				0	0	0	0	0			0	0	0	0	0			0	0	0	0	0			0	0	0	0	0			0	0	0	0	0			0	0	0	0	0
[truncated: 18,731 more rows]

## Sheet: Exp_3 Image Analysis
Veh	100	100	100	100	100		0.1 ng/mL	100	100	100	100	100		0.25 ng/mL	100	100	100	100	100		0.5 ng/mL	100	100	100	100	100		1 ng/mL	100	100	100	100	100		2.5 ng/mL	100	100	100	100	100		5 ng/mL	100	100	100	100	100		10 ng/mL
%Infected	0.0101931	0.00520453	0.00144928	0.00143147	0.002252	0.00410607	%Infected	0.00226244	0.00301521	0.00547128	0.00743525	0.00796775		%Infected	0.00371488	0.00310238	0.00241334	0.00412294	0.00190431		%Infected	0.00410631	0.0109795	0.00556763	0.00530863	0.00810784		%Infected	0.0134982	0.0515257	0.00856913	0.0210379	0.0142551		%Infected	0.0179542	0.0224703	0.0436344	0.0324351	0.0266499		%Infected	0.0446376	0.0324658	0.0526382	0.0600107	0.0325247		%Infected
Total cells	10203	10952	7590	8383	8881		Total cells	4862	7628	8042	11970	10417		Total cells	8614	7736	9116	10672	8402		Total cells	8767	6922	7364	9607	10237		Total cells	9705	8947	11203	11408	9330		Total cells	9747	6809	7517	10020	8743		Total cells	8513	7300	7941	13031	9316		Total cells
Infected cells	104	57	11	12	20		Infected cells	11	23	44	89	83		Infected cells	32	24	22	44	16		Infected cells	36	76	41	51	83		Infected cells	131	461	96	240	133		Infected cells	175	153	328	325	233		Infected cells	380	237	418	782	303		Infected cells
	0	0	0	0	0
	ROI_A_Target_I_ObjectCount	ROI_A_Target_I_ObjectCount	ROI_A_Target_I_ObjectCount	ROI_A_Target_I_ObjectCount	ROI_A_Target_I_ObjectCount			ROI_A_Target_I_ObjectCount	ROI_A_Target_I_ObjectCount	ROI_A_Target_I_ObjectCount	ROI_A_Target_I_ObjectCount	ROI_A_Target_I_ObjectCount			ROI_A_Target_I_ObjectCount	ROI_A_Target_I_ObjectCount	ROI_A_Target_I_ObjectCount	ROI_A_Target_I_ObjectCount	ROI_A_Target_I_ObjectCount			ROI_A_Target_I_ObjectCount	ROI_A_Target_I_ObjectCount	ROI_A_Target_I_ObjectCount	ROI_A_Target_I_ObjectCount	ROI_A_Target_I_ObjectCount			ROI_A_Target_I_ObjectCount	ROI_A_Target_I_ObjectCount	ROI_A_Target_I_ObjectCount	ROI_A_Target_I_ObjectCount	ROI_A_Target_I_ObjectCount			ROI_A_Target_I_ObjectCount	ROI_A_Target_I_ObjectCount	ROI_A_Target_I_ObjectCount	ROI_A_Target_I_ObjectCount	ROI_A_Target_I_ObjectCount			ROI_A_Target_I_ObjectCount	ROI_A_Target_I_ObjectCount	ROI_A_Target_I_ObjectCount	ROI_A_Target_I_ObjectCount	ROI_A_Target_I_ObjectCount
	0	0	0	0	0			0	0	0	0	0			0	0	0	0	0			0	0	0	0	0			0	0	0	0	0			0	0	0	0	0			0	0	0	0	0
	0	0	0	0	0			0	0	0	0	0			0	0	0	0	0			0	0	0	0	0			0	0	0	1	0			0	0	0	0	0			0	0	0	0	0
	0	0	0	0	0			0	0	0	0	0			0	0	0	0	0			0	0	0	0	0			0	0	0	0	0			0	0	0	0	0			0	0	0	0	0
	0	0	0	0	0			0	0	0	0	0			0	0	0	0	0			0	0	0	0	0			0	0	0	1	0			0	0	0	0	0			0	0	0	0	0
	0	0	0	0	0			0	0	0	0	0			0	0	0	0	0			0	0	0	0	0			0	0	0	0	0			0	0	0	0	0			0	0	0	0	0
	0	0	0	0	0			0	0	0	0	0			0	0	0	0	0			0	0	0	0	0			0	0	0	0	0			0	0	0	0	0			0	0	0	0	0
	0	0	0	0	0			0	0	0	0	0			0	0	0	0	0			0	0	0	0	0			0	0	0	0	0			0	0	0	0	0			0	0	0	0	0
	0	0	0	0	0			0	0	0	0	0			0	0	0	0	0			0	0	0	0	0			0	0	0	0	0			0	0	0	0	0			0	0	0	0	0
	0	0	0	0	0			0	0	0	0	0			0	0	0	0	0			0	0	0	0	0			0	0	0	0	0			0	0	0	0	0			0	0	0	1	0
	0	0	0	0	0			0	0	0	0	0			0	0	0	0	0			0	0	0	0	0			0	0	0	0	0			0	0	0	0	0			0	0	0	1	0
	0	0	0	0	0			0	0	0	0	0			0	0	0	0	0			0	0	0	0	0			0	0	0	0	0			0	0	0	0	0			0	0	0	0	0
	0	0	0	0	0			0	0	0	0	0			0	0	0	0	0			0	0	0	0	0			0	0	0	0	0			0	0	0	0	0			0	0	0	0	0
	0	0	0	0	0			0	0	0	0	0			0	0	0	0	0			0	0	0	0	0			0	0	0	0	0			0	0	0	0	0			0	0	0	0	0
	0	0	0	0	0			0	0	0	0	0			0	0	0	0	0			0	0	0	0	0			0	0	0	0	0			0	0	0	0	0			0	0	0	0	0
	0	0	0	0	0			0	0	0	0	0			0	0	0	0	0			0	0	0	0	0			0	0	0	0	0			0	0	0	0	0			0	0	0	0	0
	0	0	0	0	0			0	0	0	0	0			0	0	0	0	0			0	0	0	0	0			0	0	0	0	0			0	0	0	0	0			0	0	0	0	0
	0	0	0	0	0			0	0	0	0	0			0	0	0	0	0			0	1	0	0	0			0	0	0	0	0			0	0	0	0	0			0	0	0	0	0
	0	0	0	0	0			0	0	0	0	0			0	0	0	0	0			0	1	0	0	0			0	0	0	0	0			0	0	0	0	0			0	0	0	0	0
	0	0	0	0	0			0	0	0	0	0			0	0	0	0	0			0	0	0	0	0			0	0	0	0	0			0	0	0	0	0			0	1	0	0	0
	0	0	0	0	0			0	0	0	0	0			0	0	0	0	0			0	0	0	0	0			0	0	0	0	0			0	0	0	0	0			0	0	0	0	0
	0	0	0	0	0			0	0	0	0	0			0	0	0	0	0			0	0	0	0	0			0	0	0	0	0			0	0	1	0	0			1	0	0	0	0
	0	0	0	0	0			0	0	0	0	0			0	0	0	0	0			0	0	0	0	0			0	0	0	0	0			0	0	0	0	0			0	0	0	0	0
	0	0	0	0	0			0	0	0	0	0			0	0	0	0	0			0	0	0	0	0			0	0	0	0	0			0	0	0	0	0			0	0	0	0	0
	0	0	0	0	0			0	0	0	0	0			0	0	0	0	0			0	0	0	0	0			0	0	0	0	0			0	0	0	0	0			1	0	0	0	0
	0	0	0	0	0			0	0	0	0	0			0	0	0	0	0			0	0	0	0	0			0	0	0	0	0			0	0	1	0	0			0	0	0	0	0
	0	0	0	0	0			0	0	0	0	0			0	0	0	0	0			0	0	0	0	0			0	0	0	0	0			1	0	0	0	0			0	0	0	0	0
	0	0	0	0	0			0	0	0	0	0			0	0	0	1	0			0	0	0	0	0			0	0	0	0	0			0	0	0	0	0			0	0	0	0	0
	0	0	0	0	0			0	0	0	0	0			0	0	0	0	0			0	0	0	0	0			0	0	0	0	0			0	0	0	0	0			0	0	0	0	0
	0	0	0	0	0			0	0	0	0	0			0	0	0	0	0			0	0	0	0	0			0	0	0	0	0			0	0	0	0	0			0	0	0	0	0
	0	0	0	0	0			0	0	0	0	0			0	0	0	1	0			0	0	0	0	0			0	0	0	0	0			0	0	0	0	0			0	0	0	0	0
	0	0	0	0	0			0	0	0	0	0			0	0	0	0	0			0	0	0	0	0			0	0	0	0	0			0	0	0	0	0			0	0	0	0	0
	0	0	0	0	0			0	0	0	0	0			0	0	0	0	0			0	0	0	0	0			0	0	0	0	0			0	0	0	0	0			0	0	0	0	0
	0	0	0	0	0			0	0	0	0	0			0	0	0	0	0			0	0	0	0	0			0	0	0	0	0			0	0	0	0	0			0	0	0	0	0
	0	0	0	0	0			0	0	0	0	0			0	0	0	0	0			0	0	0	0	0			0	0	0	0	0			0	0	0	0	0			0	0	0	0	0
	0	0	0	0	0			0	0	0	0	0			0	0	0	1	0			0	0	0	0	0			0	0	0	0	0			0	0	0	0	0			0	0	0	0	0
	0	0	0	0	0			0	0	0	0	0			0	0	0	0	0			0	0	0	0	0			0	0	0	0	0			1	0	0	0	0			0	0	0	0	0
	0	0	0	0	0			0	0	0	0	0			0	0	0	1	0			0	0	0	0	0			0	0	0	0	0			0	0	0	0	0			0	0	0	0	0
	0	0	0	0	0			0	0	0	0	0			0	0	0	0	0			0	0	0	0	0			0	0	0	0	0			0	0	0	0	0			0	0	0	0	0
	0	0	0	0	0			0	0	0	0	0			0	0	0	0	0			0	0	0	0	0			0	0	0	0	0			1	0	0	0	0			0	0	0	0	0
	0	0	0	0	0			0	0	0	0	0			0	0	0	0	0			0	0	0	0	0			0	0	0	0	0			1	0	0	0	0			0	0	0	1	0
	0	0	0	0	0			0	0	0	0	0			0	0	0	0	0			0	0	0	0	1			0	0	0	0	0			0	0	0	0	0			0	0	0	0	0
	0	0	0	0	0			0	0	0	0	0			0	0	0	0	0			0	0	0	0	0			0	0	0	0	0			0	0	0	0	0			0	0	0	0	0
	0	0	0	0	0			0	0	0	0	0			0	0	0	0	0			0	0	0	0	0			0	0	0	0	0			1	0	0	0	0			0	0	0	0	0
	0	0	0	0	0			0	0	0	0	0			0	0	0	0	0			0	0	0	0	1			0	0	0	0	0			0	0	0	0	0			0	0	0	0	0
	0	0	0	0	0			0	0	0	0	0			0	0	0	1	0			0	0	0	0	0			0	0	0	0	0			0	0	1	0	0			0	0	0	0	0
	0	0	0	0	0			0	0	0	0	0			0	0	0	0	0			0	0	0	0	1			0	0	0	0	0			0	0	0	0	0			0	0	0	0	0
	0	0	0	0	0			0	0	0	0	0			0	0	0	0	0			0	0	0	0	0			0	0	0	0	0			0	0	0	0	0			0	0	0	0	0
	0	0	0	0	0			0	0	0	0	0			0	0	0	0	0			0	0	0	0	0			0	0	0	0	0			0	0	0	0	0			0	0	0	1	0
	0	0	0	0	0			0	0	0	0	0			0	0	0	0	0			0	0	0	0	0			0	0	0	0	0			0	0	1	0	0			0	0	0	0	0
	0	0	0	0	0			0	0	0	0	0			0	0	0	0	0			0	0	0	0	0			0	0	0	0	0			0	0	0	0	0			0	0	0	0	0
	0	0	0	0	0			0	0	0	0	0			0	0	0	1	0			0	0	0	0	0			0	0	0	0	0			0	0	1	0	0			0	0	0	0	0
	0	0	0	0	0			0	0	0	0	0			0	0	0	0	0			0	0	0	0	0			0	0	0	0	0			0	0	1	0	0			0	0	0	0	0
	0	0	0	0	0			0	0	0	0	0			0	0	0	0	0			0	0	0	0	0			0	0	0	0	0			0	0	0	0	0			0	0	0	0	0
	0	0	0	0	0			0	0	0	0	0			0	0	0	1	0			0	0	0	0	0			0	0	0	0	0			0	0	0	0	0			0	0	0	0	0
	0	0	0	0	0			0	0	0	0	0			0	0	0	0	0			0	0	0	0	0			0	0	0	0	0			0	0	0	0	0			0	0	0	0	0
	0	0	0	0	0			0	0	0	0	0			0	0	0	1	0			0	0	0	0	0			0	0	0	0	0			0	0	0	0	0			0	0	0	0	0
	0	0	0	0	0			0	0	0	0	0			0	0	0	0	0			0	0	0	0	0			0	0	0	0	0			0	0	0	0	0			0	0	0	0	0
	0	0	0	0	0			0	0	0	0	0			0	0	0	0	0			0	0	0	0	0			0	0	0	0	0			0	0	1	0	0			0	0	0	0	0
	0	0	0	0	0			0	0	0	0	0			0	0	0	0	0			0	0	0	0	0			1	0	0	0	0			0	0	0	0	0			0	0	0	1	0
	0	0	0	0	0			0	0	0	0	0			0	0	0	0	0			0	0	0	0	0			0	0	0	0	0			0	0	0	0	0			0	0	0	0	0
	0	0	0	0	0			0	0	0	0	0			0	0	0	0	0			0	0	0	0	0			1	0	0	0	0			0	0	0	0	0			0	0	0	0	0
	0	0	0	0	0			0	0	0	0	0			0	0	0	0	0			0	0	0	0	0			0	0	0	0	0			0	0	1	0	0			0	0	0	0	0
	0	0	0	0	0			0	0	0	0	0			0	0	0	0	0			0	0	0	0	0			0	0	0	0	0			0	0	1	0	0			0	0	0	0	0
	0	0	0	0	0			0	0	0	0	0			0	0	0	0	0			0	0	0	0	0			0	0	0	0	0			0	0	0	0	0			0	0	0	0	0
	0	0	0	0	0			0	0	0	0	0			0	0	0	0	0			0	0	0	0	0			1	0	0	0	0			0	0	0	0	0			0	0	0	0	0
	0	0	0	0	0			0	0	0	0	0			0	0	0	0	0			0	0	0	0	0			1	0	0	0	0			0	0	1	0	0			0	0	0	0	0
	0	0	0	0	0			0	0	0	0	0			0	0	0	0	0			0	0	0	0	0			0	0	0	0	0			0	0	0	0	0			0	0	0	0	0
	0	0	0	0	0			0	0	0	0	0			0	0	0	0	0			0	0	0	0	0			0	0	0	0	0			0	0	0	0	0			0	0	0	0	0
	0	0	0	0	0			0	0	0	0	0			0	0	0	1	0			0	0	0	0	0			0	0	0	0	0			0	1	0	0	0			0	0	0	1	0
	0	0	0	0	0			0	0	0	0	0			0	0	0	0	0			0	0	0	0	0			1	0	0	0	0			0	0	0	0	0			0	0	0	0	0
	0	0	0	0	0			0	0	0	0	0			0	0	0	0	0			0	0	0	0	0			0	0	0	0	0			0	0	0	0	0			0	0	0	0	0
	0	0	0	0	0			0	0	0	0	0			0	0	0	0	0			0	0	0	0	0			1	0	0	0	0			0	0	1	0	0			0	0	0	0	0
	0	0	0	0	0			0	0	0	0	0			0	0	0	0	0			0	0	0	0	0			0	0	0	0	0			0	0	1	0	0			0	0	0	0	0
	0	0	0	0	0			0	0	0	0	0			0	0	0	0	0			0	0	0	0	0			0	0	0	0	0			0	0	0	0	0			0	0	0	0	0
	0	0	0	0	0			0	0	0	0	0			0	0	0	0	0			0	0	0	0	0			1	0	0	0	0			0	0	1	0	0			0	0	0	1	0
	0	0	0	0	0			0	0	0	0	0			0	0	0	0	0			0	0	0	0	0			0	0	0	1	0			0	0	0	0	0			0	0	0	0	0
	0	0	0	0	0			0	0	0	0	0			0	0	0	1	0			0	0	0	0	0			1	0	0	0	0			0	0	1	0	0			0	0	0	0	0
	0	0	0	0	0			0	0	0	0	0			0	0	0	0	0			0	0	0	0	0			1	0	0	0	0			0	0	0	0	0			0	0	0	0	0
	0	0	0	0	0			0	0	0	0	0			0	0	0	0	0			0	0	0	0	0			0	0	0	0	0			0	0	0	1	0			0	0	0	0	0
	0	0	0	0	0			0	0	0	0	0			0	0	0	0	0			0	0	0	0	0			0	0	0	0	0			0	0	0	0	0			0	0	0	0	0
	0	0	0	0	0			0	0	0	0	0			0	0	0	0	0			0	0	0	0	0			0	0	0	0	0			0	0	0	0	0			0	0	0	0	0
	0	0	0	0	0			0	0	0	0	0			0	0	0	0	0			0	0	0	0	0			0	0	0	0	0			0	0	0	0	0			0	0	0	0	0
	0	0	0	0	0			0	0	0	0	0			0	0	0	0	0			0	0	0	0	0			1	0	0	0	0			0	0	0	0	0			0	0	0	0	0
	0	0	0	0	0			0	0	0	0	0			0	0	0	0	0			0	0	0	0	0			1	0	0	0	0			0	0	0	1	0			0	0	0	0	0
	0	0	0	0	0			0	0	0	0	0			0	0	0	0	0			0	0	0	0	0			0	0	0	0	0			0	0	0	0	0			0	0	0	0	0
	0	0	0	0	0			0	0	0	0	0			0	0	0	0	0			0	0	0	0	0			0	0	0	0	0			0	0	0	1	0			0	0	0	0	0
	0	0	0	0	0			0	0	0	0	0			0	0	0	0	0			0	0	0	0	0			0	0	0	0	0			0	0	0	0	0			0	0	0	0	0
	0	0	0	0	0			0	0	0	0	0			0	0	0	0	0			0	0	0	0	0			1	0	0	0	1			0	0	0	1	0			0	0	0	0	0
	0	0	0	0	0			0	0	0	0	0			0	0	0	0	0			0	0	0	0	0			0	0	0	0	0			0	0	0	0	0			0	0	0	1	0
	0	0	0	0	0			0	0	0	0	0			0	0	0	0	0			0	0	0	0	0			0	0	0	0	0			0	0	0	0	0			0	0	0	0	0
	0	0	0	0	0			0	0	0	0	0			0	0	0	0	0			0	0	0	0	0			0	0	0	0	0			0	0	0	1	0			0	0	0	0	0
	0	0	0	0	0			0	0	0	0	0			0	0	0	1	0			0	0	0	0	0			0	0	0	0	1			0	0	0	0	0			0	0	0	0	0
	0	0	0	0	0			0	0	0	0	0			0	0	0	0	0			0	0	0	0	0			0	0	0	0	0			0	0	0	0	0			0	0	0	0	0
	0	0	0	0	0			0	0	0	0	0			0	0	0	0	0			0	0	0	0	0			0	0	0	0	0			0	0	0	0	0			0	0	0	0	0
	0	0	0	0	0			0	0	0	0	0			0	0	0	0	0			0	0	0	0	0			0	0	0	0	1			0	0	0	0	0			0	0	0	0	0
	0	0	0	0	0			0	0	0	0	0			0	0	0	0	0			0	0	0	0	0			0	0	0	0	1			0	0	0	0	0			0	0	0	0	0
	0	0	0	0	0			0	0	0	0	0			1	0	0	0	0			0	0	0	0	0			0	0	0	0	0			0	0	0	0	0			0	0	0	1	0
	0	0	0	0	0			0	0	0	0	0			0	0	0	0	0			0	0	0	0	0			0	0	0	0	0			0	0	0	0	0			0	0	0	0	0
	0	0	0	0	0			0	0	0	0	0			0	0	0	0	0			0	0	0	0	0			0	0	0	0	0			0	0	1	0	0			0	0	0	1	0
	0	0	0	0	0			0	0	0	0	0			1	0	0	0	0			0	0	0	0	0			0	0	0	0	0			0	0	1	0	0			0	0	0	0	0
	0	0	0	0	0			0	0	0	0	0			0	0	0	0	0			0	0	0	0	0			0	0	0	1	0			0	0	0	0	0			0	0	0	1	0
	0	0	0	0	0			0	0	0	0	0			0	0	0	0	0			0	0	0	0	0			0	0	0	0	0			0	0	0	0	0			0	0	0	0	0
	0	0	0	0	0			0	0	0	0	0			0	0	0	0	0			0	0	0	0	0			0	0	0	0	0			0	0	0	0	0			0	0	0	0	0
	0	0	0	0	0			0	0	0	0	0			0	0	0	0	0			0	0	0	0	0			0	0	0	1	0			0	0	0	0	0			0	0	0	0	0
	0	0	0	0	0			0	0	0	0	0			0	0	0	0	0			0	0	0	0	0			0	0	0	1	0			0	0	0	0	0			0	0	0	0	0
	0	0	0	0	0			0	0	0	0	0			0	0	0	0	0			0	0	1	0	0			0	0	0	0	0			0	0	0	0	0			0	0	0	0	0
	0	0	0	0	0			0	0	0	0	0			0	0	0	0	0			0	0	0	0	0			0	0	0	0	0			0	0	0	0	0			0	0	0	0	0
	0	0	0	0	0			0	0	0	0	0			0	0	0	0	0			0	0	0	0	0			0	0	0	0	1			0	0	0	0	0			0	0	0	1	0
	0	0	0	0	0			0	0	0	0	0			0	0	0	0	0			0	0	0	0	0			0	0	0	0	0			0	0	0	0	0			0	0	0	0	0
	0	0	0	0	0			0	0	0	0	0			0	0	0	0	0			0	0	0	0	0			0	0	0	1	0			0	0	0	0	0			0	0	0	0	0
	0	0	0	0	0			0	0	0	0	0			0	0	0	0	0			0	0	0	0	0			0	0	0	0	0			0	0	0	0	0			0	0	0	0	0
	0	0	0	0	0			0	0	0	0	0			0	0	0	0	0			0	0	0	0	0			0	0	0	0	0			0	0	0	0	0			0	0	0	0	0
	0	0	0	0	0			0	0	0	0	0			0	0	0	0	0			0	0	1	0	0			0	0	0	0	0			0	0	0	0	0			0	0	0	0	0
	0	0	0	0	0			0	0	0	0	0			0	0	0	0	0			0	0	0	0	0			0	0	0	0	0			0	0	0	0	0			0	0	0	0	0
	0	0	0	0	0			0	0	0	0	0			0	0	0	0	0			0	0	0	0	0			0	0	0	0	0			0	0	0	0	0			1	0	0	0	0
	0	0	0	0	0			0	0	0	0	0			0	0	0	0	0			0	0	0	0	0			0	0	0	0	0			0	0	0	0	0			0	0	0	0	0
	0	0	0	0	0			0	0	0	0	0			0	0	0	0	0			0	0	0	0	0			0	0	0	0	0			0	0	0	0	0			0	0	0	1	0
	0	0	0	0	0			0	0	0	0	0			0	0	0	0	0			0	0	0	0	0			0	0	0	0	0			0	0	0	0	0			0	0	0	0	0
	0	0	0	0	0			0	0	0	0	0			0	0	0	0	0			0	0	0	0	0			0	0	0	0	0			0	0	1	0	0			0	0	0	0	0
	0	0	0	0	0			0	0	0	0	0			0	0	0	0	0			0	0	0	0	0			0	0	0	0	0			0	0	1	0	0			0	0	0	0	1
	0	0	0	0	0			0	0	0	0	0			0	0	0	0	0			0	0	0	0	0			0	0	0	0	0			0	0	1	0	0			0	0	0	0	0
	0	0	0	0	0			0	0	0	0	0			0	0	0	0	0			0	0	0	0	0			0	0	0	0	0			0	0	0	0	0			0	0	0	0	0
	0	0	0	0	0			0	0	0	0	0			0	0	0	0	0			0	0	0	0	0			0	0	0	0	0			0	0	1	0	0			0	0	0	0	0
	0	0	0	0	0			0	0	0	0	0			0	0	0	0	0			0	0	0	0	0			0	0	0	1	0			0	0	0	0	0			0	0	0	0	0
	0	0	0	0	0			0	0	0	0	0			0	0	0	0	0			0	0	0	0	0			0	0	0	0	0			0	0	0	0	0			0	0	0	0	0
	0	0	0	0	0			0	0	0	0	0			0	0	0	0	0			0	0	0	0	0			0	0	0	0	0			0	0	0	0	0			0	1	0	1	0
	0	0	0	0	0			0	0	0	0	0			0	0	0	0	0			0	0	0	0	0			0	0	0	0	0			0	0	0	0	0			0	0	0	0	0
	0	0	0	0	0			0	0	0	0	0			0	0	0	0	0			0	0	0	0	0			0	0	0	0	0			0	0	1	0	0			0	0	0	0	0
	0	0	0	0	0			0	0	0	0	0			0	0	0	0	0			0	0	0	0	0			0	0	0	0	0			0	0	1	0	0			0	0	0	0	0
	0	0	0	0	0			0	0	0	0	0			0	0	0	0	0			0	0	0	0	0			0	0	0	0	0			0	0	0	0	0			0	0	0	0	0
	0	0	0	0	0			0	0	0	0	0			0	0	0	0	0			0	0	0	0	0			0	0	0	0	0			0	0	0	0	0			0	0	0	0	0
	0	0	0	0	0			0	0	0	0	0			0	0	0	0	0			0	0	0	0	0			0	0	0	0	0			0	0	0	1	0			0	0	0	1	1
	0	0	0	0	0			0	0	0	0	0			0	0	0	0	0			0	0	0	0	0			0	0	0	1	0			0	0	1	0	0			0	0	0	0	0
	0	0	0	0	0			0	0	0	0	0			0	0	0	0	0			0	0	0	0	0			0	0	0	1	0			0	0	0	0	0			0	0	0	0	0
	0	0	0	0	0			0	0	0	0	0			0	0	0	0	0			0	0	0	0	0			0	0	0	0	0			0	0	0	0	0			0	0	0	0	0
	0	0	0	0	0			0	0	0	0	0			0	0	0	0	0			0	0	0	0	0			0	0	0	0	0			0	0	0	0	0			0	0	0	0	0
	0	0	0	0	0			0	0	0	0	0			0	0	0	0	1			0	0	0	0	0			0	0	0	0	0			0	0	1	0	1			0	0	0	0	0
	0	0	0	0	0			0	0	0	0	0			0	0	0	0	0			0	0	0	0	0			0	0	0	0	0			0	0	1	0	0			0	0	0	0	0
	0	0	0	0	0			0	0	0	0	0			0	0	0	0	0			0	0	0	0	0			0	0	0	0	0			0	0	0	1	0			0	1	0	0	0
	0	0	0	0	0			0	0	0	0	0			0	0	0	0	0			0	0	0	0	0			0	0	0	0	0			0	0	0	0	0			0	0	0	0	0
	0	0	0	0	0			0	0	0	0	0			0	0	0	0	1			0	0	0	0	0			0	0	0	0	0			0	0	0	0	1			0	0	0	0	0
	0	0	0	0	0			0	0	0	0	0			0	0	0	0	0			0	0	0	0	0			0	0	0	1	0			0	0	0	0	0			0	0	0	0	0
	0	0	0	0	0			0	0	0	0	0			0	0	0	0	0			0	0	0	0	0			0	0	0	1	0			0	0	0	0	1			0	0	0	0	0
	0	0	0	0	0			0	0	0	0	0			0	0	0	0	0			0	0	0	0	0			0	0	0	0	0			0	0	0	0	0			0	0	0	1	0
	0	0	0	0	0			0	0	0	0	0			0	0	0	0	0			0	0	0	0	0			0	0	0	0	0			0	0	0	0	0			0	0	0	0	0
	0	0	0	0	0			0	0	0	0	0			0	0	0	0	0			0	0	0	0	0			0	0	0	0	0			0	0	0	0	0			0	0	0	0	0
	0	0	0	0	0			0	0	0	0	0			0	0	0	0	0			0	0	0	0	0			0	0	0	1	0			0	0	0	0	0			0	0	0	0	0
	0	0	0	0	0			0	0	0	0	0			0	0	0	0	0			0	0	0	0	0			0	0	0	0	0			0	0	0	0	0			0	1	0	0	0
	0	0	0	0	0			0	0	0	0	0			0	0	0	0	0			0	0	0	0	0			0	0	0	0	0			0	0	0	0	0			0	0	0	1	0
	0	0	0	0	0			0	0	0	0	0			0	0	0	0	0			0	0	0	0	0			0	0	0	0	0			0	0	1	0	0			0	1	0	0	0
	0	0	0	0	0			0	0	0	0	0			0	0	0	0	0			0	0	0	0	0			0	0	0	0	0			0	0	0	0	0			0	0	0	1	0
	0	0	0	0	0			0	0	0	0	0			0	0	0	0	0			0	0	0	0	1			0	0	0	0	0			0	0	0	0	0			0	0	0	0	0
	0	0	0	0	0			0	0	0	0	0			0	0	0	0	0			0	0	0	0	1			0	0	0	0	0			0	0	0	0	0			0	0	0	1	0
	0	0	0	0	0			0	0	0	0	0			0	0	0	0	0			0	0	0	0	0			0	0	0	0	0			0	0	0	0	0			0	0	0	0	0
	0	0	0	0	0			0	0	0	0	0			0	0	0	0	0			0	0	0	0	0			0	0	0	0	0			0	0	0	0	1			0	0	0	0	0
	0	0	0	0	0			0	0	0	0	0			0	0	0	0	0			0	0	0	0	0			0	0	0	0	0			0	0	0	0	0			0	0	0	0	0
	0	0	0	0	0			0	0	0	0	0			0	0	0	0	0			0	0	0	0	1			0	0	0	0	0			0	0	1	1	0			0	1	0	0	0
	0	0	0	0	0			0	0	0	0	0			0	0	0	0	0			0	0	0	0	1			0	0	0	0	0			0	0	0	0	0			0	0	0	0	0
	0	0	0	0	0			0	0	0	0	0			0	0	0	0	0			0	0	0	0	1			0	0	0	0	0			0	0	0	0	0			0	0	0	0	0
	0	0	0	0	0			0	0	0	0	0			0	0	0	0	0			0	0	0	0	1			0	0	0	0	0			0	0	0	0	0			0	0	0	0	0
	0	0	0	0	0			0	0	0	0	0			0	0	0	0	0			0	0	0	0	0			0	0	0	0	0			0	0	1	0	0			0	0	0	0	0
	0	0	0	0	0			0	0	0	0	0			0	0	0	0	0			0	0	0	0	1			0	0	0	0	0			0	0	0	0	0			0	0	0	0	0
	0	0	0	0	0			0	0	0	0	0			0	0	0	0	0			0	0	0	0	0			0	0	0	0	0			0	0	0	0	0			0	0	0	1	0
	0	0	0	0	0			0	0	0	0	0			0	0	0	0	0			0	0	0	0	0			0	0	0	0	0			0	0	0	0	0			0	0	0	1	0
	0	0	0	0	0			0	0	0	0	0			0	0	0	0	0			0	0	0	1	0			0	0	0	0	0			0	0	0	0	0			0	0	0	0	0
	0	0	0	0	0			0	0	0	0	0			0	0	0	0	0			0	0	0	0	0			0	0	0	0	0			0	0	0	0	0			0	0	0	0	0
	0	0	0	0	0			0	0	0	0	0			0	0	0	0	0			0	0	0	0	1			0	0	0	0	0			0	0	0	0	0			0	0	0	0	0
	0	0	0	0	0			0	0	0	0	0			0	0	0	0	0			0	0	0	0	0			0	0	0	0	0			0	0	0	0	0			0	0	0	0	0
	0	0	0	0	0			0	0	0	0	0			0	0	0	0	0			0	0	0	0	1			0	0	0	0	0			0	0	1	0	0			0	0	0	1	0
	0	0	0	0	0			0	0	0	0	0			0	0	0	0	0			0	0	0	0	1			0	0	0	0	0			0	0	1	0	0			0	0	0	0	0
	0	0	0	0	0			0	0	0	0	0			0	0	0	0	0			0	0	0	0	0			0	0	0	0	0			0	0	1	0	0			0	0	0	0	0
	0	0	0	0	0			0	0	0	0	0			0	0	0	0	0			0	0	0	0	0			0	0	0	0	0			0	0	1	0	0			0	0	0	0	0
	0	0	0	0	0			0	0	0	0	0			0	0	0	0	0			0	0	0	0	1			0	0	0	0	0			0	0	1	0	0			0	0	0	0	0
	0	0	0	0	0			0	0	0	0	0			0	0	0	0	0			0	0	0	0	0			0	0	0	0	0			0	0	0	0	0			0	0	0	1	0
	0	0	0	0	0			0	0	0	0	0			0	0	0	0	0			0	0	0	0	0			0	0	0	0	0			0	0	0	0	0			0	0	0	0	0
	0	0	0	0	0			0	0	0	0	0			0	0	0	0	0			0	0	0	0	0			0	0	0	0	0			0	0	0	0	0			0	1	0	0	0
	0	0	0	0	0			0	0	0	0	0			0	0	0	0	0			0	0	0	0	0			0	0	0	0	0			0	0	0	0	0			0	0	0	0	0
	0	0	0	0	0			0	0	0	0	0			0	0	0	0	0			0	0	0	0	0			0	0	0	0	0			0	0	0	0	0			0	0	0	1	0
	0	0	0	0	0			0	0	0	0	0			0	0	0	0	0			0	0	0	0	0			0	0	0	0	0			0	0	0	0	0			0	0	0	1	0
	0	0	0	0	0			0	0	0	0	0			0	0	0	0	0			0	0	0	0	0			0	0	0	0	0			0	0	0	0	0			0	0	0	0	0
	0	0	0	0	0			0	0	0	0	0			0	0	0	0	0			0	0	0	0	0			0	0	0	0	0			0	0	0	0	0			0	0	0	0	0
	0	0	0	0	0			0	0	0	0	0			0	0	0	0	0			0	0	0	0	0			0	0	0	0	0			0	0	0	0	0			0	0	0	0	0
	0	0	0	0	0			0	0	0	0	0			0	0	0	0	0			0	0	0	0	0			0	0	0	0	0			0	0	0	0	0			0	0	0	0	0
	0	0	0	0	0			0	0	0	0	0			0	0	0	0	0			0	0	0	0	0			0	0	0	0	0			1	0	0	0	0			0	0	0	1	0
	0	0	0	0	0			0	0	0	0	0			0	0	0	0	0			0	0	0	0	0			0	0	0	0	0			0	0	0	0	0			0	0	0	0	0
	0	0	0	0	0			0	0	0	0	0			0	0	0	0	0			0	0	0	0	0			0	0	0	0	0			0	0	0	0	0			0	0	0	0	1
	0	0	0	0	0			0	0	0	0	0			0	0	0	0	0			0	0	0	0	0			0	0	0	0	0			0	0	0	0	0			0	0	0	1	0
	0	0	0	0	0			0	0	0	0	0			0	0	0	0	0			0	0	0	0	0			0	0	0	0	0			1	0	0	0	0			0	0	0	0	0
	0	0	0	0	0			0	0	0	0	0			0	0	0	0	0			0	0	0	0	0			0	0	0	0	0			0	0	0	0	0			0	0	0	0	0
	0	0	0	0	0			0	0	0	0	0			0	0	0	0	0			0	0	0	0	0			0	0	0	0	0			0	0	0	0	0			0	0	0	0	0
	0	0	0	0	0			0	0	0	0	0			0	0	0	0	0			0	0	0	0	0			0	0	0	0	0			0	0	0	0	0			0	0	0	0	0
	0	0	0	0	0			0	0	0	0	0			0	0	0	0	0			0	0	0	0	0			0	0	0	0	0			0	0	0	0	0			0	0	0	0	0
	0	0	0	0	0			0	0	0	0	0			0	0	0	0	0			0	0	0	0	0			0	0	0	0	0			0	0	0	0	0			0	0	0	1	0
	0	0	0	0	0			0	0	0	0	0			0	0	0	0	0			0	0	0	0	0			0	0	0	0	0			1	0	0	0	0			0	0	0	0	0
	0	0	0	0	0			0	0	0	0	0			0	0	0	0	0			0	0	0	0	0			0	0	0	0	0			1	0	0	0	0			0	0	0	0	0
	0	0	0	0	0			0	0	0	0	0			0	0	0	0	0			0	0	0	0	0			0	0	0	0	0			0	0	0	0	0			0	0	0	0	0
	0	0	0	0	0			0	0	0	0	0			0	0	0	0	0			0	0	0	0	0			0	0	0	0	0			0	0	0	0	0			0	0	0	0	0
	0	0	0	0	0			0	0	0	0	0			0	0	0	0	0			0	0	0	0	0			0	0	0	0	0			0	0	0	0	0			0	0	0	0	0
	0	0	0	0	0			0	0	0	0	0			0	0	0	0	0			0	0	0	0	0			0	0	0	0	0			0	0	0	0	0			0	0	0	1	0
	0	0	0	0	0			0	0	0	0	0			0	0	0	0	0			0	0	0	0	0			0	0	0	0	0			0	0	0	0	0			0	0	0	1	0
	0	0	0	0	0			0	0	0	0	0			0	0	0	0	0			0	0	0	0	0			0	0	0	0	0			0	0	0	0	0			0	1	0	0	0
	0	0	0	0	0			0	0	0	0	0			0	0	0	0	0			0	0	0	0	0			0	0	0	0	0			0	0	0	0	0			0	0	0	1	0
	0	0	0	0	0			0	0	0	0	0			0	0	0	0	0			0	0	0	0	0			0	0	0	0	0			0	0	0	0	0			0	0	0	0	0
	0	0	0	0	0			0	0	0	0	0			0	0	0	0	0			0	0	0	0	0			0	0	0	0	0			0	0	0	0	0			0	0	0	0	0
	0	0	0	0	0			0	0	0	0	0			0	0	0	0	0			0	0	0	0	0			0	0	0	0	0			0	0	0	0	0			0	0	0	0	0
	0	0	0	0	0			0	0	0	0	0			0	0	0	0	0			0	0	0	0	0			0	0	0	0	0			0	0	0	0	0			0	0	0	0	0
	0	0	0	0	0			0	0	0	0	0			0	0	0	0	0			0	0	0	0	0			0	0	0	0	0			0	0	0	0	0			0	0	0	0	0
	0	0	0	0	0			0	0	0	0	0			0	0	0	0	0			0	0	0	0	0			0	0	0	0	0			0	0	0	0	0			0	0	0	0	0
	0	0	0	0	0			0	0	0	0	0			0	0	0	0	0			0	0	0	0	0			0	0	0	0	0			0	0	0	0	0			0	0	0	0	0
	0	0	0	0	0			0	0	0	0	0			0	0	0	0	0			0	0	0	0	0			0	0	0	0	0			0	0	0	0	0			0	0	0	0	0
	0	0	0	0	0			0	0	0	0	0			0	0	0	0	0			0	0	0	0	0			0	0	0	0	0			0	0	0	0	0			0	0	0	0	0
	0	0	0	0	0			0	0	0	0	0			0	0	0	0	0			0	0	0	0	0			0	0	0	0	0			0	0	0	0	0			0	0	0	0	0
	0	0	0	0	0			0	0	0	0	0			0	0	0	0	0			0	0	0	0	0			0	0	0	0	0			0	0	0	0	0			0	0	0	0	0
	0	0	0	0	0			0	0	0	0	0			0	0	0	0	0			0	0	0	0	0			0	0	0	0	0			0	0	0	1	0			0	0	0	0	0
	0	0	0	0	0			0	0	0	0	0			0	0	0	0	0			0	0	0	0	0			0	0	0	0	0			0	0	0	0	0			0	0	0	0	0
	0	1	0	0	0			0	0	0	0	0			0	0	0	0	0			0	0	0	0	0			0	0	0	0	0			0	0	0	1	0			0	0	0	0	0
	0	0	0	0	0			0	0	0	0	0			0	0	0	0	0			0	0	0	0	0			0	0	0	0	0			0	0	0	0	0			0	0	0	0	0
	0	0	0	0	0			0	0	0	0	0			0	0	0	0	0			0	0	0	0	0			0	0	0	0	0			0	0	0	0	0			0	0	0	0	0
	0	0	0	0	0			0	0	0	0	0			0	0	0	0	0			0	0	0	0	0			0	0	0	0	0			0	0	0	0	0			0	0	0	0	0
	0	0	0	0	0			0	0	0	0	0			0	0	0	0	0			0	0	0	0	0			0	0	0	0	0			0	0	0	0	0			0	0	0	0	1
	0	0	0	0	0			0	0	0	0	0			0	0	0	0	0			0	0	0	0	0			0	0	0	0	0			0	0	0	0	0			0	0	0	0	0
	0	0	0	0	0			0	0	0	0	0			0	0	0	0	0			0	0	0	0	0			0	0	0	0	0			0	0	0	0	0			0	0	0	1	0
	0	0	0	0	0			0	0	0	0	0			0	0	0	0	0			0	0	0	0	0			0	0	0	0	0			0	0	0	0	0			0	0	0	0	0
	1	0	0	0	0			0	0	0	0	0			0	0	0	0	0			0	0	0	0	0			0	0	0	0	0			0	0	0	0	0			0	0	0	0	0
	0	0	0	0	0			0	0	0	0	0			0	0	0	0	0			0	0	0	0	0			0	0	0	0	0			0	0	0	0	0			0	0	0	0	0
	0	0	0	0	0			0	0	0	0	0			0	0	0	0	0			0	0	0	0	0			0	0	0	0	0			0	0	0	0	0			0	0	0	1	0
	0	0	0	0	0			0	0	0	0	0			0	0	0	0	0			0	0	0	0	0			0	0	0	0	0			0	0	0	0	0			0	0	0	0	0
	0	0	0	0	0			0	0	0	0	0			0	0	0	0	0			0	0	0	0	0			0	0	0	0	0			0	0	0	0	0			0	0	0	0	0
	0	0	0	0	0			0	0	0	0	0			0	0	0	0	0			0	0	0	0	0			0	0	0	0	0			0	0	0	0	0			0	0	0	0	0
	0	1	0	0	0			0	0	0	0	0			0	0	0	0	0			0	0	0	0	0			0	0	0	0	0			0	0	0	0	0			0	0	0	0	0
	0	0	0	0	0			0	0	0	0	0			0	0	0	0	0			0	0	0	0	0			0	0	0	0	0			0	0	0	0	0			0	0	0	0	0
	1	0	0	0	0			0	0	0	0	0			0	0	0	0	0			0	0	0	0	0			0	0	0	0	0			0	0	0	0	0			0	0	0	0	0
	0	0	0	0	0			0	0	0	0	0			0	0	0	0	0			0	0	0	0	0			0	0	0	0	0			0	0	0	0	0			0	0	0	0	0
	0	0	0	0	0			0	0	0	0	0			0	0	0	0	0			0	0	0	0	0			0	0	0	0	0			0	0	0	0	0			0	0	0	0	0
	0	0	0	0	0			0	0	0	0	0			0	0	0	0	0			0	0	0	0	0			0	0	0	0	0			0	0	0	0	0			0	0	0	0	0
	0	0	0	0	0			0	0	0	0	0			0	0	0	0	0			0	0	0	0	0			0	0	0	0	0			0	0	0	0	0			0	0	0	0	0
	0	1	0	0	0			0	0	0	0	0			0	0	0	0	0			0	0	0	0	0			0	0	0	0	0			0	0	0	0	0			0	0	0	0	0
	0	0	0	0	0			0	0	0	0	0			0	0	0	0	0			0	0	0	0	0			0	0	0	0	0			0	0	0	0	0			0	0	0	1	0
	0	1	0	0	0			0	0	0	0	0			0	0	0	0	0			0	0	0	0	0			0	0	0	0	0			0	0	0	0	0			0	0	0	0	0
	0	0	0	0	0			0	0	0	0	0			0	0	0	0	0			0	0	0	0	0			0	0	0	0	0			0	0	0	0	0			0	0	0	0	0
	0	0	0	0	0			0	0	0	0	0			0	0	0	0	0			0	0	0	0	0			0	0	0	0	0			0	0	0	0	0			0	0	0	0	0
	0	0	0	0	0			0	0	0	0	0			0	0	0	0	0			0	0	0	0	0			0	0	0	0	0			0	0	0	0	0			0	0	0	0	0
	0	0	0	0	0			0	0	0	0	0			0	0	0	0	0			0	0	0	0	0			0	0	0	0	0			0	0	0	0	0			0	0	0	0	0
	0	0	0	0	0			0	0	0	0	0			0	0	0	0	0			0	0	0	0	0			0	0	0	0	0			1	0	0	0	0			0	0	0	0	0
	0	0	0	0	0			0	0	0	0	0			0	0	0	0	0			0	0	0	0	0			0	0	0	0	0			0	0	0	0	1			0	0	0	1	0
	0	0	0	0	0			0	0	0	0	0			0	0	0	0	0			0	0	0	0	0			0	0	0	0	0			0	0	0	0	0			0	0	0	0	0
	0	0	0	0	0			0	0	0	0	0			0	0	0	0	0			0	0	0	0	0			0	0	0	0	0			0	0	0	0	0			0	0	0	0	0
	0	0	0	0	0			0	0	0	0	0			0	0	0	0	0			0	0	0	0	0			0	0	0	0	0			0	0	0	0	0			0	1	0	0	0
	0	0	0	0	0			0	0	0	0	0			0	0	0	0	0			0	0	0	0	0			0	0	0	0	0			0	0	0	0	0			0	0	0	0	0
	0	0	0	0	0			0	0	0	0	0			0	0	0	0	0			0	0	0	0	0			0	0	0	0	0			1	0	0	0	0			0	0	0	0	0
	0	1	0	0	0			0	0	0	0	0			0	0	0	0	0			0	0	0	0	0			0	0	0	0	0			0	0	0	0	0			0	0	0	0	0
	0	0	0	0	0			0	0	0	0	0			0	0	0	0	0			0	0	0	0	0			0	0	0	0	0			0	0	0	0	0			0	0	0	0	0
	0	0	0	0	0			0	0	0	0	0			0	0	0	0	0			0	0	0	0	0			0	0	0	0	0			0	0	0	0	0			0	0	0	0	0
	0	0	0	0	0			0	0	0	0	0			0	0	0	0	0			0	0	0	0	0			0	0	0	0	0			1	0	0	0	0			0	0	0	0	0
	0	0	0	0	0			0	0	0	0	0			0	0	0	0	0			0	0	0	0	0			0	0	0	0	0			0	0	0	1	0			0	0	0	0	0
	0	0	0	0	0			0	0	0	0	0			0	0	0	0	0			0	0	0	0	0			0	0	0	0	0			0	0	0	0	0			0	0	0	0	0
	0	0	0	0	0			0	0	0	0	0			0	0	0	0	0			0	0	0	0	0			0	0	0	0	0			0	0	0	0	0			0	0	0	0	0
	0	0	0	0	0			0	0	0	0	0			0	0	0	0	0			0	0	0	0	0			0	0	0	0	0			1	0	0	0	0			0	0	0	0	0
	0	1	0	0	0			0	0	0	0	0			0	0	0	0	0			0	0	0	0	0			0	0	0	0	0			0	0	1	0	0			0	0	0	0	0
	0	0	0	0	0			0	0	0	0	0			0	0	0	0	0			0	0	0	0	0			0	0	0	0	0			0	0	0	0	0			0	0	0	0	0
	0	0	0	0	0			0	0	0	0	0			0	0	0	0	0			0	0	0	0	0			0	0	0	0	0			0	0	1	0	0			0	0	0	0	0
	0	0	0	0	0			0	0	0	0	0			0	0	0	0	0			0	0	0	0	0			0	0	0	0	0			0	0	0	0	0			0	0	1	0	0
	0	0	0	0	0			0	0	0	0	0			0	0	0	0	0			0	0	0	0	0			0	0	0	0	0			0	0	0	0	0			0	0	0	0	0
	0	0	0	0	0			0	0	0	0	0			0	0	0	0	0			0	0	0	0	0			0	0	0	0	0			0	0	0	0	0			0	0	0	0	1
	0	0	0	0	0			0	0	0	0	0			0	0	0	0	0			0	0	0	0	0			0	0	0	0	0			0	0	0	0	0			0	0	0	0	0
	0	0	0	0	0			0	0	0	0	0			0	0	0	0	0			0	0	0	0	0			0	0	0	0	0			0	0	0	0	0			0	0	0	0	0
	0	0	0	0	0			0	0	0	0	0			0	0	0	0	0			0	0	0	0	0			0	0	0	0	0			0	0	0	0	0			0	0	0	0	0
	0	0	0	0	0			0	0	0	0	0			0	0	0	0	0			0	0	0	0	0			0	0	0	0	0			0	0	0	0	0			0	0	0	0	0
	0	0	0	1	0			0	0	0	0	0			0	0	0	0	0			0	0	0	0	0			0	0	0	0	0			0	0	0	0	0			0	0	0	0	0
	0	0	0	1	0			0	0	0	0	0			0	0	0	0	0			0	0	0	0	0			0	0	0	0	0			1	0	1	0	0			0	0	0	0	0
	0	0	0	0	0			0	0	0	0	0			0	0	0	0	0			0	0	0	0	0			0	0	0	0	0			0	0	0	0	0			0	0	0	0	0
	0	0	0	0	0			0	0	0	0	0			0	0	0	0	0			0	0	0	0	0			0	0	0	0	0			0	0	0	0	0			0	0	0	0	0
	0	0	0	0	0			0	0	0	0	0			0	0	0	0	0			0	0	0	0	0			0	0	0	0	0			1	0	0	1	0			0	0	0	0	0
	0	0	0	0	0			0	0	0	0	0			0	0	0	0	0			0	0	0	0	0			0	0	0	0	0			0	0	0	0	0			0	0	0	0	0
	0	0	0	0	0			0	0	0	0	0			0	0	0	0	0			0	0	0	0	0			0	0	0	0	0			0	0	0	0	0			0	0	0	0	1
	0	0	0	0	0			0	0	0	0	0			0	0	0	0	0			0	0	0	0	0			0	0	0	0	0			1	0	1	0	0			0	0	0	0	0
	0	0	0	0	0			0	0	0	0	0			0	0	0	0	0			0	0	0	0	0			0	0	0	0	0			0	0	1	1	0			0	0	0	0	0
	0	0	0	0	0			0	0	0	0	0			0	0	0	0	0			0	0	0	0	0			0	0	0	0	0			0	0	0	0	0			0	0	0	0	0
	0	0	0	0	0			0	0	0	0	0			0	0	0	0	0			0	0	0	0	0			0	0	0	0	0			0	0	0	0	0			0	0	0	1	0
	0	0	0	0	0			0	0	0	0	0			0	0	0	0	0			0	0	0	0	0			0	0	0	0	0			0	0	0	0	0			0	0	0	0	0
	0	0	0	0	0			0	0	0	0	0			0	0	0	0	0			0	0	0	0	0			0	0	0	0	0			0	0	0	1	0			0	0	0	0	0
	0	0	0	0	0			0	0	0	0	0			0	0	0	0	0			0	0	0	0	0			0	0	0	0	0			0	0	0	0	0			0	0	0	0	0
	0	0	0	0	0			0	0	0	0	0			0	0	0	0	0			0	0	0	0	0			0	0	0	0	0			0	0	0	1	0			0	0	0	1	0
	0	0	0	0	0			0	0	0	0	0			0	0	0	0	0			0	0	0	0	0			0	0	0	0	0			0	0	0	0	0			0	0	0	0	0
	0	0	0	0	0			0	0	0	0	0			0	0	0	0	0			0	0	0	0	0			0	0	0	0	0			0	0	0	0	0			0	0	0	0	0
	0	0	0	0	0			0	0	0	0	0			0	0	0	0	0			0	0	0	0	0			0	0	0	0	0			0	0	0	0	0			0	0	0	0	0
	0	0	0	0	0			0	0	0	0	0			0	0	0	0	0			0	0	0	0	0			0	0	0	0	0			0	0	1	0	0			0	0	0	0	0
	0	0	0	0	0			0	0	0	0	0			0	0	0	0	0			0	0	0	0	0			0	0	0	0	0			0	0	0	0	0			0	0	0	0	0
	0	0	0	0	0			0	0	0	0	0			0	0	0	0	0			0	0	0	0	0			0	0	0	0	0			0	0	0	0	0			0	0	0	0	0
	0	0	0	0	0			0	0	0	0	0			0	0	0	0	0			0	0	0	0	0			0	0	0	0	0			1	0	0	0	0			0	0	0	0	0
	0	0	0	0	0			0	0	0	0	0			0	0	0	0	0			0	0	0	0	0			0	0	0	0	0			0	0	0	0	0			0	0	0	0	0
	0	0	0	0	0			0	0	0	0	0			0	0	0	0	0			0	0	0	0	0			0	0	0	0	0			0	0	0	0	0			0	0	0	0	0
	0	0	0	0	0			0	0	0	0	0			0	0	0	0	0			0	0	0	0	0			0	0	0	0	0			0	0	0	0	0			0	0	0	0	0
	0	0	0	0	0			0	0	0	0	0			0	0	0	0	0			0	0	0	0	0			0	0	0	0	0			0	0	0	0	0			0	0	0	1	0
	0	0	0	0	0			0	0	0	0	0			0	0	0	0	0			0	0	0	0	0			0	0	0	0	0			0	0	0	0	0			0	0	0	0	0
	0	0	0	0	0			0	0	0	0	0			0	0	0	0	0			0	1	0	0	0			0	0	0	0	0			0	0	0	0	0			0	0	0	0	0
	0	0	0	0	0			0	0	0	0	0			0	0	0	0	0			0	0	0	0	0			0	0	0	0	0			0	0	0	0	0			0	0	0	0	0
	0	0	0	0	0			0	0	0	0	0			0	0	0	0	0			0	0	0	0	0			0	0	0	0	0			0	0	0	0	0			0	0	0	0	0
	0	0	0	0	0			0	0	0	0	0			0	0	0	0	0			0	0	0	0	0			0	0	0	0	0			0	0	0	0	0			0	0	0	0	0
	0	0	0	0	0			0	0	0	0	0			0	0	0	0	0			0	0	0	0	0			0	0	0	0	0			0	0	0	0	0			0	0	0	0	0
	0	0	0	0	0			0	0	0	0	0			0	0	0	0	0			0	0	0	0	0			0	0	0	0	0			0	0	0	0	0			0	0	0	0	0
	0	0	0	0	0			0	0	0	0	0			0	0	0	0	0			0	0	0	0	0			0	0	0	0	0			0	0	0	0	0			0	0	0	0	0
	0	0	0	0	0			0	0	0	0	0			0	0	0	0	0			0	0	0	0	0			0	0	0	0	0			0	0	0	0	0			0	0	0	1	0
	0	0	0	0	0			0	0	0	0	0			0	0	0	0	0			0	0	0	0	0			0	0	0	0	0			0	0	0	0	0			1	0	0	0	0
	0	0	0	0	0			0	0	0	0	0			0	0	0	0	0			0	0	0	0	0			0	0	0	0	0			0	0	0	0	0			0	0	0	0	0
	0	0	0	0	0			0	0	0	0	0			0	0	0	0	0			0	0	0	0	0			0	0	0	0	0			0	0	0	0	0			1	0	0	0	0
	0	0	0	0	0			0	0	0	0	0			0	0	0	0	0			0	0	0	0	0			0	0	0	0	0			0	0	0	0	0			0	0	0	0	0
	0	0	0	0	0			0	0	0	0	0			0	0	0	0	0			0	0	0	0	0			0	0	0	0	0			0	0	0	0	0			0	0	0	0	0
	0	0	0	0	0			0	0	0	0	0			0	0	0	0	0			0	0	0	0	0			0	0	0	0	0			0	0	0	0	0			1	0	0	0	0
	0	0	0	0	0			0	0	0	0	0			0	0	0	0	0			0	0	0	0	0			0	0	0	0	0			0	0	0	0	0			0	0	0	0	0
	0	0	0	0	0			0	0	0	0	0			0	0	0	0	0			0	0	0	0	0			0	0	0	0	0			0	0	0	0	0			0	0	0	0	0
	0	0	0	0	0			0	0	0	0	0			0	0	0	0	0			0	0	0	0	0			0	0	0	0	0			0	0	1	0	0			0	0	0	0	0
	0	0	0	0	0			0	0	0	0	0			0	0	0	0	0			0	0	0	0	0			0	0	0	0	0			0	0	0	0	0			0	0	0	0	0
	0	0	0	0	0			0	0	0	0	0			0	0	0	0	0			0	0	0	0	0			0	0	0	0	0			1	0	0	0	0			0	0	0	0	0
	0	0	0	0	0			0	0	0	0	0			0	0	0	0	0			0	0	0	0	0			0	0	0	0	0			1	0	0	0	0			1	0	0	0	0
	0	0	0	0	0			0	0	0	0	0			0	0	0	0	0			0	0	0	0	0			0	0	0	0	0			0	0	1	0	0			0	0	0	0	0
	0	0	0	0	0			0	0	0	0	0			0	0	0	0	0			0	0	0	0	0			0	0	0	0	0			0	0	0	0	0			0	0	0	0	0
	0	0	0	0	0			0	0	0	0	0			0	0	0	0	0			0	0	0	0	0			0	0	0	0	0			0	0	0	0	0			0	0	0	0	0
	0	0	0	0	0			0	0	0	0	0			0	0	0	0	0			0	0	0	0	0			0	0	0	0	0			0	0	0	0	0			0	0	0	0	0
	0	0	0	0	0			0	0	0	0	0			0	0	0	0	0			0	0	0	0	0			0	0	0	0	0			0	0	0	0	0			0	0	0	0	0
	0	0	0	0	0			0	0	0	0	0			0	0	0	0	0			0	0	0	0	0			0	0	0	0	0			0	0	0	0	0			1	0	0	0	0
	0	0	0	0	0			0	0	0	0	0			0	0	0	0	0			0	0	0	0	0			0	0	0	0	0			0	0	1	0	0			0	0	0	0	0
	0	0	0	0	0			0	0	0	0	0			0	0	0	0	0			0	0	0	0	0			0	0	0	0	0			0	0	1	0	0			0	0	0	0	0
	0	0	0	0	0			0	0	0	0	0			0	0	0	0	0			0	0	0	0	0			0	0	0	0	0			0	0	0	0	0			1	0	0	0	0
	0	0	0	0	0			0	0	0	0	0			0	0	0	0	0			0	0	0	0	0			0	0	0	0	0			0	0	0	0	0			0	0	0	0	0
	0	0	0	0	0			0	0	0	0	0			0	0	0	0	0			0	0	0	0	0			0	0	0	0	0			0	0	0	1	0			1	0	0	0	0
	0	0	0	0	0			0	0	0	0	0			0	0	0	0	0			0	0	0	0	0			0	0	0	0	0			0	0	0	0	0			0	0	0	0	0
	0	0	0	0	0			0	0	0	0	0			0	0	0	0	0			0	0	0	0	0			0	0	0	0	0			0	0	1	0	0			0	0	0	0	0
	0	0	0	0	0			0	0	0	0	0			0	0	0	0	0			0	0	0	0	0			0	0	0	0	0			0	0	1	0	0			0	0	0	0	0
	0	0	0	0	0			0	0	0	0	0			0	0	0	0	0			0	0	0	0	0			0	0	0	0	0			0	0	0	0	0			0	0	0	0	0
	0	0	0	0	0			0	0	0	0	0			0	0	0	0	0			0	0	0	0	0			0	0	0	0	0			0	0	0	0	0			0	0	0	0	0
	0	0	0	0	0			0	0	0	0	0			0	0	0	0	0			0	0	0	0	0			0	0	0	0	0			0	0	0	0	0			0	0	0	0	0
	0	0	0	0	0			0	0	0	0	0			0	0	0	0	0			0	0	0	0	0			0	0	0	0	0			0	0	0	0	0			0	0	0	0	0
	0	0	0	0	0			0	0	0	0	0			0	0	0	0	0			0	0	0	0	0			0	0	0	0	0			0	0	0	0	0			0	0	0	0	0
	0	0	0	0	0			0	0	0	0	0			0	0	0	0	0			0	0	0	0	0			0	0	0	0	0			0	0	0	0	0			1	0	0	0	0
	0	0	0	0	0			0	0	0	0	0			0	0	0	0	0			0	0	0	0	0			0	0	0	0	0			0	0	0	0	0			1	0	0	0	0
	0	0	0	0	0			0	0	0	1	0			0	0	0	0	0			0	0	0	0	0			0	0	0	0	0			0	0	0	0	0			0	0	0	1	0
	0	0	0	0	0			0	0	0	0	0			0	0	0	0	0			0	0	0	0	0			0	0	0	0	0			0	0	0	0	0			0	0	0	0	0
	0	0	0	0	0			0	0	0	0	0			0	0	0	0	0			0	0	0	0	0			0	0	0	0	0			0	0	0	0	0			0	0	0	0	0
	0	0	0	0	0			0	0	0	0	0			0	0	0	0	0			0	0	0	0	0			0	0	0	0	0			0	0	0	0	0			0	0	0	0	0
	0	0	0	0	0			0	0	0	0	0			0	0	0	0	0			0	0	0	0	0			0	0	0	0	0			0	0	0	0	0			0	0	0	0	0
	0	0	0	0	0			0	0	0	0	0			0	0	0	0	0			0	0	0	0	0			0	0	0	0	0			0	0	0	0	0			1	0	0	0	0
	0	0	0	0	0			0	0	0	0	0			0	0	0	0	0			0	0	0	0	0			0	0	0	0	0			0	0	0	0	0			0	0	0	0	0
	0	0	0	0	0			0	0	0	0	0			0	0	0	0	0			0	0	0	0	0			0	0	0	0	0			0	0	0	0	0			0	0	0	1	0
	0	0	0	0	0			0	0	0	1	0			0	0	0	0	0			0	0	0	0	0			0	0	0	0	0			0	0	0	0	0			0	0	0	1	0
	0	0	0	0	0			0	0	0	0	0			0	0	0	0	0			0	0	0	0	0			0	0	0	0	0			0	0	0	0	0			0	0	0	0	0
	0	0	0	0	0			0	0	0	0	0			0	0	0	0	0			0	0	0	0	0			0	0	0	0	0			0	0	0	0	0			0	0	0	0	0
	0	0	0	0	0			0	0	0	0	0			0	0	0	0	0			0	0	0	0	0			0	0	0	0	0			0	0	0	0	0			0	0	0	0	0
	0	0	0	0	0			0	0	0	0	0			0	0	0	0	0			0	0	0	0	0			0	0	0	0	0			0	0	0	0	0			0	0	0	0	0
	0	0	0	0	0			0	0	0	0	0			0	0	0	0	0			0	0	0	0	0			0	0	0	0	0			0	0	0	0	0			0	0	0	0	0
	0	0	0	0	0			0	0	0	0	0			0	0	0	0	0			0	0	0	0	0			0	0	0	0	0			0	0	0	0	0			0	0	0	0	0
	0	0	0	0	0			0	0	0	0	0			0	0	0	0	0			0	0	0	0	0			0	0	0	0	0			0	0	0	0	0			0	0	0	0	0
	0	0	0	0	0			0	0	0	0	0			0	0	0	0	0			0	0	0	0	0			0	0	0	0	0			0	0	0	0	0			0	0	0	0	0
	0	0	0	0	0			0	0	0	0	0			0	0	0	0	0			0	0	0	0	0			0	0	0	0	0			0	0	0	0	0			0	0	0	0	0
	0	0	0	0	0			0	0	0	0	0			0	0	0	0	0			0	0	0	0	0			0	0	0	0	0			0	0	0	0	0			0	0	0	0	0
	0	0	0	0	0			0	0	0	0	0			0	0	0	0	0			0	0	0	0	0			0	0	0	0	0			0	0	0	0	0			0	0	0	0	0
	0	0	0	0	0			0	0	0	0	0			0	0	0	0	0			0	0	0	0	0			0	0	0	0	0			0	0	0	0	0			0	0	0	0	0
	0	0	0	0	0			0	0	0	0	0			0	0	0	0	0			0	0	0	0	0			0	0	0	0	0			0	0	0	0	0			0	0	0	0	0
	0	0	0	0	0			0	0	0	0	0			0	0	0	0	0			0	0	0	0	0			0	0	0	0	0			0	0	0	0	0			0	0	0	0	0
	0	0	0	0	0			0	0	0	0	0			0	0	0	0	0			0	0	0	0	0			0	0	0	0	0			0	0	0	0	0			0	0	0	0	0
	0	0	0	0	0			0	0	0	0	0			0	0	0	0	0			0	0	0	0	0			0	0	0	0	0			0	0	0	0	0			0	0	0	0	0
	0	0	0	0	0			0	0	0	0	0			0	0	0	0	0			0	0	0	0	0			0	0	0	0	0			0	0	0	0	0			0	0	0	0	0
	0	0	0	0	0			0	0	0	0	0			0	0	0	0	0			0	0	0	0	0			0	0	0	0	0			0	0	0	0	0			0	0	0	0	0
	0	0	0	0	0			0	0	0	0	0			0	0	0	0	0			0	0	0	0	0			0	0	0	0	0			0	0	1	0	0			0	0	0	0	0
	0	0	0	0	0			0	0	0	0	0			0	0	0	0	0			0	0	0	0	0			0	0	0	0	0			0	0	0	0	0			0	0	0	0	0
	0	0	0	0	0			0	0	0	0	0			0	0	0	0	0			0	0	0	0	0			0	0	0	0	0			0	0	0	0	0			0	0	0	0	0
	0	0	0	0	0			0	0	0	0	0			0	0	0	0	0			0	0	0	0	0			0	0	0	0	0			0	0	1	0	0			0	0	0	0	0
	0	0	0	0	0			0	0	0	0	0			0	0	0	0	0			0	0	0	0	0			0	0	0	0	0			0	0	0	0	0			0	0	0	0	0
	0	0	0	0	0			0	0	0	0	0			0	0	0	0	0			0	0	0	0	0			0	0	0	0	0			0	0	1	0	0			0	0	0	0	0
	0	0	0	0	0			0	0	0	0	0			0	0	0	0	0			0	0	0	0	0			0	0	0	0	0			0	0	0	0	0			0	0	0	0	0
	0	0	0	0	0			0	0	0	0	0			0	0	0	0	0			0	0	0	0	0			0	0	0	0	0			0	0	1	0	0			0	0	0	0	0
	0	0	0	0	0			0	0	0	0	0			0	0	0	0	0			0	0	0	0	0			0	0	0	0	0			0	0	0	0	0			0	0	0	0	0
	0	0	0	0	0			0	0	0	0	0			0	0	0	0	0			0	0	0	0	0			0	0	0	0	0			0	0	0	0	0			0	0	0	0	0
	0	0	0	0	0			0	0	0	0	0			0	0	0	0	0			0	0	0	0	0			0	0	0	0	0			0	0	0	0	0			0	0	0	0	0
	0	0	0	0	0			0	0	0	0	0			0	0	0	0	0			0	0	0	0	0			0	0	0	0	0			0	0	0	0	0			0	0	0	0	0
	0	0	0	0	0			0	0	0	0	0			0	0	0	0	0			0	0	0	0	0			0	0	0	0	0			0	0	0	0	0			0	0	0	0	0
	0	0	0	0	0			0	0	0	0	0			0	0	0	0	0			0	0	0	0	0			0	0	0	0	0			0	0	0	0	0			0	0	0	0	0
	0	0	0	0	0			0	0	0	0	0			0	0	0	0	0			0	0	0	0	0			0	0	0	0	0			0	0	1	0	0			0	0	0	0	0
	0	0	0	0	0			0	0	0	0	0			0	0	0	0	0			0	0	0	0	0			0	0	0	0	0			0	1	0	0	0			1	0	0	0	0
	0	0	0	0	0			0	0	0	0	0			0	0	0	0	0			0	0	0	0	0			0	0	0	0	0			0	0	1	0	0			0	0	0	0	0
	0	0	0	0	0			0	0	0	0	0			0	0	0	0	0			0	0	0	0	0			0	0	0	0	0			0	0	0	0	0			0	0	0	0	0
	0	0	0	0	0			0	0	0	0	0			0	0	0	0	0			0	0	0	0	0			0	0	0	0	0			0	0	0	0	0			0	0	0	0	0
	0	0	0	0	0			0	0	0	0	0			0	0	0	0	0			0	0	0	0	0			0	0	0	0	0			0	0	1	0	0			0	0	0	0	1
	0	0	0	0	0			0	0	0	0	0			0	0	0	0	0			0	0	0	0	0			0	0	0	0	0			0	0	0	0	0			0	0	0	0	0
	0	0	0	0	0			0	0	0	0	0			0	0	0	0	0			0	0	0	0	0			0	0	0	0	0			0	0	1	0	0			1	0	0	0	0
	0	0	0	0	0			0	0	0	0	0			0	0	0	0	0			0	0	0	0	0			0	0	0	0	0			0	0	0	0	0			0	0	0	0	0
	0	0	0	0	0			0	0	0	0	0			0	0	0	0	0			0	0	0	0	0			0	0	0	0	0			0	0	0	0	0			0	0	0	0	0
	0	0	0	0	0			0	1	0	0	0			0	0	0	0	0			0	0	0	0	0			0	0	0	0	0			0	1	0	0	0			1	0	0	0	0
	0	0	0	0	0			0	0	0	0	0			0	0	0	0	0			0	0	0	0	0			0	0	0	0	0			0	0	1	0	0			0	0	0	0	0
	0	0	0	0	0			0	1	0	0	0			0	0	0	0	0			0	0	0	0	0			0	0	0	0	0			0	0	0	0	0			0	0	0	0	0
	0	0	0	0	0			0	1	0	0	0			0	0	0	0	0			0	0	0	0	0			0	0	0	0	0			0	1	1	0	0			0	0	0	0	0
	0	0	0	0	0			0	0	0	0	0			0	0	0	0	0			0	0	0	0	0			0	0	0	0	0			0	0	1	0	0			1	0	0	0	0
	0	0	0	0	0			0	0	0	0	0			0	0	0	0	0			0	0	0	0	0			0	0	0	0	0			0	1	1	0	0			0	0	0	0	0
	0	0	0	0	0			0	0	0	0	0			0	0	0	0	0			0	0	0	0	0			0	0	0	0	0			0	0	1	0	0			0	0	0	0	0
	0	0	0	0	0			0	0	0	0	0			0	0	0	0	0			0	0	0	0	0			0	0	0	0	0			0	0	0	0	0			0	0	0	0	0
	0	0	0	0	0			0	0	0	0	0			0	0	0	0	0			0	0	0	0	0			0	0	0	0	0			0	1	0	0	0			0	0	0	0	0
	0	0	0	0	0			0	1	0	0	0			0	0	0	0	0			0	0	0	0	0			0	0	0	0	0			0	0	0	0	0			0	0	0	0	0
	0	0	0	0	0			0	0	0	0	0			0	0	0	0	0			0	0	0	0	0			0	0	0	0	0			0	1	0	0	0			0	0	0	0	0
	0	0	0	0	0			0	0	0	0	0			0	0	0	0	0			0	0	0	0	0			0	0	0	0	0			0	0	1	0	0			0	0	0	0	0
	0	0	0	0	0			0	0	0	0	0			0	0	0	0	0			0	0	0	0	0			0	0	0	0	0			0	0	1	0	0			0	0	0	0	0
	0	0	0	0	0			0	0	0	0	0			0	0	0	0	0			0	0	0	0	0			0	0	0	0	0			0	0	1	0	0			0	0	0	1	0
	0	0	0	0	0			0	0	0	0	0			0	0	0	0	0			0	0	0	0	0			0	0	0	0	0			0	1	0	0	0			1	0	0	0	0
	0	0	0	0	0			0	0	0	0	0			0	0	0	0	0			0	0	0	0	0			0	0	0	0	0			0	1	0	0	0			0	0	0	0	0
	0	0	0	0	0			0	1	0	0	0			0	0	0	0	0			0	0	0	0	0			0	0	0	0	0			0	0	0	0	0			0	0	0	0	0
	0	0	0	0	0			0	0	0	0	0			0	0	0	0	0			0	0	0	0	0			0	0	0	0	0			0	0	0	0	0			0	0	0	0	0
	0	0	0	0	0			0	0	0	0	0			0	0	0	0	0			0	0	0	0	0			0	0	0	0	0			0	0	0	0	0			0	0	0	1	0
	0	0	0	0	0			0	0	0	0	0			0	0	0	0	0			0	0	0	0	0			0	0	0	0	0			0	0	1	0	0			0	0	0	0	0
	0	0	0	0	0			0	0	0	0	0			0	0	0	0	0			0	0	0	0	0			0	0	0	0	0			0	1	0	0	0			0	0	0	0	0
	0	0	0	0	0			0	0	0	0	0			0	0	0	0	0			0	0	0	0	0			0	0	0	0	0			0	1	1	0	0			0	0	0	1	0
	0	0	0	0	0			0	0	0	0	0			0	0	0	0	0			0	0	0	0	0			0	0	0	0	0			0	0	0	0	0			0	0	0	0	0
	0	0	0	0	0			0	0	0	0	0			0	0	0	0	0			0	0	0	0	0			0	0	0	0	0			0	0	0	0	0			0	0	0	0	0
	0	0	0	0	0			0	0	0	0	0			0	0	0	0	0			0	0	0	0	0			0	0	0	0	0			0	0	1	0	0			0	0	0	0	0
	0	0	0	0	0			0	0	0	0	0			0	0	0	0	0			0	0	0	0	0			0	0	0	0	0			0	0	0	0	0			0	0	0	0	0
	0	0	0	0	0			0	0	0	0	0			0	0	0	0	0			0	0	0	0	0			0	0	0	0	0			0	0	0	0	0			0	0	0	0	0
	0	0	0	0	0			0	0	0	0	0			0	0	0	0	0			0	0	0	0	0			0	0	0	0	0			0	0	0	0	0			0	0	0	0	0
	0	0	0	0	0			0	0	0	0	0			0	0	0	0	0			0	0	0	0	0			0	0	1	0	0			0	0	0	0	0			0	0	0	0	0
	0	0	0	0	0			0	0	0	0	0			0	0	0	0	0			0	0	0	0	0			0	0	0	0	0			0	0	0	0	0			0	0	0	0	0
	0	0	0	0	0			0	0	0	0	0			0	0	0	0	0			0	0	0	0	0			0	0	0	0	0			0	0	0	0	0			0	0	0	0	0
	0	0	0	0	0			0	0	0	0	0			0	0	0	0	0			0	0	0	0	0			0	0	1	0	0			0	0	0	0	0			0	0	0	1	0
	0	0	0	0	0			0	0	0	0	0			0	0	0	0	0			0	0	0	0	0			0	0	1	0	0			0	1	0	0	0			0	0	0	0	0
	0	0	0	0	0			0	0	0	0	0			0	0	0	0	0			0	0	0	0	0			0	0	0	0	0			0	0	0	0	0			0	0	0	1	0
	0	0	0	0	0			0	0	0	0	0			0	0	0	0	0			0	0	0	0	0			0	0	0	0	0			0	1	0	0	0			0	0	0	0	0
	0	0	0	0	0			0	0	0	0	0			0	0	0	0	0			0	0	0	0	0			0	0	0	0	0			0	0	0	0	0			0	0	0	0	0
	0	0	0	0	0			0	0	0	0	0			0	0	0	0	0			0	0	0	0	0			0	0	1	0	0			0	0	0	0	0			0	0	0	0	0
	0	0	0	0	0			0	0	0	0	0			0	0	0	0	0			0	0	0	0	0			0	0	0	0	0			0	0	1	0	0			0	0	0	0	0
	0	0	0	0	0			0	0	0	0	0			0	0	0	0	0			0	0	0	0	0			0	0	0	0	0			0	0	0	0	0			0	0	0	0	0
	0	0	0	0	0			0	0	0	0	0			0	0	0	0	0			0	0	0	0	0			0	0	0	0	0			0	0	0	0	0			0	0	0	0	0
	0	0	0	0	0			0	0	0	0	0			0	0	0	0	0			0	0	0	0	0			0	0	0	0	0			0	0	0	0	0			0	0	0	0	0
	0	0	0	0	0			0	0	0	0	0			0	0	0	0	0			0	0	0	0	0			0	0	0	0	0			0	0	0	0	0			0	0	0	0	0
	0	0	0	0	0			0	0	0	0	0			0	0	0	0	0			0	0	0	0	0			0	0	0	0	0			0	0	0	0	0			0	0	0	0	0
	0	0	0	0	0			0	0	0	0	0			0	0	0	0	0			0	0	0	0	0			0	0	0	0	0			0	0	0	0	0			1	0	0	1	0
	0	0	0	0	0			0	0	0	0	0			0	0	0	0	0			0	0	0	0	0			0	0	0	0	0			0	0	0	0	0			1	0	0	0	0
	0	0	0	0	0			0	0	0	0	0			0	0	0	0	0			0	0	0	0	0			0	0	0	0	0			0	0	0	0	0			1	0	0	0	0
	0	0	0	0	0			0	0	0	0	0			0	0	0	0	0			0	0	0	0	0			0	0	0	0	0			0	0	0	0	0			1	0	0	0	0
	0	0	0	0	0			0	0	0	0	0			0	0	0	0	0			0	0	0	0	0			0	0	0	0	0			0	0	0	0	0			1	0	0	0	0
	0	0	0	0	0			0	0	0	0	0			0	0	0	0	0			0	0	0	0	0			0	0	0	0	0			0	0	0	0	0			1	0	0	0	0
	0	0	0	0	0			0	0	0	0	0			0	0	0	0	0			0	0	0	0	0			0	0	0	0	0			0	0	0	0	0			1	0	0	0	0
	0	0	0	0	0			0	0	0	0	0			0	0	0	0	0			0	0	0	0	0			0	0	0	0	0			0	0	0	0	0			0	0	0	0	0
	0	0	0	0	0			0	0	0	0	0			0	0	0	0	0			0	0	0	0	0			0	0	0	0	0			0	0	0	0	0			0	0	0	0	0
	0	0	0	0	0			0	0	0	0	0			0	0	0	0	0			0	0	0	0	0			0	0	0	0	0			0	0	0	0	0			0	0	0	0	0
	0	0	0	0	0			0	0	0	0	0			0	0	0	0	0			0	0	0	0	0			0	0	0	0	0			0	0	0	0	0			0	0	0	1	0
	0	0	0	0	0			0	0	0	0	0			0	0	0	0	0			0	0	0	0	0			0	0	0	0	0			0	0	0	0	0			1	0	0	0	0
	0	0	0	0	0			0	0	0	1	0			0	0	0	0	0			0	0	0	0	0			0	0	0	0	0			0	0	1	0	0			0	0	0	0	0
	0	0	0	0	0			0	0	0	0	0			0	0	0	0	0			0	0	0	0	0			0	0	0	0	0			0	0	0	0	0			1	0	0	0	0
	0	0	0	0	0			0	0	0	1	0			0	0	0	0	0			0	0	0	0	0			0	0	0	0	0			0	0	0	0	0			0	0	0	0	0
	0	0	0	0	0			0	0	0	0	0			0	0	0	0	0			0	0	0	0	0			0	0	0	0	0			0	0	1	0	0			1	0	0	0	0
	0	0	0	0	0			0	0	0	0	0			0	0	0	0	0			0	0	0	0	0			0	0	0	0	0			0	0	1	0	0			0	0	0	0	0
	0	0	0	0	0			0	0	0	0	0			0	0	0	0	0			0	0	0	0	0			0	0	0	0	0			0	0	0	0	0			0	0	0	0	0
	0	0	0	0	0			0	0	0	0	0			0	0	0	0	0			0	0	0	0	0			0	0	0	0	0			0	0	0	0	0			0	0	0	0	0
	0	0	0	0	0			0	0	0	0	0			0	0	0	0	0			0	0	0	0	0			0	0	0	0	0			0	0	0	0	0			0	0	0	0	0
	0	0	0	0	0			0	0	0	0	0			0	0	0	0	0			0	0	0	0	0			0	0	0	0	0			0	0	0	0	0			0	0	1	1	0
	0	0	0	0	0			0	0	0	0	0			0	0	0	0	0			0	0	0	0	0			0	0	0	0	0			0	0	0	0	0			0	0	0	0	0
	0	0	0	0	0			0	0	0	0	0			0	0	0	0	0			0	0	0	0	0			0	0	0	0	0			0	0	1	0	0			0	0	0	0	0
	0	0	0	0	0			0	0	0	0	0			0	0	0	0	0			0	0	0	0	0			0	0	0	0	0			0	0	0	0	0			0	0	0	0	0
	0	0	0	0	0			0	0	0	0	0			0	0	0	0	0			0	0	0	0	0			0	0	0	0	0			0	0	0	0	0			0	0	0	1	0
	0	0	0	0	0			0	0	0	0	0			0	0	0	0	0			0	0	0	0	0			0	0	0	0	0			0	0	0	0	0			0	0	0	0	0
	0	0	0	0	0			0	0	0	0	0			0	0	0	0	0			0	0	0	0	0			0	0	0	0	0			0	0	0	0	0			0	0	1	0	0
	0	0	0	0	0			0	0	0	0	0			0	0	0	0	0			0	0	0	0	0			0	0	0	0	0			0	0	0	0	0			0	0	0	0	0
	0	0	0	0	0			0	0	0	0	0			0	0	0	0	0			0	0	0	0	0			0	0	0	0	0			0	0	0	0	0			0	0	0	0	0
	0	0	0	0	0			0	0	0	0	0			0	0	0	0	0			0	0	0	0	0			0	0	0	0	0			0	0	0	0	0			0	0	0	0	0
	0	0	0	0	0			0	0	0	0	0			0	0	0	0	0			0	0	0	0	0			0	0	0	0	0			0	0	0	0	0			0	0	0	0	1
	0	0	0	0	0			0	0	0	0	0			0	0	0	0	0			0	0	0	0	0			0	0	0	0	0			0	0	0	0	0			0	0	0	0	1
	0	0	0	0	0			0	0	0	0	0			0	0	0	0	0			0	0	0	0	0			0	0	0	0	0			0	0	0	0	0			0	0	0	0	0
	0	0	0	0	0			0	0	0	0	0			0	0	0	0	0			0	0	0	0	0			0	0	0	0	0			0	0	0	0	0			0	0	0	1	1
	0	0	0	0	0			0	0	0	0	0			0	0	0	0	0			0	0	0	0	0			0	0	0	0	0			0	0	0	0	0			0	0	0	1	0
	0	0	0	0	0			0	0	0	0	0			0	0	0	0	0			0	0	0	0	0			0	0	0	0	0			0	0	0	0	0			0	0	0	0	0
[truncated: 12,566 more rows]
[truncated: 23 more columns]

[truncated: 2 more sheets: Exp_4 Image Analysis, Exp_5 Image Analysis]
