# Supplementary material for: High-throughput high content quantification of HIV-1 viral infectious output
Source: PLoS One. 2026 Mar 26;21(3):e0328121. doi: 10.1371/journal.pone.0328121 (PMC13020823; doi:10.1371/journal.pone.0328121)
Supplement: S5 Data — (XLSX) [file pone.0328121.s010.xlsx]

## Sheet: p24
p24 ng/mL
donor:	CA3	CA4	CA5	CA12	CA17	MO169	MO173	MO176	MO197	MO205	MO206	MO208	MO214	MO219
DPI3	84.2325	0.675574	72.2331	74.7784	4.54591	1.68416	3.66736	1.6575	0.947036	8.15761	0.421361	8.00521	11.1676	0.320458
DPI5	387.254	4.65149	347.141	305.257	39.548	16.4709	101.543	54.9249	8.14271	80.4685	3.54867	62.9345	92.8931	2.20255
DPI7	215.097	15.9646	361.215	317.288	65.0982	40.1176	285.695	238.533	53.3763	158.564	12.5445	82.6078	202.026	11.6333
DPI9	218.973	13.4729	301.703	470.37	81.3555	56.3536	413.002	587.279	109.706	132.326	16.7103	64.3247	265.926	20.8229

## Sheet: IU
IU
	CA3	CA4	CA5	CA12	CA17	MO169	MO173	MO176	MO197	MO205	MO206	MO208	MO214	MO219
DPI3	47756	4245.85	24938.6	31563.7	11677.1	3617.45	4358.57	222.684	12186.3	28094.5	1651.79	7176.1	7218.94	1034.85
DPI5	33562.5	5570.04	39653.3	36202.1	19589.4	8938.61	13635.9	4347.35	12327.7	167221	5522.99	94711.5	30148.1	1587.37
DPI7	55801.2	5541.5	35003.6	36035.1	33093.6	7693.36	17839.2	18099.2	18195.5	109590	14755.6	65588.7	32338	8561.44
DPI9	60956	6144.53	39216.7	54887.7	68046.2	7544.6	17516.7	37221.9	27386.8	57465.2	14453.2	71726.1	36861.6	10118.4

## Sheet: IU p24
IU p24 Ratio
donor identification:	CA3	CA4	CA5	CA12	CA17	MO169	MO173	MO176	MO197	MO205	MO206	MO208	MO214	MO219
DPI3	0.566955	6.2848	0.345252	0.422096	2.5687	2.14793	1.18848	0.134349	12.8678	3.44396	3.92013	0.896429	0.646418	3.22928
DPI5	0.0866679	1.19747	0.114228	0.118595	0.495332	0.542691	0.134287	0.0791508	1.51396	2.07809	1.55635	1.50492	0.324546	0.720696
DPI7	0.259423	0.347112	0.0969052	0.113572	0.508364	0.19177	0.0624414	0.0758771	0.340891	0.69114	1.17626	0.793977	0.160069	0.735943
DPI9	0.278372	0.456066	0.129984	0.11669	0.836406	0.13388	0.0424131	0.0633803	0.249638	0.43427	0.864928	1.11506	0.138616	0.485927
