# Supplementary material for: High-throughput high content quantification of HIV-1 viral infectious output
Source: PLoS One. 2026 Mar 26;21(3):e0328121. doi: 10.1371/journal.pone.0328121 (PMC13020823; doi:10.1371/journal.pone.0328121)
Supplement: S6 Data — (XLSX) [file pone.0328121.s011.xlsx]

## Sheet: YU2A vs B p24 Stocks
YU2A					YU2B
stock 1	stock 2	stock 3				stock 1	stock 2	stock 3	stock 4
2242.46	26538.9	3285.51				397.961	751.403	4129.92	26414.5
p24 pg/mL

## Sheet: YU2A vs B IU stocks
YU2A					YU2B
stock 1	stock 2	stock 3				stock 1	stock 2	stock 3	stock 4
159.515	29.8311	19.15				86.7349	257.044	159.086	23.1
IU

## Sheet: YU2A vs B p24IU stocks
YU2A					YU2B
stock 1	stock 2	stock 3				stock 1	stock 2	stock 3	stock 4
0.000691	0.00112	0.00583				7.5e-05	0.342	0.0385	0.000875

## Sheet: YU2A vs B infection
p24 concentration	YU2A							YU2B
	MO257	MO272	MO273	MO274	MO275	MO276	MO277	MO257	MO272	MO273	MO274	MO275	MO276	MO277
DPI0	0	0	0	0	0	0	0	0	0	0	0	0	0	0
DPI3	177.673	7.71027	56.7777	16.7508	146.288	615.126	17.601	11058.3	6870.17	13389.7	10840.2	4331.9	6116.81	10849.1
DPI5	432.566		741.56	43.0065	37.8153	838.306	36.0885	16059.1	9544.5		14085.5	4399.92	5512.49	11082.6
DPI7	1891.78		1274.57	362.19	35.1581	1343.92	206.022	29196.3	7197.09	11958.9	13273.8	6758.46	6469.92	12701.8
DPI9	7413.65		919.473		397.003	4384.66	2826.03	30399	11988.1		16251.8	13295.2	6795.37	8820.83
