# Supplementary material for: High-throughput high content quantification of HIV-1 viral infectious output
Source: PLoS One. 2026 Mar 26;21(3):e0328121. doi: 10.1371/journal.pone.0328121 (PMC13020823; doi:10.1371/journal.pone.0328121)
Supplement: S7 Data — (XLSX) [file pone.0328121.s012.xlsx]

## Sheet: PDV p24 pgmL
CH167					9201R1					THRO
stock 1 - ab	stock 2 - ab	stock 3 - ab	stock 4 - ab	stock 5 - ab	stock 1 - ab	stock 2 - ab	stock 3 - ab	stock 4 - ab	stock 5 - ab	stock 1 - ab	stock 2 - ab	stock 3 - ab	stock 4 - ab	stock 5 - ab
1.51081e+06				2.6834e+07		37106.5	1.12564e+06	3.24786e+07	1.47031e+07		387555	680944	4.89305e+06	1.35273e+06

## Sheet: PDV IU
CH167					9201R1					THRO
stock 1	stock 2	stock 3	stock 4	stock 5	stock 1	stock 2	stock 3	stock 4	stock 5	stock 1	stock 2	stock 3	stock 4	stock 5
100.711				27.2			167.495	129.903	57.3			431.322	101.906	36.48

## Sheet: PDV p24IU
CH167					9201R1					THRO
stock 1	stock 2	stock 3	stock 4	stock 5	stock 1	stock 2	stock 3	stock 4	stock 5	stock 1	stock 2	stock 3	stock 4	stock 5
481.521							6720.46	250022				1578.74	48015.3

## Sheet: PDV infections p24 pgmL
viral stock	CH167		THRO					9201R1
donor number	MO205		MO226	MO228	MO242	MO257		MO226	MO228	MO242	MO257
DPI0	0		0	0	0	0		0	0	0	0
DPI3	11.95		2044.75	14232.1	17983.5	8399.08		2532.09	2888.9	9462	988.276
DPI5	25.46		4074.53	37725.9	43330	2757.75		13448.6	16099.1	32413.5	581.516
DPI7	136.7		14151.3	28736.6	54427.5	6771.51		19270.5	12852.8	26469.5	329.868
DPI9	250.8		16688.8	14842.5	22043	11307.3		25051.5	10013.8	6118	357.381
